# Supplementary material for: Dysregulation and imbalance of innate and adaptive immunity are involved in the cardiomyopathy progression
Source: Front Cardiovasc Med. 2022 Sep 6;9:973279. doi: 10.3389/fcvm.2022.973279 (PMC9485579; doi:10.3389/fcvm.2022.973279)
Supplement: Supplementary file 1 [file Table_1.XLSX]

## Sheet: GSE42955
List gene symbols matrix information of the training datasets (GSE42955 and GSE29819) and validation dataset (GSE5406).
GSE42955
geneNames	GSM1053914	GSM1053915	GSM1053916	GSM1053917	GSM1053918	GSM1053919	GSM1053920	GSM1053921	GSM1053922	GSM1053923	GSM1053924	GSM1053925	GSM1053926	GSM1053927	GSM1053928	GSM1053929	GSM1053930	GSM1053931	GSM1053932	GSM1053933	GSM1053934	GSM1053935	GSM1053936	GSM1053937	GSM1053938	GSM1053939	GSM1053940	GSM1053941	GSM1053942
A1BG	5.82238	5.9779	5.37179	5.47007	5.554	5.30455	6.04329	5.76793	5.71222	5.79051	5.64238	5.78369	5.85784	5.43357	5.61852	5.88846	5.50489	6.27753	5.50943	5.58639	5.56163	5.18903	5.22812	5.58346	5.64612	5.46982	5.43489	5.42023	5.30886
A1CF	3.47996	3.51403	3.45405	3.4247	3.39108	3.54813	3.50923	3.581	3.47996	3.6184	3.45076	3.55096	3.49025	3.44725	3.55096	3.27495	3.53963	3.47996	3.43909	3.5	3.47996	3.30874	3.41632	3.55087	3.35786	3.43461	3.64739	3.47996	3.43178
A2M	10.8829	10.3929	10.9746	10.8097	11.7214	10.8795	10.9972	10.4061	11.5221	10.6053	11.0343	10.7258	10.5593	10.8993	10.586	10.8968	10.4469	10.7457	10.6847	10.9212	11.2741	10.8209	10.8056	10.6944	10.6151	11.1046	11.2437	11.2182	11.8406
A2ML1	3.70685	3.32385	3.54081	3.30324	3.41325	3.46223	3.58525	3.79206	3.54259	3.45698	3.7016	3.58372	3.6121	3.46162	3.33521	3.39805	3.24939	3.66971	3.49699	3.58653	3.60281	3.36644	3.39623	3.49699	3.47478	3.49395	3.41545	3.54747	3.49699
A3GALT2	3.71257	3.67879	3.54128	3.43999	3.59252	3.74586	3.77693	3.88086	3.75534	3.56899	3.69232	3.95859	4.13353	3.56793	4.00308	3.56592	3.87423	3.95244	3.46817	3.57164	3.29669	3.40354	3.48189	3.62304	3.8426	3.45749	3.71705	3.66954	3.55878
A4GALT	6.86713	7.07581	7.40112	7.13999	6.95396	7.08054	7.06919	6.60195	7.40976	7.20734	7.1107	7.27471	6.84352	6.92031	6.69106	7.12745	6.83994	7.15396	7.11509	6.75007	7.34393	6.67455	7.43485	6.6339	6.84585	7.25099	7.12405	6.93288	6.9782
A4GNT	3.03452	3.27615	2.9889	2.92162	2.99425	3.13039	3.06579	3.1421	3.11301	3.17607	3.02467	3.08816	3.1375	3.00505	3.01171	3.14754	3.48102	3.42514	3.0644	2.96324	2.99371	2.95115	3.0644	3.17853	3.0589	2.99812	2.97923	3.10234	2.79549
AAAS	6.2173	6.86303	6.82867	7.01282	6.83958	6.62363	6.79183	6.53154	6.11622	6.67055	6.4696	6.52051	6.67055	6.57259	6.6442	6.303	6.45709	6.41236	6.73685	6.90304	6.60753	6.65873	6.69457	6.65881	6.73638	6.73768	7.02116	6.65339	6.81908
AACS	6.21096	6.19307	6.22141	5.72783	5.53586	5.87955	6.12049	5.98921	5.78238	5.94251	5.7137	5.75359	5.48494	5.73739	5.96246	5.77455	5.75219	6.32317	6.16514	6.1132	5.96868	5.96718	6.04377	5.92556	6.10193	5.95857	5.75872	6.06011	6.06885
AADAC	2.4454	2.65429	2.72032	2.50947	2.55865	2.57613	2.49658	2.60528	2.56089	2.68873	2.62796	2.43253	2.85032	2.52717	2.72038	2.70062	2.91342	2.66575	2.49087	2.83462	2.58421	2.55251	2.66592	2.68505	2.7549	2.40629	2.74133	2.56486	2.64484
AADACL2	3.21267	3.33971	3.31162	3.21902	3.28959	3.21478	3.16767	3.21022	2.84854	3.43929	3.25942	3.23239	3.36113	3.41143	3.21528	3.18447	3.33551	3.14567	3.32285	3.2084	3.12443	3.09964	3.22049	3.41649	3.01066	3.17301	3.21267	3.15892	3.06436
AADACL3	4.24908	4.31897	4.06869	3.86115	3.95107	3.94187	3.90194	4.44692	4.26066	3.78646	3.84796	4.17724	3.71202	3.75376	3.83356	3.97423	4.07204	4.1382	4.29118	4.17366	3.81171	4.00654	4.14563	4.27866	3.84108	3.91991	4.19587	3.84246	3.92525
AADACL4	3.07199	3.09421	3.05752	2.89007	2.93898	3.01351	3.00342	2.88969	3.03123	2.8161	3.05797	3.02941	2.91125	3.01942	3.23321	2.83933	3.06782	3.03355	3.0733	3.04408	3.09164	2.94512	3.06367	3.01036	2.94689	2.73016	2.95381	3.17283	3.10865
AADAT	5.08635	5.34383	5.18485	5.25332	4.82774	4.76949	5.12859	5.27254	4.95467	4.9894	4.98294	5.01331	5.31607	5.14535	4.45377	4.77045	4.68912	4.80127	5.26151	5.54963	5.15745	5.23564	5.20964	5.09338	5.0077	5.18238	4.82632	5.16866	5.13317
AAED1	7.11766	6.33426	7.34588	7.35333	7.41203	7.64385	7.41665	7.17129	8.25718	7.39542	7.80863	6.90521	7.01392	7.78024	7.60109	7.80823	7.64838	6.88785	7.3301	7.52879	7.69457	8.00378	7.30241	6.74596	7.41203	6.89394	6.94106	7.81236	8.07546
AAGAB	5.75833	5.60028	6.14943	5.98133	5.93335	5.63579	5.79703	5.67213	5.70885	5.77295	5.83761	5.69872	5.46459	6.08933	5.90259	5.80842	6.04176	5.68002	5.89447	5.64825	5.89552	6.16471	5.94755	6.08217	5.86732	5.69098	5.62095	5.79383	5.7259
AAK1	8.16365	8.32257	8.7879	8.43765	8.42517	8.24878	8.59093	8.38451	8.2049	8.5167	8.43577	8.20675	8.29764	8.61694	8.42275	7.91291	8.54625	7.95031	8.73208	8.46645	8.4817	8.51457	8.53757	8.53208	8.47595	9.1741	8.2162	8.39008	8.88188
AAMDC	6.74042	6.45424	7.06144	6.40063	6.36168	7.01045	6.74455	6.61184	6.7246	6.70336	6.49242	6.38127	7.05206	7.04496	7.2303	7.07172	7.24081	7.24057	6.9792	7.06682	6.98894	6.43466	7.04843	6.97715	6.50592	6.59907	6.76475	7.07538	6.59693
AAMP	7.36777	7.27712	7.72589	7.47332	7.30977	7.31221	7.45867	6.87262	7.75785	7.48586	7.58757	7.27208	7.5593	7.63539	7.61207	7.76753	7.66647	7.33749	7.49533	7.14505	7.44658	7.4928	7.33627	7.44085	7.59721	7.6628	7.52258	7.60601	7.90188
AANAT	4.99761	4.85291	4.58724	4.53331	4.44694	4.60443	4.72821	4.7862	4.6336	4.56182	4.75255	4.63388	4.94617	4.71539	4.62004	4.88794	4.87452	5.12626	4.44108	4.59868	4.56263	4.52452	4.42275	4.47811	5.07697	4.37574	4.56243	4.56568	4.54678
AAR2	7.40122	6.72114	7.3166	7.23575	7.11615	7.19843	7.05289	6.78859	6.93061	7.16748	7.21499	6.89359	7.17109	7.1692	7.19494	7.29532	7.1692	7.18155	7.20693	7.1213	7.21469	7.2117	7.22589	6.9394	7.14427	7.25145	7.19149	7.18079	7.1794
AARD	4.55794	4.91006	4.42195	4.33498	4.26927	4.83204	4.71463	5.18941	4.67709	4.5511	4.56646	4.81412	4.816	4.92343	4.8199	4.52051	4.64235	4.90631	4.51355	4.65399	4.69308	4.36066	4.38384	4.70007	4.43863	4.65178	4.80639	4.58126	4.59941
AARS	8.20872	8.11981	8.23427	8.39498	8.35562	8.38448	8.31641	8.02652	8.26727	8.35432	8.85216	8.2159	8.27622	8.30647	8.3134	8.3168	8.06183	8.31797	8.46905	8.18398	8.3419	8.1877	8.4624	8.3186	8.19882	8.45864	8.59928	8.3842	8.54804
AARS2	5.32485	5.30694	5.36766	5.05247	5.1501	5.30298	5.60053	5.78118	4.78183	4.972	5.23382	5.32292	5.23382	5.00913	5.5499	4.82346	5.45807	5.72945	5.29967	5.57826	5.04285	4.99261	5.26827	5.19052	5.3626	5.20826	5.03718	5.58678	4.85815
AASDH	4.79556	4.63141	5.32051	5.117	5.10698	5.24806	5.08155	4.99533	4.45046	4.95072	4.58566	5.01792	4.48765	5.01048	4.87926	4.97294	4.34734	4.80321	5.36479	5.21163	5.19185	5.18425	5.30714	4.92259	4.93688	5.0327	4.947	4.9462	4.7919
AASDHPPT	4.95362	4.85041	5.08713	5.09764	4.86364	4.94346	4.98046	4.84938	4.94348	5.09614	5.03472	4.96907	4.96964	5.16505	4.91903	5.00176	5.20769	5.01867	5.00925	4.87522	5.05469	5.058	4.99692	5.03108	5.02745	4.94552	5.00314	5.05633	5.01638
AASS	7.01339	7.43461	7.2139	7.38919	6.99267	7.24373	7.59308	7.15024	8.20422	7.69316	7.19616	6.85449	7.24491	7.54029	7.26802	7.98627	7.22732	7.43082	7.61065	7.38747	7.22292	7.23908	7.536	7.3205	7.30379	7.52989	8.08291	7.50261	7.98285
AATBC	4.41753	3.99198	3.82922	3.887	4.01241	4.45467	4.21184	4.39377	4.29892	4.28674	4.10864	4.32141	4.22561	4.20277	4.11928	4.40478	4.10478	4.6847	4.19563	4.1853	4.3341	3.84827	3.79063	3.98073	4.15828	4.40266	4.13025	4.07348	4.03812
AATF	6.66296	6.24127	6.68959	6.92174	7.41946	6.38389	6.60858	6.42594	6.54552	6.78365	6.9058	6.46049	6.54214	6.65045	6.5668	6.84176	6.69394	6.25837	6.91231	6.6601	6.67814	6.66773	6.48392	6.69203	6.77823	7.17579	6.66438	7.05249	7.40612
AATK	5.57794	5.25589	5.22993	5.15442	4.98031	5.39475	5.40918	5.17261	5.39859	5.28908	5.14843	5.52767	5.32771	5.23731	5.30839	5.07008	5.31068	5.72135	5.22562	5.31439	5.19222	5.23232	5.1048	5.22993	5.30549	4.89445	4.93639	5.02941	5.20395
AATK-AS1	5.94765	5.82435	5.59692	5.36065	5.46574	5.5889	5.51395	5.66035	5.85431	5.45597	5.51769	5.62444	6.0094	5.54646	5.80111	5.33921	5.60655	5.92305	5.33965	5.27862	5.57541	5.43349	5.43381	5.70804	5.52612	5.41937	5.34181	5.54952	5.41219
ABAT	6.91022	6.26967	6.47989	7.67633	6.3226	6.69414	7.24771	6.32277	8.13044	7.96309	6.94027	6.67931	6.4146	7.23901	5.83765	6.51462	6.70368	6.90584	6.86766	6.67213	6.65528	6.28987	7.47391	6.82283	7.7126	7.38228	7.77687	6.77356	7.19964
ABCA1	6.78346	7.03163	6.52777	7.13516	7.94204	6.54616	6.32504	5.73181	6.73277	6.92184	6.7499	6.23105	6.7132	6.61713	5.93326	6.82059	6.23218	6.27529	6.35907	6.45243	6.4976	5.82231	6.404	6.74084	6.32299	7.12998	7.18482	6.55969	7.22071
ABCA10	4.9203	6.012	4.47935	5.85322	5.93506	5.51987	5.83495	5.96409	4.21795	4.8929	4.75898	5.75219	5.24197	5.09456	4.49236	5.17694	4.56178	5.16448	6.05683	6.77685	5.02756	5.20099	5.01878	5.34533	4.70077	5.12721	5.07616	5.68065	4.66975
ABCA11P	5.08766	5.42852	5.05696	5.34469	5.24669	5.09591	5.10219	5.37887	5.17916	5.18475	4.89908	5.24909	5.35552	4.97964	4.88603	5.50978	4.85966	4.70526	5.07872	5.52126	5.16758	5.17597	5.48171	5.28265	5.06254	5.13353	4.96831	5.36462	4.94346
ABCA12	3.2147	3.17853	3.2147	3.14718	2.99335	3.25663	3.27824	3.19897	3.17299	3.2147	3.22778	3.30203	3.2147	3.30849	3.21295	3.2147	3.2147	3.36203	3.2147	3.07159	3.18708	3.2147	3.28091	3.17045	3.34183	3.31539	3.44577	3.12135	3.20655
ABCA13	3.41492	3.37777	3.14073	3.24127	3.17643	3.22256	3.35795	3.36023	3.48321	3.28248	3.32352	3.28633	3.33868	3.16855	3.28894	3.26954	3.28397	3.36562	3.36537	3.33255	3.28592	3.26026	3.12378	3.28921	3.28554	3.29764	3.28264	3.10806	3.286
ABCA2	6.56472	6.47455	6.81973	7.09001	6.84	6.79894	6.75969	6.66025	6.74533	6.83415	6.81396	6.66643	6.4345	6.80831	6.84599	6.49803	6.90316	6.70065	6.6204	6.71984	6.93454	6.54373	6.63754	6.74964	6.92381	6.98209	6.79348	6.70006	6.76772
ABCA3	5.43945	5.63295	5.61492	5.93046	5.65997	5.65291	5.49297	5.4012	5.40457	5.3659	5.75739	5.45756	5.12527	5.80383	5.62119	5.59955	5.3655	5.47178	5.57017	5.26478	5.63927	5.41314	5.63086	5.38086	5.76336	5.753	5.64469	5.48823	5.76131
ABCA4	3.70747	3.83295	3.74494	3.63965	3.53869	3.70496	3.77918	3.78496	3.91013	3.73051	3.58579	3.78992	3.83297	3.77961	3.77158	3.67575	3.48669	3.7218	3.51034	3.70496	3.7359	3.69683	3.51852	3.65793	3.82004	3.70496	3.52488	3.57665	3.71985
ABCA5	6.18993	6.70681	6.46814	6.28881	6.20974	6.70936	6.41483	6.80047	6.02908	6.43515	6.31055	6.37307	6.52277	6.44803	6.32949	6.67366	6.3815	6.17365	7.35681	7.19791	6.64358	6.57052	6.89302	6.5268	5.96797	6.27891	6.05331	6.92418	6.36528
ABCA6	7.16472	7.50632	7.50836	7.82665	9.17318	7.63874	7.97604	7.84206	6.67407	6.91698	7.12142	8.18158	7.56306	7.33333	6.74419	7.41387	6.66046	6.84532	8.01085	8.32292	7.15781	7.04612	7.40427	7.60476	7.21488	7.87802	7.52684	7.59398	7.22029
ABCA7	5.36223	5.53522	5.14705	4.8306	5.31409	5.23678	5.3871	5.54878	5.21591	5.43925	5.43364	5.22747	5.11774	5.06456	5.56194	5.10957	5.37592	5.59049	5.11504	5.08107	5.31869	4.96767	5.02417	4.96441	5.33873	5.11803	5.30603	5.05275	5.18646
ABCA8	7.09482	6.88264	7.78607	7.49515	8.09183	7.8428	7.604	7.49147	7.00555	6.40033	7.25069	7.89693	7.36727	7.58956	6.98296	7.00947	7.00495	6.70887	7.56812	8.10189	7.24465	7.10377	7.09844	7.36506	7.37031	7.84684	7.37229	7.81542	7.69096
ABCA9	7.31352	7.75254	7.42628	8.04049	8.95675	7.85189	7.73801	7.8994	5.90561	6.9961	7.30488	8.03852	7.87081	7.56525	7.36655	6.79107	6.29913	7.28757	7.98664	8.51704	7.39037	7.75323	7.49111	7.77307	7.32339	8.05293	8.12304	8.1484	7.47168
ABCB1	4.78959	4.74286	4.84811	4.86965	5.10359	4.9677	4.59804	4.7519	4.75769	4.58715	4.608	4.41723	5.10431	5.04809	4.38713	5.40205	5.18528	4.58458	4.35765	4.77144	5.15205	4.93105	5.07041	4.72958	4.59388	4.85303	6.19812	4.85089	5.51993
ABCB10	6.70534	6.77552	6.86045	6.61814	6.77376	6.88603	6.80852	7.06394	6.94578	6.69258	6.62199	6.93634	6.89453	6.93098	6.76116	6.75568	6.77122	6.76075	6.76145	6.71391	6.71973	6.6269	6.82056	6.54928	6.76012	6.92952	6.72983	6.56372	6.96785
ABCB11	3.26691	3.09747	3.04794	3.30448	3.19023	3.3391	3.18613	3.23721	3.11628	3.29703	3.02149	3.45983	3.32197	3.2508	3.14686	3.11163	3.33877	3.34786	3.28322	3.09766	3.28558	3.14752	3.11298	3.18831	3.15974	3.0535	3.19509	3.06873	3.19824
ABCB4	5.83391	5.83169	6.00199	6.16611	5.17898	5.74008	5.80892	5.82338	6.08573	5.9636	5.42292	5.93138	5.56202	5.69167	5.64008	5.52058	5.63878	5.91189	5.87859	5.68129	5.41959	5.79549	6.01087	6.0711	5.81601	6.31351	5.94378	5.77309	5.8739
ABCB5	3.0053	3.0936	3.15241	3.14582	2.86761	2.98928	3.05324	3.13441	2.90544	2.94214	2.895	3.09015	2.86861	2.89815	2.99817	3.092	3.22209	3.49069	3.1031	2.9263	3.02384	2.95785	3.10729	3.1304	3.00637	3.06437	3.02788	2.86557	3.18567
ABCB6	5.01628	4.81963	4.5578	4.68408	4.63289	4.94831	4.94226	4.82015	5.22694	5.06917	5.13083	4.94831	4.94831	4.67817	5.08896	4.74681	4.89029	5.1094	4.93188	5.26291	4.91227	4.65326	4.78511	5.10851	4.83482	5.16259	5.01124	5.19054	4.95331
ABCB7	7.02894	6.63614	7.66144	7.70417	7.06046	7.44466	7.32688	7.25669	7.23692	7.30175	7.20867	6.77479	7.34588	7.61455	7.49695	7.03907	7.47141	7.02502	7.70062	7.42769	7.37758	7.8405	7.2859	7.18519	7.24086	7.52813	7.77392	7.6569	7.7258
ABCB8	5.645	5.67556	5.55374	5.57624	5.45042	5.64679	6.11428	5.8671	5.54417	5.71133	5.8024	5.8512	5.84428	5.43044	5.91053	5.56684	5.991	5.99406	5.53774	5.72108	5.58959	5.42642	5.4704	5.63993	5.79408	5.56704	5.58968	5.66206	5.42985
ABCB9	4.32376	4.22593	4.25278	4.23468	4.19548	4.23958	4.28642	4.34523	4.40742	4.25014	4.50431	4.16215	4.30362	4.16557	4.31807	4.24454	4.0799	4.40287	4.09129	4.11697	4.03582	4.16602	4.0205	4.29168	4.33992	4.17354	4.23299	4.20071	3.91211
ABCC1	7.2104	6.58695	7.1386	7.12128	6.9966	6.85638	6.75494	6.75159	6.77485	6.81731	6.81868	6.78664	7.00864	6.93914	7.43701	6.93638	7.09862	6.71761	7.21227	7.06157	7.29297	7.00963	7.10522	6.89683	7.01245	7.25805	7.04558	7.2435	6.77128
ABCC10	5.42947	5.72537	5.67556	5.65033	6.04763	5.61957	5.84622	5.75862	5.63402	5.491	5.59495	5.73467	5.57171	5.65652	5.60006	5.47609	5.33092	5.87546	5.61473	5.59413	5.62673	5.61048	5.43548	5.53338	5.51636	5.65342	5.60328	5.51175	5.40318
ABCC11	3.78969	3.95827	3.62221	3.60875	3.74029	3.78639	3.91846	3.97541	3.89688	4.07811	3.80722	4.02297	4.0224	3.65364	3.69535	3.91504	3.78277	4.40614	3.55345	3.63635	3.79986	3.62543	3.76792	3.55633	3.95142	3.87889	3.60646	3.7098	3.71074
ABCC12	3.61526	3.79003	3.46476	3.40579	3.36464	3.42445	3.35694	3.85564	3.56872	3.46464	3.47807	3.55353	3.4827	3.62777	3.66555	3.51372	3.55434	3.76992	3.52143	3.31439	3.27512	3.46526	3.32331	3.46492	3.4017	3.50125	3.50598	3.52895	3.39239
ABCC13	3.05192	3.06717	2.97672	3.0656	3.17403	3.22995	3.01732	3.0656	3.07896	3.09761	3.13328	2.88786	3.2189	3.12939	3.1193	3.11767	3.18047	3.07584	3.01251	3.08664	3.02262	2.95957	3.0656	3.12576	3.05552	3.12275	3.05172	3.0656	3.04444
ABCC2	3.74756	3.51153	3.63825	3.51977	3.51144	3.43178	3.47996	3.75431	3.60011	3.66143	3.5254	3.47774	3.05929	3.31369	3.5254	3.5254	3.64686	3.63608	3.34975	3.51301	3.43801	3.3908	3.47057	3.58058	3.65713	3.49214	3.6664	3.5254	3.53248
ABCC3	3.8983	3.8983	3.6152	3.7356	3.84206	3.88854	4.08402	4.19343	4.14769	3.8983	3.89291	4.23191	3.8983	3.81326	4.21844	3.80564	4.02047	4.45324	3.71649	3.8983	3.9968	3.68384	3.64785	3.88044	4.02599	3.77268	3.8983	3.82806	3.77426
ABCC4	5.39531	4.47674	4.93669	5.22278	5.47289	5.06918	4.94075	4.95208	5.17043	5.07632	4.73687	5.55158	5.18256	5.03792	4.86431	5.1716	4.60425	4.42224	5.15064	5.39534	5.026	6.11592	5.17658	5.42231	5.03058	5.58715	5.54387	5.0636	5.83066
ABCC5	6.36074	6.46952	6.62249	6.34559	6.68212	6.52796	6.87514	6.93243	7.64336	6.41724	6.53652	6.4954	6.39236	6.68533	6.52034	6.74755	6.40523	6.23071	6.5355	6.86558	6.45554	6.10772	6.56368	6.704	6.34874	6.6062	6.41915	6.78797	7.60229
ABCC6	5.28918	5.34563	4.89137	4.70416	4.85436	4.95821	5.27971	5.32246	4.97149	5.03642	4.79953	4.98253	4.85809	4.86267	5.20241	4.89593	5.10079	5.66229	4.82908	4.81037	4.86918	4.96472	4.80986	4.72221	4.96884	5.08389	4.98358	5.23264	4.92307
ABCC6P2	6.37219	6.48084	6.07692	6.0991	5.98988	6.28251	6.13453	6.58098	6.34688	6.03434	6.17152	6.06786	6.37106	6.04318	6.33898	5.88548	6.20892	5.93541	6.21004	6.37978	6.18393	6.24256	5.99118	6.20868	6.03925	6.26179	6.18393	6.08901	5.95372
ABCC8	5.40112	5.68932	5.39536	5.92365	5.29067	5.72356	5.87917	5.29728	5.51603	5.54833	5.45843	5.46426	5.91027	5.20732	5.44462	5.7371	5.51712	5.55127	5.50562	5.31774	5.54317	5.39395	5.11445	5.72113	5.63642	5.05514	5.23654	5.35596	5.46719
ABCC9	9.41431	8.78045	9.7367	9.57569	9.76471	9.40299	9.59091	8.90934	9.45162	9.22005	9.23655	9.19346	9.11423	9.82685	9.31172	9.06982	9.44593	9.24866	9.49091	9.6016	9.44713	9.50231	9.35831	9.16052	9.53049	10.1181	9.59063	9.66148	9.75861
ABCD1	6.38846	6.02313	6.62069	6.50789	6.49522	6.19763	6.05701	6.03196	6.25044	6.33533	6.46368	6.03695	6.06418	6.33571	6.24325	6.22017	6.64772	6.02281	5.97273	5.96586	6.26745	5.95207	6.23156	6.18691	6.37614	6.48386	6.2533	6.24089	6.45481
ABCD2	7.15015	6.86409	7.88185	7.52644	7.60057	7.24419	7.05592	7.311	6.78298	8.11037	6.9673	7.26217	7.619	7.83169	7.60708	7.96918	8.34922	6.6251	8.21556	7.00463	7.2523	7.74165	7.73827	7.0386	7.04737	8.04077	7.46402	7.84189	6.79895
ABCD3	8.38589	7.55498	8.46933	8.27878	8.04714	8.04714	7.76337	7.81856	7.38437	8.18304	7.83144	7.92923	7.80939	8.29597	8.16608	7.66509	8.14406	7.76924	8.0823	8.20113	8.40537	8.19435	7.95934	8.07404	8.18271	8.03171	8.15805	8.146	7.88168
ABCD4	6.24292	6.44572	6.01143	6.05718	6.16543	6.25984	6.45032	6.39869	6.02318	5.69901	5.8692	6.12655	6.45976	6.0147	5.95636	5.96023	6.02796	6.28001	5.97255	6.23454	6.08415	5.73177	6.0848	6.24277	6.17077	6.1877	6.12238	5.91388	6.0848
ABCE1	5.4031	5.12469	6.06354	5.84235	5.5603	5.62696	5.22028	5.21228	5.82618	5.66563	5.81749	5.40358	5.42158	6.02067	5.61402	5.50511	6.12287	5.40851	5.92479	5.60637	5.67042	6.30686	5.63279	5.45607	5.96801	5.70087	5.72644	5.90675	5.87839
ABCF1	7.31169	7.28087	7.68038	7.65491	7.4893	7.40808	7.36138	7.25413	7.50495	7.49207	7.63959	7.44554	7.49603	7.58442	7.382	7.59446	7.45774	7.53491	7.51717	7.48779	7.40282	7.36097	7.51724	7.55337	7.54764	7.74321	7.70641	7.44049	7.38808
ABCF2	6.71861	6.48538	6.50698	6.75881	6.70925	6.83872	6.7663	6.69105	6.6353	6.79195	6.93279	6.72527	6.55407	6.82823	6.52195	6.59291	6.78613	6.82978	6.71509	6.60429	6.70165	6.57734	6.77969	6.83132	6.76484	6.6013	6.58979	6.73361	6.5192
ABCF3	6.82133	7.27264	7.07987	6.87021	6.56489	7.26094	7.09741	6.78799	6.62283	6.94228	7.17241	6.68789	7.10421	7.23695	6.74201	7.22013	7.00668	6.91964	7.19842	7.2114	7.0909	7.10642	7.10617	7.27205	6.94157	6.94559	6.79518	7.0573	6.92467
ABCG1	5.85262	5.8715	5.27629	5.58382	6.04596	5.39637	5.26168	5.36434	6.19093	5.88203	5.59323	5.14506	5.65661	5.72598	5.72258	6.29659	5.30367	5.67203	5.17546	5.18023	5.7248	5.18941	5.46717	5.66356	5.67083	6.28726	6.31487	6.02811	5.89068
ABCG2	3.93187	4.42819	4.35966	5.21245	3.84954	4.35802	3.90647	4.16862	3.61178	4.81837	3.87399	4.06768	3.94122	4.04368	3.83149	3.99924	5.17949	3.50637	4.51532	3.97075	4.17021	4.78109	4.1901	4.80318	4.70218	3.87928	4.78235	4.41324	4.66252
ABCG4	5.01932	4.94333	5.05611	4.87069	4.87483	5.17751	5.03428	4.98736	5.01073	5.00801	4.88915	5.28706	4.97288	4.9822	5.15302	4.96159	5.13876	5.11678	4.66027	4.94376	5.13033	4.87604	4.98736	5.15667	4.7242	5.21059	4.44452	5.01521	5.0279
ABCG5	3.68019	3.38895	3.25935	3.43339	3.36078	3.43308	3.56806	3.46038	3.3697	3.52747	3.19109	3.55307	3.65992	3.43833	3.53969	3.29362	3.41319	3.76421	3.24635	3.2365	3.61467	3.42212	3.12281	3.38691	3.18679	3.42476	3.29028	3.39963	3.40684
ABCG8	4.73822	4.54923	4.55709	4.41067	4.51453	4.40838	4.58264	4.78073	4.59	4.54478	4.55256	4.60267	4.67168	4.48788	4.66323	4.67432	4.84952	4.99073	4.55307	4.04041	4.16794	4.12534	4.12072	4.42994	4.485	4.33809	4.23769	4.2824	4.51983
ABHD1	5.23126	5.01969	5.54216	5.03463	4.98078	5.10918	5.33053	5.30767	5.0854	5.32905	5.18057	4.90745	5.75035	5.1649	5.38489	5.17872	5.27059	5.33239	5.2359	5.19971	4.87808	4.66395	5.10008	5.20353	5.40933	5.39295	5.06658	4.94739	4.74078
ABHD10	7.20239	7.20936	7.64594	7.55005	7.16694	7.17728	7.60639	6.9635	7.69524	7.70926	7.29744	6.96165	7.35305	7.9817	7.84441	7.6618	7.41525	7.47008	7.64907	7.35474	7.67103	7.66211	7.26239	7.39327	7.61025	7.46196	7.11742	7.42539	7.44785
ABHD11	6.91886	6.79604	6.93961	7.08045	6.48086	6.82801	6.86871	7.07068	6.50534	7.00146	6.65371	6.82325	7.05894	6.86955	6.94105	6.60269	7.10401	7.08005	6.99461	6.98957	6.79317	6.76283	6.98282	7.12881	6.72192	6.99199	6.76176	6.97196	6.53737
ABHD12	6.58914	6.87824	6.47462	6.66585	6.61778	6.87898	6.63023	6.50373	6.76712	6.64878	6.99207	6.77255	6.31097	6.36179	6.6148	6.65656	6.18329	6.58704	6.6088	6.33632	6.71454	6.60989	6.51943	6.81552	6.49203	6.65845	6.6421	6.52441	6.60502
ABHD12B	3.38767	3.29284	3.45098	3.22744	3.38129	3.49736	3.41557	3.35107	3.47458	3.27872	3.47547	3.38928	3.11479	3.49875	3.13513	3.3823	3.5829	3.44199	3.36843	3.47469	3.36727	3.49765	3.5596	3.35966	3.28574	3.45372	3.61208	3.24042	3.34813
ABHD13	7.54892	7.58904	8.02847	8.10964	8.03092	7.93378	7.91129	7.6674	8.26291	7.86409	7.8557	7.83425	7.61548	7.91945	7.92293	7.98343	7.80503	7.71898	8.09832	7.93378	8.05098	8.13514	7.90795	7.66401	7.85319	8.09955	8.09768	8.12933	8.33638
ABHD14A	7.60677	6.67572	7.80909	7.68601	7.73031	7.60293	7.78666	7.68951	7.69021	7.6075	7.87009	7.8686	7.54785	8.15636	7.95788	7.41786	7.79102	7.95312	7.63484	7.60838	7.98926	7.34504	7.4207	7.84265	7.73255	7.86585	7.89856	7.90335	7.8533
ABHD14B	5.07524	5.12377	5.05919	4.94563	4.9643	4.96185	5.10752	5.1271	4.99355	5.15801	4.88942	4.95858	5.16256	5.08774	5.01674	4.89608	5.03278	5.01003	4.94517	5.09791	4.88889	4.92372	5.13499	4.97751	4.90252	5.00368	4.97087	4.90011	5.01079
ABHD15	6.43174	6.10255	5.89071	5.85144	5.86889	5.73495	6.19641	6.1065	6.07945	6.06512	6.07944	6.1216	5.73824	6.05456	5.94059	5.95555	5.84241	6.05919	5.94228	5.63725	5.92155	5.70961	5.71401	6.11258	5.78924	6.24771	5.80304	6.21895	5.75328
ABHD16A	5.85702	5.87324	5.98662	5.86126	6.0355	5.87056	5.73144	5.57317	5.80618	6.04222	6.07889	5.79652	6.1769	6.02738	6.00031	6.13998	5.55042	5.86695	5.83784	5.8762	5.95728	5.86172	5.68781	5.65747	6.1102	5.85008	5.68265	5.95277	6.27236
ABHD16B	4.72644	4.19858	4.37745	4.40701	4.07239	4.90804	4.78471	5.03658	4.53333	4.38871	4.56148	4.51131	4.53511	4.00868	4.55528	4.77607	4.56787	4.81483	4.34971	4.26156	4.26583	4.42009	3.8265	4.32791	4.30984	4.50934	4.19594	4.43696	4.40655
ABHD17A	7.40796	7.25688	7.66627	7.61992	7.41269	7.52597	7.50964	7.39832	7.49969	7.5989	7.52205	7.51124	7.50886	7.68959	7.49766	7.39178	7.47781	7.59197	7.43443	7.49815	7.63041	7.34213	7.56164	7.56207	7.68761	7.70868	7.75097	7.53518	7.49409
ABHD17B	5.38205	5.37378	5.6084	5.51189	5.18757	5.6809	5.55128	5.08634	5.4135	4.83268	5.39283	5.50863	5.22367	5.42241	5.25645	5.54374	5.29179	5.57332	5.66513	5.30539	5.2508	5.52502	5.3443	5.49751	5.03797	5.39123	5.44605	5.55497	5.42236
ABHD17C	6.2435	6.36154	6.12662	5.97885	5.69036	6.15823	6.08028	6.07769	6.06585	6.15306	6.42139	6.21294	6.55661	6.30599	6.23101	6.12662	6.35544	6.31977	6.05432	6.0502	6.23747	5.94539	5.98436	6.11326	6.1221	5.93479	6.00635	6.35787	6.00114
ABHD18	7.02759	7.19976	6.62017	8.23878	6.08736	7.84069	8.16249	6.49588	8.30418	7.98019	7.42521	6.65184	7.47974	7.52796	7.60013	7.06326	6.9548	7.37472	8.27531	7.95759	7.05357	8.06586	8.1452	7.90235	8.10281	7.46247	8.56326	8.07776	9.04654
ABHD2	7.70543	8.10326	8.82622	8.22961	8.28823	8.2662	7.43817	8.45221	8.08477	8.22961	8.11165	8.39982	7.38038	8.17445	8.17136	8.19761	9.11885	7.6467	8.77636	8.4825	8.42399	8.83718	8.31394	8.19868	7.80793	8.10061	7.86004	8.64324	8.17802
ABHD3	3.72375	4.21885	3.80315	3.79705	4.41271	3.51324	4.04882	3.65064	3.58689	3.69044	4.05275	3.76337	3.44937	3.8586	3.69927	3.79776	3.38564	3.68608	3.66635	3.88153	3.90539	3.77175	3.77135	3.94576	3.70419	3.71376	3.64727	3.81331	3.87068
ABHD4	7.32098	6.67133	7.91753	7.26069	7.41806	7.13952	7.57394	7.3165	7.03479	7.3946	7.57709	7.10588	7.03181	7.42913	7.74698	7.02989	8.11493	6.95797	7.45388	7.16098	7.15796	7.25099	6.67668	7.23878	7.49154	7.83889	7.35558	7.90469	8.02066
ABHD5	7.76737	7.73585	8.29589	8.40007	8.24336	8.10212	7.62551	7.7355	7.99915	8.15097	8.25369	7.8366	7.63579	8.08793	8.01459	8.0708	8.0184	7.44432	8.33177	7.99911	8.19069	8.4937	7.95169	7.80153	8.0737	8.10152	8.17426	8.14129	8.20749
ABHD6	5.92368	5.46504	6.33286	5.925	5.78372	6.12234	5.57799	5.804	5.55317	5.89379	5.75482	5.68734	6.12371	5.81049	5.54288	5.8631	5.81402	5.64685	5.76736	5.81049	5.88395	5.44612	5.7495	5.52058	5.6702	6.04324	5.97365	5.63923	5.98573
ABHD8	5.76885	5.73991	5.60294	5.60961	5.4677	5.62818	5.60244	5.75835	5.78372	6.00653	5.83716	5.68365	5.83898	5.61551	5.62602	5.81358	5.67539	6.0046	5.53131	5.48411	5.54111	5.52384	5.47361	5.6788	5.67095	5.72623	5.75269	5.68581	5.69836
ABI1	6.69277	6.49373	6.92524	6.83211	6.80272	6.80563	6.29215	6.22881	6.28946	6.54546	6.4444	6.37043	6.39126	6.61226	6.50998	6.42181	6.64304	6.24932	6.89854	6.7504	6.70484	7.03592	7.00729	6.55647	6.59907	6.86432	6.73221	6.65439	7.11227
ABI2	7.86048	8.15745	8.23905	8.46406	7.85301	8.08259	8.02063	8.01692	8.12911	8.29054	7.93458	8.02992	8.04554	8.14938	8.05079	8.1671	8.23355	7.76777	8.3313	8.23479	8.26819	8.38477	8.25074	8.18928	8.20335	8.1941	8.2955	8.25154	8.55124
ABI3	5.60942	5.8721	5.70464	5.58243	6.00005	5.69526	5.73543	5.64014	5.78107	5.8874	5.67862	5.63692	5.31446	5.47839	5.88472	5.80513	5.85495	5.89914	5.6805	5.35636	5.73284	5.52638	5.80231	5.81386	5.85577	5.54529	5.80639	5.65773	5.63604
ABI3BP	8.35243	8.38734	8.49041	8.98897	10.0156	8.36089	8.12745	8.04764	7.17056	7.51825	7.79434	9.12066	7.70602	8.59866	8.02782	8.01724	7.60661	7.4295	8.28101	8.24462	7.80698	8.41904	8.00809	7.98716	8.85542	9.06225	7.14406	7.93912	7.92729
ABL1	6.88398	7.20434	7.168	7.13808	7.17903	7.16777	6.96496	7.00333	7.14481	6.92686	7.04024	6.92241	6.91387	7.0333	6.98275	7.09722	7.09227	6.87657	6.90363	7.08229	7.10384	6.8912	7.29882	6.78988	7.03232	7.39477	6.80544	7.19372	7.26788
ABL2	5.27182	5.42289	5.54051	5.42837	5.85665	5.56322	5.76035	5.62145	5.52712	5.43199	5.6014	5.37621	5.73755	5.56381	5.40569	5.54222	5.43086	5.34976	5.71487	5.55686	5.60503	5.61815	5.98379	5.34094	5.55776	5.51609	5.5182	5.49062	5.68425
ABLIM1	10.7301	10.5099	10.9418	11.0403	10.7225	10.9663	10.8539	10.8017	10.7531	11.0404	10.8598	10.6264	10.8963	10.8559	10.865	10.7911	10.9989	10.6843	10.8784	10.9088	10.7885	10.7433	10.8023	10.8148	10.7832	11.044	10.8347	10.9758	11.1066
ABLIM2	5.93251	5.61011	5.90938	6.38134	5.92766	5.59972	6.30088	6.1206	6.01993	6.3165	6.06172	5.77136	6.11938	5.84466	5.87004	5.94053	5.94389	6.2383	5.75664	5.69142	5.81067	5.70909	6.09279	6.10216	6.37463	6.07182	6.27746	5.64497	6.15222
ABLIM3	7.84962	7.94613	8.6003	8.25276	8.62064	8.39317	8.26514	8.34794	7.96903	8.34516	7.96929	8.21006	8.64376	8.34927	8.47531	8.38538	8.32989	8.29272	8.81222	8.46347	8.0773	8.09002	8.13491	7.93486	8.49368	8.69958	8.26009	8.22984	8.2254
ABO	6.04516	5.95526	5.88435	6.09263	6.11902	5.93129	6.60567	6.5955	5.5667	5.58872	6.05545	6.07852	5.99747	5.71955	6.23658	5.69448	5.92968	6.63439	5.71897	6.04243	5.93774	5.60098	6.02143	6.22294	5.72815	6.17479	5.92589	5.9853	5.71861
ABR	7.83531	7.71109	7.99986	8.26394	7.9326	8.34437	8.06497	7.8778	8.38599	8.50519	8.04314	7.95229	7.72606	8.33807	8.25337	8.08319	7.87618	7.83608	7.98728	7.95486	8.28663	7.85063	8.39249	8.17439	8.15799	8.36465	8.22235	7.94614	8.55056
ABRA	5.27908	6.83098	7.37026	6.27876	4.90799	7.75549	6.1307	5.6399	6.16073	6.16094	6.60628	6.25749	5.41537	5.74663	6.22219	7.56557	8.04724	5.00244	6.15213	7.10572	6.43898	7.21051	8.76505	6.27395	5.92735	5.58308	5.95826	6.43536	5.58898
ABRACL	3.80213	3.72732	4.01492	3.89256	4.40662	3.69965	3.87406	4.09153	3.75813	3.71727	3.83329	3.7526	3.95204	3.95534	4.0225	3.61964	4.34738	3.95204	3.82738	3.95204	4.10483	4.32765	4.04891	3.8493	3.97986	4.05999	4.08148	3.71866	4.1814
ABT1	4.89804	4.62666	4.91576	4.70631	4.6595	4.68984	4.84079	4.79863	4.71032	4.9163	4.57342	4.73329	5.01874	5.13558	5.21416	4.8982	4.6632	4.57796	4.85355	4.57156	4.96853	4.92031	4.88884	5.01405	4.78303	5.02984	4.87617	4.72198	4.82445
ABTB1	6.21417	6.52402	5.8999	6.08516	6.1734	5.97732	6.12675	6.28384	5.83133	5.85786	6.23522	6.22785	6.17441	5.92391	6.03566	5.84674	5.90758	6.33862	5.7756	6.23408	5.93239	5.90317	5.85236	6.05335	6.24749	6.14485	5.78606	6.07152	5.88775
ABTB2	5.9052	5.98148	6.68816	6.65497	6.03611	6.18642	6.16298	6.14183	5.9338	6.28828	6.07617	6.4311	5.79822	6.20445	6.14418	5.89827	6.24545	6.35852	6.2585	5.96896	5.90293	6.19114	6.43729	6.26896	6.74896	6.76227	6.19255	5.73673	5.72845
ACAA1	7.6965	6.83968	7.64842	7.24153	6.85152	7.3705	7.28839	7.02227	7.23853	7.29982	7.35511	7.20531	7.36453	7.32422	7.35519	7.27142	7.31827	7.31182	7.05053	7.31233	7.26862	7.37125	7.10573	7.35505	7.48287	7.61795	7.46721	7.00487	6.9949
ACAA2	7.26681	6.61372	7.87382	7.18818	7.38749	7.72706	7.30985	7.10628	6.9892	7.40258	7.41568	7.04208	7.33095	7.71607	7.59611	7.3706	7.63316	6.74321	7.42388	7.2369	7.32837	7.69798	7.18154	7.35952	7.26359	7.34713	7.48765	7.69707	6.96846
ACACA	5.27967	5.9352	5.36147	5.72063	5.71971	5.41917	5.51379	5.32067	5.21958	5.55107	5.53951	5.36065	5.01953	5.58314	5.17723	5.20015	5.2091	5.16923	5.6432	5.40699	5.47423	5.42913	5.56394	5.44926	5.38114	5.45465	5.56758	5.52046	5.64589
ACACB	7.73136	8.16771	8.31089	7.96595	7.92279	7.91338	8.33126	8.43245	8.32469	7.76919	7.91912	7.73306	8.30133	8.02717	7.98233	7.97692	7.9577	8.02679	8.20984	8.53124	8.06781	7.34787	7.79932	8.08095	8.06474	8.34789	8.04433	8.5616	8.17213
ACAD10	6.44816	5.75651	6.77597	6.87176	6.35688	6.54701	6.68659	6.47473	5.99382	6.75596	6.35741	6.51951	6.47807	6.82535	6.75931	6.40099	6.36029	6.51755	6.61612	6.74056	6.46291	6.61415	6.63108	6.72293	6.48907	6.75087	6.28171	6.51635	6.29049
ACAD8	7.17739	7.21561	7.53574	7.5816	6.82967	7.30059	7.40101	7.19916	7.19295	7.41855	6.95009	6.88136	7.48852	7.47878	7.42362	6.98053	7.37213	7.154	7.50311	7.33635	7.17712	7.57203	7.22984	7.48622	7.51006	7.47239	7.58639	7.39663	7.18816
ACAD9	7.42655	6.98732	7.61708	7.57628	7.1085	7.45165	7.44044	6.64982	7.47801	7.56902	7.35492	7.06337	7.91522	7.77548	7.9005	7.69212	7.92489	7.29385	7.68816	7.51372	7.60853	7.4308	7.22668	7.1228	7.66838	7.57732	7.65779	8.21042	7.48435
ACADL	3.50959	3.86016	3.60181	3.69744	3.5955	3.4231	3.44963	3.70034	3.45178	3.31008	3.60114	3.81355	3.69062	3.44838	3.45603	3.76351	3.64101	3.80916	3.55922	4.06099	3.79475	3.42627	3.62269	3.68814	3.65632	3.30062	3.64043	3.54532	3.68083
ACADM	10.4006	9.9756	11.3697	10.8754	10.3637	10.9162	10.5549	10.4231	10.5873	10.8769	10.329	10.4932	10.8824	10.6649	11.2382	10.4586	10.8932	10.4363	11.2816	10.5853	10.6515	11.5015	10.4998	10.4382	10.6419	11.2123	10.7319	10.5982	10.5431
ACADS	7.50588	6.79663	7.5442	7.53238	7.03784	7.33307	7.15976	7.30316	7.07883	7.42721	7.56466	6.97244	7.21533	7.39305	7.59103	7.34003	7.46193	7.113	7.30131	7.0704	7.22518	7.25799	7.03613	7.0584	7.42089	7.55887	7.35395	7.43109	7.39302
ACADSB	7.84403	7.22935	8.4393	8.2185	6.97777	7.93947	7.65878	7.10768	7.97879	8.15577	7.38842	7.51212	7.6791	7.90002	8.13072	8.02857	8.19652	7.50728	8.17007	8.28753	7.77081	8.22089	7.85219	7.82104	8.33463	8.14899	7.92879	8.23201	8.65195
ACADVL	10.2232	9.85907	10.5016	10.1624	9.99808	10.3736	10.6091	10.566	10.1133	10.0091	10.3236	10.2572	10.7665	10.2723	10.4333	10.5814	10.3016	10.2793	10.3707	10.5743	10.2797	10.318	10.207	10.462	10.2392	10.5787	10.4224	10.3721	9.34248
ACAN	4.93769	4.12088	4.21133	4.03867	4.10994	4.52115	4.27008	4.42077	4.45019	4.28165	4.29011	4.48665	4.27008	4.17389	4.31231	4.26901	4.1992	4.71864	4.22775	4.12706	4.07549	4.33942	4.36425	4.4014	4.48177	4.07252	4.15108	4.15363	4.07847
ACAP2	6.52408	6.58237	7.02908	6.99455	7.29488	6.76409	6.55459	7.00778	6.54393	6.42908	6.36591	6.5384	6.49284	6.8077	6.77185	6.77904	6.50416	6.21526	7.00939	7.03788	6.7534	7.11671	6.82825	6.84143	6.51861	6.90338	7.08319	7.21479	7.20634
ACAP3	6.10125	6.52318	6.18258	6.44568	5.979	6.08339	6.60693	6.58572	6.44854	6.27016	6.34493	6.42397	6.24592	5.99843	6.3515	6.2888	6.14071	6.45802	6.04986	6.36485	6.24314	5.90449	6.18549	6.29195	6.35784	6.0814	6.04379	6.29558	6.0743
ACAT1	9.71515	8.85962	9.90921	9.83045	8.99633	9.69805	9.7661	9.04774	9.87147	9.72618	9.47757	9.18458	9.66726	9.83017	9.69921	9.66218	9.93427	9.19182	9.86186	9.62819	9.55685	10.0913	9.34391	9.53659	9.8179	9.74913	9.83194	9.92048	9.75962
ACAT2	4.08939	4.23624	4.0876	4.2664	4.30925	4.35608	3.94408	3.89362	4.28794	4.0597	4.42683	4.15796	3.99383	4.39477	4.48403	4.31647	4.10454	4.32861	4.13566	4.16293	4.46224	4.3867	4.29296	4.31523	3.74246	4.3404	4.53994	4.28407	4.6925
ACBD3	8.54281	8.18482	8.72807	8.58744	8.38604	8.46355	8.24782	8.20269	8.6585	8.66518	8.30884	8.65601	8.22091	8.50382	8.53663	8.33721	8.69281	8.33265	8.57219	8.22579	8.48442	8.68103	8.53807	8.43001	8.49523	8.80019	8.69567	8.60504	8.85261
ACBD4	5.34647	5.28848	5.0409	5.05952	5.30581	5.05113	5.4219	5.43426	5.3188	5.49813	5.18703	5.07378	5.409	5.13247	4.98789	4.91227	5.10877	5.48256	5.15396	4.90504	4.88163	4.79467	4.86035	5.16599	5.12738	4.97711	5.04275	5.22135	5.10572
ACBD5	7.87141	7.44498	8.19023	8.08716	7.71183	7.91223	7.68993	6.8271	7.94795	8.02201	7.64156	7.3377	7.94334	7.94611	8.24028	7.99285	8.01607	7.36309	8.1399	7.69825	7.78864	8.32968	7.81112	7.94165	8.09196	8.13025	8.05821	8.1043	8.41981
ACBD6	3.8097	4.065	3.70047	3.73086	3.64783	3.73187	3.62604	3.7862	3.71037	3.81993	3.64029	3.67743	3.85072	3.8995	3.80631	4.02538	3.43237	3.72077	3.92605	3.86179	3.89134	3.57894	3.62123	3.76469	3.45059	3.82997	3.77712	3.92234	3.74457
ACBD7	3.26898	3.52278	3.1247	3.21604	3.164	2.98875	3.28184	3.24013	2.98939	3.08935	3.38385	3.16666	3.33617	3.18339	3.25889	3.18551	3.21604	3.21122	3.048	3.21604	3.3563	3.20274	3.16388	3.21604	3.28426	3.04863	3.19014	3.4893	3.16181
ACCS	5.06646	5.36107	4.82587	5.01245	5.06803	5.01971	5.18657	5.34404	5.0129	5.22792	5.05031	5.05031	5.13561	4.67949	5.05031	5.01776	4.92921	5.47747	5.01245	4.86241	5.0807	5.03941	4.89766	5.22454	4.99199	5.05031	5.05031	5.05031	5.09134
ACCSL	4.15694	3.95806	3.96124	3.85149	3.84287	3.8595	4.00637	3.94158	4.09861	3.70036	3.91462	4.38017	3.95339	3.70077	3.83231	3.96275	4.48561	4.21765	3.66956	3.617	3.61483	3.88592	3.76905	3.93344	4.12577	3.9111	3.87888	3.47488	3.61957
ACD	5.31743	5.22175	4.94775	5.23075	5.40984	5.41878	5.32664	5.22841	5.08104	5.55318	5.414	5.18945	5.05906	5.35573	5.24971	5.24824	4.76399	5.44236	5.01823	5.32092	5.26922	5.03778	5.05768	5.08885	5.0571	5.29701	5.36508	5.27341	5.14573
ACE	5.38435	5.26232	5.29515	5.24374	5.18457	5.27417	5.3246	5.38586	5.14821	5.2125	5.10211	5.31481	5.43403	5.29812	5.47539	5.21164	5.61291	5.4264	4.83843	5.27034	5.44816	5.46904	5.26476	5.09558	5.71759	5.32402	4.97653	5.35145	5.26876
ACE2	7.30129	8.59287	7.34875	8.31225	7.50714	7.64007	6.85215	6.07832	7.00632	8.31237	7.34307	7.20932	7.21082	6.82162	6.66136	7.1247	7.01234	6.66824	7.58331	6.96116	7.89823	7.65019	8.10003	7.60834	8.22786	7.78851	8.59905	7.05622	6.54832
ACER1	4.38519	4.2013	4.13013	3.67121	4.0955	4.34715	4.17563	4.25844	4.32789	4.0799	4.2994	4.45623	4.52317	4.34027	4.33284	4.29164	4.24812	4.65753	4.13019	4.2228	4.19782	4.06038	4.02801	4.36443	4.3834	4.08647	4.17021	4.19261	4.11449
ACER2	5.41838	4.98388	5.56824	5.29842	5.49879	5.77053	5.36462	5.22687	5.12179	5.27025	5.53382	5.71758	5.32844	4.90902	5.00415	5.22463	4.79712	4.99831	4.65904	5.67704	5.27608	4.91311	5.35452	5.97468	5.36148	5.05179	5.21275	5.60789	5.69812
ACER3	5.28573	5.37073	5.96	6.0639	5.53203	5.22604	5.47809	5.06477	5.33257	5.46738	5.55969	5.43031	5.27589	5.50976	5.82305	5.40052	6.21129	4.85189	5.86605	5.72178	5.9202	6.74421	5.77761	5.64414	5.82302	5.68331	5.58144	6.22694	6.01507
ACHE	4.19382	3.84275	3.63555	3.51056	3.76608	3.70373	3.97737	4.28044	4.12908	3.92826	3.84914	4.04012	4.15922	3.73527	4.00848	4.05179	4.06697	4.27435	3.62557	3.55219	3.65637	3.59435	3.5399	3.56469	3.88135	3.67555	3.75397	3.75639	3.77796
ACIN1	6.60005	7.40522	7.05441	6.97726	7.2279	7.15578	6.92507	7.18936	6.9811	6.88429	7.05441	6.8849	7.05441	7.00197	7.03929	7.12153	6.60112	6.95653	7.12291	7.14695	7.14102	6.89266	7.35186	7.2909	6.74995	7.14214	7.06218	7.05441	7.07664
ACKR1	5.25874	5.21494	4.57281	4.56919	5.71265	5.01781	4.98079	5.28749	5.78428	4.98779	4.97053	4.9734	4.84113	5.01956	4.97052	5.52169	5.21303	4.97015	5.21604	5.08777	5.25538	4.89328	4.80551	4.5272	4.7914	5.38023	5.93959	4.98726	6.23822
ACKR2	3.77743	3.52272	3.63786	3.49417	3.50127	3.51701	3.70275	3.57569	3.68262	3.42089	3.63957	3.67758	3.59234	3.82938	3.8734	3.46019	3.77338	3.80182	3.49758	3.58029	3.61536	3.49009	3.61654	3.6148	3.70406	3.57343	3.62328	3.57997	3.78711
ACKR3	3.77622	3.51677	3.80341	4.15447	3.75665	3.58777	3.66292	3.51524	3.37745	3.58722	3.75349	3.79232	3.82372	3.59195	3.88397	3.70499	3.70233	3.34062	3.67107	3.75347	3.96424	3.84266	4.22555	3.51724	3.76081	4.07214	3.79918	3.66813	3.71536
ACKR4	4.78437	4.08847	4.61899	5.04392	5.66767	4.4173	4.64044	4.39184	4.54978	4.08135	4.02776	4.9109	4.03167	4.79554	4.38131	4.83988	4.00404	4.23515	4.38283	4.3899	4.58688	4.70169	4.6852	4.54795	4.71117	5.61533	5.05875	4.02867	5.34785
ACLY	7.18678	7.82962	7.3948	7.21932	7.50935	6.92555	7.18354	7.06475	7.34956	7.03871	7.2568	7.13775	6.97497	7.26542	7.30166	7.2558	7.23945	7.27585	7.27327	7.20264	7.28348	7.52876	7.20421	7.17414	7.15511	7.38394	7.44281	7.8939	7.37251
ACMSD	3.61242	3.55956	3.4535	3.59121	3.59544	3.75213	3.57929	3.70467	3.57081	3.55667	3.30899	3.7175	3.54983	3.64199	3.7183	3.63646	3.66088	3.53778	3.53609	3.69582	3.4446	3.4548	3.30467	3.38892	3.48654	3.54834	3.74626	3.30508	3.48923
ACO1	9.314	8.75616	9.59701	9.24152	9.17093	9.23558	9.31973	9.1999	9.2539	9.36083	9.21815	8.91308	9.23827	9.35611	9.34663	9.27322	9.1869	9.09765	9.24478	9.10445	9.10071	9.28343	9.39473	9.2631	9.40787	9.6384	9.3601	9.28451	9.40126
ACO2	10.745	10.7298	11.0427	11.0976	10.466	11.0597	11.12	10.8307	10.9428	10.9638	11.082	10.7168	10.9618	11.1781	10.874	11.0227	10.8171	11.0635	11.0487	10.9856	10.9751	10.6998	11.0153	11.1306	10.9852	10.9678	10.9307	10.9615	10.8906
ACOD1	2.99749	3.01549	2.9802	3.00115	2.91396	3.00403	2.81506	3.01072	3.01072	3.26984	2.86888	3.23929	2.90206	3.14432	3.12033	2.77614	3.08878	2.94773	2.9238	2.87599	3.03086	2.969	3.10323	3.16376	2.98968	3.00426	3.07852	2.91861	3.17083
ACOT1	6.87999	6.5512	6.60979	6.50558	6.70535	6.51568	6.6862	6.37933	6.6193	6.5743	6.44962	6.75829	6.90436	7.10921	6.49491	6.64878	6.66073	6.77907	6.81109	6.28686	7.0147	6.4478	6.55849	6.76602	6.18703	6.81212	6.58274	6.49552	6.54626
ACOT11	7.27559	7.70969	6.92833	7.61316	6.27439	7.59885	7.89565	7.408	7.001	7.25687	7.17961	7.2531	7.2457	7.53616	7.23309	7.08374	7.05271	7.50878	7.22898	7.34679	7.46787	7.03261	7.80019	7.93472	7.7226	7.59248	7.10661	7.46265	6.56942
ACOT12	3.09629	3.26162	3.07091	3.00133	2.97572	3.06916	3.16182	3.2583	3.15526	3.09856	3.09014	3.20048	3.24742	3.12259	3.21488	2.9572	3.26566	3.11455	3.00089	3.22846	3.18486	3.03909	3.14055	3.21709	3.26904	3.09152	2.98103	3.23014	3.04706
ACOT13	9.29496	9.08828	9.67265	9.34712	9.22569	9.43101	9.30541	9.37144	9.04885	9.31147	9.39434	9.11868	9.45602	9.80951	9.63639	9.33948	9.63709	9.33791	9.61028	9.40002	9.44568	9.49538	9.40881	9.4448	9.29988	9.11252	9.11278	9.40489	9.4538
ACOT2	8.23475	7.9032	8.6493	8.22651	7.81487	8.1219	8.21296	7.97088	8.20956	8.24178	7.86235	7.84461	8.38338	8.39512	8.32595	8.2301	8.56586	8.0035	8.62843	8.16324	8.51897	8.09023	8.25129	8.28818	8.01903	8.43109	8.27242	8.29634	8.18904
ACOT4	3.41228	3.43915	3.26696	3.34857	3.21904	3.2294	3.42754	3.39827	3.3522	3.35761	3.60685	3.46099	3.70972	3.36248	3.55616	3.50522	3.45386	3.63838	3.36389	3.1628	3.43915	3.42446	3.56478	3.45989	3.43915	3.4673	3.43915	3.4718	3.49
ACOT6	3.27216	3.06459	3.21295	3.21956	3.08083	3.29706	3.55556	3.37087	3.08301	3.26659	2.92559	3.06031	3.23424	3.19466	3.18386	2.96849	3.1612	3.42481	3.08017	3.13137	3.15027	3.14819	3.27215	3.30067	3.11945	3.21435	3.21224	3.11401	3.37444
ACOT7	5.92298	5.97509	5.44945	5.5723	5.59501	5.79432	5.84738	5.89828	5.67393	5.79433	5.86158	5.99745	5.79466	5.66371	5.98099	5.79117	5.73953	5.8789	5.54341	5.65796	5.68355	5.42824	5.441	5.82624	5.69146	5.69618	5.63251	5.61666	5.52875
ACOT8	6.3569	6.27024	6.50044	6.58067	6.44631	6.7074	6.85742	6.04986	6.44292	6.44534	6.54015	6.05015	6.54496	6.96657	6.64022	6.71405	6.44467	6.05076	6.68831	5.71316	6.63959	6.43706	6.53178	6.43098	6.41276	6.447	6.3559	6.42185	6.41167
ACOT9	9.11822	8.77982	9.42922	9.53683	8.58978	8.90507	8.79266	8.58245	8.92566	9.13458	9.10463	8.6828	8.80791	9.12329	8.98148	8.84999	8.96904	8.2927	9.30859	8.72865	8.87176	9.37356	8.69055	9.02165	9.08188	9.0275	9.19105	9.05537	8.84565
ACOX1	8.16995	7.84017	8.52564	8.38355	8.14986	8.51503	8.05572	7.83747	8.45926	8.45564	8.15459	7.9952	8.13364	8.50183	8.42083	8.28351	8.55827	7.68558	8.70227	8.17831	8.52564	8.42049	8.18117	8.14182	8.4239	8.41242	8.54195	8.29908	8.74174
ACOX2	6.31807	6.95661	7.12627	7.24249	6.62201	7.21258	7.12136	6.83718	6.40063	7.24023	7.1815	6.71544	7.0487	7.05812	7.15177	6.76489	6.38597	6.33964	6.90781	7.09872	6.68657	7.04543	6.8803	6.70823	7.21102	7.03459	6.92472	7.07133	7.16046
ACOX3	6.74268	7.03155	7.10179	6.84108	6.61697	6.58073	6.73998	6.81663	6.77589	6.61434	6.62501	6.82955	6.89272	6.73953	6.7111	6.678	6.74268	6.40724	6.79462	7.23832	7.13695	6.85388	7.11604	6.96446	6.80485	6.79209	6.79264	6.84108	6.62631
ACOXL	3.41492	3.48431	3.33671	3.45233	3.31052	3.59819	3.47898	3.62707	3.52994	3.3502	3.54063	3.51821	3.50114	3.4513	3.7927	3.52482	3.50285	3.66068	3.61482	3.39281	3.38351	3.28893	3.50378	3.48702	3.46803	3.44567	3.43876	3.4573	3.45034
ACP1	8.11082	7.86512	8.25729	7.95522	7.80957	7.81541	8.04412	7.80047	8.05696	8.20163	7.84966	7.89161	8.15775	8.03233	8.14729	7.99809	8.22751	7.67174	8.13538	7.95065	8.02651	8.12182	7.84622	7.91341	8.0999	8.0697	8.22258	8.03841	8.00028
ACP2	6.83391	6.93264	6.82708	7.01574	7.69508	7.21928	6.85496	7.14551	6.70987	6.83407	6.97568	7.12384	7.0449	7.17008	6.80134	6.79298	6.57158	6.97156	6.79771	6.97637	6.99562	6.94702	7.04133	7.02005	6.92672	6.94774	6.75719	7.00984	7.14632
ACP5	5.09635	4.85527	4.38838	4.6449	5.48661	5.21181	4.97521	4.86685	4.50206	4.63968	4.85233	4.86086	4.93083	5.48	4.85197	4.4265	4.65166	4.86312	4.11044	4.3797	4.51842	4.60998	4.52565	4.47588	4.67197	5.01025	5.04718	4.82737	4.46204
ACP6	5.70045	5.39046	5.42544	5.60526	5.38443	5.74668	5.6983	5.68612	5.87108	5.74622	5.3723	5.38501	6.5071	6.17561	5.66997	6.19043	5.57331	5.2014	5.53406	5.65312	5.76291	5.33069	6.04448	5.67324	6.13522	6.12371	5.92317	5.86046	5.93346
ACP7	3.72998	3.39036	3.69217	3.70157	3.88219	3.80385	3.77986	3.79422	3.77281	3.40809	3.62292	3.86015	3.52598	3.71642	3.68771	3.52116	3.68752	3.71642	4.02489	3.58388	3.68876	3.60712	3.84563	3.93539	3.66853	3.7033	3.86037	3.89742	3.64128
ACPP	3.57261	3.51656	3.35273	3.44261	4.37295	3.4639	3.62621	3.3022	3.48633	3.46708	3.62915	3.60944	3.41009	3.43227	3.34851	3.69383	3.38516	3.61247	3.34108	3.40507	3.70692	3.47599	3.38559	3.45659	3.47263	3.70507	3.45071	3.39504	3.4585
ACPT	6.4345	5.90997	5.64878	5.6161	5.60195	5.65111	5.87396	5.81592	6.00866	5.74353	5.97911	5.94738	5.99849	5.50916	6.06124	5.93027	5.82396	6.16954	5.77251	5.60238	5.71945	5.57112	5.81592	5.93596	6.05733	5.69569	5.66789	5.55924	5.48442
ACR	5.44799	5.33734	4.79995	4.91313	4.64776	4.9095	5.18319	5.03686	5.29045	4.97899	4.81083	5.05503	5.25113	4.74369	5.18996	5.02095	5.43932	5.23067	4.70348	5.0209	5.00694	4.79338	4.84284	4.98178	4.95411	5.00742	4.92607	4.96232	4.87567
ACRBP	5.23714	4.96185	4.90113	4.73178	4.84831	4.91502	4.94843	5.16659	5.01857	4.74401	4.94978	4.96264	4.97095	4.86327	5.08866	4.692	5.09486	5.20043	4.79091	4.71495	4.63813	4.58727	4.48911	4.93405	4.89603	4.8089	4.73073	4.70325	4.73364
ACRC	3.25674	3.7531	3.42133	3.50626	3.66819	3.2551	3.35439	3.58617	3.53723	3.47464	3.71212	3.52562	3.26715	3.29558	3.36905	3.37273	3.52722	3.38596	3.45388	3.4483	3.32693	3.42466	3.37778	3.44992	3.28018	3.17671	3.51878	3.46505	3.11918
ACRV1	3.29775	3.67041	3.26793	3.20024	3.34685	3.66611	3.29775	3.20302	3.29448	3.38575	3.2937	3.39278	3.37539	3.49551	3.56343	3.3485	3.1703	3.33045	3.19074	3.18358	3.24285	3.19139	3.14324	3.36139	3.36869	3.26363	3.03064	3.19519	3.29775
ACSBG1	4.84652	4.77451	4.40616	4.42872	4.38013	4.51284	4.8741	4.94062	4.55372	4.32811	4.38195	4.5452	4.58705	4.47134	4.95818	4.54175	4.40607	4.5135	4.44374	4.5054	4.51329	4.31673	4.40034	4.79763	4.56918	4.43895	4.52524	4.35027	4.30847
ACSBG2	3.29784	3.44932	3.12141	3.07225	3.02287	3.32712	3.0742	3.33291	3.12141	3.23757	3.11674	3.11295	3.36246	3.12889	3.25613	3.12472	3.18722	3.15832	3.09285	3.06263	3.17001	3.06263	3.12141	3.01936	3.10895	2.93865	3.05343	2.92233	3.12948
ACSF2	6.15105	6.34249	6.71569	5.43728	6.17126	5.72082	6.41376	6.64935	4.89261	5.92809	6.00279	6.01823	5.75558	6.27037	5.8431	5.82943	6.26843	5.0998	6.01558	5.95199	5.7139	5.85324	5.40481	5.94901	5.92079	6.18827	5.75853	5.96204	6.36309
ACSF3	5.50129	5.40325	5.79948	5.3482	5.60346	5.17688	5.49867	5.44654	5.29154	5.43267	5.65481	5.55918	5.68383	5.37756	5.37865	5.08698	5.29613	5.67103	5.03541	5.42058	5.52532	5.33612	5.262	5.56568	5.53756	5.51823	5.24613	5.41519	5.3579
ACSL1	9.91278	9.26786	10.2632	9.54646	9.50534	9.53672	10.0003	9.18174	9.24476	9.13083	9.73873	8.67264	10.0027	9.51594	9.8537	9.54469	10.0704	9.36481	10.039	9.83044	9.38662	9.69854	9.45331	9.62785	9.71977	9.79838	9.18196	10.1841	8.92544
ACSL3	7.5509	7.36994	7.72533	7.92916	7.4176	7.76821	7.36878	7.39418	7.55644	7.62855	7.90233	7.41545	7.51158	7.91657	7.68707	7.37695	7.57701	7.45557	7.78573	7.84006	7.83401	8.06688	8.04683	7.62783	7.48669	7.53577	7.85337	7.93908	7.67355
ACSL4	6.72387	6.83324	6.97678	7.29733	6.71793	6.97234	6.3398	6.69306	6.78948	7.16935	6.94583	6.84144	6.73556	6.7477	6.87112	6.8866	6.99984	6.31004	7.17696	6.85444	6.7885	7.62083	7.07587	7.27627	6.98119	6.83944	6.84545	6.93945	6.90206
ACSL5	5.73893	5.26816	5.92023	5.88586	6.61871	5.80833	6.02268	5.73591	5.89897	5.63398	5.83928	5.49129	5.62213	5.61966	5.71618	5.80451	6.24291	5.76847	6.17363	5.80557	5.79929	6.01518	5.88586	4.94298	5.8884	6.09963	6.37818	6.20866	6.52063
ACSL6	4.36427	4.31775	4.31757	4.36468	3.9865	4.32007	4.33445	4.33112	4.74382	4.23429	4.48091	4.42725	4.39621	4.22261	4.51818	4.37249	4.31663	4.34332	4.233	4.27439	4.27936	4.17123	4.46367	4.35615	4.3371	4.32855	4.32384	4.33597	4.26413
ACSM1	3.97347	3.76174	3.87316	3.68623	3.80021	3.84462	3.82117	3.8987	3.80021	3.77896	3.68847	3.78189	3.94743	3.85767	3.88416	3.66057	4.21332	4.38958	3.85866	3.68287	3.92119	3.76188	3.7844	3.75605	3.78736	3.52939	3.80752	3.67866	3.8019
ACSM2A	3.6167	3.35055	3.91322	3.13832	3.64437	3.61116	3.58705	3.72835	3.36031	3.13801	3.60642	3.41394	4.04037	4.09611	3.67084	3.50493	3.9013	4.07504	3.68641	3.64291	3.38242	3.33489	3.39879	3.60002	3.48428	3.27565	3.53312	3.31376	3.30728
ACSM2B	3.34734	3.3634	3.37109	3.28851	3.18285	3.24429	3.52197	3.65677	3.4996	3.3769	3.30918	3.56879	3.51356	3.37171	3.27742	3.41224	3.16791	3.64488	3.35311	3.22284	3.34064	3.379	3.3744	3.27712	3.3978	3.16179	3.40853	3.14781	3.2016
ACSM3	3.41844	3.94569	4.0402	3.62959	4.05953	4.18019	3.95925	4.10148	3.35998	3.73179	3.54873	3.88621	4.16889	4.02058	4.52894	3.54947	3.66714	3.49682	3.86803	4.98731	4.35006	4.2963	5.30868	3.55811	3.76124	3.74443	3.64428	3.67957	3.71543
ACSM5	4.75074	4.95342	4.50129	4.64997	4.77608	4.30017	4.57932	5.07987	4.83794	4.39865	4.71296	4.66818	4.2568	4.75324	5.13043	5.0042	4.74096	4.92786	4.46425	4.47154	4.61577	4.3702	4.61577	4.61577	4.66261	4.52365	4.4504	5.35876	4.62078
ACSM6	3.41187	3.54838	3.60446	3.13889	3.36031	3.46758	3.31478	3.37666	3.47203	3.46316	3.41187	3.27259	3.40711	3.38565	3.57336	3.5131	3.87203	3.41187	3.41187	3.42948	3.41187	3.30711	3.41187	3.35502	3.58425	3.75157	3.11819	3.26192	3.32559
ACSS1	8.23935	6.97072	7.61726	7.6335	7.04781	7.54423	7.92031	7.43772	7.42333	8.19244	8.11775	6.87692	7.94894	8.18861	8.30772	7.79402	8.45266	7.82591	7.45925	7.89549	7.47451	7.74742	7.52389	7.90137	8.21573	7.4601	7.9043	8.09253	7.54228
ACSS2	8.05189	8.21245	8.16645	8.14198	8.0111	8.05829	8.3111	7.68812	8.08925	8.13489	8.10491	7.66099	8.2346	8.28718	7.98829	8.1055	8.21882	7.98527	8.24918	8.20435	8.09625	7.82343	8.00539	7.81787	7.83584	8.41123	8.24414	8.4023	8.26664
ACSS3	7.44362	8.07825	7.85136	7.77332	7.70969	7.59695	8.0314	7.90527	7.70213	7.74596	7.81534	7.32095	8.06432	7.64995	7.69623	7.8418	7.23169	7.41367	8.08126	7.93157	7.59625	7.73598	8.05796	8.01464	7.50902	7.6985	7.7561	7.76996	7.38364
ACTA1	13.0911	13.4462	13.4647	13.673	12.6117	13.4087	12.6891	13.1555	13.1208	13.5263	13.1626	13.3663	13.1075	13.0936	13.2861	13.2648	13.3208	13.1314	13.3925	13.0176	13.6058	13.4202	13.4912	13.5571	13.4517	13.3511	13.579	12.9043	12.9652
ACTA2	10.8776	10.7308	9.3922	8.40742	9.49089	9.91229	8.5337	9.33271	8.96597	8.50924	8.64027	9.15444	8.85424	9.15164	8.8884	8.75831	8.43702	8.77732	9.25167	9.63191	9.39725	9.4038	9.15312	9.66144	9.10237	9.49767	8.72286	10.1116	8.88023
ACTA2-AS1	4.73903	4.73078	3.94512	3.9503	4.03778	4.0104	4.20512	4.01755	4.56753	3.90506	4.09195	4.56164	4.33637	4.0858	4.20079	4.20764	3.92504	4.57615	4.28629	4.43836	4.13338	4.05638	4.2775	3.95057	4.27191	4.48997	3.9748	4.33183	3.95989
ACTB	11.4788	11.1792	11.379	10.8081	11.7721	11.0916	10.8935	10.9304	11.0934	10.5825	11.1632	10.9146	10.9204	11.0949	11.2401	10.7781	11.3983	10.905	10.8622	10.9581	11.0559	11.2549	11.2545	11.0365	11.1003	11.6077	11.3559	11.4838	11.6302
ACTBL2	3.09216	3.00127	3.43808	2.92876	2.87514	3.06733	3.01197	3.0716	2.84659	3.11442	3.1757	3.31435	2.86382	3.29446	2.91537	3.1366	3.04463	3.06733	3.0056	3.01109	3.06566	3.05376	3.10902	3.12323	3.29991	2.91323	3.06733	2.92531	3.06733
ACTC1	12.874	12.8613	13.1703	13.0756	12.5559	13.0282	12.6551	13.0021	13.185	13.1175	12.54	13.0969	13.0756	13.1172	13.2105	12.8683	13.164	13.099	13.1675	13.0927	13.1378	13.1149	13.0413	13.1011	13.1775	13.1299	13.0501	13.0756	13.0159
ACTG1	10.4877	10.6692	10.5479	10.2597	11.0064	10.5984	10.3142	10.5529	10.5784	10.2881	10.5993	10.5984	10.2121	10.5928	10.6262	10.4276	10.8296	10.6121	10.2821	10.4457	10.6275	10.4559	10.9872	10.619	10.6642	10.7557	10.5558	10.7514	10.6484
ACTG1P17	4.79441	4.57467	4.88916	5.08313	4.6825	4.55626	4.86683	5.05881	5.12403	4.81827	4.88965	5.17661	4.52665	4.94813	4.83423	4.53902	4.5121	5.03782	5.10775	4.82517	5.19394	4.8867	4.82913	5.06163	4.82916	4.92395	4.84613	4.3884	4.65372
ACTG2	7.87445	8.33269	6.01597	5.61114	5.76117	8.15399	5.63291	5.47988	6.56157	5.64021	5.5534	5.4572	5.56164	5.93036	5.47855	5.36578	5.47004	5.29883	5.9375	5.96597	6.13376	6.52417	5.60031	6.06826	5.57931	6.35661	6.05974	7.66255	5.8792
ACTL10	5.29115	4.78606	4.6609	4.5761	4.67864	4.99026	5.20924	5.06525	5.14383	4.99682	4.99036	5.00161	4.71477	4.91535	4.88889	4.94539	5.17313	5.21208	4.75098	4.55244	4.8685	4.6838	4.51133	5.09357	5.09053	4.82807	4.87433	4.81736	4.87084
ACTL6A	5.49216	5.35408	5.55494	5.94088	5.60798	5.60649	5.61082	5.42364	5.82751	5.69498	5.83894	5.47597	5.53258	5.73829	5.79329	5.27336	5.31724	5.47227	5.6683	5.71319	5.81525	5.9941	5.5096	5.67868	5.74252	5.63271	5.9194	5.67956	5.48462
ACTL6B	4.74322	4.67231	4.15071	4.21685	4.18491	4.42005	4.37126	4.39276	4.59004	4.72954	4.44516	4.49292	4.75567	4.2869	4.72805	4.48811	4.71561	4.93324	4.08301	4.20453	4.216	4.53124	4.38955	4.47412	4.53377	4.31248	4.45071	4.64074	4.2474
ACTL7A	3.70386	3.60236	3.42806	3.48879	3.26068	3.49272	3.75474	3.89569	3.59558	3.68835	3.62339	3.58579	3.57	3.57752	3.7422	3.50737	3.85746	3.78141	3.58133	3.56393	3.74853	3.53815	3.48285	3.61505	3.58356	3.46891	3.47971	3.3845	3.79303
ACTL7B	5.7774	5.4769	5.19995	4.95082	5.28542	5.29938	5.54551	5.51159	5.87717	5.61108	5.47103	5.5394	5.74995	5.41286	5.73994	5.9969	5.56995	6.01005	5.36638	5.2531	5.36592	5.12467	5.02992	5.1283	5.66703	5.0903	5.11415	5.28302	5.61649
ACTL8	3.89039	3.83373	3.70405	3.83899	3.89039	3.9553	4.03374	3.8861	3.98264	3.89039	4.19492	4.12108	3.52577	3.99243	3.89039	3.9964	4.20908	4.59152	3.83284	3.72548	3.80158	4.06548	3.7081	3.96076	4.12045	3.7485	3.84542	3.57207	3.93482
ACTL9	6.60895	6.38986	6.02278	5.79307	6.04342	6.05481	6.17611	6.58619	6.32415	6.10039	6.0992	6.48599	6.39339	6.00467	6.52471	6.09331	6.42042	6.49975	5.88814	5.92835	6.05869	5.78972	5.91979	6.27378	6.18276	5.92455	6.0408	5.95841	5.93554
ACTN1	9.44825	10.2469	9.45477	9.11611	9.86507	9.45034	9.09029	9.227	9.39443	9.41131	9.58307	9.33887	9.27858	9.06079	9.14106	8.87873	9.42566	9.01014	9.44229	9.31368	9.86099	9.71921	9.55723	9.87683	9.47802	9.83768	9.31449	9.32132	9.49049
ACTN2	12.1585	12.0517	12.1828	12.447	11.8673	12.2718	11.9274	12.0978	11.9882	12.4005	12.1984	12.1144	11.9995	12.1651	12.0469	12.1111	12.181	12.0773	12.1997	12.078	12.274	12.2867	12.1927	12.2363	12.1902	12.1353	12.2272	12.1707	12.0515
ACTN3	5.01166	5.06752	4.72536	4.73255	4.62961	4.70994	4.7605	4.85168	4.8239	5.20365	4.95137	5.08307	4.74524	4.62104	5.114	4.87094	4.42936	5.1394	4.82839	4.63069	5.01993	4.9131	4.71307	5.20024	5.18099	4.64713	4.91567	4.85815	4.57214
ACTN4	10.4731	10.6186	10.6032	9.88421	10.2373	10.2705	9.77289	10.0674	10.0036	9.83106	10.1685	10.1587	10.4289	10.0458	10.2646	9.89115	10.5053	9.90995	10.165	10.6239	10.1498	10.1285	10.283	10.5659	10.3205	10.3308	9.95074	10.7036	9.80952
ACTR10	8.37313	7.50867	8.77365	8.78467	8.31036	8.4155	8.23703	7.80252	8.30472	8.62134	8.45906	8.06	8.29696	8.68884	8.63794	8.39981	8.57394	7.87462	8.5852	8.26836	8.61658	9.10518	7.79679	8.14744	8.51994	8.50437	8.51058	8.60059	8.56534
ACTR1A	8.27233	8.12793	8.50961	8.58915	8.64197	8.56875	8.24272	8.30186	8.47527	8.4346	8.63958	8.43373	8.04278	8.45981	8.34319	8.58251	8.74368	8.22636	8.55211	8.37159	8.62725	8.4802	8.44296	8.47676	8.49018	8.68641	8.5601	8.47619	8.53206
ACTR1B	7.11808	7.11572	7.93637	7.87119	7.22263	7.75117	7.42845	7.26949	7.54354	7.74609	7.7281	7.29977	7.73677	7.82557	7.38732	7.64031	7.5511	7.28146	7.64803	7.41412	7.44162	7.70801	7.6692	7.71461	7.62599	7.92158	8.12431	7.73766	7.69866
ACTR2	9.61291	9.0243	9.70776	9.6768	10.2943	9.56827	9.45791	9.45499	9.61055	9.34971	9.50739	9.69822	9.25328	9.757	9.58671	9.4901	9.71638	9.50716	9.80427	9.48522	9.67812	9.92322	9.67382	9.64337	9.67253	9.64075	9.60439	9.61589	9.96607
ACTR3	8.63166	8.78943	9.02334	8.77954	9.39253	8.76353	8.66827	8.53356	8.77824	8.76625	8.92841	8.69345	8.68648	8.79087	8.84324	8.77979	8.94643	8.51155	9.08271	8.91807	9.11216	9.33875	9.00871	8.80981	9.01147	8.86675	8.90972	8.80744	8.97082
ACTR3B	5.89841	5.98631	5.52915	5.65855	5.52295	5.79382	5.68343	6.12398	5.57595	5.83278	5.54544	5.89589	5.9734	5.58049	6.21354	5.79497	5.7824	6.24597	5.78457	5.98631	5.69341	5.97445	5.81316	6.05166	5.79382	5.87736	5.86214	5.68734	5.58994
ACTR3BP2	2.65894	2.65282	2.65144	2.65712	2.59534	2.79219	2.67896	2.84197	2.60482	2.77943	2.62343	2.6386	2.87919	2.90088	2.68059	2.73772	2.72873	2.803	2.86642	2.85102	2.75857	2.73425	2.87115	2.72402	2.66907	2.62921	2.73004	2.65052	2.82537
ACTR3C	4.03026	3.33352	3.4604	3.41694	3.36889	4.1797	3.20124	3.10256	3.11575	3.3108	3.67264	3.20917	4.1598	3.62685	3.18045	3.67561	3.19694	3.5135	3.64672	3.367	4.04998	3.75796	3.13812	3.5567	3.09865	3.25956	3.08017	3.76675	3.64271
ACTR5	5.31431	4.94345	5.15511	5.26141	5.2162	5.15144	5.24917	5.35772	5.07402	5.06992	5.24958	5.11012	5.23209	5.06254	5.17541	5.25381	4.75959	5.07368	5.11486	5.18007	5.02083	4.92765	4.90042	5.08325	5.23376	5.06931	5.36715	5.04122	5.15331
ACTR6	4.54379	4.669	4.46776	4.98826	4.77457	4.62477	4.40725	4.51025	4.21898	4.70296	4.89822	4.45464	4.45464	4.95414	4.69683	4.41417	4.97582	4.42188	4.88681	4.71178	5.11841	5.12336	5.09046	4.83384	5.05003	4.57378	4.69982	4.8186	4.81036
ACTR8	7.37934	7.19639	7.44999	7.61739	7.34918	7.28708	7.60349	7.23359	7.2951	7.78431	7.55586	7.38601	7.77903	7.47886	7.63676	7.59217	7.3684	7.32303	7.9452	7.57084	7.58626	7.88611	7.46645	7.83146	7.51062	7.28532	7.34395	7.69561	7.48474
ACTRT1	3.33852	3.55299	3.01362	3.24638	2.93792	3.46204	3.1659	3.32664	3.44552	3.31413	3.16101	3.43359	3.37088	3.27078	3.30663	3.44842	3.62843	3.56495	3.134	3.14466	3.17739	3.19406	2.8732	3.17151	3.57095	2.98835	3.14968	3.08303	3.22047
ACTRT2	4.88393	4.80089	4.61479	4.85753	4.65264	4.73274	4.75185	5.34511	4.84601	4.71341	4.86917	4.61235	4.63349	4.76308	4.95428	4.69211	4.95126	5.59075	4.5968	4.43305	4.60701	4.72224	4.73301	4.88818	4.77575	4.75876	4.71204	4.58625	4.58451
ACTRT3	3.55595	3.1359	3.11717	3.53356	3.1515	3.24643	3.46836	3.55573	3.50133	3.4247	3.4247	3.44089	3.38705	3.4247	3.31434	3.49764	3.68251	3.22528	3.35475	3.42606	3.52956	3.4247	3.4247	3.74321	3.49469	3.4247	3.60453	3.35699	3.34346
ACVR1	5.9851	5.96368	6.73568	6.69562	6.68577	6.08129	6.34635	6.04848	6.02192	6.41618	6.17633	6.36795	6.25015	6.68148	6.29451	6.24839	6.22666	5.93377	6.35838	6.2598	6.47599	6.55773	6.50599	6.30449	6.2413	6.90612	6.58803	6.24453	6.61687
ACVR1B	6.23521	6.30037	6.35392	6.24503	6.24162	6.28895	6.13273	6.24587	6.42644	6.45418	6.25289	6.09338	6.1445	6.19433	6.03483	6.4054	6.0006	6.22079	6.27672	6.22741	6.30102	6.0736	6.18638	6.16598	6.26867	5.96836	6.27495	6.2324	6.32968
ACVR1C	4.86056	4.94131	4.44435	4.28455	4.47219	4.68077	4.77121	4.68883	4.45587	4.40019	4.35911	4.77102	4.30637	4.51959	4.70899	4.18815	4.42324	4.56139	4.60726	4.62303	4.58142	4.24603	4.47274	4.40011	4.37235	4.417	4.3436	5.41365	4.48132
ACVR2A	6.39626	5.74767	6.59257	6.69462	6.24218	6.04925	6.07189	5.8882	5.79741	6.21902	5.98581	6.00078	5.89444	6.21902	6.0972	5.5474	5.61072	6.20076	6.56279	6.4385	6.21779	6.79705	6.33989	6.09749	6.4817	6.26668	6.65505	6.60999	6.03036
ACVR2B	4.78508	4.40907	4.4642	4.82646	4.58755	4.82455	4.41471	4.11145	4.64762	5.00504	4.54814	4.49437	4.34865	4.33561	4.21833	4.53716	4.87014	4.80865	4.384	4.71602	4.36123	4.40718	4.57283	4.54601	4.70923	4.52966	4.54982	4.42219	4.91984
ACVRL1	7.07756	6.66862	6.91941	6.76049	7.35081	7.18591	7.11584	6.85101	6.82762	6.55212	7.43213	6.96753	7.00915	7.13291	6.98546	7.08403	7.22445	6.85153	6.61199	6.9837	7.2001	6.96009	7.19301	7.37584	6.99567	7.26356	7.11468	7.32577	6.86025
ACY1	6.4605	6.26303	6.79029	6.40493	5.96833	5.97732	6.45178	6.39546	6.13925	6.28283	6.09958	6.31471	6.48645	6.49708	6.47829	6.22083	6.43313	6.56909	6.63606	6.10082	6.15242	6.46221	6.3224	6.50561	6.3998	6.44287	6.26452	6.31088	5.85888
ACY3	4.94019	4.48586	4.26646	4.40843	4.47272	4.68887	4.52471	4.79727	4.53152	4.38189	4.48329	4.58783	4.46989	4.38308	4.49229	4.44374	4.66846	4.74202	4.41285	4.44374	4.30051	4.22512	4.32857	4.36112	4.23683	4.3749	4.41345	4.31355	4.09285
ACYP1	5.2033	5.65501	5.64911	5.42824	5.63319	5.51283	5.51901	5.58323	5.20567	5.07036	5.53434	5.54839	5.51019	5.69099	5.40883	5.66292	5.37888	5.45507	5.47301	5.45877	5.45819	5.54115	5.49228	5.98567	5.33162	5.37324	4.90761	5.38371	5.32719
ACYP2	7.76668	7.93572	7.9233	7.68166	7.37023	8.09944	7.97575	7.94489	7.79182	7.76692	7.8839	8.02444	8.02062	8.12805	7.82313	8.27214	7.52742	7.75508	7.9696	8.01754	7.93469	7.77723	8.04384	7.95121	7.93332	7.66685	7.57401	7.73198	7.3744
ADA	6.00232	5.45515	5.8989	5.63314	6.51847	5.49708	6.03911	5.95704	5.86833	5.44471	5.71263	5.75523	6.1557	5.80189	6.05257	5.56576	6.17247	5.85262	5.66913	5.81791	5.61742	5.54738	5.68669	5.56049	5.57874	6.05202	5.60291	5.6491	5.67747
ADAD1	2.9872	2.72466	2.8951	2.84191	2.78689	2.9835	2.92455	3.04814	2.84446	2.81594	2.87751	2.8454	3.03632	3.11924	3.00702	2.90769	2.94325	3.04588	2.85287	2.92792	2.80598	2.74881	2.86536	2.91861	2.79844	2.83495	2.98844	2.71971	2.79462
ADAD2	6.80249	6.45757	6.0124	5.88462	6.24198	6.22347	6.73873	6.56745	6.40464	6.31172	6.26862	6.63981	6.41034	5.82376	6.61661	6.15172	6.34317	6.66524	6.121	6.19137	6.27421	5.98722	6.05037	6.34528	6.31674	6.3517	6.07024	6.11273	6.13739
ADAL	7.14916	6.64128	8.03999	7.75666	6.90728	7.59639	7.17959	6.46526	6.78597	7.66953	7.49972	6.69879	7.50617	7.69814	7.54869	7.07285	7.6109	6.92117	7.74315	7.42273	7.46032	8.14077	7.45016	7.48403	7.39925	7.62936	7.49557	7.71532	7.45732
ADAM10	9.19041	8.52299	9.30312	9.39306	9.74893	9.18154	9.10184	8.65979	9.21513	9.36003	9.21382	9.31267	8.90586	9.15122	9.02398	8.81113	9.09808	8.86458	9.26856	9.04599	9.19615	9.64636	9.08721	8.95575	9.32585	9.30827	8.9857	9.10848	9.75697
ADAM11	6.61643	5.92259	6.74516	5.12299	5.4326	6.16201	6.47036	6.80816	6.8407	5.90659	6.3352	5.9455	7.48618	6.94671	7.16104	6.98131	7.51571	6.68455	6.35845	6.56289	6.34125	6.31585	5.95376	6.65595	6.41197	6.37638	6.16946	6.99431	6.60157
ADAM12	4.80661	4.54391	4.0931	4.07472	4.08765	4.38091	4.33603	4.47431	4.52919	4.29459	4.36959	4.69122	4.22942	4.45118	4.38951	4.22708	4.32187	4.54205	4.49389	4.31296	4.39753	4.29669	4.20645	4.38255	4.36657	4.19081	3.98177	4.70283	4.28602
ADAM15	6.56542	6.44548	6.61907	6.62776	7.06987	6.18851	6.79393	6.95222	6.97644	6.35907	6.19015	6.4924	6.75046	6.60392	6.72994	6.82399	6.67276	6.8604	6.81731	6.50535	6.71301	6.46753	6.77623	6.56674	6.64176	6.54564	6.80048	6.69079	6.44634
ADAM17	5.75309	6.28994	6.29075	6.58376	6.70591	6.18074	6.12316	6.23016	6.34018	5.98894	6.18476	6.26149	6.00814	5.96811	5.90668	6.35008	6.32542	5.48883	6.63204	6.46727	6.2959	6.5182	6.74882	6.01524	6.24852	6.42304	6.50475	6.25714	6.39292
ADAM18	2.79538	2.95506	2.75356	3.15158	3.01473	3.19963	2.9504	2.84809	3.14059	3.10233	2.8605	2.90251	2.94799	2.85917	2.97029	2.80015	2.88136	2.77436	2.96902	3.28218	2.97029	2.97029	2.97029	3.20482	3.04543	3.22761	3.53472	3.1152	2.89151
ADAM19	6.56103	7.42593	7.04282	7.2904	6.64206	6.85591	6.55097	6.63654	7.53267	6.96696	7.20984	7.45516	6.75663	6.04005	6.88942	6.43091	6.77288	6.86984	7.19709	6.85135	7.50093	7.62198	7.59714	7.11378	7.28461	6.87562	7.03669	6.35865	7.43237
ADAM2	2.85049	3.17189	2.84077	2.85049	2.951	2.92915	2.86513	2.80915	2.88641	2.84721	2.93184	2.67492	3.01924	2.82738	2.95787	2.88641	2.97561	2.8662	2.88641	2.88641	2.89488	2.76146	2.81127	2.99796	2.88641	2.89051	3.05384	2.93133	2.78492
ADAM20	4.13491	4.91003	4.07575	4.00061	4.03054	4.17694	4.41932	4.69201	3.96305	4.09645	4.04963	4.56565	4.23624	4.06655	3.88541	3.76883	3.76106	4.47615	4.12499	4.2398	4.3165	3.92026	3.99243	4.22343	3.91541	4.08143	3.83914	3.84394	3.99446
ADAM20P1	2.7289	3.81508	3.01811	3.41725	2.95093	3.27673	3.13136	3.05726	3.06668	3.21577	3.13136	2.83484	3.70011	3.4627	3.2099	3.19819	3.3543	3.0905	3.17919	3.3686	3.53828	2.82726	2.92401	2.88171	2.93135	3.62222	2.9136	3.12156	2.96252
ADAM21	2.94009	3.01679	2.90176	3.3828	3.60383	3.35944	2.95133	3.36368	2.7087	3.15143	2.97317	3.38622	2.94466	3.46894	2.68576	3.26357	2.50034	3.18495	2.92204	2.89998	2.99202	3.15167	2.94679	3.63311	3.29964	3.05312	3.01786	2.77688	2.66943
ADAM21P1	3.66677	3.71666	3.98272	2.92527	3.42337	3.59786	3.18664	3.61522	3.16831	3.88335	3.69937	3.41974	3.69953	3.23412	3.22294	3.2317	3.16821	3.24236	3.28675	3.60117	3.29793	3.09366	3.3626	3.37236	3.70711	3.43013	3.8564	3.28396	3.29198
ADAM22	3.65816	3.56298	3.76006	3.72507	3.60321	3.6179	3.62307	3.6262	3.57767	3.56215	3.27824	3.83348	3.71865	3.60198	3.53898	3.37269	3.43486	3.45251	3.75352	3.56259	3.4036	3.51392	3.72753	3.69635	3.5392	3.7426	3.52472	3.42075	3.61906
ADAM23	7.38115	7.06869	8.29361	7.68046	7.54969	7.80585	7.67637	7.69876	8.07846	7.76255	7.14618	7.92752	7.92174	8.20651	8.35868	8.00531	8.46318	7.05957	8.14772	7.92039	7.73433	7.83883	7.28364	7.76226	7.95393	8.10115	7.95906	7.95063	8.32591
ADAM28	4.29574	3.73025	3.72785	4.0151	4.05948	4.29406	4.26547	4.10957	4.64461	3.84667	3.84003	3.86819	4.00929	4.04048	3.93976	4.11992	3.83842	4.09579	3.96293	4.15708	3.88175	4.2054	4.31601	4.08597	4.19065	4.38142	4.45853	3.7102	3.86805
ADAM29	3.39908	2.87737	3.10183	3.14942	3.14942	3.43268	3.28037	3.76345	3.02857	3.27914	3.12063	3.32657	3.0197	3.24868	3.14942	3.1383	3.3407	3.0652	3.24918	3.25207	2.99444	3.15428	3.10557	3.24661	3.08836	3.12628	3.53039	2.84946	3.0952
ADAM30	3.32151	3.16836	3.12352	3.06	3.14595	3.30258	3.07464	3.38157	3.08109	3.0967	3.10687	3.18033	3.38744	3.02642	3.27175	3.10025	3.18208	3.47954	2.98358	3.11122	2.96993	3.06338	3.02124	3.22033	3.15699	3.14605	3.18669	3.11	2.94369
ADAM32	4.78885	4.18798	5.33839	5.45921	5.28609	5.12359	4.55604	4.65756	5.48475	5.06241	4.89913	4.95707	4.545	5.14901	5.08511	4.94912	5.54627	4.45183	4.90105	4.98986	4.95288	5.58012	4.75767	4.55792	5.12978	5.42017	4.98377	4.93337	5.79051
ADAM33	6.40197	6.55288	6.00821	6.02576	5.96043	6.14768	6.55239	6.64443	5.97167	5.78975	6.07436	6.63861	5.92739	5.92821	6.09428	5.89274	5.92623	6.3185	5.90301	6.26559	6.11934	5.89127	5.90138	6.09181	6.18094	6.20154	5.96635	6.27958	5.90519
ADAM3A	2.91937	2.65178	2.65699	2.80612	2.62764	2.83095	2.83777	2.70517	2.71194	2.9139	2.83314	2.7342	2.94044	3.07858	2.97332	2.68814	3.16218	2.66786	2.81424	2.64221	2.67764	2.78484	2.98358	2.64618	2.73504	2.78484	2.8128	2.87109	2.8109
ADAM5	2.88191	2.75019	2.87142	2.67869	2.68124	2.86905	2.6603	2.78948	2.68539	2.99066	2.79292	2.89533	3.09575	2.69268	2.76915	2.79376	3.06596	2.98632	2.73261	2.86409	2.70907	2.65491	2.78604	2.69076	2.95533	2.79609	2.79822	2.90935	2.7852
ADAM6	3.57344	3.70512	3.45977	3.26356	3.33222	3.50426	3.64944	3.71036	3.59231	3.53165	3.4968	3.71479	3.64374	3.47566	3.53967	3.69137	3.70205	3.50841	3.46184	3.40846	3.38371	3.41841	3.40305	3.37373	3.39676	3.45534	3.48839	3.39967	3.42769
ADAM7	3.12976	3.02636	3.05674	3.2268	2.91278	3.11199	3.18452	2.91526	2.93536	3.04514	2.91952	3.04973	3.20925	2.93516	3.04087	2.97834	3.19017	2.99334	2.94156	3.02636	2.99182	2.98013	2.81069	3.24399	3.02636	3.08425	2.99769	3.02636	3.02309
ADAM8	5.48561	5.38484	5.03562	5.16145	5.23423	5.11875	5.52878	5.27201	5.45712	5.24022	5.27926	5.75813	5.24022	4.84917	5.19135	4.91539	5.24707	5.66549	5.26636	5.03827	5.20776	5.24022	5.04042	5.12808	5.16283	5.01327	5.36442	5.17231	4.94618
ADAM9	8.77658	8.31939	9.00915	9.02589	9.27685	8.81373	8.70024	8.38665	8.76941	8.91921	9.07776	8.35157	8.56571	9.00246	8.96121	8.96732	9.09824	8.3321	9.03309	8.90611	8.98965	9.08147	8.78501	8.5912	8.96142	9.13406	9.3879	8.94782	9.37122
ADAMDEC1	3.11568	3.17244	2.99287	3.03369	3.49462	2.94775	2.79902	2.92341	3.18284	3.02598	2.96277	2.89288	3.00775	3.06277	3.08986	3.01912	3.03974	3.13664	2.99408	3.14869	3.01707	2.95491	2.99989	2.94911	3.07654	3.13309	3.08475	2.94635	3.06211
ADAMTS1	7.5964	8.93343	8.34231	7.64176	7.79321	7.81911	8.31601	8.28099	7.90955	7.52532	8.20636	8.28317	8.77409	7.78555	8.25195	8.86181	7.9994	7.29679	8.3931	8.08054	8.52095	7.48006	10.0179	7.86102	8.39877	9.16184	8.10998	7.70145	7.49669
ADAMTS10	5.48342	6.15647	5.0941	5.33077	5.4983	5.2303	5.8352	5.62997	5.32649	5.42567	5.65859	5.52117	5.39056	5.4878	5.40493	5.16893	5.58832	6.06536	5.20947	5.4367	5.21098	5.03994	5.12132	5.39412	5.55707	5.57719	5.01689	5.33245	5.46844
ADAMTS12	4.87691	5.00705	4.80891	4.6945	4.58174	4.60567	4.57939	4.47085	4.34934	4.49807	4.50509	4.58061	4.60775	4.48167	4.84585	4.4961	4.53763	4.96987	4.45668	4.40273	4.38977	4.68699	4.58347	4.42251	4.64782	4.92977	4.96614	4.88107	4.39382
ADAMTS13	5.05093	4.86701	4.83699	4.5848	4.6348	4.71708	5.11851	5.12589	4.76712	4.70809	4.86452	5.13691	4.90211	4.62775	4.86049	4.63318	4.78232	5.24816	4.7484	4.67346	4.80116	4.49735	4.71156	4.67235	4.63802	4.66917	4.73605	4.59059	4.46503
ADAMTS14	4.60909	4.66567	4.20436	4.269	4.28929	4.44452	4.24428	4.48919	4.4353	4.4591	4.51518	4.42684	4.38931	4.4604	4.79298	4.34918	4.56945	4.90272	4.47567	4.37285	4.22522	4.26048	4.3657	4.51747	4.31986	4.27714	4.56537	4.54307	4.36304
ADAMTS15	6.24679	6.0261	6.25002	6.00544	6.21303	6.5466	6.35497	6.64767	5.92301	5.9522	6.24455	6.68973	6.43096	6.6057	6.22401	6.45506	6.00729	6.7528	6.20756	5.71136	6.54819	5.8139	6.26185	6.14789	5.91436	6.0666	6.22401	6.25683	5.88712
ADAMTS16	4.58232	4.77436	4.28399	4.17575	4.32008	4.40179	4.5257	4.33601	4.51914	4.17952	4.55183	4.51566	4.63039	4.3631	4.53486	4.32855	4.33538	4.67895	4.14432	4.39259	4.3631	4.25741	4.0897	4.27838	4.3631	4.16264	4.21314	4.25318	4.2304
ADAMTS17	5.07626	4.8571	4.54384	4.52776	4.68567	4.6433	4.7773	4.91383	4.95732	4.64877	4.8851	4.95343	4.86779	4.61676	4.8424	4.58835	4.76746	4.82154	4.779	4.81062	4.77227	4.72939	4.77831	4.70376	4.91181	4.75088	4.66217	4.3448	4.72971
ADAMTS18	3.38183	3.45458	3.56719	3.35966	3.24889	3.39088	3.32367	3.56476	3.42218	3.39656	3.22881	3.33016	2.94324	3.28454	3.25435	3.13486	2.93003	3.55686	3.23591	3.25454	3.27362	3.40889	3.29819	3.44993	3.22347	3.43098	3.62892	3.107	3.4245
ADAMTS19	3.53376	3.66733	3.79314	3.34465	3.29471	3.56408	3.48126	3.64541	3.5743	3.37053	3.47554	3.41961	3.73693	3.70947	3.68201	3.71687	3.76578	3.48431	3.59323	3.76646	3.53374	3.81494	3.67996	3.52381	3.41446	3.62845	3.67524	3.51827	3.56834
ADAMTS2	6.60618	5.89344	5.8887	5.48186	6.89967	5.79829	5.72834	5.8287	5.84623	5.67301	5.94041	5.88994	5.59953	5.66369	6.23622	5.52376	5.68153	6.07868	5.56124	5.83662	5.87175	6.02694	5.80795	5.82454	5.83034	5.82946	5.82709	5.68878	5.81714
ADAMTS20	3.34056	3.31234	3.22186	3.22186	3.16434	3.22186	3.3514	3.27284	3.20393	3.33722	3.1146	3.30242	3.43958	3.12109	3.22186	3.25049	3.28603	3.29431	3.22186	3.13135	2.99665	3.1658	3.09219	3.11797	3.42272	3.18387	3.2373	3.25226	3.01481
ADAMTS3	3.85734	3.75525	3.82853	3.674	3.79941	3.43533	3.81386	3.65578	3.74118	3.65276	3.62977	3.90044	3.60881	3.74671	3.80885	3.74648	3.46834	3.8319	3.56661	3.63761	3.89324	3.90459	3.41187	3.48035	3.69883	3.96081	3.7877	3.58037	3.96904
ADAMTS4	5.19987	6.04919	5.87716	4.57726	5.57018	5.6238	6.20071	5.24543	5.26016	4.59978	5.73906	5.37973	5.50415	5.11158	5.05564	5.55329	5.92293	4.85336	5.35832	5.78359	5.85412	5.0153	6.92092	4.87825	4.78757	7.18002	5.31592	4.88218	5.24761
ADAMTS5	5.08957	5.07748	5.66004	5.24055	7.9027	5.13697	5.2967	4.98047	5.1091	4.49875	4.86256	5.46956	5.0846	5.76414	5.51146	5.62811	4.64555	5.06679	5.25693	5.08219	5.35279	4.73075	5.35279	4.73269	5.17088	5.99672	5.84812	5.58927	4.6706
ADAMTS6	3.63068	3.50939	3.46767	3.83605	3.76152	3.52752	3.53209	3.77247	3.94059	3.64268	3.39922	3.55661	3.85706	3.66255	3.66428	3.59075	3.14786	3.70897	3.6638	3.58902	3.61729	3.61653	3.5461	3.6538	3.43986	3.55034	4.23806	3.61208	3.90267
ADAMTS7	7.43578	7.37565	7.14038	6.81256	7.04708	7.40713	7.60791	7.72846	7.37324	7.16061	7.01739	7.34107	7.15077	7.28117	7.42727	7.17148	7.30595	7.86601	7.0348	6.97369	7.24368	6.85496	7.07903	7.26337	7.21076	7.4489	7.42012	7.16104	7.21928
ADAMTS8	5.5194	5.48728	4.68137	5.09243	4.61748	5.16653	5.19046	5.17391	5.44271	4.87027	5.244	5.08159	5.37364	4.93736	5.17244	5.09725	5.08752	5.39258	4.75725	4.85201	5.16369	4.96622	4.7766	5.21379	5.13887	4.932	5.0843	4.99713	5.10768
ADAMTS9	6.62808	8.03627	7.80455	6.54723	7.3091	6.65059	7.27802	6.81654	8.78713	6.03347	7.59773	6.91095	7.47801	7.0038	7.5596	7.37411	8.17304	6.68288	7.91579	7.25108	7.5641	7.26975	8.0653	6.4879	6.94181	7.37272	7.12628	7.36584	6.86269
ADAMTSL1	3.96428	4.06374	3.82524	3.59377	3.65169	3.70865	4.08544	3.8255	4.00488	3.92489	3.93197	3.87155	3.61953	3.60604	3.81785	3.91591	4.17169	3.87365	3.69844	3.69572	3.70723	3.77943	3.59835	3.7984	4.05638	4.21048	4.24423	3.89011	3.87406
ADAMTSL2	6.21075	6.1164	5.80717	6.00626	6.06432	6.15364	6.45269	6.23214	6.02877	5.83529	6.44829	6.52735	6.00728	6.05494	6.3997	5.93728	5.9401	6.18768	5.8719	6.41302	6.21714	6.37177	6.1164	6.34121	5.97519	6.17505	5.72224	5.72412	6.1164
ADAMTSL3	6.40375	6.07479	6.92282	6.84016	6.29334	6.51737	6.64945	6.26888	6.35326	6.0473	6.09668	6.28691	6.47479	6.42745	6.4597	6.25106	6.12821	6.48555	6.17252	6.84599	6.14226	6.73909	6.73562	6.49081	6.62943	6.57866	6.22702	6.50206	6.3286
ADAMTSL4	6.04843	5.68175	6.04736	6.2705	6.68103	7.09499	6.17751	6.28198	6.39829	6.31187	6.43372	6.2859	6.33035	6.10464	6.60202	6.17281	6.13615	6.71893	5.93723	6.00503	7.01583	5.99426	5.84373	5.82423	6.08112	6.09751	6.3861	6.62038	6.69052
ADAMTSL4-AS1	5.10826	4.72897	4.06021	4.23343	4.59198	4.37363	4.46804	4.86128	4.799	4.24685	4.50487	4.81361	4.52018	4.29066	5.06835	4.84089	4.56032	4.88969	4.56583	4.40612	4.51606	4.32265	4.33503	4.40001	4.18963	4.13197	4.54534	4.77528	4.576
ADAMTSL5	6.78209	7.31313	6.92271	7.4544	6.54063	6.97408	6.52771	6.90618	6.54713	6.93519	6.93519	6.93519	6.96649	6.85488	6.78259	6.78915	6.73879	7.04178	7.09802	6.92175	7.03019	7.16905	7.04741	7.24951	7.15905	6.85429	6.68216	7.10687	6.55201
ADAP1	5.53801	5.66443	4.97387	5.59481	5.53801	5.42195	5.53801	5.15176	5.60192	6.04269	5.91136	5.44736	5.4398	5.36637	5.73692	5.73374	5.73599	5.53801	5.48537	5.53801	5.80621	5.2856	5.35741	5.4218	5.77184	5.34993	5.42107	5.61699	5.33056
ADAP2	5.39454	5.51152	5.7293	5.49678	6.9418	5.36442	5.80189	5.73357	5.68912	5.63377	5.75811	5.71745	5.62423	5.79497	5.74324	5.50122	5.42854	5.8533	5.58665	5.4413	5.78203	5.74192	5.32755	5.43106	5.54339	5.98388	5.90731	5.61565	6.05979
ADAR	7.24321	7.09862	7.33414	7.62287	8.00551	7.25596	7.4334	7.47309	7.29847	7.26455	7.53234	7.30395	7.04103	7.19366	7.02634	7.27374	6.71916	7.21226	7.15607	7.28897	7.33356	7.42236	7.37226	7.26159	7.08868	7.57353	7.35933	7.37502	8.40723
ADARB1	6.30464	6.90206	6.46124	6.32638	6.24618	6.07793	6.3211	6.15036	6.08261	6.11209	6.17083	6.10649	6.61593	6.15736	6.11578	6.12696	5.9367	6.04016	6.17266	6.58782	6.33942	6.30464	6.37738	6.42065	6.57208	6.68154	6.60762	6.62524	6.34908
ADARB2	5.27202	5.00775	4.74782	4.76105	4.73701	5.13916	5.06678	5.19923	5.30139	4.89964	5.05743	4.92727	4.96769	4.70195	5.09783	4.71991	5.09042	5.31765	4.85498	4.88116	4.86251	4.65606	4.78146	4.87156	4.89564	4.81881	4.79594	4.96172	4.75246
ADAT1	5.90102	5.9886	6.36541	6.44257	6.04473	5.47078	5.65529	5.91528	5.51252	6.03935	5.97553	5.62398	5.79564	5.96339	5.77495	6.25248	6.41514	5.63661	6.02707	5.95288	5.87606	6.03086	5.95074	5.69257	5.99623	5.91775	5.68625	6.38966	5.8269
ADAT2	5.44615	5.73228	5.36848	5.35422	5.42169	4.80886	5.51276	5.47081	5.4825	5.60668	5.40021	5.41646	5.7992	5.22361	5.14603	4.73626	5.71057	5.75717	5.38523	5.20101	5.34022	5.44103	4.90636	5.01717	5.30045	5.22149	5.06323	5.41851	5.32654
ADAT3	5.62596	5.19368	5.27964	4.87123	5.39419	5.22522	5.42253	5.62155	5.55652	4.96353	5.12313	5.34813	4.94086	5.11774	5.5234	5.25884	5.26458	5.71293	5.04261	4.92706	5.23743	4.93694	5.06616	5.28162	5.22874	5.21542	5.03934	5.11812	5.23097
ADCK1	4.819	4.87179	5.33102	5.00848	4.81236	4.65392	5.33727	5.10656	4.80992	4.9088	4.81229	4.96758	4.84962	4.88946	4.83521	4.56316	4.5453	5.0257	4.72321	4.74107	4.69848	4.71244	4.8142	4.74963	4.94594	4.86693	5.24258	5.09592	4.42352
ADCK2	4.73688	4.33424	4.7613	4.94483	4.62254	4.5721	4.5257	4.6949	4.39183	4.63939	4.65784	4.61104	4.23216	4.55059	4.58597	4.63384	4.17055	4.65524	4.87859	4.29923	4.66905	4.61104	4.38998	4.80231	4.62457	4.37821	4.73956	4.26997	4.76547
ADCK5	5.96777	6.00251	5.46137	5.77251	5.57368	5.84609	5.9271	6.27261	6.05056	6.03942	5.87285	6.03412	5.87686	5.58106	5.82447	5.881	5.94201	6.0201	5.79963	5.62061	5.72616	5.48774	5.66885	5.8052	6.12528	5.62777	6.02277	5.52821	5.89579
ADCY1	5.71445	5.44392	5.71005	5.47677	5.5411	6.01044	5.94898	5.95116	6.02561	5.88494	5.48856	5.78699	5.68198	5.73179	5.89554	5.55648	5.65599	5.79647	5.58399	6.07024	5.71772	5.49356	5.70353	5.65155	5.68664	5.72378	5.63703	5.6809	6.39117
ADCY10	3.20983	3.19071	3.19183	3.19183	2.92236	3.1592	3.18211	3.23181	3.15977	3.17252	3.24705	3.02274	3.24677	3.11381	3.47438	3.05927	3.16738	3.31711	3.07174	3.21161	3.23816	3.27316	3.17089	3.27107	3.45554	3.25356	2.9889	3.08871	3.16507
ADCY10P1	3.36727	3.88804	3.20142	2.99933	4.01702	3.45341	4.53793	3.1369	3.42272	3.8085	3.49294	3.49629	3.27962	3.50296	3.83288	2.96536	3.34278	3.42097	3.59621	3.7311	3.49486	3.3993	3.32279	3.42272	3.54104	3.2505	2.97846	3.97472	3.56741
ADCY2	4.40283	4.41328	4.2419	4.17354	4.07709	4.06648	4.17724	4.19981	4.07567	4.16939	4.06454	4.46272	3.91263	4.08477	4.31511	4.34819	4.10662	4.17724	4.14936	4.28322	4.03889	4.23241	4.03291	4.33472	4.29817	4.23186	4.09232	4.04919	3.83234
ADCY3	6.60848	6.05474	6.57019	5.98161	6.68164	6.28595	6.30387	6.30391	6.70985	6.32954	6.35225	6.27627	5.99159	6.35466	6.32249	6.09378	5.9882	6.11299	6.1145	6.32848	6.1793	6.38404	5.81956	6.07733	6.31255	6.91508	6.55607	6.30642	6.85932
ADCY4	6.53101	7.35903	6.97935	6.92333	6.57044	6.85188	7.58012	7.83937	7.2344	6.57266	6.92674	6.95316	7.40971	6.5861	7.01114	7.09398	6.67474	7.07879	6.97053	7.4136	6.83545	6.82454	6.95159	7.35338	7.38358	7.28066	6.95597	6.92357	7.08644
ADCY5	8.93207	8.92399	9.44597	9.51713	9.02916	9.50667	9.03705	9.18051	9.63428	10.0979	9.00768	9.28661	9.53027	9.66517	9.79081	9.45199	9.79625	9.12814	9.46407	9.57182	9.2791	8.92753	9.37778	9.27854	9.62411	10.2061	10.0751	9.39277	10.0874
ADCY6	8.33695	8.44503	8.35318	8.74134	7.81971	8.50626	8.39878	8.54046	8.68862	8.50244	8.46805	8.56444	8.11811	8.23308	7.85225	7.89284	8.11855	8.14876	8.40505	8.31998	8.43307	8.11468	8.38078	8.43786	8.24735	8.14969	8.14223	8.43686	8.63623
ADCY7	5.68261	5.39904	5.36784	5.39242	6.38544	5.32613	5.40851	5.26119	5.36784	5.22233	5.57795	5.4297	5.23519	5.35813	5.3997	5.10095	5.26275	5.64022	5.16994	5.32565	5.35104	5.34348	5.43624	5.42567	5.31152	5.3513	5.14031	5.27963	5.55873
ADCY8	4.90308	4.30274	4.30742	4.20117	4.30507	4.47744	4.47896	4.50609	4.69312	4.80579	4.31148	4.50018	4.48329	4.31763	4.40041	4.52466	4.48868	4.64856	4.34666	4.38092	4.57744	4.22064	4.47213	4.45192	4.39891	4.24809	4.30734	4.40041	4.23842
ADCY9	6.94467	6.99206	7.4592	7.26164	7.14932	7.35748	7.06019	7.12428	7.36792	7.33027	7.09404	7.29449	7.28324	7.58742	7.47096	7.25467	7.4445	7.19595	7.35675	7.23764	7.27378	6.81366	7.36161	7.20476	7.30151	7.61271	7.32594	7.06538	7.76339
ADCYAP1	5.22366	4.8568	4.76983	4.88632	4.67134	4.70425	5.24199	4.93551	4.71716	5.10887	4.90113	4.83659	5.29794	4.80479	4.85857	4.70716	5.05243	5.2701	4.89464	4.92021	4.71513	4.90986	4.60229	4.89464	5.0301	4.89464	4.91722	4.95101	4.8086
ADCYAP1R1	4.88874	4.29029	4.49197	4.1953	4.05605	4.30914	4.48442	4.38883	4.5342	4.24762	4.25313	4.35147	4.78538	4.64252	4.78564	4.39078	4.47129	5.06779	4.23273	4.29069	3.95286	3.91598	4.07997	4.16225	4.6948	4.61114	4.81379	4.57981	4.73515
ADD1	8.0625	7.9588	8.09967	8.26031	8.44907	8.24133	8.07883	8.15888	8.17849	8.08832	8.17427	8.02946	7.98462	8.26211	8.07896	8.07054	7.83068	7.96412	8.13905	8.19609	8.16127	8.13931	8.25543	8.37907	8.2866	8.34617	8.26346	8.17663	8.28478
ADD2	4.74405	4.78772	4.76648	4.45093	4.37134	4.62385	5.12053	5.10093	4.86878	4.57966	5.09168	4.91887	5.25721	4.47408	4.99388	4.30392	4.95016	5.25029	4.52289	4.42714	4.34785	4.72548	4.58676	4.70084	4.76757	5.17326	4.9428	4.64813	4.28001
ADD3	7.91197	7.95176	8.19141	8.16403	8.29014	8.12442	8.14841	8.16429	7.76555	8.01675	7.90702	8.08674	8.30422	8.38651	8.15779	8.13611	7.82284	8.11297	8.30776	8.55355	8.01128	7.92416	8.34556	8.13225	8.18925	8.07818	8.44407	8.19612	8.12598
ADGB	2.85011	2.83424	2.80389	2.83962	2.72075	2.81412	2.93159	2.82278	2.83316	2.86001	2.80006	2.94311	3.07114	2.82951	2.76285	2.70236	3.19077	2.91793	2.81483	2.76263	2.65965	2.84111	2.89599	2.7282	2.87303	2.814	2.94121	2.85085	2.91917
ADGRA1	5.32043	5.18219	4.8048	4.97789	4.92851	5.15804	5.3396	5.35028	5.06811	5.0951	5.25114	5.69607	5.10003	5.03441	5.37652	5.24043	4.70874	5.50792	4.75991	4.79741	4.76687	4.98301	4.92382	4.84563	5.17955	4.91132	4.8447	4.95655	4.90603
ADGRA2	7.48586	7.06004	7.35169	6.88161	7.33249	7.14973	7.30401	7.06858	6.62194	6.99185	6.87692	7.21791	6.92196	7.27697	7.19247	6.83761	6.79364	7.25863	7.06181	7.01498	7.16538	7.19925	7.22912	7.00705	7.42171	7.61622	7.44873	7.26491	7.22826
ADGRA3	6.12477	5.59902	6.60455	6.60127	6.10118	6.58612	6.31173	6.19527	6.04729	6.39463	6.07673	6.06918	6.64285	6.48927	6.29216	5.75097	6.0981	5.50549	6.38832	6.36899	6.37484	6.31204	6.3216	5.71541	6.07689	6.36807	6.72001	6.45727	6.5536
ADGRB1	5.78873	5.41287	5.4836	5.40126	5.48662	5.59511	5.81862	5.60493	5.66955	5.5117	5.65945	5.74499	5.5784	5.47719	5.4271	5.54451	5.41455	5.86433	5.45889	5.58386	5.47836	5.51008	5.24849	5.54451	5.66284	5.53631	5.54451	5.33272	5.29353
ADGRB2	5.71011	5.72028	5.3009	5.87966	5.51178	5.58157	6.00721	5.42909	5.71848	5.78737	6.09606	5.89667	5.75451	5.805	5.65234	5.53908	5.70473	5.64964	5.58472	5.69688	5.93514	5.45894	5.57187	5.79345	5.72291	5.67538	5.37914	5.53607	5.53071
ADGRB3	3.92972	4.28089	3.94493	3.6788	4.53687	3.58983	3.80294	4.13185	4.04807	3.72141	3.88291	4.18532	3.89258	4.36109	3.92972	4.58421	3.78337	3.81813	3.92972	4.08613	3.85252	3.80183	4.19669	3.89424	3.78245	4.08375	3.91747	3.86287	3.92972
ADGRD1	6.89153	6.29757	7.41747	7.41897	7.88059	7.80574	7.66587	7.27908	7.87789	6.48123	6.9058	7.06026	6.72143	7.71172	7.28226	7.57161	6.99518	7.20892	7.19972	7.24747	7.73836	6.43452	7.11508	6.54754	6.19556	7.46867	7.2237	7.19246	7.47244
ADGRD2	5.98751	5.62013	5.5438	5.79971	5.58239	5.65019	5.93452	6.07368	5.80846	5.7611	5.78163	6.08235	5.56922	5.67883	5.66316	5.83006	5.79445	5.98075	5.48236	5.54032	5.5253	5.64079	5.85579	5.77177	6.10359	5.75413	5.85486	5.47816	5.95148
ADGRE1	3.29183	3.16243	3.20816	3.00567	3.14922	3.02349	3.11039	3.24406	3.41128	3.20809	3.18843	3.19064	3.19608	3.13422	3.27903	3.26313	3.31601	3.60525	3.15418	3.17726	3.23025	3.18592	3.00871	3.03655	3.25916	3.21656	3.25048	3.2853	3.22435
ADGRE2	4.10642	4.0925	3.88635	4.23769	4.71234	3.73467	4.48708	4.07822	4.33566	4.24315	4.29156	4.38653	4.2482	3.81932	3.76316	3.91438	3.34682	3.97533	4.33046	4.29032	4.47194	4.12546	4.23588	3.93954	3.69781	4.64347	4.54294	3.60504	4.43211
ADGRE3	3.80548	3.55163	3.43582	3.42879	3.28464	3.50541	3.47422	3.61499	3.58754	3.81785	3.60472	3.38339	3.53828	3.57302	3.75809	3.50225	3.87097	3.74511	3.53133	3.39011	3.57389	3.4074	3.34029	3.26387	3.55604	3.61223	3.46361	3.5279	3.50364
ADGRE4P	3.72502	3.67119	3.58784	3.58127	3.63759	3.63046	3.71014	3.84716	3.83048	3.74538	3.69671	3.70296	3.56939	3.6216	3.79763	3.70723	3.61125	3.83763	3.58286	3.75398	3.72522	3.86262	3.45811	3.79317	3.65372	3.62805	3.7315	3.62833	3.62326
ADGRE5	7.31877	6.83168	7.0731	6.87351	7.8923	6.97315	7.11518	6.65245	7.24516	7.05413	7.08943	6.93527	6.31209	6.98789	6.98038	6.71726	6.804	7.04395	6.74098	6.55192	7.09332	6.78928	6.70723	6.90732	6.83725	7.23291	7.10552	7.06235	7.1805
ADGRF1	3.4259	3.09425	3.20921	2.98667	2.98974	3.12778	3.09425	3.09425	2.93582	3.09966	3.0826	3.07329	2.92854	3.41599	3.08371	3.08617	3.09425	3.47568	2.88966	3.13683	3.15132	2.9805	3.09425	3.20482	3.15893	2.99352	3.19155	3.03006	2.98257
ADGRF2	3.61046	3.63598	3.79261	3.68079	3.52908	3.39492	3.83002	3.6579	4.12937	3.91951	3.54415	3.93011	3.34402	3.62872	3.60269	3.61404	3.62904	3.78792	3.90729	3.61506	3.68547	3.65969	3.4807	3.78662	3.51662	3.63303	3.66572	3.83493	3.5045
ADGRF3	5.02871	4.68086	4.61088	4.52789	4.69074	4.92072	4.96141	5.23886	5.25136	4.53584	4.82869	5.13705	4.53979	4.62358	4.87888	4.79154	5.21622	5.18223	4.88204	4.73291	4.73313	4.65571	4.47115	4.57684	4.82183	4.76991	4.68032	4.65027	4.84609
ADGRF4	3.27792	3.23912	3.1291	3.12472	3.12131	3.03779	3.28168	3.45156	3.41222	3.31443	3.12313	3.11156	3.19487	3.18251	3.16521	3.08207	3.31227	3.12877	3.01622	2.88714	3.08718	2.94397	3.0863	3.06083	3.10548	3.10792	3.20909	3.14971	3.09416
ADGRF5	8.07785	7.78355	8.91849	8.31988	8.55116	8.50269	8.39377	8.44432	8.54048	7.80468	8.04152	7.91503	8.24277	8.47318	8.26534	8.34669	8.49921	7.98157	8.61707	8.46282	8.27623	8.83507	8.4284	8.15923	8.40783	8.57744	8.46969	8.77261	8.01856
ADGRG1	6.30659	6.26561	6.89205	6.1343	6.60174	6.41191	6.29002	6.50079	7.06217	6.37334	6.64206	6.46919	6.55643	6.84893	6.39723	6.6604	6.90875	6.25313	6.29591	6.59226	6.44287	6.41159	6.48623	6.3831	6.50079	6.71126	6.47725	6.75977	6.50106
ADGRG2	3.56155	3.40181	3.70802	3.38424	3.72276	3.37743	3.7694	3.33934	3.35512	3.27168	3.38077	3.53718	3.39749	3.34012	3.53552	3.52903	3.52252	3.34972	3.39305	3.4261	3.28512	3.15549	3.39705	3.17788	3.38357	3.62655	3.39164	3.32032	3.3298
ADGRG3	4.42515	4.24161	3.82914	3.84567	3.86315	4.08433	4.32546	4.15364	4.37998	3.96413	3.98929	4.26542	4.498	3.90536	4.04362	3.98733	4.27785	4.35109	4.11528	4.10611	3.98252	3.8745	3.8058	3.98186	4.05577	3.92184	3.76578	4.00014	3.90212
ADGRG4	2.94006	2.98074	2.88901	2.87038	2.69411	2.83322	2.90485	2.89929	3.01185	3.10647	2.92541	2.92153	2.89929	2.76778	2.82852	3.07151	2.9251	2.78269	2.88119	3.02838	2.87101	2.96479	2.83951	2.80617	2.9088	2.70936	2.87196	2.95192	2.91898
ADGRG5	4.85293	4.57158	4.29419	4.32858	4.45781	4.65171	4.62667	4.78205	4.83513	4.75933	4.49782	4.82221	4.31711	4.14385	4.53496	4.59757	4.20995	5.007	4.53451	4.36032	4.51556	4.28286	4.56355	4.48064	4.67729	4.38779	4.62053	4.34532	4.52294
ADGRG6	4.45082	4.55788	4.30471	4.07026	4.24073	4.62634	4.46791	4.15426	3.99329	4.20038	4.10526	4.05751	4.18323	4.25337	4.51149	4.09096	4.24073	4.04405	4.22993	3.95985	4.27597	4.28052	4.17688	4.59939	3.97371	4.30295	4.25646	4.82401	4.1028
ADGRG7	6.21034	2.71192	2.87805	2.7519	7.26419	2.84937	2.87589	2.79264	3.04277	2.90249	2.81336	2.76715	2.78645	2.81233	2.65045	2.66906	2.67582	2.99716	2.87962	2.74648	2.69508	2.77002	2.73941	2.62316	2.7831	2.8279	2.79461	2.79574	2.76241
ADGRL1	6.84241	6.26246	6.92747	6.41445	6.29046	6.41877	6.56576	6.66628	6.6111	6.55796	6.59016	6.75107	6.07407	6.57642	6.90008	6.27244	6.66143	6.40802	6.45611	6.64093	6.76097	6.34512	6.4732	6.31589	6.52991	6.58616	6.6671	6.68676	6.6151
ADGRL2	7.9896	7.30694	8.76676	8.66262	8.38677	8.39437	8.398	7.92617	8.52235	8.48775	8.25439	8.10458	8.10869	8.51736	8.40957	8.22868	8.19932	7.92239	8.57309	8.33057	8.25712	8.55334	8.40129	7.94492	8.37919	8.87311	8.86239	8.43885	8.57863
ADGRL3	5.89889	5.60499	6.55546	8.02173	6.31677	6.3429	6.41098	6.73736	5.56443	7.88147	7.35983	7.2061	6.9814	6.16176	5.83764	6.88245	6.01992	5.43014	5.94033	7.38023	5.71928	6.72633	7.41106	5.72769	6.53382	6.34402	7.48095	6.61705	6.39861
ADGRL4	7.61843	7.84048	8.46351	8.10413	8.29938	8.28421	7.74549	7.54351	8.79311	7.39258	7.98502	7.68452	8.00613	8.05621	7.96442	8.0021	8.18184	7.5335	8.24109	8.31029	8.57274	8.61752	8.4642	7.98637	8.00276	8.34734	8.31303	8.50714	9.06992
ADGRV1	3.10888	3.01973	2.97591	3.0209	2.96741	3.13615	3.06479	3.06479	3.11404	3.1415	3.05281	3.08516	3.09406	3.03288	3.11679	3.02252	3.11146	3.18265	3.06479	3.0113	3.04899	3.06479	3.08071	3.06623	3.03209	3.03056	3.12784	2.99796	3.16547
ADH1A	4.97316	5.14432	4.50143	4.63449	6.33855	5.52241	5.32553	5.77811	5.28397	5.0367	5.26145	4.69105	4.68257	4.70717	4.75956	5.60327	4.26755	4.99974	5.44942	5.40905	4.92249	4.69901	4.20125	4.96629	4.57196	5.84427	5.66982	6.20746	5.81996
ADH1B	5.31665	5.78206	4.6016	4.78274	8.18078	6.34739	6.55158	6.68874	5.49596	5.44323	6.43591	4.9945	5.41882	5.35958	5.10034	6.50925	4.47288	5.48453	6.71597	6.16842	5.01982	5.33266	4.69849	5.94579	5.17824	6.63879	6.48934	7.60087	7.13031
ADH1C	4.60994	5.18391	4.11396	4.43954	6.87248	5.58307	5.88077	5.28471	4.89874	5.10719	5.3615	4.79279	4.94787	4.85824	4.64288	5.4467	3.94516	5.10411	5.35933	5.24783	4.60073	4.47751	4.33869	5.25566	4.50369	6.00124	5.49819	6.4464	5.92816
ADH4	2.98865	2.6629	3.14383	2.88901	2.75391	3.03631	2.87027	3.15103	2.87056	2.88739	2.80365	3.10471	2.86865	2.91272	2.71662	2.75426	2.90911	2.77021	2.87147	2.87946	2.87759	2.94602	2.89662	2.76119	2.74539	2.82599	2.93224	2.75627	2.97751
ADH5	8.44888	7.69699	8.44877	8.65779	7.80743	8.51571	8.3885	8.24531	7.99531	8.47278	7.94542	8.36175	8.43079	8.79343	8.33495	8.32679	8.39473	7.99015	8.53214	8.46046	8.36943	8.56436	8.39826	8.47191	8.40274	8.15333	8.4501	8.41081	8.5724
ADH6	2.8003	2.78777	2.6455	2.886	2.702	2.92296	2.83495	2.97224	2.87803	2.86337	2.88375	3.122	3.04352	2.72486	2.65222	3.05995	3.03161	2.97536	2.95484	2.91383	2.72863	2.88375	2.95406	2.76529	2.83804	3.03398	2.96359	2.88777	3.01011
ADH7	3.21752	3.03501	3.3868	3.36656	3.33316	3.18445	3.42812	3.51332	3.14824	3.39015	3.33316	3.48725	3.84784	3.39725	3.33316	3.50663	3.27061	3.54368	3.26297	3.263	3.22173	3.10525	3.25866	3.26541	3.27704	3.27142	3.43214	3.22219	3.3633
ADHFE1	8.16858	8.83205	8.21046	8.32138	7.88344	8.41948	8.30873	7.70454	8.17547	9.02985	7.42772	7.41629	8.6054	8.32595	8.32822	8.41834	8.34064	7.74534	8.56642	8.46841	8.03602	8.43132	8.16805	8.30059	8.75306	8.3873	8.44744	8.72192	8.22069
ADI1	9.01915	8.10585	9.05739	9.59951	8.75886	8.91493	8.65248	7.95627	9.21573	9.45491	9.00532	8.16766	8.91641	8.97522	9.08349	8.81107	9.60235	7.79355	9.12523	8.50768	8.9524	9.45098	8.51935	8.47596	9.26469	9.51264	9.35807	9.30462	9.08645
ADIG	5.19551	4.93972	4.66313	4.39051	4.53677	4.61352	5.1885	5.1173	4.90608	4.77413	4.90913	5.04755	5.35491	4.78671	5.20827	4.64313	5.33749	5.291	4.56226	4.5466	4.64281	4.42151	4.2708	4.81305	4.98814	4.63378	4.62761	4.6512	4.79336
ADIPOQ	5.13215	6.01002	3.89772	3.92178	3.82436	4.97482	3.9736	4.25849	4.31296	3.95128	4.05343	4.82084	4.17423	4.55004	4.48085	4.16022	3.92696	4.664	4.2858	4.0918	4.1093	4.20802	3.83986	4.08477	4.03933	4.19134	4.05853	8.61944	4.95211
ADIPOR1	9.0181	8.6594	9.30685	9.63109	9.37995	8.77859	9.00167	8.1524	9.05609	9.35193	9.26798	8.50137	8.42906	9.10749	8.94327	8.93538	9.16419	8.33154	9.0603	8.72758	8.81514	9.25062	8.71655	8.6268	9.1741	9.35426	9.53506	9.40369	9.45725
ADIPOR2	7.27354	7.03986	7.39527	7.44183	7.45348	7.70423	7.51284	7.33066	7.62885	7.682	7.46576	7.38933	7.44905	7.60465	7.38192	7.58164	7.75802	7.26296	7.73136	7.79253	7.33295	7.77595	7.26445	7.33394	7.54991	7.61957	7.20944	7.79625	7.5895
ADIRF	7.01337	7.60457	6.20231	6.50405	6.17764	6.12234	6.42738	6.89291	6.7513	6.57661	6.2295	6.9071	6.26863	7.39929	6.58642	6.57661	6.36917	6.36541	6.40267	6.69114	6.56821	6.16908	6.20112	6.34437	6.5277	6.71974	6.85381	7.31854	6.81705
ADK	7.96942	7.52964	8.36253	8.15007	7.77739	7.75538	7.86848	7.47576	7.77397	8.49635	7.92509	7.50081	7.86113	8.26964	8.38347	7.87752	8.01502	7.56388	8.25654	7.91049	8.11836	8.2853	7.66179	7.98565	8.15878	8.11829	8.36319	8.22661	7.99849
ADM	6.76547	6.69582	6.1507	7.11619	6.75991	7.41658	6.66225	6.95124	6.1595	6.82011	6.82054	7.15118	6.64034	6.50029	6.69921	6.27139	6.69455	6.98267	6.82276	6.53481	6.46324	6.08485	6.55869	7.32928	6.65988	6.4353	6.36828	6.65551	6.13744
ADM2	6.96824	6.40624	6.44466	6.35703	6.29509	6.49899	6.67822	6.6458	6.70257	6.70461	6.40439	6.74769	6.53953	6.46327	6.56966	6.45333	6.3149	6.90663	6.37697	6.29269	6.26657	6.35533	6.28977	6.57189	6.46539	6.55401	6.43504	6.32535	6.54943
ADNP	6.74205	7.20442	7.12535	7.20994	7.1184	7.08566	6.99957	7.08343	6.85825	6.92739	6.90413	6.97584	7.04665	6.91131	7.00786	7.01537	6.56513	6.85325	7.31384	7.09328	7.05416	7.1648	7.20343	6.78432	7.00703	6.87937	6.90448	6.99312	6.89346
ADNP2	5.78994	5.56977	6.06633	6.35124	5.77763	5.71662	5.61902	5.43587	5.54011	5.87737	5.63976	5.3563	5.52272	5.81266	5.73729	5.91529	5.88128	5.00802	6.14173	5.64031	5.80739	5.89756	5.80244	5.43375	5.77609	6.00288	5.65289	6.00777	6.18042
ADO	7.31128	6.53971	7.18091	7.11997	7.23268	7.14064	7.18545	6.97165	6.85547	7.37076	7.09531	6.97155	6.92433	7.25993	7.16566	6.89353	7.24658	7.32668	7.54028	7.16121	7.11997	7.17658	6.91208	7.11764	7.20544	6.80509	7.49612	6.96777	6.93535
ADORA1	6.25341	5.69694	5.8302	5.86212	5.59923	5.81875	6.2514	6.0887	5.83434	5.54183	5.84855	6.36178	5.82061	5.78014	6.06145	5.75413	5.47972	6.50161	5.9809	5.92056	5.87056	5.69467	5.76406	5.85278	5.89786	5.93529	5.86502	5.8033	5.35699
ADORA2A-AS1	5.53409	4.91247	4.83447	4.62403	4.9015	4.80069	5.19175	5.57403	5.11113	4.9472	4.7729	5.26404	4.73762	4.69772	5.05764	4.98983	4.85458	5.66282	4.75295	4.64647	4.84959	4.80895	4.64516	4.69347	5.02409	4.96754	5.15273	4.88596	4.63269
ADORA2B	6.07212	5.51223	5.67177	5.46335	5.45581	5.66532	5.69814	5.90974	6.02639	5.73857	5.65574	6.05749	5.60055	5.47617	5.84392	5.36287	5.57885	5.94738	5.65006	5.63052	5.72828	5.54737	5.4065	5.65328	5.79716	5.51761	5.66097	5.34192	5.501
ADPGK	5.62495	5.74238	5.5504	5.72995	6.36442	5.5706	5.72481	5.5556	5.48849	5.43704	5.55708	5.51627	5.55895	5.68632	4.88678	5.55708	5.30557	5.52719	5.62347	5.69825	5.55293	5.26961	5.56443	5.60706	5.49436	5.49964	5.90072	5.7096	5.501
ADPRH	3.8586	3.7824	4.4578	3.64279	4.13613	3.72551	4.03519	3.98561	4.23977	3.76325	4.01663	3.99705	4.19365	3.90202	4.07803	5.00362	4.33039	3.66155	4.02948	3.68058	3.71285	3.94189	3.89744	3.67367	3.8599	4.33925	4.10896	4.31313	4.31308
ADPRHL1	10.595	10.2557	10.7377	10.6964	9.52608	10.6843	10.5278	10.6553	10.4629	10.7732	9.95936	10.739	10.8384	10.6644	10.4458	10.2968	10.5776	10.7085	10.8098	10.8665	10.6046	10.6133	10.8129	11.0578	10.7193	10.017	11.0264	10.6064	10.2828
ADPRHL2	5.90727	5.97283	5.76938	5.81569	5.98419	5.82129	5.90259	6.10301	6.3376	5.93294	5.95279	6.08774	6.34642	6.16484	5.84026	5.75453	5.8455	5.56519	5.90727	5.72749	6.11053	5.66101	5.86983	5.78493	5.63193	5.87458	5.87426	5.60439	6.18598
ADPRM	3.88882	3.74683	4.00995	4.27517	4.14914	3.93186	4.13301	3.70997	3.99701	3.91753	3.97966	3.84866	4.12388	4.04397	4.08997	4.04682	4.1932	3.93728	4.22548	3.87961	3.99968	4.20466	3.73821	4.1148	4.09561	4.11645	4.35983	4.04096	4.70922
ADRA1A	6.82252	6.78556	7.5353	7.47585	7.37855	7.21236	7.46242	7.03391	7.62106	7.27431	7.19964	6.93759	7.66181	7.52859	7.44955	7.25577	7.36485	7.23406	7.49157	7.40696	7.1175	7.23484	7.3487	7.03346	7.39716	7.72924	8.10887	7.15936	8.1208
ADRA1B	5.77565	5.65979	5.46952	5.51692	5.44703	5.41225	5.48445	5.63025	6.02904	5.64546	5.4657	5.38702	5.74358	5.60914	5.88465	5.41631	6.06044	5.84321	5.34394	5.46556	5.54275	5.56944	5.41722	5.26872	5.96296	5.42717	5.47687	5.42467	5.62052
ADRA1D	5.55826	5.34448	5.4726	5.22489	5.38833	5.35407	5.73073	5.57002	5.52536	5.33333	5.43253	5.52773	5.58275	5.46078	5.62284	5.43797	5.52937	5.95372	5.3091	5.35011	5.39088	5.47388	5.4104	5.3691	5.65069	5.2598	5.21011	5.20996	5.37355
ADRA2A	6.4205	5.64188	5.36186	5.34618	5.71266	5.71798	5.66255	5.70523	5.86654	5.42905	5.70177	5.92426	5.30387	5.56978	5.73207	5.9022	5.68335	6.04475	5.67334	5.68901	5.72077	5.58588	5.26257	5.85952	5.81949	5.74662	5.63423	5.94917	5.56404
ADRA2B	5.76018	5.76866	5.93246	5.33134	5.49731	5.66237	6.04502	5.96654	5.92818	5.85131	5.60971	5.92746	6.14033	5.52832	5.94459	5.81072	5.82084	6.17966	5.64681	5.82583	5.79176	5.67066	5.66932	6.01051	5.60549	5.94657	5.54702	5.85969	5.34636
ADRA2C	6.97018	7.30075	6.59716	6.32187	6.93237	6.95077	6.8562	6.73012	7.11425	6.76411	7.16992	6.71934	7.12438	6.4881	6.98837	7.01969	6.7837	7.10538	6.60212	6.99662	6.93928	6.53852	6.61844	6.80562	6.98575	6.62585	6.71186	7.03732	6.63629
ADRB1	7.6327	7.29736	7.47232	7.44454	6.93345	7.6429	7.95535	8.26585	8.28634	7.73265	7.78839	7.6281	7.59044	7.7108	7.97415	7.79062	7.99889	7.83172	7.51971	7.58311	7.574	7.27693	7.2751	8.05451	7.42198	7.95665	7.94954	7.58236	7.62687
ADRB2	6.00476	6.30953	5.82881	5.98436	5.77514	6.20104	6.40017	6.28148	5.68722	6.08605	6.03059	5.76377	6.0438	5.82604	5.87053	5.95783	5.62534	5.98637	6.08287	6.00705	6.23374	5.99351	6.05717	6.38869	6.01078	5.67954	6.02523	6.09469	5.89182
ADRB3	4.82932	4.0703	3.87151	3.7667	4.15781	4.23861	4.06373	3.97651	3.78059	4.1896	3.96277	4.38409	4.12156	4.14684	4.2114	3.992	3.76053	4.02421	4.09895	4.05402	4.31482	3.89291	4.04946	3.9421	3.82735	4.34117	4.32707	3.83034	4.02694
ADRM1	7.65027	7.58797	7.5895	7.67303	7.59365	7.54229	7.57449	7.76562	8.09702	7.84522	7.77273	7.55566	7.68493	7.66432	7.61302	7.93104	7.52312	7.73923	7.62719	7.60337	7.91248	7.51388	7.47258	7.6298	7.62833	7.72974	7.80761	7.72421	7.62127
ADSL	7.01251	6.5915	7.37063	7.34786	6.87876	6.95225	7.17079	6.6177	6.90705	7.12691	7.06922	6.65532	6.89034	7.27633	7.01468	6.84923	7.25795	6.78272	7.31655	7.21078	7.12019	7.29954	6.98061	7.19733	7.01245	7.04892	7.23552	7.24724	6.93676
ADSS	4.91965	5.26334	4.94588	5.20092	5.60323	4.99039	4.68896	5.1082	4.85259	4.8483	4.89185	4.97534	4.90771	4.81838	4.83016	5.56893	4.963	4.4538	5.24099	5.2036	5.01705	5.11159	5.41945	5.01997	4.40185	5.08804	4.93945	4.91472	4.76797
ADSSL1	8.90248	8.38101	8.96348	8.74704	8.41026	8.89863	8.87173	8.80784	8.98917	9.11097	9.03464	8.65074	8.81666	9.21561	9.08552	8.93955	8.92881	9.11139	8.63621	8.72402	8.72698	8.25428	8.7759	8.95627	8.90324	9.04419	8.21352	9.03709	8.78919
ADTRP	2.98798	3.06519	2.92885	2.81825	3.07906	3.0269	3.18756	3.17401	2.92623	3.23937	3.06227	2.9822	3.19045	3.04925	3.06227	3.11529	3.05559	3.06227	3.00414	3.04983	3.07074	3.16578	2.87942	2.96459	3.01318	3.08655	3.06227	3.07789	3.06227
AEBP1	7.77882	8.29934	7.43834	8.04411	7.80632	8.15781	7.14978	7.18337	6.93534	7.22777	7.39028	8.32235	6.66038	7.16843	7.18978	7.12713	7.20037	6.91837	7.52101	7.55978	7.31663	7.51655	7.61054	7.53146	7.96594	8.11975	6.93119	7.27064	7.49036
AEBP2	7.50211	7.60428	7.70404	7.57517	7.45507	7.67745	7.53279	7.47214	7.50413	7.54814	7.47285	7.57185	7.73682	7.58725	7.54851	7.5997	7.65525	7.23657	7.64673	7.68364	7.5858	7.60615	7.65001	7.57868	7.53002	7.72495	7.52872	7.57517	7.6708
AEN	5.80198	5.88475	5.85216	5.90265	5.83681	5.88615	5.68035	5.73136	5.82846	5.97401	5.76408	5.88679	5.96625	5.92004	5.87939	5.87398	6.02801	6.36208	5.84702	5.8274	5.88523	5.87948	6.2264	5.83322	5.66343	5.81269	5.88757	5.93057	5.91416
AES	9.09948	9.06064	9.02771	9.22422	9.05569	9.30258	9.18847	9.36535	9.19592	9.16559	9.23924	9.26972	9.37762	9.08578	9.17412	9.26728	9.19675	9.23848	9.19069	9.28355	9.2114	9.12447	9.35127	9.53511	9.18084	8.98486	9.18212	9.09238	8.9455
AFAP1	5.34686	5.51821	5.34686	5.22154	5.55205	5.45036	5.17693	5.09236	5.30883	5.19557	5.49575	5.2453	5.07338	5.34686	5.32469	5.21714	5.24376	5.17176	5.05103	5.41383	5.43783	5.34686	5.80852	5.18062	5.44959	5.55719	5.22375	5.53966	5.61436
AFAP1-AS1	4.00684	3.92268	3.5399	3.71303	3.69539	3.58763	3.91276	3.85952	3.73851	3.47723	3.65739	3.79149	3.7813	3.56815	3.42852	3.66337	3.68864	3.85651	3.57941	4.09341	3.80715	4.02864	3.52378	3.93364	3.42248	3.6	3.69539	3.39919	3.4043
AFAP1L1	6.64906	7.09248	7.00237	6.77844	6.22157	6.33809	6.48937	6.42603	6.73598	6.72225	6.37507	6.6045	6.91061	6.6591	7.05707	6.87794	6.70258	7.06752	6.79727	6.74243	6.65773	6.92045	7.0809	6.94258	7.08257	6.84781	6.65581	6.7169	6.77672
AFAP1L2	4.45136	4.96523	4.22055	4.30711	4.67775	4.10752	4.61571	4.7999	4.51936	4.39209	4.31753	4.60096	4.44467	4.64111	4.48615	4.39864	4.44551	4.77724	4.47297	4.2714	4.37649	4.47471	4.59982	4.46756	4.43776	4.20123	4.47238	4.55237	4.52399
AFDN	6.75863	7.25787	7.37667	7.0229	6.95314	6.92249	7.06369	7.35376	6.87958	6.75453	6.837	7.10962	7.23039	6.80325	6.98207	7.09234	6.95099	6.90465	7.09512	7.28257	7.12734	7.0229	8.0444	6.99166	7.1031	7.0229	6.93825	7.12689	6.79829
AFDN-AS1	4.21388	4.10648	3.54071	3.68937	3.75955	3.79414	4.02645	4.16004	4.08065	3.75915	3.89074	3.8809	3.7937	3.7484	3.90449	3.82782	3.96945	4.17608	3.62882	3.85327	3.83655	3.82827	3.67002	4.00471	3.82724	3.762	3.71094	3.60737	3.76788
AFF1	8.63324	8.63116	8.6388	8.9298	8.73902	8.86024	8.68294	8.75342	8.75165	8.74541	8.93069	8.65373	8.50519	8.9044	8.53871	8.56401	8.61542	8.43294	8.85679	8.78616	8.67075	8.73629	8.81849	8.73075	8.62418	8.76852	8.72998	8.88059	9.05808
AFF2	4.44156	4.52303	4.28268	4.18675	4.16103	4.25614	4.26414	4.35289	4.35848	4.20492	4.33552	4.44823	4.50386	4.15752	4.664	4.20625	4.1887	4.64161	4.45527	4.28034	4.4363	4.21054	4.39871	4.17242	4.30928	4.31317	4.27675	4.34368	4.26189
AFF3	5.08289	5.07887	5.09649	4.98599	5.03243	4.83977	5.018	5.07616	4.96468	5.03951	4.803	5.34646	5.3075	4.94135	5.13497	5.05379	5.07096	5.19202	5.41351	5.33994	5.01293	5.37543	4.93496	5.33836	5.29747	5.21161	5.11304	5.19654	4.89038
AFF4	8.04685	8.6243	8.52317	8.55943	8.25637	8.62443	8.243	8.54202	8.64958	8.28816	8.48557	8.6351	8.47769	8.29336	8.1817	8.74851	8.72827	8.12509	8.69999	8.44951	8.50896	8.65014	8.74098	8.5274	8.25616	8.23583	8.19254	8.53002	8.32301
AFG3L1P	4.95395	5.37802	4.71623	4.70028	4.9345	5.03834	5.19619	5.21839	4.8874	4.96091	4.83192	5.02724	5.0378	4.94261	5.00952	5.13791	5.13659	5.16806	4.98161	5.01375	4.79317	4.80178	4.94837	4.9541	4.90887	4.92784	4.90353	4.85208	4.95647
AFG3L2	8.04692	7.77024	8.30714	8.29278	7.80694	8.2814	8.35771	8.34345	8.28336	8.47745	8.46926	7.94255	8.32482	8.45571	8.25354	8.38036	8.10254	8.17496	8.45151	8.29645	8.3716	8.36508	8.36371	8.44074	8.21794	8.22627	8.44956	8.28391	8.2772
AFM	3.01723	3.05338	2.97768	2.97877	3.05291	3.08914	2.94013	3.04402	3.02024	3.1609	2.96534	3.02829	3.12456	3.16105	3.09782	3.02289	3.10475	3.05361	3.0112	3.18871	3.12392	2.99971	3.04267	3.28819	3.01487	3.09546	3.18311	3.0401	3.26658
AFMID	5.34098	5.37707	5.26775	5.2919	5.37924	5.4808	5.59863	5.58344	5.39453	5.30062	5.38963	5.34965	5.35127	5.53558	5.38728	5.35464	5.50597	5.40543	5.6707	5.45943	5.52693	5.35336	5.22735	5.42397	5.13571	5.3463	5.26053	5.51293	5.36424
AFP	3.00768	2.94415	3.0754	3.22926	2.97086	3.03224	2.87481	3.20151	2.95059	3.03224	2.97332	3.00008	2.86415	3.03224	2.79544	3.0193	3.04396	3.20485	3.09486	3.08428	3.03224	3.09345	3.16553	2.89525	2.86853	3.20467	3.06568	2.93907	3.16181
AFTPH	6.06492	6.42931	6.47068	6.32753	6.7153	6.13276	6.19297	6.15588	6.38967	6.02269	6.37538	6.25693	6.26048	6.28114	6.04477	6.10253	6.00761	6.1729	6.36327	6.38778	6.35523	6.18655	6.47417	6.14017	6.06126	6.27206	6.11566	6.55926	6.12447
AGA	5.54465	5.3017	5.41361	5.5134	5.62113	5.16853	5.67029	5.09615	5.41505	5.01736	5.53235	5.3105	5.89634	5.7188	5.41862	5.53457	5.47634	5.39381	6.03003	5.44927	5.86249	6.05617	5.23732	5.62348	5.78889	5.45236	5.27139	5.38313	5.79641
AGAP1	7.02058	7.19625	7.00174	6.87783	6.94265	7.14917	7.08759	7.12186	7.01725	6.98268	7.10165	7.06398	7.03501	6.99819	7.09956	6.8784	7.01007	6.82481	7.07637	7.17203	6.97335	6.70868	7.23889	6.77857	7.03286	7.02444	6.77449	7.05373	6.83136
AGAP2	5.83322	5.62725	5.93264	5.65862	5.44989	5.7468	5.64905	5.85344	5.55956	5.69232	5.41984	5.96281	5.774	5.58942	5.82947	5.62296	5.39347	5.92723	5.65487	5.72662	5.04211	5.59974	5.45072	5.64905	5.96412	5.63865	5.71396	5.5374	5.38356
AGAP3	6.45544	6.53806	6.02759	6.10659	6.49289	6.44132	6.69455	6.58979	6.53298	6.35287	6.43501	6.50885	6.34701	6.47531	6.65153	6.42084	6.52121	6.38585	6.29454	6.39485	6.41428	6.14311	6.42084	6.33418	6.44573	6.53417	6.42084	6.45858	6.21107
AGAP5	5.88124	7.0086	6.2208	6.21862	6.33538	6.22647	6.38469	7.03591	6.26704	5.87092	5.77263	6.38908	6.68616	6.14824	5.73808	6.09593	5.37959	6.08181	6.12143	6.7387	5.95303	5.95617	6.04589	6.52897	5.99315	6.03415	5.96981	6.19517	5.8105
AGBL1	3.55619	3.36101	3.50402	3.45704	3.25798	3.66607	3.53144	3.47603	3.29855	3.68121	3.52688	3.60624	3.48597	3.57227	3.60947	3.28368	3.52291	3.74524	3.54802	3.36436	3.53651	3.3921	3.46673	3.68649	3.61754	3.62347	3.48403	3.52057	3.42511
AGBL2	3.226	3.29892	3.35751	3.30898	3.20629	3.16864	3.37839	3.36181	3.20342	3.58145	3.06252	3.39929	3.31267	3.43668	3.22642	3.10982	3.5524	3.34682	3.1415	3.16904	3.4389	3.26083	3.30209	3.43049	3.11062	3.32568	3.32485	2.96204	3.22366
AGBL3	3.40632	3.33115	3.43698	3.41638	3.65339	3.36276	3.3563	3.42688	3.40254	3.45434	3.22019	3.46028	3.83419	3.55381	3.3716	3.46238	3.54346	3.3043	3.39482	3.50185	3.47872	3.49228	3.50936	3.57364	3.38635	3.6469	3.74073	3.33132	3.65339
AGBL4	4.18957	3.82223	4.32056	4.00254	3.68003	3.70372	3.72191	4.13578	4.15155	3.87777	3.66537	4.15842	4.08146	4.33035	3.93179	4.26577	3.87933	3.90589	3.75936	3.95915	3.93154	3.76501	3.84848	3.83387	3.57788	4.04589	3.84708	3.93585	3.83336
AGBL5	5.68392	5.541	5.67226	5.46913	5.60929	5.47667	5.69423	5.3891	5.49635	5.67325	5.63942	5.57155	5.24897	5.76433	5.41044	5.27126	5.71532	5.69334	5.37596	5.33112	5.56516	5.5771	5.37241	5.36899	5.46143	5.56929	5.52067	5.53435	5.54825
AGER	5.22156	5.64569	4.67411	4.92859	4.96736	4.8538	5.16333	5.35415	5.49947	5.04093	5.28321	5.12339	5.229	5.26966	5.59445	5.20295	5.55262	5.64507	4.85483	4.97153	4.94787	4.74123	4.94007	4.88406	5.23114	4.90066	4.79443	5.16385	5.12339
AGFG1	9.13544	8.91219	9.44291	9.45709	9.61179	9.24013	9.18997	9.06754	9.33088	9.28057	9.30388	9.28544	9.16534	9.30945	9.13799	9.21505	9.30657	8.89684	9.4473	9.25128	9.38241	9.38736	9.38687	9.20037	9.2657	9.45615	9.33234	9.3448	9.68144
AGFG2	5.49637	5.55062	5.3502	5.52156	5.47489	5.4686	5.53746	5.83149	5.45234	5.61585	5.37628	5.72824	5.38589	5.42322	5.43922	5.63845	5.37312	5.77786	5.48787	5.43583	5.55017	5.34221	5.35716	5.51229	5.57595	5.47953	5.56799	5.27653	5.60133
AGGF1	7.09968	6.97158	7.29076	7.28672	7.34054	7.26587	7.28076	7.14341	6.9264	7.03928	7.28424	7.30841	7.03279	7.20511	7.16749	7.13622	6.91444	6.87816	7.43035	7.22799	7.01854	7.24597	7.12197	7.30156	7.09916	7.00036	7.34726	7.0504	6.99571
AGK	7.4212	6.841	7.81371	7.73804	6.96742	7.38038	7.37321	7.14628	7.38058	7.77631	7.4942	7.17961	7.46974	7.53098	7.62267	7.7285	7.41318	6.751	7.7126	7.59158	7.74006	7.95879	7.51777	7.60434	7.61337	7.70756	8.08373	7.60334	7.51125
AGL	8.35783	7.74107	8.93537	9.02686	7.8687	8.70388	8.46729	8.12684	8.56409	8.78689	8.0823	8.21383	8.11505	8.82195	8.61485	8.65833	8.5367	8.083	8.58221	8.24777	8.51262	9.09748	8.49385	8.47606	8.79502	8.47161	8.72072	8.43881	8.26987
AGMAT	4.55976	4.46433	4.20155	4.08944	4.22733	4.19305	4.45265	4.29463	4.53885	4.2386	4.47236	4.34595	4.24825	4.14771	4.25002	4.3366	4.40784	4.98824	4.1114	4.0314	4.11557	4.0431	4.10255	4.25716	4.62888	4.01464	3.97719	4.11975	4.15445
AGMO	3.44396	3.88725	3.01889	3.97071	3.46384	3.33325	3.04751	3.31493	3.14752	3.07795	3.13371	3.30331	3.89748	3.29472	3.27324	3.35274	3.40594	3.21902	3.4263	3.1465	3.30975	3.66243	3.28942	3.49234	3.18546	3.31841	3.56076	3.1475	2.96401
AGO1	6.83436	7.04201	7.10336	7.25534	7.21498	7.16673	6.91373	6.88979	7.27957	7.3615	7.09722	7.16358	6.77762	7.35148	6.71407	6.97796	6.79135	6.99872	7.14816	6.92781	7.12835	6.79365	7.19482	6.69991	7.04964	7.40751	7.21252	7.07046	7.33155
AGO2	6.76557	7.05745	7.25422	7.29957	7.10561	6.998	6.79218	6.9704	7.41297	7.03044	7.29865	7.09808	6.91393	7.02855	6.97926	6.91124	7.17189	6.88995	7.21113	7.03346	7.20887	6.97269	7.23196	7.05598	7.07952	7.06505	7.04494	7.13026	7.3169
AGO3	6.639	6.70482	6.94819	6.90659	7.11354	6.79788	6.87445	6.6404	6.73439	6.67006	6.62867	6.99736	6.90338	6.76428	6.73439	6.43811	6.70689	6.28652	7.01791	6.84262	6.64475	6.80929	6.82959	7.01163	6.7738	7.09456	6.91219	6.88063	6.82268
AGO4	6.64757	6.89627	7.15122	7.01168	7.32437	6.94927	6.97147	7.02916	6.73743	7.08515	6.78362	7.04965	6.88718	7.07398	6.73968	6.66186	6.99323	6.57915	7.25824	7.03906	7.16444	7.04725	6.9954	6.93223	6.92564	7.069	6.94629	6.90961	7.24029
AGPAT2	7.56145	7.15359	7.27632	7.54545	7.35349	7.64721	7.63146	7.53236	7.54851	7.63693	7.73201	7.35918	7.177	7.51234	7.52425	7.39176	7.40431	7.39509	7.52758	7.54501	7.65398	7.26061	7.48977	7.67597	7.42169	7.5366	7.55848	8.03873	7.67098
AGPAT3	6.77984	6.47502	6.97632	6.94467	7.0245	6.99772	7.06838	6.97492	6.91307	6.9501	6.96106	6.86587	6.70093	7.13224	6.8811	6.87078	6.96506	6.84115	7.03893	6.93435	7.03522	6.86655	6.91689	7.02062	6.82125	6.98382	6.86897	7.10816	7.04851
AGPAT4	4.42344	4.68763	4.28582	4.11686	4.53989	4.2997	4.49087	4.3363	4.13179	4.31004	4.38468	4.46702	4.47173	4.2932	4.28905	3.84068	4.02093	3.97221	4.28604	4.61761	4.28196	4.29789	4.60657	4.21567	4.32476	4.45121	4.27548	4.34854	4.31969
AGPAT4-IT1	4.36112	3.89258	4.14417	3.89258	3.78167	3.99244	4.18646	4.30876	3.72038	3.56578	3.92283	4.16131	3.89258	3.58865	4.01135	3.61126	4.04416	4.17374	4.02466	4.0901	3.83704	3.60519	4.26466	3.82218	3.72259	3.70873	3.78467	3.69047	3.65907
AGPAT5	5.221	5.29741	5.17763	5.60118	5.85861	5.32724	5.18137	5.23747	5.41993	5.38316	5.6204	5.4543	5.22957	5.35361	5.42695	5.24262	5.14584	5.15623	5.63089	5.46197	5.31354	5.45538	5.47944	5.2792	5.45506	5.46035	5.45641	5.47725	5.26188
AGPS	7.07944	7.38692	7.76868	7.57091	7.63528	7.34005	7.03847	7.27349	6.86157	7.53592	7.44604	7.2542	7.41255	7.49076	7.61641	7.23578	7.4654	7.12728	7.58583	7.46425	7.78439	8.14334	7.52102	7.48551	7.4708	7.27459	7.46425	7.63746	7.45658
AGR2	3.0209	3.03561	3.17431	2.85624	2.88504	3.02432	3.0209	3.0209	2.99198	2.91807	3.0209	3.07165	3.12725	2.96573	2.97444	2.89118	3.29926	3.35019	2.94698	3.00671	3.11144	3.02226	2.96739	3.0209	2.90812	2.8653	2.9196	2.94969	3.0209
AGR3	2.50769	2.54297	2.68655	2.64962	2.63148	2.71493	2.67769	2.76341	2.71228	2.7355	2.63518	2.73035	2.85893	2.74362	2.70328	2.67464	2.65345	2.88158	2.82093	2.75977	2.82275	2.77136	2.81884	2.8921	2.71348	2.76136	2.74762	2.6799	2.7651
AGRN	6.10233	6.24007	6.09429	6.1844	6.18777	6.14202	6.20987	6.14971	5.97095	6.07777	5.88586	6.23516	5.88807	6.06526	6.0658	5.87545	6.09429	6.29794	6.03025	5.98452	6.27864	6.00766	6.53307	6.15747	6.09429	6.21997	6.06266	5.86282	6.10034
AGRP	5.75003	5.50924	5.26657	5.53614	5.30029	5.53614	5.44092	5.70002	5.57471	5.43954	5.66386	5.4277	5.21209	5.33144	5.64077	5.72577	5.84953	6.02076	5.31988	5.40868	5.34438	5.4308	5.43187	5.4174	5.97978	5.53614	5.53625	5.52634	5.55545
AGT	8.58741	8.32828	8.51303	8.3595	8.92721	8.43141	8.32655	8.35685	8.94708	8.04907	8.70556	8.73077	7.95388	8.8846	8.11995	8.63559	8.33173	8.07714	8.35309	8.64011	8.43597	8.28508	8.70848	8.32861	8.1814	9.07285	8.78613	8.33916	8.20049
AGTPBP1	7.74257	7.30422	8.3269	7.76891	8.4578	8.39746	7.82566	7.32264	8.02633	8.24812	7.82662	7.98481	7.56523	8.21339	7.95582	8.13571	8.14007	7.18273	8.13995	8.0821	7.87503	8.37015	8.14341	7.80374	7.57951	8.46276	8.05958	8.16367	8.07221
AGTR1	4.79754	4.92075	4.62316	4.8259	4.85413	4.69462	4.91489	4.6526	4.57824	4.70921	4.48489	4.65768	4.85165	4.85859	4.72341	4.43255	5.20511	4.66131	4.72718	4.80059	4.65061	4.69894	4.72891	4.58978	4.71267	4.84792	5.18205	5.80295	4.56658
AGTR2	3.24107	3.14063	3.24444	3.06079	3.15413	3.3081	3.1059	3.34195	3.12461	2.98574	3.06176	3.12582	3.03164	3.04632	3.23644	2.98318	3.21246	3.43092	3.05745	3.07985	3.42767	3.13727	3.19862	3.21506	3.61958	2.91978	3.17029	3.29977	3.03215
AGTRAP	6.58745	6.31761	6.48468	6.85139	7.18927	6.32405	6.51711	6.61418	6.24958	6.28396	6.35778	6.68013	6.03141	6.48596	6.29282	6.02075	6.57073	6.45128	6.31988	6.13933	6.49229	6.61473	6.20162	6.45128	6.38542	6.71728	6.47455	6.21419	7.0299
AGVR6190	6.94821	6.59025	6.3442	6.27066	6.47093	6.46962	6.66518	6.99682	6.78791	6.48867	6.40682	7.03627	6.54033	6.17071	6.68857	6.5425	6.7093	7.055	6.21305	6.51221	6.36221	6.22848	6.40706	6.71009	6.48122	6.37223	6.40125	6.24702	6.23924
AGXT	5.09944	4.63509	4.4081	4.46571	4.62147	4.1997	4.9525	4.73353	4.98823	4.33305	4.64254	4.90303	4.79441	4.69309	4.76764	4.64176	4.92725	5.11015	4.36785	4.35297	4.65632	4.34073	4.52492	4.47823	4.63924	4.54641	4.89104	4.30594	4.64766
AGXT2	4.35781	3.75203	4.08746	4.05934	3.93867	4.13779	3.75394	3.87396	3.73989	3.6934	3.87508	3.76567	4.14676	3.8037	3.88903	3.90779	4.20955	3.80245	3.83023	3.89948	3.89983	4.03841	3.94775	4.28812	4.00129	3.75001	3.87564	3.8268	3.88382
AHCTF1P1	6.21826	5.94198	6.99133	6.97081	6.96464	6.63138	6.63626	6.26376	6.78751	6.77799	6.6932	6.30804	6.38269	6.69107	6.39787	6.58596	6.64464	6.00284	6.88135	6.67088	6.64382	6.88621	6.64942	6.37147	6.4729	6.96753	6.88354	6.92341	7.22624
AHCY	7.42488	7.22268	7.60549	7.5674	7.85714	7.58391	7.61126	7.34134	7.79564	7.56957	7.91145	7.44663	7.70484	7.65157	7.51297	7.52296	7.35463	7.68303	7.58173	7.56957	7.64534	7.39748	7.57164	7.63897	7.57164	7.86179	7.64245	7.45143	7.39275
AHCYL1	8.5062	8.10341	8.86832	8.68634	8.56925	8.42159	8.42604	8.07994	8.52199	8.74899	8.61414	8.13304	8.15453	8.57066	8.3748	8.48779	8.83662	8.2856	8.34868	8.12187	8.36349	8.70082	8.39632	8.29986	8.50867	8.7362	8.64216	8.73403	8.90617
AHCYL2	6.30799	6.2498	6.56906	6.51836	6.49937	6.12363	6.25774	6.01395	6.19671	6.26297	6.19364	6.22273	6.19014	6.27486	5.83463	6.55847	6.20299	6.08238	6.06477	6.27377	6.18867	6.27816	6.09609	5.99937	6.43676	6.62111	6.79472	6.34859	6.47425
AHDC1	6.28678	5.82089	6.14748	6.11658	5.80133	5.87451	5.65657	6.09304	6.01523	6.0083	5.97303	6.25931	5.97763	5.92064	6.13176	5.93342	6.23025	6.36875	5.81006	5.66001	5.95751	5.75433	5.95751	6.08432	5.93706	5.84667	5.79667	5.86727	5.95751
AHI1	5.59027	6.63606	5.66104	6.21351	5.8108	5.78165	6.07962	6.45281	6.18399	5.75505	5.60033	6.14934	5.80076	5.55953	5.32342	6.095	5.05734	5.47048	5.95387	6.39917	5.96565	5.67223	6.49384	5.96199	5.42028	5.52642	5.24227	5.99047	5.77706
AHNAK	10.1808	10.0745	9.97424	10.044	10.5572	10.067	10.033	9.87962	9.85333	9.95914	9.96744	10.0731	10.3595	9.90851	10.0009	10.0961	9.95742	10.14	10.1716	10.2192	9.94701	10.0704	10.1574	10.0534	10.0745	10.0822	10.314	10.0857	10.1088
AHNAK2	4.36632	4.38599	4.3631	4.13484	5.01858	4.3631	4.4243	4.28748	4.30587	4.3631	4.5257	4.26737	4.52169	4.72899	4.04841	4.79799	3.87603	4.45466	4.18263	4.21787	4.7007	4.26562	4.14936	4.41393	4.32353	4.87983	5.0257	4.0038	4.3631
AHR	8.37342	7.73377	8.31391	8.65909	8.80807	8.56525	7.82036	7.53692	8.7515	8.28118	8.18498	8.47348	7.97383	8.13147	8.5359	7.96492	8.00026	7.88067	8.49923	7.92073	8.37478	8.61582	8.17357	8.45691	8.16869	8.73224	8.583	8.12909	8.90903
AHRR	5.58286	5.10773	5.00143	5.24299	5.26975	5.35761	5.53397	5.45266	5.27644	4.93667	5.28871	5.35421	4.89504	5.16265	5.35307	5.36053	5.11725	5.33526	4.9961	5.16098	5.16638	5.22799	5.00041	5.57299	5.2232	5.06656	5.11355	5.12714	5.20008
AHSA1	7.87441	8.0288	8.24373	8.23894	7.78995	8.34802	8.43849	8.13001	7.91022	8.17516	8.87303	8.17747	8.16371	8.29654	8.00751	8.33076	7.79802	7.98987	8.37141	8.34744	8.21045	8.2043	8.34372	8.63072	8.13489	7.71238	7.96535	8.38512	7.72557
AHSA2	5.56952	7.45559	6.3219	6.19094	6.35136	6.15099	6.61464	6.90803	5.75019	5.89426	6.17749	6.38267	6.42153	5.86786	5.60201	6.03799	5.13761	5.83501	6.50678	6.76729	5.88859	6.02647	6.75488	6.71493	5.85124	6.01334	5.72342	6.13524	5.78369
AHSG	3.23575	3.24995	3.2197	3.14664	3.25069	3.16793	3.11592	3.41441	3.18924	3.32951	3.24144	3.53236	3.33012	3.13163	3.48875	3.6029	3.37955	3.41746	3.27042	3.10347	3.16901	3.25506	3.1722	3.32326	3.25063	3.28195	3.55105	3.01746	3.24405
AHSP	3.2381	3.29614	3.17757	3.05029	3.33161	3.00274	3.37959	3.17227	3.24878	3.13456	3.09232	3.08419	3.12238	3.20425	3.60507	3.06741	3.23188	3.30342	3.35805	3.41088	3.04656	3.14738	3.18613	3.1218	3.04698	3.23406	3.25296	3.12309	3.44478
AICDA	3.7341	3.43246	3.86213	3.36265	3.6109	3.43004	3.70128	3.68539	3.9336	3.57085	3.55497	3.81598	3.32325	3.53581	3.45879	3.49819	3.50149	3.51787	3.54879	3.44727	3.44597	3.53387	3.55741	3.73612	3.40222	3.27935	3.65485	3.28895	3.62829
AIDA	5.88701	6.17016	6.2913	6.47087	6.54672	6.33225	6.26669	6.05448	6.22921	5.92258	6.3427	6.0514	6.18267	6.4268	6.255	6.17164	6.25333	5.98381	6.34283	6.31057	6.30943	6.46772	6.20561	6.19726	6.18044	6.31402	6.48123	6.34043	6.58232
AIF1	5.42807	5.3542	5.49523	5.27997	7.12853	5.59541	5.49523	5.32402	5.73587	5.37767	5.62603	5.45025	5.09903	5.85696	5.59599	5.33159	5.49523	5.64961	5.27573	5.31802	5.48019	5.78762	5.2315	5.4707	5.49523	5.59591	5.56263	5.67644	5.94191
AIF1L	6.20495	5.98691	6.12229	6.05956	6.30591	5.66228	6.56476	6.46671	6.01192	6.15902	6.01052	6.04307	6.14685	6.42127	5.90417	6.2174	5.80015	6.41681	6.24517	6.32073	6.17812	6.12126	6.09122	6.21661	5.90011	6.04811	6.29747	6.34775	5.67128
AIFM1	9.34746	8.76628	9.49677	9.25613	8.65233	9.21109	9.21928	9.19835	9.09175	9.17681	9.15512	8.88008	9.46773	9.38133	9.30261	9.28787	9.30768	9.1995	9.38664	9.27462	9.24402	9.54586	9.18819	9.24445	9.26005	9.21831	9.27733	9.27551	8.78457
AIFM2	5.17902	5.38678	5.45061	5.47645	5.34709	5.01185	5.26656	5.53049	5.33578	5.18573	5.5729	5.28203	5.44944	5.58389	5.39136	5.56992	5.5891	5.50801	5.41718	5.29497	5.54615	5.50277	5.37098	5.65236	5.53196	5.48565	5.57756	5.56197	5.43629
AIFM3	4.64695	4.59201	4.4332	4.36	4.50299	4.40521	4.66327	4.67258	4.53192	4.6482	4.92718	4.60074	4.50693	4.41656	4.64109	4.48023	4.902	5.03437	4.48675	4.36456	4.44388	4.41939	4.49767	4.62626	4.54308	4.43184	4.42458	4.44243	4.5064
AIG1	7.26915	6.69988	7.50957	7.17322	6.80825	7.5284	7.43389	7.26548	7.35428	7.32193	7.06144	7.07485	7.16404	7.52416	7.38206	7.2648	7.15721	7.16278	7.28353	7.27268	7.32732	7.47416	7.26548	7.24245	7.11528	7.13081	7.26762	7.44128	7.13638
AIM1	3.99646	3.96719	3.86598	3.90055	5.06736	3.97009	4.14983	4.09805	4.00529	3.73	4.01551	4.10798	4.08512	3.94727	4.17127	3.80054	4.04876	4.11697	4.31408	4.02488	3.93178	4.19977	4.02488	4.18204	3.92255	4.2443	3.89707	3.98404	4.44054
AIM1L	5.26525	5.23529	4.74171	4.64106	4.65124	4.824	4.76894	5.09723	4.93958	4.77558	4.81907	4.98243	4.76401	4.75467	4.88744	4.75299	5.0005	5.28712	4.45094	4.74736	4.6564	4.61098	4.7419	4.77443	4.93708	4.57843	4.70093	4.78372	4.7949
AIM2	3.00183	2.7096	2.90482	2.84412	3.43678	3.17097	3.02106	3.01085	2.87872	2.89194	2.83165	3.03272	3.08787	3.12094	3.01153	2.95883	2.97508	2.94105	3.09414	3.10181	2.92445	2.89535	3.21166	3.04156	2.98658	3.05209	3.11817	2.78501	3.12259
AIMP1	5.20388	4.86564	5.28045	5.00192	5.10672	4.92147	5.12665	5.1982	4.84883	5.21873	5.14891	5.01967	4.98459	5.05346	5.16687	5.16095	5.259	4.88434	5.13759	4.95828	4.98869	5.25933	5.10677	5.03223	5.10205	5.0725	5.07892	5.21723	5.40091
AIMP2	7.62512	7.45169	7.95756	7.66884	7.19777	7.38404	7.57612	7.99807	7.72596	7.64788	7.36266	7.46138	7.991	7.79405	7.86734	7.76707	7.60227	8.00986	7.72428	7.69243	7.50058	7.6135	7.92628	7.81803	7.60281	7.86799	7.5213	7.67016	6.92872
AIP	6.2163	6.11182	6.18838	6.20599	5.97434	6.19849	6.49469	5.83434	6.0565	6.15914	6.43233	6.04024	6.07216	6.33267	6.38891	6.15091	6.38517	6.38231	6.02025	6.01887	6.15209	6.10877	6.19484	6.59033	6.40844	6.1403	6.34474	6.02264	6.39863
AIPL1	5.62108	5.5651	5.21718	5.15424	5.18612	5.35228	5.61025	5.81372	5.4773	5.39541	5.43207	5.69558	5.19239	5.34283	5.57074	5.36683	5.60222	5.88302	5.34736	5.25978	5.39275	5.03118	5.20369	5.45099	5.50198	5.30545	5.30123	5.16181	5.27274
AIRE	5.99302	5.61862	5.53753	5.45509	5.28152	5.67187	5.9317	6.04533	5.87777	5.7992	5.70091	5.96034	5.70706	5.61183	5.82433	5.83483	5.92945	6.34957	5.60551	5.50016	5.70111	5.60398	5.22043	5.70111	5.84611	5.60841	5.38186	5.51651	5.78324
AJAP1	4.24029	3.67521	3.77544	3.47076	3.62783	3.84924	3.84648	4.09419	3.90121	3.96268	3.75299	3.82864	3.6139	3.68032	3.95446	3.71911	3.89131	4.2396	3.78474	3.58573	3.69949	3.66422	3.58888	3.82494	3.62744	3.60884	3.48309	3.78551	3.42303
AJUBA	6.22235	6.13528	5.87237	6.03974	5.39411	5.93596	5.84681	5.6745	5.70693	6.21076	5.89871	5.9783	6.48086	5.67749	5.94312	5.8835	5.68035	5.95305	6.0009	5.9376	6.13097	6.02633	6.46739	5.93596	6.17328	5.56473	6.04104	5.78783	5.69547
AK1	8.27713	8.17692	8.78036	8.69075	8.0014	8.6807	8.47124	8.57771	8.41403	8.75607	8.6016	8.33829	8.65875	8.66136	8.94819	8.62323	8.79216	8.67893	8.49635	8.59028	8.44674	8.2671	8.49539	8.6675	8.64132	8.85973	8.55092	8.71451	8.47673
AK2	7.14053	7.51353	7.45575	7.18674	7.47579	7.17094	7.62944	7.53508	7.22285	7.23642	7.50778	7.27527	7.43687	7.35405	7.10057	7.50209	7.19574	7.24863	7.37378	7.5194	7.4966	7.26543	7.65857	7.41711	7.03937	7.33749	7.53737	7.53338	7.30858
AK3	10.1328	9.38568	10.3773	10.2252	10.2354	10.2795	10.1974	10.0054	9.92518	10.134	10.3005	10.2886	10.101	10.2446	10.2226	10.0798	10.3344	9.64715	10.2376	10.0988	9.91464	10.2127	9.92566	10.2513	10.1735	10.1681	10.2012	10.285	10.212
AK4	8.12731	7.86545	8.00948	8.09038	7.53427	7.85007	7.85589	7.9832	8.19408	7.94157	7.92819	8.09694	7.98794	8.13307	8.18179	7.70883	8.2234	8.06939	8.02479	8.37269	8.15832	8.06987	7.87157	8.58932	8.25752	8.00208	7.99961	7.9688	7.63253
AK5	3.86725	3.60003	3.34445	3.2422	3.3511	3.5681	3.27157	3.53908	3.35567	3.31436	3.28529	3.48975	3.5152	3.42822	3.43486	3.54791	3.31131	3.28515	3.46437	3.49796	3.28831	3.67151	3.36159	3.42497	3.2962	3.58406	3.43038	3.49649	3.36027
AK6	6.17461	5.78885	6.35342	6.39576	6.10518	6.19656	5.92056	5.98259	6.19285	6.21805	6.1649	6.19777	6.13161	6.20748	6.20538	6.19634	6.24413	5.77729	6.36018	6.05326	6.12845	6.62054	6.21284	6.18822	6.04552	6.17092	6.15416	6.33082	6.37444
AK7	3.0402	2.83067	2.94245	2.92275	2.79535	2.86776	2.95859	3.00497	3.0443	3.34985	3.09631	2.98494	2.96904	2.97172	3.08045	3.03707	3.09396	3.14323	3.20954	2.94986	3.02028	3.09857	2.86833	3.00988	2.93202	3.00497	3.23428	2.9204	2.98761
AK8	4.28612	4.09163	4.04459	3.84523	3.93588	4.03	4.21283	4.40955	4.21014	4.07691	4.04123	4.44454	4.09543	4.0675	4.37019	4.07327	4.39762	4.47129	3.89371	3.93179	3.91421	3.97288	3.7339	4.27223	4.40643	4.00765	3.70159	3.91912	3.84388
AK9	3.84443	3.86723	3.99509	3.66381	3.78009	3.85235	3.85773	3.83817	3.70473	3.78864	3.83854	3.6666	3.98632	3.92894	3.84877	3.83964	3.97855	3.65967	3.71023	3.84837	3.81957	3.91236	3.83264	3.82744	3.96616	3.8935	3.92325	3.91539	3.84287
AKAP1	9.05137	8.81572	9.4657	9.37677	8.6814	9.13841	9.41298	9.27722	9.43515	9.35188	9.13128	8.86333	9.41909	9.53727	9.38462	9.09383	9.42028	9.14577	9.38147	9.29919	9.20508	8.95172	9.03016	9.21824	9.2631	9.79102	9.49022	9.38153	9.37737
AKAP10	5.17228	5.13659	5.61314	5.9082	5.89791	5.47617	5.36332	5.43883	5.36215	5.29091	5.26977	5.19207	5.20505	5.3942	5.22211	5.18938	4.56223	4.65525	5.42872	5.6785	5.25783	5.50312	5.74132	5.31701	5.32846	5.46665	5.48839	5.36332	5.18818
AKAP11	6.89304	6.85738	7.21839	7.19452	7.28543	7.21569	6.99421	7.06942	6.94486	6.99598	6.96036	7.01935	7.09613	7.23926	6.95844	7.08643	6.79148	7.0904	7.17426	7.1636	7.09473	7.49132	7.35275	7.11042	7.14749	7.03118	6.98493	7.27841	7.26199
AKAP12	6.49524	6.57599	6.44892	5.93563	6.39475	6.39338	6.14614	6.31788	5.74164	5.54725	5.95177	6.49606	6.44373	6.22942	6.18892	5.94558	6.63198	6.16658	6.25656	6.40462	6.25771	6.15138	7.02652	6.68919	6.18475	6.30823	5.77624	6.59844	5.90929
AKAP13	9.36688	9.66778	10.0251	10.1295	9.62586	9.79422	9.59517	9.92111	9.61524	9.67455	9.72062	10.1405	9.5713	9.64005	9.4134	9.71934	9.75271	9.46422	9.92786	9.94794	9.90077	9.91818	10.1058	9.99379	9.69122	9.66537	9.45847	9.58545	9.80913
AKAP14	3.06157	2.82617	3.04584	3.1573	3.06157	3.31005	3.14174	3.42272	2.98026	3.06157	3.10883	3.06157	3.23379	3.01243	3.1044	2.87078	3.23807	2.94364	3.06157	3.1382	2.90843	3.27361	3.00801	3.21383	3.03922	2.95487	2.9974	3.06157	3.21532
AKAP17A	5.20573	5.32289	4.86991	4.93659	5.01915	5.00126	5.12286	5.37192	5.19943	5.05983	5.46412	5.07615	5.21551	4.87637	5.06139	5.07615	4.9552	5.07615	5.06122	5.35023	5.04169	5.23038	5.07615	5.20834	4.86943	5.14674	5.09489	5.04504	5.03917
AKAP3	4.09265	3.80351	3.97848	3.75603	4.26976	4.11775	4.04435	3.9445	4.09653	3.84659	4.32673	3.82176	4.11057	4.28342	4.15015	4.15413	4.21728	4.09488	4.42771	3.86127	4.09338	3.94273	3.62974	4.11365	4.03817	4.27835	3.72186	4.29318	4.06009
AKAP4	3.5492	3.35593	3.40848	3.67429	3.22362	3.7516	3.57133	3.5997	3.45082	3.46947	3.67085	3.91357	3.55868	3.56763	3.56637	3.68589	3.84332	3.86277	3.48602	3.59829	3.80833	3.68806	3.46824	3.61	3.57133	3.27664	3.5319	3.57133	3.57039
AKAP5	3.2306	3.10991	3.19184	3.09453	3.36118	3.00679	3.2176	3.06486	3.58552	3.22301	3.08892	3.22871	3.21011	3.31746	3.18275	3.20806	3.18275	3.38381	3.0415	3.34027	3.09991	3.32951	3.27884	3.36833	3.12113	3.44223	3.17017	3.07011	3.36937
AKAP6	9.4664	9.30701	9.7591	9.92619	9.18028	9.76229	9.58795	9.72998	9.59202	9.85397	9.81537	9.84285	9.55991	9.72744	9.51055	9.52813	9.58128	9.34888	9.86734	9.83794	9.86097	9.83065	9.85666	9.74322	9.61298	9.39729	9.32211	9.67525	9.61896
AKAP7	3.96021	4.17811	4.20735	3.96957	4.45097	4.2259	3.9666	4.05763	4.4384	4.12239	3.93345	3.94164	4.02618	4.3672	4.09672	4.43426	4.14267	4.23531	4.39917	4.43013	4.01665	4.50165	4.25988	4.15755	3.96734	4.261	4.63366	4.30651	4.26193
AKAP8	6.58984	7.06431	6.67749	6.55295	6.55632	6.44956	6.70876	6.86599	7.38113	6.59196	6.69966	6.59982	6.9981	6.49683	6.70876	7.39669	6.69112	6.82726	6.82417	6.63356	6.67143	6.60755	6.49845	6.83189	6.64613	6.60893	6.85464	6.7062	7.09337
AKAP8L	7.83831	8.10427	7.90819	7.97075	7.69235	7.90123	8.00937	8.04498	8.40542	8.05637	8.03482	7.88655	8.12686	7.98564	8.13759	8.12783	8.172	8.26296	8.05316	8.16324	7.81905	7.93324	8.04418	8.14758	8.03482	7.88554	7.97354	8.04177	8.377
AKAP9	6.66788	6.99965	7.15817	7.3801	6.88509	7.47496	7.13064	6.96565	7.13344	7.19065	7.00218	6.9395	7.06604	7.33711	6.75474	7.14927	6.77726	6.84415	7.17367	7.06824	7.06048	7.11657	7.1677	7.04867	7.07312	7.05973	7.27941	7.30742	7.01792
AKIP1	6.56724	5.99632	6.64096	6.68098	6.7553	6.71585	6.64096	6.47706	6.24017	6.86952	6.83294	6.53674	6.66661	7.10051	6.54088	6.66285	6.56265	6.52932	6.59169	6.63356	6.80097	6.61931	6.68106	6.71891	6.7666	6.67053	6.74054	6.43661	6.60828
AKIRIN1	8.21486	8.01611	8.32788	8.06734	7.87332	8.03591	7.95114	8.07483	8.59149	8.37628	8.25289	7.84353	8.22589	8.27736	8.27789	8.35633	8.41636	8.02889	8.40521	8.34219	8.1931	8.3812	8.24831	8.25289	8.07835	8.21325	8.25289	8.33877	8.50358
AKIRIN2	7.6088	7.34492	8.26057	7.89513	7.79426	7.88581	7.47005	7.24996	7.64551	7.9085	7.78533	7.63899	7.46811	8.01545	7.94297	7.56018	8.20922	7.14381	8.0399	7.72856	7.6881	8.34357	7.94635	7.94917	7.97817	8.02765	7.9291	7.95752	8.08865
AKNA	5.52464	5.635	5.29471	5.13508	5.47069	5.50296	5.44221	5.79513	5.68172	5.374	5.50084	5.45418	5.65424	5.09994	5.54894	5.44855	5.62186	5.80727	5.37413	5.16707	5.35537	5.25775	4.99896	5.21026	5.3776	5.35812	5.18404	5.40149	5.64193
AKNAD1	3.27557	3.70141	3.3485	3.55868	3.24324	3.69827	3.82993	3.58147	3.3186	3.65077	3.34383	3.50237	3.41431	3.61671	3.39504	3.36855	3.32535	3.48047	3.3485	3.15554	3.26472	3.3485	3.33549	3.10548	3.10639	2.99698	3.15055	3.17755	3.08683
AKR1A1	6.42488	6.44107	6.85111	6.85384	7.47839	6.58185	6.68001	6.54064	6.64522	6.76552	6.9596	6.47995	6.93862	6.89413	7.19905	6.58353	7.08851	7.08776	6.64035	6.29279	6.92786	6.81991	6.32792	6.55933	7.04717	7.0734	6.91571	7.01658	7.51055
AKR1B1	9.95607	9.12794	10.1539	10.0856	9.85921	10.3071	10.1654	9.70863	9.9149	10.24	10.6272	9.80725	10.2226	10.1464	10.3375	10.2135	10.3051	10.0073	9.80377	10.0458	10.0153	10.0355	9.33331	10.0385	10.5626	10.7288	9.92031	10.1084	10.0421
AKR1B10	3.32197	2.74928	3.20047	3.1491	2.68498	3.16842	3.11923	3.11196	3.0487	3.05567	3.2569	2.93259	3.38815	3.08608	3.4113	2.96638	2.87721	2.94648	3.1919	3.07673	2.92096	3.16592	2.89057	2.88053	3.15164	2.99904	3.12441	3.01218	2.89543
AKR1C1	5.46729	5.49277	5.71507	5.4634	5.80936	5.71518	5.67657	5.63054	5.76464	4.59914	5.08373	5.75638	5.26147	5.60381	5.44913	5.32156	4.79333	5.09402	5.69813	5.69472	5.44228	5.87544	5.82121	5.62494	5.68485	5.83979	5.6633	5.62103	5.5767
AKR1C2	6.25905	5.74398	7.1681	5.46431	5.93572	6.47442	5.96096	5.80204	6.32171	3.62275	5.73687	6.33511	5.53014	5.70131	6.12138	5.74256	5.55785	4.964	6.40676	5.7617	6.15618	6.58845	6.12396	5.90576	6.22804	6.79443	6.68815	6.02337	5.99933
AKR1C3	4.79737	4.7746	5.06492	5.03331	5.43772	4.96062	5.19336	5.03465	5.48831	3.83695	4.70768	5.27513	4.6208	4.95547	4.82121	4.56317	4.60105	4.5891	5.20118	5.38125	4.90536	4.97003	4.65745	5.05079	5.30727	5.60257	5.48979	5.24544	5.06342
AKR1C4	3.17915	3.21059	3.24872	3.2503	3.09379	3.16901	3.09932	3.17434	3.13821	3.04328	3.12603	3.16354	3.00302	3.2423	3.0444	3.23014	3.28401	3.13121	2.98751	3.44162	3.154	3.15436	3.25349	3.2153	3.20697	3.15175	3.20084	2.92356	3.19765
AKR1C6P	3.32629	3.143	3.208	3.19976	2.87494	3.32102	3.66819	3.0869	3.09976	3.12495	3.16253	3.00186	3.48183	3.10618	3.25877	3.01254	3.43791	3.34948	2.96119	3.05344	3.03718	3.02877	2.76202	3.32278	2.91918	3.41197	3.19472	3.27663	3.03541
AKR1C8P	4.3138	4.44967	4.22558	4.5632	4.31347	4.36684	4.51292	4.92109	4.24889	4.52634	4.15747	4.48447	4.30501	4.54227	4.31021	4.40639	4.39085	4.24208	4.39085	4.78506	4.43198	4.31261	4.3236	4.32908	4.21111	4.04525	4.45821	4.39085	4.27198
AKR1D1	3.11043	3.07536	3.15895	3.04512	2.88011	3.17116	3.06649	3.21217	2.92237	3.29	3.00618	2.96948	3.2116	3.09412	3.03018	3.094	3.42048	3.09962	2.96784	3.03204	2.91428	2.99327	3.15081	3.04815	3.0283	3.08677	3.19119	2.97866	3.18003
AKR1E2	5.24576	5.2073	5.39354	5.08875	5.23243	5.38768	5.1245	5.15964	5.23704	5.21648	5.51503	5.13263	5.15496	5.19146	5.29972	5.16714	4.85877	5.2418	4.91119	5.16941	5.08593	4.92492	5.14285	5.20932	5.32772	5.35786	5.21355	5.15679	5.0088
AKR7A2	7.93532	7.54053	7.83443	7.4683	7.41473	7.61675	7.6227	7.58821	7.66064	7.94144	7.84349	7.66423	7.40405	7.969	7.96346	7.77217	7.70653	7.88279	7.41906	7.73185	7.31553	7.40028	7.52142	7.8379	7.8519	7.57469	7.53102	7.79644	7.32108
AKR7A2P1	4.7922	4.04897	4.59237	4.16091	4.28373	4.51404	4.61106	4.477	4.58017	4.47686	4.60573	4.34091	4.39876	4.36284	4.24143	4.45652	4.57652	4.56209	4.49037	4.18909	4.15931	4.34301	4.10109	4.30199	4.66528	4.19881	4.39991	4.5617	4.43297
AKR7A3	5.889	5.81162	5.39347	5.33683	5.59413	5.32457	5.66062	5.98844	5.64001	5.98399	5.75482	5.67278	5.67893	5.65652	5.72991	5.91793	5.78059	5.34227	5.24583	5.73852	5.4095	5.4885	5.35597	5.94313	5.2372	5.47011	5.5157	5.46282	5.69474
AKR7L	3.46099	3.74775	3.56285	3.77492	3.28215	3.73805	3.5169	3.67748	3.822	3.72552	3.67748	3.73457	3.34415	3.79355	3.65134	3.57515	3.57251	3.98461	3.69214	3.67748	3.62585	3.75836	3.61517	3.90675	3.47916	3.84124	3.64907	3.49918	4.00375
AKT1	9.14127	9.07276	9.29644	9.71249	9.2168	9.32553	9.23579	8.8996	9.62754	9.80163	9.47826	9.01056	9.12755	9.30761	9.42681	9.42173	9.75444	9.30239	9.31259	9.0612	9.31343	9.39717	9.30939	9.30013	9.73277	9.5231	9.79133	9.4878	9.70311
AKT1S1	6.75429	6.62192	6.60828	6.70015	6.54684	6.62793	6.57341	6.48741	6.76007	6.75504	6.49695	6.5768	6.44026	6.42279	6.59466	6.59566	6.79136	6.637	6.45154	6.39331	6.45545	6.32375	6.27263	6.7064	6.85149	6.75515	6.5784	6.43837	6.45936
AKT2	8.69683	8.47186	8.78045	8.62935	8.59517	8.5551	8.63759	8.40006	8.7923	8.80051	8.64102	8.49325	8.67936	8.71517	8.78174	8.7724	8.78406	8.52516	8.65141	8.37396	8.73314	8.55836	8.60736	8.53827	8.83775	8.97336	8.75619	8.78547	8.93489
AKT3	6.16931	6.09092	6.83031	6.44377	6.43502	6.25569	6.06296	5.97078	5.59013	5.57935	5.88446	6.0862	6.21225	6.04674	6.0346	6.14343	6.05554	5.79398	6.133	6.67134	6.09952	6.7804	6.3776	6.16215	6.46435	6.25532	6.07836	6.44648	6.25671
AKTIP	7.02864	7.01736	7.68339	7.72112	7.3411	7.97006	7.30229	7.09228	7.51683	7.73356	7.81647	7.33248	7.49831	7.76762	7.49239	7.72783	7.79786	6.95415	7.68444	7.61065	7.98137	7.92827	7.57831	7.19852	7.76086	7.39205	7.58226	7.62883	7.68596
ALAD	7.20636	7.11104	7.06497	7.06497	7.34229	6.981	6.70531	7.17524	6.92624	6.51635	6.91044	6.70594	7.70148	7.40785	7.6003	7.24924	7.19276	7.12639	7.02761	7.22851	6.65771	6.87209	6.9257	7.21315	6.80278	7.02667	7.39176	6.49843	7.09757
ALAS1	8.78139	8.26685	9.14917	8.9411	8.35826	8.65024	8.59037	8.65514	8.58892	9.00104	8.66176	8.71161	8.82955	9.18524	9.09408	8.98417	8.72191	8.97178	9.06284	8.99929	8.85962	8.82955	8.78576	8.82955	9.04893	8.83137	8.94487	8.86343	8.33176
ALAS2	4.56005	4.47586	4.26379	4.1238	4.39776	4.44082	4.43844	4.40906	4.72131	4.53283	4.38706	4.61694	4.27971	4.46444	4.40932	4.44187	4.30921	4.69472	4.18467	4.58439	4.4731	4.2799	3.96211	4.35442	4.83408	4.21299	4.27557	4.40971	4.79737
ALB	3.02242	3.18651	3.07876	3.06707	2.87862	3.04705	3.02872	3.19826	3.11326	2.87447	3.03133	2.95252	3.22588	2.88777	3.05821	3.03301	3.30744	3.24083	2.97456	3.11528	3.00033	3.0306	2.97205	3.04705	3.05125	3.03763	2.91552	2.97668	3.00475
ALCAM	5.89024	5.57599	5.40576	5.61678	6.1778	5.05693	5.11369	5.28765	5.37429	5.67449	5.32089	5.79446	4.65739	5.3623	4.8375	5.6647	5.30112	5.07876	4.79868	5.6115	4.87654	5.5182	5.12392	5.2116	4.98361	5.3405	5.0052	5.80149	5.25519
ALDH16A1	6.23934	6.30442	5.92002	5.67214	6.11106	5.80838	6.08114	5.99576	6.14211	6.11084	6.29925	6.00713	5.7839	6.16396	6.26637	6.16629	6.11594	6.39763	5.86003	5.80803	6.06649	5.9074	5.99075	6.20789	6.03729	6.28926	6.06841	5.99938	5.77589
ALDH18A1	5.21408	5.04023	5.58892	5.48334	5.6328	5.31575	5.31084	5.29	5.15459	5.12989	5.32842	5.42288	5.32842	5.52111	5.10546	5.16288	5.27583	5.29257	5.34017	4.99005	5.50041	5.64034	5.19119	5.32194	5.41388	5.59803	5.22033	5.16455	5.23072
ALDH1A1	5.64458	5.44418	5.81055	5.41459	6.65235	6.29303	5.20651	5.48195	5.24101	5.20232	5.22754	5.47024	5.88127	5.81725	5.722	5.43436	5.06612	5.35545	5.34866	5.97809	5.09587	5.65281	5.49371	5.61959	5.66367	6.30631	5.89789	5.75686	5.09893
ALDH1A2	5.33029	4.85223	5.18066	5.61092	4.77304	4.9548	5.07058	5.45394	5.29555	5.05692	4.91876	5.18483	5.20746	4.9008	5.48552	5.0521	5.1987	5.69436	5.02672	5.2337	4.7281	5.28635	4.87915	4.92695	5.52795	5.10022	5.21647	5.15628	4.67642
ALDH1A3	5.36674	5.09156	5.17541	4.87237	5.04988	5.32652	5.06686	5.34548	5.27613	5.2207	5.34201	5.11447	4.95219	4.88015	5.2066	4.85039	5.19853	5.33954	5.06761	4.93782	5.22707	5.18483	5.12305	5.07519	5.19864	5.11742	5.26682	4.96666	5.13505
ALDH1B1	8.60897	8.64424	8.46738	8.51118	7.885	7.98003	8.40793	8.1759	7.97397	8.23621	8.17896	8.03785	8.39668	8.26011	8.09018	8.45936	8.20379	8.06473	8.26977	8.11017	8.40571	8.86881	8.40447	8.36805	8.45927	8.42767	8.22121	7.98381	7.44905
ALDH1L1	6.59964	6.49732	6.36232	6.32741	6.18978	6.61932	6.83703	6.29113	7.30372	7.33884	7.09313	5.96911	6.56717	7.29707	6.24236	6.69945	6.50578	6.45313	6.20691	6.38162	6.72264	6.09718	6.62269	6.66692	6.56554	6.61627	6.95526	7.17999	6.58594
ALDH1L2	5.38381	5.11309	5.12663	4.73648	5.86216	5.05821	5.09597	4.94018	4.36019	4.65086	5.07687	5.59394	4.52582	4.89868	4.56921	4.69975	5.2521	5.03125	5.12059	5.368	4.88088	5.28619	4.66331	4.813	4.98939	5.05288	5.02781	5.00785	4.68137
ALDH2	10.2291	9.88995	10.5223	10.4568	10.146	10.4185	10.3317	10.0807	10.6615	10.4421	10.2619	10.0491	10.572	10.4838	10.4384	10.3163	10.3989	10.4906	10.4364	10.4131	9.96257	9.88038	10.3359	10.3111	10.4609	10.5543	10.5837	10.5187	10.5085
ALDH3A1	5.51078	5.32711	4.99608	4.93454	5.03078	5.47083	5.32514	5.60151	5.23251	5.38108	5.41457	5.32767	5.08681	5.14741	5.50061	5.08509	5.2678	5.54619	5.09273	5.09486	5.33101	5.02271	5.04099	5.25659	5.13395	5.11721	5.2003	5.03838	5.16559
ALDH3A2	7.46187	7.09031	7.84838	8.03698	7.86366	7.5823	7.35069	7.17936	6.88519	7.81289	7.90568	7.55394	7.34575	7.62331	7.31475	7.45543	7.63164	7.21309	7.65058	7.23738	7.61076	8.20321	7.53909	7.68852	7.42993	7.55267	7.57486	7.29315	7.86155
ALDH3B1	6.18983	5.9853	5.8722	5.88248	6.30469	6.01183	6.13712	5.86278	6.02974	6.08149	6.03343	6.22567	5.84879	5.8594	6.08166	5.87203	5.91335	6.27409	5.8237	5.85981	6.00385	5.87018	5.78324	6.05893	5.85404	5.79533	6.13011	6.04732	5.70516
ALDH3B2	4.48056	4.36728	4.10479	4.29096	4.28849	4.24107	4.57116	4.59662	4.33401	4.53476	4.12217	4.34179	4.26854	4.28492	4.23836	4.25193	4.54849	4.53573	4.22986	4.21885	4.09055	4.25862	4.13399	4.28922	4.13415	4.31728	4.28266	4.28492	4.31048
ALDH4A1	6.2795	6.26872	6.2146	6.51976	6.07211	6.61306	6.63615	5.86225	6.36704	6.91808	6.58168	6.22199	6.46705	6.1104	6.19067	6.13502	6.09219	6.6331	6.35703	6.23196	6.28616	6.09088	6.45149	6.67533	6.65772	6.47525	6.26272	6.37325	5.86449
ALDH5A1	7.05003	6.4769	7.10972	7.09417	6.48077	6.87498	7.07631	6.69351	6.97763	7.07464	7.114	6.4735	6.99928	7.42863	6.91639	7.1507	7.2164	6.69219	6.88387	6.94853	6.92194	7.04909	6.82536	7.22994	7.11428	6.75035	6.96294	7.37341	6.83819
ALDH6A1	6.89646	6.7717	6.96423	7.35889	6.94874	7.20138	7.16498	6.6072	7.71251	7.52662	7.47745	6.7191	6.89647	7.67166	6.93376	6.82827	7.36188	6.9784	7.22604	7.0179	6.87836	7.26964	7.08476	6.97543	7.3542	7.14164	7.08414	7.57233	7.56111
ALDH7A1	7.34043	6.90923	7.92366	8.08552	7.26787	7.91015	7.38913	7.20874	7.97459	7.41295	7.42534	7.0599	8.26894	7.8191	7.45367	7.75119	7.74851	7.70478	8.14937	7.58173	7.52824	7.74651	7.71765	7.46696	8.44574	7.54906	7.85275	7.96108	7.85038
ALDH8A1	3.64589	3.50027	3.62316	3.26564	3.38523	3.47906	3.3414	3.11735	3.63499	3.42267	3.11275	3.35126	3.36637	3.3979	3.53977	3.28127	3.36907	3.48995	3.28486	3.42499	3.38957	3.20446	3.27035	3.29177	3.41515	3.34125	3.19001	3.13616	3.38471
ALDH9A1	7.66746	7.49495	8.01401	7.95448	7.63977	7.72493	7.85051	7.40196	7.0645	7.70713	7.84252	7.41751	7.65651	8.03639	7.50804	7.6054	7.8603	7.42976	7.89647	7.6786	7.72514	8.03333	7.70713	7.89257	7.55262	7.7178	7.84613	7.56864	7.61292
ALDOA	10.0163	9.65153	9.87665	9.75065	9.81727	9.81699	9.88495	9.92489	10.0979	9.94859	9.99832	9.84236	9.95046	10.0892	10.183	9.97581	9.987	10.0813	9.96906	9.98837	10.1165	9.55971	9.78707	10.1985	9.95456	9.86549	9.71929	10.029	9.85065
ALDOAP2	5.26364	5.01192	5.14517	5.18152	5.02115	5.13034	5.16486	5.19285	5.24149	5.15131	5.29279	5.18397	5.26661	5.37583	5.55149	5.20649	5.37615	5.14614	5.25817	5.24642	5.39296	5.13507	4.90024	5.30199	5.43419	4.7748	5.07908	5.2762	5.38182
ALDOB	4.34568	4.07798	4.12054	4.37399	4.05691	4.5139	4.3002	4.51701	4.39317	4.34264	4.18437	4.32217	4.33482	4.55117	4.36221	4.44521	4.53474	4.6364	4.2027	4.44443	4.45078	4.44746	4.37689	4.60091	4.33211	4.26464	4.44937	4.40578	4.53033
ALDOC	9.31757	8.80341	9.51788	9.68156	9.41039	9.66763	9.53842	9.71654	9.91648	9.5776	9.20636	9.68452	9.44576	9.85881	9.93046	9.79462	9.4827	9.90491	9.63018	9.78605	9.65739	9.35969	9.2427	9.70982	9.62254	9.70004	9.69367	9.78681	9.57968
ALG1	5.90724	6.22184	6.22786	6.34318	6.2586	6.06704	6.12319	5.89083	6.2586	6.3778	6.43447	6.04468	5.98557	6.4791	6.18563	6.58536	5.87256	6.27132	6.20044	6.2586	6.43279	6.41272	6.2586	6.2586	6.25718	6.19272	6.26866	6.05089	6.28712
ALG10B	5.90339	5.83307	6.29045	6.14962	6.09624	6.11928	5.86393	5.88938	5.23147	5.61335	5.70528	5.84321	5.89022	5.88851	6.05481	5.61205	5.2218	5.85163	6.32604	6.03508	5.93473	6.05286	6.15539	6.09121	5.80626	5.64387	5.87291	5.84247	5.93503
ALG11	6.55028	6.42712	7.26053	7.36934	6.82097	7.0136	6.6276	6.70144	6.75983	6.62412	6.71756	6.82194	6.66877	6.97555	6.73566	6.74249	6.75307	6.19014	7.02153	7.09088	7.06955	7.4467	7.03668	6.89015	6.92747	6.92642	7.14527	7.20091	7.12605
ALG12	6.75838	6.53859	6.92311	6.93781	6.94369	7.00643	7.1566	6.91278	6.65393	6.90878	7.01751	6.74015	6.84195	6.84436	6.86759	6.48785	6.73171	6.69363	6.79141	6.78846	6.86777	6.60104	6.76734	6.79211	7.02285	6.88626	6.85106	6.83729	6.59177
ALG13	5.31543	5.65878	5.50047	5.6425	5.53852	5.43422	5.4325	5.55236	5.55372	5.55941	5.38966	5.43226	5.41925	5.37287	5.41209	5.61205	5.34096	4.96271	5.5038	5.73881	5.46721	5.49498	5.72721	5.38934	5.34295	5.34435	5.36237	5.44954	5.32233
ALG14	5.83334	5.9033	5.80948	5.98613	5.86553	6.10971	5.96012	5.91984	5.93199	6.09373	5.93742	6.00016	5.60435	6.05601	5.76656	6.58386	5.82961	5.66697	6.0024	5.81451	6.13853	6.24602	6.10682	5.81742	6.04672	5.92335	6.01222	5.78028	5.68251
ALG1L	4.53656	4.25381	4.81896	4.51346	4.59279	4.3715	4.60954	4.6475	4.80724	4.83591	4.76062	4.366	4.96365	4.62534	4.80645	5.12103	4.96004	4.6575	4.57222	4.8938	4.59966	4.54749	4.23501	4.38764	4.85064	4.28444	4.6741	4.55279	4.83068
ALG2	6.24642	5.88233	6.45917	6.15646	6.06509	6.07805	6.15646	6.15646	6.08584	6.04878	6.2765	5.87157	6.062	6.20467	6.17274	6.26858	6.2284	6.16757	6.19854	6.18804	6.05947	6.08481	6.28123	5.93037	5.99806	6.30724	6.14795	6.38717	6.29012
ALG3	7.42492	7.02501	7.80715	7.45352	7.61476	7.30528	7.51507	7.38471	7.2862	7.63572	7.5568	7.58131	7.52396	7.65994	7.54566	6.90707	7.70263	7.1942	7.45303	7.3796	7.64981	7.27206	7.28333	7.47518	7.54361	7.92862	7.96838	7.56358	7.36914
ALG5	4.15952	4.49769	4.32743	4.57674	4.54029	4.30618	4.32784	4.34857	4.49978	4.40581	4.40581	4.67928	4.20885	4.30368	4.12067	4.53632	3.80307	4.2114	4.23613	4.33144	4.33568	4.5629	4.58051	4.3953	4.28279	4.60069	4.5078	4.52872	4.46406
ALG6	4.19049	4.57412	4.35958	4.26031	4.7834	4.36896	4.13534	4.30066	3.94646	4.00599	4.16425	4.15701	4.17045	4.42869	4.28303	4.3026	4.15073	4.31974	4.30301	4.4874	4.2249	4.74918	4.69487	4.2993	4.47788	4.23516	4.34644	4.31144	4.15361
ALG8	6.75887	6.26649	7.49622	7.01228	7.25608	6.88942	6.78692	6.48353	6.28528	6.87564	6.96635	6.60034	6.69299	6.95763	6.9314	6.38417	7.29002	6.35171	7.0488	6.83249	6.87553	7.48628	6.81657	6.37516	6.90658	6.88022	7.1948	7.38053	7.04753
ALG9	6.13503	6.29467	6.50946	6.53164	6.47679	6.12259	6.21877	5.83952	6.1123	6.22792	6.17609	6.23116	6.03687	6.2298	5.92217	6.15396	6.22003	5.73975	6.15686	6.05534	6.4198	6.39511	6.05785	6.26456	6.36592	6.37149	6.31579	6.62385	6.65514
ALK	4.07501	4.03131	3.9776	3.92405	3.92422	4.2086	3.90626	4.03183	4.18404	3.97254	3.94565	3.97061	4.02424	3.89186	3.97151	4.12975	4.0936	4.32822	3.97705	4.01768	3.84475	4.02502	3.9	3.94974	3.86491	4.11606	4.0568	3.70663	3.66395
ALKBH1	6.06266	6.5106	6.65618	6.56496	5.97208	6.10491	6.07392	6.05173	6.22761	6.32094	6.57792	6.25766	6.32288	6.49907	6.39523	6.0611	6.47049	5.98022	6.44061	6.36283	6.24432	6.47371	6.28294	5.96454	6.32529	6.36633	6.21961	6.57368	6.24073
ALKBH2	5.25426	5.24563	5.07548	5.11426	5.08923	5.19762	4.9872	5.13169	5.21534	5.13169	4.88609	5.13169	5.1802	5.07275	5.1596	4.98254	5.13328	5.13169	5.46473	5.26238	5.03016	5.11486	5.28235	5.10122	4.67513	5.13169	5.29019	5.08736	5.17002
ALKBH3	6.34816	6.27708	6.45264	6.52128	6.5335	6.35931	6.28733	6.60151	7.07931	6.61304	6.47188	6.50307	6.45564	6.45601	6.52108	7.22786	6.29389	6.15027	6.46984	6.5235	6.46786	6.64938	6.52334	6.56293	6.3888	6.62899	6.68625	6.416	6.37865
ALKBH4	5.28806	5.27559	4.8009	4.83742	4.98818	5.10182	5.00267	5.14758	4.84214	5.19666	5.16633	4.92745	5.44227	4.9956	5.28854	4.96709	5.0623	5.33719	4.74872	4.9652	5.01675	4.83586	4.83822	4.95961	5.40693	4.8842	4.66251	5.11117	5.08268
ALKBH5	8.73797	7.81859	8.99805	8.88583	8.65535	8.65871	8.41973	8.0526	8.80527	8.96334	8.80838	8.43802	8.77469	8.73913	8.83885	8.73889	9.23842	8.57037	8.57943	8.40412	8.56984	8.84531	8.43531	8.49186	8.91681	8.95974	8.9383	9.02078	9.04382
ALKBH6	5.87156	5.84721	6.19293	5.59147	5.92117	5.83562	5.98858	5.85127	5.86493	5.95892	5.84721	5.5913	6.28849	5.84721	5.98904	6.2682	6.13966	5.75991	5.70901	5.9935	5.77299	5.78549	5.65374	5.94142	6.19198	5.68713	5.59006	5.76584	5.5587
ALKBH7	6.80292	6.47388	6.73556	7.10894	6.7048	7.11904	7.03281	6.81823	7.00905	7.02864	7.27709	6.74023	6.841	7.26438	6.75233	6.96474	6.51079	7.08749	6.88343	6.92558	7.03468	6.70637	6.80646	7.35465	6.7705	6.5931	6.7216	6.94329	6.52484
ALKBH8	4.26807	4.56333	4.35077	4.69785	4.75135	4.272	4.60044	4.46422	4.3767	4.50405	4.20311	4.51898	4.39243	4.4705	4.33932	4.52071	4.5026	4.33676	4.77256	4.91016	4.51587	4.73711	4.47069	4.3762	4.53428	4.96474	4.37753	4.33351	4.45888
ALLC	3.21307	3.43034	3.40536	3.34653	3.23693	3.40942	3.17138	3.15991	3.33231	3.04439	3.02594	3.30939	3.28424	3.12983	3.46883	3.1894	3.44712	3.32587	3.09276	3.07718	3.17389	3.28014	3.04064	3.43932	3.14264	3.30362	3.17435	3.234	3.2379
ALMS1	5.66516	6.26952	5.93582	6.22823	6.22296	6.02393	5.83124	5.93961	5.81211	6.01281	5.67925	5.9178	5.80623	5.53527	5.92345	5.92823	5.73015	5.87594	6.48725	5.85024	5.85954	6.24575	5.90389	5.90481	5.88505	5.88404	5.97236	6.09354	5.96496
ALMS1P1	3.61002	4.21742	3.57696	3.78541	3.81786	3.94332	3.79429	4.0398	4.01952	4.01362	4.13484	3.74554	4.14416	3.84635	3.89773	3.73217	3.88477	3.74503	3.65036	3.94322	3.80802	3.86002	3.7551	3.91183	3.92825	3.93342	3.77798	3.84333	3.88109
ALOX12	3.73883	3.61872	3.82766	3.61522	3.4969	3.51836	3.74758	3.49562	3.89705	3.48083	3.63628	3.69238	3.68602	3.49831	3.64839	3.70021	3.48576	4.18337	3.54258	3.56888	3.69943	3.56361	3.40658	3.6192	3.6192	3.68506	3.64119	3.41231	3.54661
ALOX12B	4.57404	4.08536	4.3217	4.1013	3.82252	4.33874	4.17522	4.32436	4.39172	4.45229	4.17988	4.53133	3.98102	3.92336	4.30095	4.33709	4.59686	4.63463	3.94348	4.21046	4.07943	3.86286	4.08268	4.139	4.17085	4.11711	4.14542	3.78472	4.15034
ALOX12P2	3.80942	3.68206	3.599	3.66829	3.5835	3.57043	3.56469	3.56384	3.607	3.63575	3.73807	3.59991	3.80434	3.54628	3.74707	3.59872	3.58945	3.93847	3.55912	3.54572	3.57763	3.44081	3.48359	3.5222	3.60856	3.4732	3.50616	3.67115	3.5194
ALOX15	4.35186	4.3996	4.12695	4.01299	4.07856	4.43951	4.40935	4.12695	4.48392	4.15818	4.28566	4.18414	3.96835	4.07606	4.40268	4.09633	4.01613	4.3824	3.77608	3.68489	4.34712	3.73104	4.01732	4.22033	4.25457	3.82432	3.94707	4.02561	3.72695
ALOX15B	5.41972	5.37305	4.97339	4.83695	4.87496	5.11974	5.21349	5.29918	5.14615	5.37366	5.30993	5.26993	5.32159	5.01092	5.36695	5.41234	5.16872	5.51481	5.05608	5.21569	5.04971	4.90184	4.95124	5.20412	5.26063	4.89592	4.91739	4.92752	4.85255
ALOX5	5.68296	5.44816	5.42674	5.3147	7.74782	5.40505	5.80961	5.24604	5.83148	5.20091	5.99064	5.52784	5.32133	5.57836	5.46903	5.42035	5.65837	5.42459	5.51202	5.27659	5.30385	5.35407	5.43434	5.29	5.42638	6.14698	5.71958	5.48558	6.25449
ALOX5AP	5.20582	4.65537	5.26508	4.42269	7.22628	4.79052	5.06624	4.6145	5.19588	4.45173	5.38607	4.80873	4.832	5.25492	4.94511	4.94511	4.82286	5.06471	4.70217	4.5905	4.72025	4.99028	4.59661	4.33064	4.64119	5.52922	5.29834	5.1903	5.57594
ALOXE3	4.73551	4.57142	4.54965	4.60438	4.42073	4.47317	4.51561	4.7756	4.70489	4.67263	4.67041	4.67982	4.89653	4.71649	4.75509	4.4506	4.87264	4.97575	4.4834	4.47576	4.5382	4.46788	4.36209	4.51276	4.72084	4.40271	4.53008	4.51419	4.65426
ALPI	5.65011	5.53758	5.29207	5.14489	5.13114	5.27284	5.66637	5.52715	5.7444	5.53601	5.53916	5.52219	5.53994	5.28405	5.68927	5.66102	5.49707	5.79836	5.37576	5.41527	5.53133	5.37397	5.4464	5.69033	5.23687	5.44275	5.66719	5.2903	5.41666
ALPK1	4.3985	4.31621	4.28871	4.21386	5.72556	4.63172	4.14828	4.16211	4.19906	3.94017	4.16732	4.02708	4.12336	4.21524	4.30198	3.91486	3.8685	4.21524	4.13971	4.42317	4.21524	3.86369	4.21524	4.02289	4.20283	4.3916	3.86383	4.34127	5.3076
ALPK2	8.61959	8.89025	9.23885	9.36901	8.68886	9.17464	9.30104	9.13606	9.28401	9.26639	9.05468	9.04415	8.88999	9.26346	9.10825	8.81387	9.05115	8.69925	9.24666	9.30183	9.36768	8.5376	9.23975	8.92722	8.91481	9.11259	9.26349	8.99456	9.59171
ALPK3	8.26148	8.92826	8.62447	9.13081	7.94225	8.78107	8.56633	8.47451	8.52767	9.04058	9.02853	8.72814	8.14548	8.67349	8.22959	8.19544	8.43115	8.41002	8.55586	8.64987	8.7476	8.60602	9.01521	8.8842	8.98698	8.44794	8.18297	8.58553	8.58463
ALPL	5.93101	6.79964	6.37584	6.22536	7.00121	6.26607	6.83219	6.49794	6.57419	6.15538	6.53511	6.36247	6.38265	6.17142	5.91212	6.74031	6.28684	5.79025	6.51972	6.30547	6.44945	6.12397	6.22646	6.60492	6.23271	6.36897	6.87418	6.40044	5.92325
ALPP	4.77321	5.18693	4.54777	4.47797	4.41075	4.89513	4.89745	4.8505	4.78184	4.76581	4.63373	4.81238	4.90719	4.23953	4.82977	4.58096	5.34427	4.8315	4.65548	4.78439	4.76183	4.4966	4.53037	4.81281	5.14427	4.51312	4.91547	4.22205	4.65616
ALPPL2	5.79945	5.69155	5.88762	5.36637	5.31257	5.67956	5.70163	5.86096	5.96905	6.36869	6.10328	6.02538	6.121	5.47476	6.09694	6.00666	6.0479	5.9863	5.84375	5.74031	5.99489	5.57407	5.84375	5.5465	6.04931	5.4174	5.93446	5.84647	5.43213
ALS2	6.43223	6.73785	6.7129	6.98374	6.48572	6.7013	6.50251	6.60265	6.36021	6.8451	6.57863	6.77937	6.55313	6.53478	6.44601	6.43858	6.46131	6.28809	6.84241	6.70779	6.87302	6.98675	6.80598	6.76491	6.74145	6.68258	6.83279	6.71395	6.73861
ALS2CL	5.75702	6.2179	5.89183	5.90304	5.77608	5.62988	6.09111	6.04644	5.86465	5.63501	5.79761	5.94592	6.24074	5.60777	5.97716	5.88848	5.89381	5.91155	5.76687	6.29773	5.75347	5.57418	5.76886	5.86465	5.83289	5.97839	5.86465	5.95655	5.54228
ALS2CR11	4.64085	4.30215	5.06203	4.08755	5.05301	4.3212	4.21289	4.44081	4.14724	4.54384	3.86619	4.62822	4.20323	5.29053	4.46494	4.65466	4.1349	4.5348	4.54841	4.01537	4.51674	4.5098	4.91048	4.34423	4.63289	4.38646	4.92688	4.69325	4.91285
ALS2CR12	5.28714	6.33567	6.38258	6.96954	6.15905	6.73166	6.34164	7.01676	6.21105	6.91798	6.66876	6.19317	5.96259	5.9913	6.05603	6.24425	6.2453	5.50085	6.52896	6.88025	6.84851	6.44213	6.90639	6.14862	6.38258	6.58661	5.85582	6.38258	5.70025
ALX1	3.6075	3.62324	3.63495	3.60149	3.61917	3.62324	3.94842	3.48764	3.60837	3.61441	3.91522	3.55347	4.14624	3.91756	3.8327	3.68872	4.11209	3.55927	3.62203	3.62042	3.44363	3.6104	3.54881	3.40535	3.4561	3.47976	3.77989	3.76825	3.55885
ALX3	5.67227	5.60554	5.31277	5.26239	5.39355	5.52133	5.87255	5.86025	5.5723	5.46416	5.47373	6.04358	5.55087	5.28751	5.47756	5.41583	5.5013	5.95551	5.38718	5.50914	5.20195	5.21704	5.29363	5.41534	5.05444	5.2844	5.11992	5.30262	5.06886
ALX4	4.76383	4.508	4.34771	4.29058	4.262	4.48665	4.67859	4.95504	4.78086	4.31706	4.47284	4.72619	4.56814	4.31395	4.45823	4.43177	4.45823	4.67408	4.40526	4.20522	4.44657	4.44559	4.32289	4.38048	4.45823	4.48365	4.11405	4.36994	4.20834
ALYREF	7.60975	7.73325	7.77574	7.94254	7.89342	7.78231	7.43826	7.54369	7.98516	7.96335	7.75621	7.82187	7.84962	7.95099	7.85759	7.90954	7.83577	7.87871	7.83673	7.82318	7.71172	7.79219	7.99578	7.86458	7.79766	7.7783	7.72599	8.13739	7.96156
AMBN	2.94987	3.03222	2.64569	2.64595	2.75911	2.85217	2.81533	2.96084	2.8599	2.70046	2.92858	2.80428	2.8594	3.15922	2.87215	2.77889	3.12207	3.18351	2.8055	2.88784	2.81224	2.77394	2.77813	2.83135	2.90519	2.92147	2.67061	2.95681	2.92268
AMBP	4.98104	4.88236	4.06323	4.19415	4.3555	4.60418	4.62046	4.56571	4.87108	4.62046	4.43986	4.66106	4.68844	4.42185	4.92058	4.82398	4.78319	5.04953	3.96593	4.38614	4.40923	4.46803	4.11838	4.25583	4.75023	4.22245	4.34048	4.51457	4.62924
AMBRA1	6.26323	6.10015	6.25604	6.24478	6.2144	6.29044	6.26096	6.08662	6.28094	6.37955	6.31778	6.2144	6.10187	6.15724	6.21072	6.23294	6.01252	6.206	6.15661	6.09026	6.2144	6.16194	6.18387	6.1629	6.34376	6.30456	6.04137	6.16154	6.40349
AMD1	7.46008	7.12027	7.84372	7.60586	7.65768	7.85604	7.82835	6.99788	8.34103	7.60867	7.69835	7.3592	7.28047	7.37989	7.58796	7.62304	7.78744	7.05549	7.58189	7.52626	7.68021	7.80154	7.55974	7.21389	7.33272	7.49293	8.00958	8.0538	8.09027
AMDHD1	4.164	4.15543	3.8945	4.07073	3.8639	3.93026	4.00121	4.08237	4.07738	4.26895	3.95448	4.05277	3.78764	4.0436	4.11164	4.02187	4.29294	4.29709	3.99407	3.97796	4.01303	4.10075	3.77248	3.83713	4.29653	3.95667	3.91921	3.89068	4.23082
AMDHD2	5.92674	6.09282	5.88695	6.07898	6.00553	5.79879	6.18907	6.03951	6.08157	5.97303	5.92693	6.22429	5.83454	5.69787	5.95744	6.0096	5.76116	6.13141	5.81638	5.85187	5.74807	5.71905	5.94639	5.93171	5.94639	6.18081	5.94116	5.874	5.8159
AMELX	3.04901	3.34868	3.00733	3.37859	3.12375	3.1638	3.25698	3.25557	3.31876	3.52266	3.1127	3.35897	3.28366	3.37382	3.20071	3.1369	3.26255	3.47044	3.31913	3.39574	3.20314	3.32473	3.23063	3.3397	3.15527	3.3151	3.32717	3.17105	3.15413
AMELY	3.69956	3.84295	3.57923	3.53496	3.42539	3.56191	3.17286	3.62859	3.50257	3.61258	3.42377	3.61056	3.39843	3.69308	3.91771	3.4147	3.55772	3.77066	3.39114	3.66151	3.65207	3.37241	3.52446	3.89743	3.52394	3.52194	3.70064	3.66841	3.30771
AMER1	4.62775	4.29421	4.75595	4.80276	4.665	4.50711	4.91322	4.68441	5.27387	4.90148	4.50169	4.81206	5.11765	4.83215	5.19178	5.4314	4.34394	4.89853	4.67099	4.63378	4.79307	4.69698	4.61048	4.58547	4.70564	5.12371	4.78447	4.79307	5.49691
AMER2	5.1898	4.72484	4.64892	4.50804	4.55762	4.85692	4.89463	5.12308	4.94254	4.85126	5.04346	5.04264	4.7587	4.84514	4.94708	5.00681	5.09045	5.11526	4.76825	4.83501	4.88879	4.96727	4.73208	4.8707	5.03292	4.78737	4.6939	5.00941	5.1068
AMER3	4.53344	4.62493	4.28484	3.91417	3.97245	4.20881	4.55027	4.62574	4.67254	4.30287	4.40098	4.32075	4.05281	3.94573	4.29156	4.273	4.37076	5.11413	4.0549	4.08146	4.30016	4.06405	4.18848	4.29394	4.25515	4.39503	4.20503	4.45755	4.25637
AMFR	7.45577	7.26838	7.99067	7.95047	7.99137	7.79607	7.44727	7.35778	7.98424	7.74017	7.67091	7.58472	7.21331	7.72778	7.5335	7.71913	7.78795	7.28088	7.61269	7.42638	7.61624	7.75351	7.61394	7.45068	7.69824	7.98026	7.78122	7.73245	8.57658
AMH	6.66035	6.40353	6.27291	6.16954	6.18119	6.26084	6.52829	6.6458	6.31106	6.31106	6.31106	6.76469	6.42617	6.11257	6.43698	6.38377	6.41207	6.76039	6.14288	6.10618	6.28943	5.96053	6.17845	6.31106	6.40796	6.30012	6.33997	6.22364	6.14912
AMHR2	4.32155	4.05298	4.18039	3.82899	3.69427	3.97098	4.05298	4.46788	4.22393	3.96403	3.95198	4.15126	4.04194	4.07296	4.06545	4.18752	4.26065	4.50901	4.05298	4.25664	4.02295	3.98014	3.93229	3.91924	4.07896	3.96213	4.23645	3.82223	4.20325
AMIGO1	7.63751	7.22418	7.18826	7.41622	7.07861	7.62656	7.48832	7.34411	7.35837	7.3031	7.35054	7.45587	7.31394	7.3478	7.31491	6.72009	7.59977	7.64089	7.22851	7.31201	7.1861	6.99604	6.98209	7.30139	7.11767	7.4718	6.92616	7.26035	7.10497
AMIGO2	4.50607	5.08532	4.27097	4.24466	4.47915	4.1745	4.42445	4.33927	4.47772	4.48244	4.19958	4.09708	4.29911	4.61113	4.42492	4.42492	4.53869	4.53059	4.27458	4.35061	4.1138	4.4475	4.23727	4.21296	4.74196	4.71308	4.42492	4.54742	4.46773
AMIGO3	5.01983	4.75581	4.46044	4.44255	4.37874	4.51108	4.75929	4.76046	4.91947	4.76046	4.66871	5.08159	4.53576	4.36636	4.80865	4.55227	4.76351	5.03264	4.42796	4.58654	4.56532	4.39938	4.30555	4.6898	4.48162	4.34953	4.24847	4.77434	4.23855
AMMECR1	5.46336	5.63339	4.76176	4.87606	5.13658	4.77575	5.10555	5.17923	5.20561	5.16949	5.17923	5.06628	5.56913	5.10622	5.36978	5.57576	5.45433	5.75704	5.11418	5.09422	5.1945	5.23662	5.17016	5.1924	5.29867	5.02854	5.18971	5.09173	5.06166
AMMECR1L	5.16801	5.81669	5.85569	6.0317	5.84618	6.14264	5.39764	5.54787	5.53027	5.64549	5.6396	5.64345	5.78769	6.01512	5.64867	5.60807	5.46222	5.03147	5.93318	6.01192	5.87494	6.02565	6.167	5.71231	5.50821	5.53759	5.73285	5.66585	5.7027
AMN	6.88438	6.49302	6.35917	6.25502	6.31998	6.40751	6.54044	6.67695	6.66244	6.74548	6.62404	6.76657	6.47297	6.41221	6.73695	6.3835	6.64109	6.89171	6.30127	6.50553	6.5631	6.51881	6.35604	6.50412	6.525	6.52894	6.59658	6.39888	6.54838
AMN1	6.17109	5.30644	6.93202	6.26573	6.18657	6.27036	6.15487	5.99802	6.19748	6.26374	6.22795	6.31134	5.70541	6.42387	6.53009	6.17115	6.21488	5.71291	6.45222	5.93996	6.3805	6.80266	6.21704	6.0545	6.16724	6.25509	6.19162	6.19959	6.58945
AMOT	5.05474	4.89719	5.31009	4.77589	5.10184	4.85156	4.77035	5.05026	4.71293	4.92852	4.83824	4.85111	4.91609	5.19108	4.86331	4.46531	4.44902	4.8221	4.8156	4.77037	4.53161	4.91519	5.16252	5.16485	4.87002	5.18269	4.78955	4.87002	4.67046
AMOTL1	6.30056	7.10323	6.64726	6.81722	6.15115	6.89164	6.38359	6.44123	6.33139	6.50064	6.61044	6.65022	6.60467	6.60526	6.5244	6.56145	6.55107	6.1493	6.65724	6.59962	6.77117	6.77867	6.84097	6.73689	6.55107	6.53814	6.32517	6.52004	6.18406
AMOTL2	6.1266	6.73558	6.0842	5.91352	5.8025	6.39267	5.84618	6.33343	5.87813	6.38689	5.80688	6.2116	6.84049	5.93761	5.96699	6.23972	5.63116	6.51796	6.15795	6.29955	6.15795	6.13807	6.18682	6.1756	6.18222	5.88839	6.24953	6.34225	6.05969
AMPD1	3.16918	3.02426	3.01286	3.00688	3.12479	3.28396	3.10087	3.11319	3.03757	3.12678	3.21534	3.05245	3.06402	3.3724	3.22686	3.01679	3.17438	3.39634	3.11984	3.25119	3.22262	3.17605	3.03756	3.31231	3.21254	3.266	3.1787	2.99556	3.37723
AMPD2	5.06732	5.07825	5.12125	4.88685	5.59337	4.88889	4.65768	4.96037	5.27523	4.96448	4.86827	4.83979	5.09201	4.75324	4.64335	4.96448	4.84998	4.96448	4.90943	5.07865	4.90187	4.74176	4.96448	4.86316	5.04415	5.50915	5.03732	4.93729	5.21162
AMPD3	4.85116	4.54678	4.8231	4.714	4.90765	5.01184	5.07883	4.7539	5.16657	5.06443	5.08135	4.76528	5.32735	4.46927	5.12604	4.92056	4.61464	4.84261	4.28993	4.70313	4.84369	4.84261	4.71811	4.92922	4.86998	4.42736	4.7167	4.78871	4.65182
AMPH	4.43432	4.4326	4.55223	4.63564	4.25549	4.39568	4.62453	4.43432	4.68642	4.43432	4.30322	4.51883	4.64756	4.09615	4.49357	4.21855	4.35714	4.43432	4.48014	4.57725	4.37752	4.50769	4.44428	4.50705	4.53598	4.35855	4.35993	4.12025	4.49704
AMT	6.89382	6.97627	7.22128	6.83871	6.3991	6.73817	7.05259	6.8141	6.90619	6.95073	6.78449	6.62923	6.75061	7.34389	6.99247	7.03508	6.68247	7.11989	6.91709	6.89682	6.90664	6.75645	7.04033	6.93459	6.97836	6.88107	6.59747	6.88516	6.94689
AMTN	3.01234	3.09754	2.82521	3.05852	2.92829	3.00342	2.98746	3.11042	3.18409	3.08708	2.84873	3.06625	3.21827	3.0358	3.17772	3.21345	3.10601	3.23097	2.94596	3.15784	3.06601	3.05974	2.9831	3.29925	3.08791	3.137	3.14581	3.07398	3.04555
AMY2B	5.80671	6.26931	6.04668	6.74246	6.0023	5.68586	6.00419	6.13072	5.88058	6.23936	5.30976	6.07094	6.05847	5.68433	5.94528	5.93616	6.12886	5.5537	6.17225	6.19564	6.01759	6.0672	6.00032	5.65931	6.41272	6.23752	5.67157	6.31641	6.38499
AMZ1	5.8025	5.69334	5.28541	5.30623	5.27402	5.44926	5.80556	5.95218	5.67241	5.53185	5.85961	5.42553	5.36157	5.47563	5.75578	5.45647	5.35429	5.91667	5.41262	5.66838	5.77951	5.40924	5.2632	5.48227	5.57222	5.22599	5.35549	5.17695	5.33066
AMZ2	8.8493	8.54315	9.03235	8.96797	8.85777	8.72208	8.62452	7.9641	8.89923	9.17509	9.02997	8.59665	8.56151	9.06394	8.93093	8.96657	9.13742	8.58862	8.92013	8.63913	8.81151	8.94613	8.65776	8.50309	8.98915	9.01007	9.07623	8.8714	9.07743
AMZ2P1	6.30696	6.43584	6.69527	7.12537	6.59616	6.43509	6.25928	6.20998	5.92939	6.77697	6.88218	6.40903	6.63477	6.67018	6.04906	6.77138	6.32821	5.11725	7.1403	6.52392	6.27276	6.75987	6.74542	6.06918	6.72262	6.75009	6.31018	6.72388	6.2028
ANAPC1	5.22094	5.07831	5.95365	5.86631	5.55123	5.60311	5.7701	5.66946	5.49437	5.92737	5.84923	5.07762	5.26908	5.67523	6.00503	5.55993	5.55268	5.46918	6.13659	5.71969	5.63646	6.08164	6.14943	5.60063	5.62824	5.87518	5.62465	6.01417	5.79181
ANAPC10	4.05095	4.35304	4.10444	4.95121	4.32962	4.66745	4.23602	4.50795	4.06613	4.31239	4.47229	4.09505	4.05243	4.41053	4.4874	4.7666	4.53784	4.06925	4.55882	4.6146	4.4105	4.45859	4.52033	4.3188	4.20811	4.00948	4.15314	4.59685	3.97889
ANAPC11	5.96056	5.802	5.97569	5.90684	5.85834	5.99582	6.08941	5.63951	6.05455	6.26717	6.13288	5.86222	6.01581	6.13331	6.00937	6.139	5.95173	6.00731	5.92131	5.78669	6.00673	5.71814	5.69238	6.13656	5.99076	5.94607	6.03845	5.87409	5.98954
ANAPC13	7.0611	6.64153	7.71878	7.70524	7.29871	7.09106	6.95853	6.67888	6.91242	7.44027	7.13462	7.13252	6.68321	7.39262	7.02748	6.81405	7.47185	6.67041	7.4086	6.5885	6.96736	7.47029	6.96309	6.9835	7.26447	7.45072	7.78014	7.02063	7.26287
ANAPC15	7.97128	7.43798	8.43828	8.31712	7.3871	8.22556	7.68649	7.56365	8.10257	8.19011	7.79526	7.70914	7.83857	8.0187	8.23228	8.13682	8.13733	7.97034	7.99046	7.71984	7.9807	7.97034	7.74981	8.08122	8.00391	8.01322	8.00298	8.17883	8.04079
ANAPC16	8.53468	7.15418	9.04539	9.11838	8.58589	8.59045	8.37607	7.6853	8.71745	9.05792	8.77655	8.28721	8.28976	8.92362	8.60178	8.24162	8.94625	8.09654	8.72894	8.31744	8.45214	8.91226	8.26597	8.22473	8.55366	8.89935	9.08669	8.93837	8.9796
ANAPC1P1	4.90357	5.13159	5.64836	5.64678	5.26086	5.31403	4.90512	5.34581	5.09624	5.38148	5.06032	4.95598	5.01771	5.23172	5.07229	5.056	5.21245	4.97956	5.58528	5.2911	5.20009	5.74355	5.16085	4.92462	5.32726	5.22375	5.32769	5.63563	5.65856
ANAPC2	6.27702	6.26962	6.13807	6.20587	6.01374	6.03268	6.46686	6.25655	6.16387	6.46295	6.18887	6.18068	6.27068	6.15018	6.19732	6.09112	6.15803	6.41824	6.02773	6.31392	6.04738	6.15337	6.04121	6.24943	6.31349	6.42302	6.17001	6.20017	6.20017
ANAPC4	6.16545	6.19126	6.40933	6.5876	6.91991	6.46938	6.25897	6.12024	5.81191	6.58671	6.15826	6.2067	6.51392	6.58215	5.92756	6.27906	6.076	5.85837	6.56849	6.59845	6.6471	6.34043	6.51927	6.09407	6.28352	6.54786	6.34172	6.5418	6.6228
ANAPC5	7.13836	6.62038	7.62937	7.55007	7.51683	6.88342	6.99989	6.65065	7.11284	7.28122	7.07792	6.73746	6.79642	7.38232	7.21815	7.13978	7.52101	6.59044	7.27685	6.97937	7.18242	7.36041	7.09648	6.7748	7.36944	7.56346	7.59426	7.4834	7.656
ANAPC7	7.24465	6.81284	7.62401	7.51541	7.13504	7.22022	7.13633	7.02214	7.0295	7.3402	7.2175	7.38796	7.00779	7.50751	7.67647	7.0432	7.46639	7.07969	7.48809	7.29923	7.27873	7.54566	7.24807	7.45415	7.37497	7.43417	7.48181	7.45544	7.46637
ANGEL1	6.79404	6.76912	6.94766	6.63544	6.59815	6.71608	6.76032	7.13396	6.71445	6.89188	6.82715	6.77664	6.66354	6.83497	6.80014	6.8352	6.76388	6.65857	6.80271	6.85007	6.81414	6.70634	6.77267	6.51873	6.94949	6.89946	6.79995	6.92474	7.01909
ANGEL2	4.66711	5.10815	5.12577	5.4514	5.39468	5.10815	5.10815	5.04825	5.10025	5.10815	4.88413	4.84724	4.59551	5.08525	4.88152	5.32555	4.78595	4.70005	5.13809	5.46929	5.14171	5.22088	5.12902	5.12928	5.10855	5.04563	5.17764	5.18129	5.03242
ANGPT1	4.51874	4.62772	4.09388	4.14947	4.99434	4.62844	4.33969	4.19965	3.98923	3.9777	4.1166	4.27044	4.30103	4.23278	3.85266	4.00714	3.97171	4.0347	4.11829	4.53023	4.30103	4.49239	4.30103	4.45597	4.19336	4.69714	4.75956	4.56346	4.4412
ANGPT2	4.74343	5.25123	5.15547	4.33039	5.29022	4.75044	4.56734	4.8818	5.49958	4.59359	5.58648	4.69411	4.7816	4.76749	4.5931	4.19591	5.09195	4.70471	4.77606	5.29362	5.13917	4.82495	4.60232	5.48583	4.47456	4.80371	4.21068	4.87246	5.55964
ANGPT4	4.52182	4.7648	4.3661	4.17501	4.22059	4.25672	4.30276	4.62918	4.52998	4.47357	4.49753	4.65806	4.71918	4.16367	4.38864	4.30443	4.66777	4.55634	4.44247	4.42307	4.46337	4.18628	4.15025	4.43555	4.3819	4.1935	4.36688	4.21607	4.28349
ANGPTL1	6.13791	5.77569	6.46689	6.70545	7.83379	6.48853	6.19988	5.34969	4.72924	5.81572	6.14125	6.87374	5.34696	6.07548	5.74282	5.52966	6.04973	5.19851	6.60349	6.10519	6.14071	6.30919	6.53183	5.89574	6.17383	6.19216	5.46089	6.02639	5.65525
ANGPTL2	8.18473	7.45703	8.33837	8.18913	8.10446	8.12534	8.13437	7.65724	8.33404	8.20713	8.44602	7.77137	7.71476	8.04066	7.81544	7.64537	7.76949	8.08387	7.82198	7.85412	7.82057	8.22823	8.33915	8.22455	8.09798	8.69312	7.56285	7.90244	8.00346
ANGPTL3	2.83778	2.69365	2.97675	2.73173	2.61813	2.71905	2.76981	2.74118	2.71635	2.96699	2.87177	2.7734	2.99361	2.69929	2.72431	2.88041	2.7676	2.66787	2.66822	2.80142	2.81515	2.73691	2.7666	2.66995	2.7924	2.86246	2.83767	2.76207	2.9945
ANGPTL4	6.0547	5.38189	5.25922	4.4748	5.62129	6.30862	5.74774	5.78363	5.27127	5.1763	6.38931	5.64489	6.05083	5.39368	5.5795	4.86671	6.36715	5.52877	5.97967	6.0245	5.70173	5.23478	4.91477	5.52259	4.76761	4.90405	4.39764	6.09448	5.2549
ANGPTL5	2.92753	2.81849	3.08951	3.29351	3.26812	3.0932	2.92433	2.80419	3.0364	3.05682	2.7369	3.33351	2.60782	2.91577	2.63387	3.11962	2.8456	2.80818	2.79259	2.82288	2.87691	3.24317	2.93234	2.8873	2.9692	3.22784	2.95931	2.86355	3.19887
ANGPTL6	5.40526	5.37677	5.14307	5.19349	5.02858	5.45728	5.50726	5.33807	5.23583	5.26628	5.52255	5.58518	5.3013	5.06449	5.30489	5.33686	5.44892	5.55064	5.19035	5.11779	5.31038	5.14392	5.24645	5.35603	5.45024	5.22383	5.20819	5.12916	5.37814
ANGPTL7	3.94502	3.87474	3.82072	3.8407	3.36392	4.15541	3.50842	3.7384	3.48593	3.83255	3.63108	3.651	4.1581	3.83007	3.6308	3.6992	3.45031	3.57244	3.57994	4.29909	3.43904	3.47809	3.42042	3.67296	3.50619	3.56095	3.58817	3.64039	3.52637
ANGPTL8	4.81901	5.23201	4.69444	4.77017	4.65728	5.11251	4.88499	4.7673	4.83022	4.99768	5.0393	5.04506	5.23293	4.75403	5.02273	4.80714	4.77534	5.09584	4.55545	4.63305	4.79983	4.60852	4.65115	4.68731	4.89274	4.82831	4.61568	4.88752	4.63083
ANK1	5.0294	4.68986	4.95568	4.88842	4.32945	4.52831	4.82361	4.90871	4.91792	4.78735	4.59017	4.79467	5.25204	4.89682	5.13799	4.88047	5.36951	5.08801	4.96946	4.95622	4.75874	4.74772	4.67512	4.93186	4.95735	4.88881	4.9008	5.18185	4.60736
ANK2	9.37817	9.22033	9.69767	9.404	9.45832	9.32675	9.40668	9.42523	9.41535	9.48282	9.3855	9.34003	9.39717	9.64091	9.58494	9.313	9.57335	9.26662	9.60776	9.43561	9.50596	9.38299	9.43996	9.40688	9.48005	9.67916	9.23913	9.50769	9.66921
ANK3	8.53064	8.1137	9.03201	9.07358	8.7159	9.15317	8.53287	8.63047	8.42033	9.02754	8.99251	8.7915	8.97177	8.87861	8.54151	8.70298	8.87615	8.41827	8.89332	8.72573	8.77427	8.80321	8.80544	8.70655	8.69281	8.56634	8.91755	8.80222	8.91001
ANKAR	4.48646	4.77612	4.26788	4.91465	4.54824	4.77662	4.50169	4.78624	4.22737	4.7459	4.13063	4.51839	4.35261	4.44109	4.13899	4.33003	3.98991	4.58107	4.54516	4.88061	4.53701	4.78397	4.68574	4.52891	4.23748	4.50177	4.04061	4.49872	4.15705
ANKDD1A	5.33835	5.48185	4.95357	5.24954	5.00918	4.99866	5.18194	5.43653	5.52028	5.19461	5.27585	5.33144	5.17341	5.13947	5.32854	5.18622	5.35842	5.39535	4.99571	5.38843	5.21258	5.08691	4.99658	5.30578	5.20294	5.16611	5.22224	4.91914	5.18209
ANKDD1B	3.3646	3.50892	3.44508	3.3269	3.41517	3.59341	3.346	3.62371	3.62605	3.47338	3.55609	3.38354	3.61109	3.45696	3.56168	3.4826	3.60129	3.5542	3.58379	3.59049	3.46282	3.50221	3.40119	3.44396	3.42746	3.40546	3.45073	3.36337	3.52466
ANKEF1	3.84166	3.81481	4.0727	3.90396	4.12041	3.61187	4.12625	4.00622	3.79228	3.90396	3.91555	3.72248	3.96191	3.94316	3.85809	4.28359	4.24515	3.65441	3.777	3.6615	3.90396	4.25742	3.81371	3.74869	4.1287	3.84376	3.8706	3.96744	4.45675
ANKFN1	2.99929	2.96932	2.86567	2.81256	2.78263	2.88528	2.98955	3.0529	2.86047	2.89278	2.91063	2.96936	2.76923	2.7767	2.9675	2.81531	2.9399	2.93142	3.02252	2.92575	2.84139	2.89981	2.88404	2.94471	2.89439	2.90746	3.04699	2.89474	2.79805
ANKFY1	6.04459	6.43903	6.74426	6.63879	6.758	6.55756	6.67277	6.62803	6.15001	6.43912	6.41465	6.37706	6.46641	6.40834	6.17257	6.1296	6.15624	6.23864	6.40012	6.51898	6.52599	6.46641	6.66723	6.66674	6.11884	6.66257	6.7458	6.52007	6.97246
ANKH	8.39536	7.87493	8.94169	9.34376	8.75373	9.00086	8.59763	8.17268	8.73819	8.98223	8.96604	8.63894	8.21936	8.67041	8.52498	8.75942	8.77046	8.13928	8.63402	8.32579	8.66946	8.81556	8.83917	8.26717	9.01199	9.06398	8.78929	8.87626	9.2266
ANKHD1-EIF4EBP3	7.16742	7.52817	7.51056	7.55232	7.4426	7.42896	7.49092	7.53433	7.42978	7.47457	7.34106	7.35875	7.57251	7.36477	7.38319	7.28732	7.29108	7.2109	7.67506	7.57861	7.28543	7.52355	7.50361	7.51697	7.37101	7.5481	7.50229	7.67579	7.66046
ANKIB1	8.0904	7.90268	8.42166	8.63114	8.61425	8.20965	8.0328	7.71756	7.77155	8.33135	8.22207	8.21601	7.85702	8.18525	8.22566	8.03436	8.14206	7.40701	8.29118	8.05369	8.2707	8.55756	8.1761	7.96772	8.30612	8.57627	8.32342	8.19066	8.63605
ANKK1	5.31345	5.13658	4.9554	4.98338	5.03793	5.13134	5.20713	5.39974	5.13658	5.50796	5.32139	5.24604	5.14424	5.08956	5.309	5.40474	5.38559	5.37211	4.94084	5.08429	5.16344	5.06656	5.00065	4.97996	5.33419	5.10531	5.10826	5.13658	5.14354
ANKLE1	3.87357	3.69868	3.3822	3.50029	3.36914	3.36226	3.57876	3.63218	3.58166	3.78127	3.68104	3.76122	3.67027	3.63932	3.58467	3.73687	3.76533	4.0189	3.49648	3.57553	3.54566	3.48793	3.53094	3.55527	3.68181	3.53602	3.44995	3.54478	3.52656
ANKLE2	6.96771	7.20942	7.26036	6.97698	6.99963	7.07173	7.04873	7.08404	7.10082	7.05995	7.17123	6.97245	7.20023	6.99938	7.1239	7.0338	7.0898	7.00701	7.08161	7.10287	7.00917	6.85158	7.06326	7.06968	7.03862	7.1452	7.21329	7.14728	7.18128
ANKMY1	5.04471	4.56546	4.84514	4.58411	4.69178	4.51323	4.96262	4.75963	5.05245	4.8277	4.89463	4.89836	4.67589	4.73203	4.63726	4.93877	4.23861	5.12338	4.73208	4.76073	4.73208	4.27866	4.73208	4.98748	4.73208	4.73208	4.58261	4.40928	4.45953
ANKMY2	7.2045	7.434	7.20026	7.6213	7.06572	7.8132	7.10902	7.2817	7.21831	7.83708	7.428	7.16085	7.42331	7.8501	7.57687	7.59646	7.54742	7.20053	7.80199	7.49389	7.49389	7.79296	7.64845	7.85036	7.46206	7.65388	7.40881	7.23773	7.60245
ANKRA2	4.8622	4.74406	5.00833	5.16486	4.9068	4.98841	5.0133	4.34645	4.64188	4.79373	4.72456	4.56827	4.84313	4.87851	4.76041	4.90417	4.84134	4.43843	5.1849	5.09318	4.75051	5.06456	4.80653	5.10674	4.82451	4.85205	4.78933	5.14297	4.93676
ANKRD1	13.1439	13.362	13.2692	13.2808	13.1176	13.3274	13.0051	13.2144	12.3104	13.2877	13.33	13.2906	13.4274	13.256	13.2857	13.2157	13.3236	12.98	13.3904	13.3031	13.3452	13.3839	13.3665	13.3679	13.3541	12.8534	13.133	13.159	12.8423
ANKRD10	6.30893	7.56864	6.77305	6.96919	7.05567	6.68328	7.0592	7.28072	7.31431	6.55219	6.74899	7.04727	7.09724	6.66586	6.27201	7.27437	6.44522	6.41515	7.14055	7.45745	7.08991	6.88785	7.41376	7.01362	6.65529	7.16968	7.01707	7.03534	6.86955
ANKRD11	5.17683	5.48933	5.23105	5.01366	4.98715	5.53613	5.49461	5.2259	5.31453	5.40142	5.72554	5.23221	5.21536	5.27139	5.47995	5.36163	5.42872	5.61497	5.08456	5.39751	5.36446	5.1816	5.20948	5.29782	5.29991	5.18193	5.3184	5.55579	5.25066
ANKRD12	7.61632	7.61561	7.97448	8.34274	8.31325	7.92794	7.64179	7.8382	8.16603	8.08973	8.05484	7.78463	7.82854	7.81288	7.85029	8.10299	7.52321	7.64257	8.19703	8.16632	7.89847	8.40991	8.06129	8.05091	7.90219	7.66604	7.97732	8.18146	8.33835
ANKRD13A	6.91963	6.77797	7.11803	6.56467	7.24772	6.9083	6.371	6.83079	6.74186	6.50051	6.3275	6.6203	6.77179	6.80973	6.79986	7.01318	6.71867	6.54141	6.80085	6.67767	6.8959	7.14968	6.71829	6.79226	6.44395	7.32754	6.7655	6.78869	7.19213
ANKRD13B	5.04134	5.41586	5.06672	4.76227	5.2053	5.11109	4.9776	5.0911	4.95568	4.83146	5.2079	4.93229	5.20603	5.00316	5.09803	5.00525	5.20321	5.22574	4.92061	5.04411	4.89122	4.91705	4.8868	5.05607	5.19703	5.05528	5.12118	5.18065	5.02685
ANKRD13C	6.44818	6.63606	6.90254	6.79454	7.05466	6.67713	6.77452	6.59512	6.79454	6.60053	6.61256	6.58909	6.75594	6.58715	6.66075	6.80656	6.82469	6.65229	6.8495	6.82364	6.87961	6.95967	6.86364	6.92103	6.79454	6.86436	6.94102	6.95577	7.08504
ANKRD13D	5.4339	5.6286	5.37513	5.4814	5.42297	5.31447	5.40999	5.46812	5.37172	5.41687	5.48199	5.55571	5.36431	5.3691	5.40423	5.1696	5.387	5.5424	5.46427	5.38473	5.52125	5.19097	5.35722	5.48624	5.4375	5.41429	5.30231	5.33028	5.44331
ANKRD16	4.68255	5.12256	4.39329	4.7482	4.3262	4.68213	4.82136	4.9279	4.54201	4.75493	4.41824	4.42764	4.71071	4.47031	4.71343	4.39622	4.56204	4.54442	4.55983	4.64325	4.61416	4.68727	4.50127	4.64597	4.25184	4.6414	4.83487	5.16912	4.43236
ANKRD17	8.5494	8.62519	8.73916	8.91966	8.62554	8.78607	8.74085	8.71249	8.80076	8.58446	8.61849	8.71249	8.60468	8.68171	8.53058	8.51168	8.62086	8.45394	8.89903	8.79273	8.68513	8.90811	8.79053	8.76387	8.65537	8.70973	8.66545	8.86897	8.9776
ANKRD18A	3.95951	4.14227	3.61506	4.38878	3.74963	4.9195	3.89303	3.72417	4.26805	3.79944	4.24133	3.99924	4.2583	3.68063	3.68224	4.51114	3.80079	3.84141	3.92912	4.21513	4.37063	4.02651	3.90493	4.10132	3.90236	3.67199	4.14891	3.80946	4.2126
ANKRD18B	2.85447	3.05982	2.89829	3.81505	3.02425	2.89929	3.23341	2.70658	2.81631	3.26748	2.97786	2.91623	2.89111	2.9008	2.81526	3.02425	3.31915	3.14961	2.82441	3.02425	3.00434	3.2035	3.42721	3.20986	2.89641	2.97818	2.93944	2.96264	3.20641
ANKRD18DP	2.95582	3.07533	3.01098	2.96528	2.95665	2.96591	2.93985	3.00284	2.9699	3.07876	2.94353	3.14382	2.71088	2.92312	2.81753	3.1995	3.09986	3.0059	2.78416	3.07876	3.03007	3.09685	2.90864	3.26914	2.9429	2.9588	3.01651	2.84969	2.96864
ANKRD19P	3.45302	3.03707	3.2154	3.16614	3.15538	3.17148	3.2313	3.27675	2.97537	3.3757	3.19744	3.40569	3.30714	3.06107	3.33047	3.31758	3.34213	3.27467	3.24867	3.2313	3.36299	2.98783	3.37388	3.2478	3.23797	3.01096	3.35797	3.07542	3.22716
ANKRD2	8.94369	7.79865	8.67798	10.4195	7.03285	10.0868	9.37377	8.34752	8.63048	9.95228	10.3517	9.05569	9.74128	9.33796	8.98035	10.2812	9.1118	8.38597	8.77817	9.0878	9.76042	10.5549	10.3814	9.58843	9.84843	8.51402	11.0313	9.92265	6.93064
ANKRD20A11P	4.61628	5.53455	4.89723	4.8001	4.51323	4.70965	4.61082	5.22383	4.74263	4.93786	4.6213	4.7464	5.41096	4.98566	4.8631	5.08784	4.83557	5.04715	5.23709	5.00562	4.52614	5.02706	4.68355	4.56899	4.96154	4.37466	4.3046	5.05296	4.22295
ANKRD20A19P	5.21939	5.13329	4.76755	4.58303	4.74224	4.80549	4.96351	4.84891	4.80063	4.88093	4.85302	4.75074	4.94684	4.96103	5.28039	5.01922	4.7515	5.14412	4.9212	4.78139	4.83711	4.74688	4.43913	5.00526	4.95044	4.67179	4.48708	4.90009	4.72367
ANKRD20A21P	4.11785	5.0531	4.18068	4.06036	3.94317	4.03587	4.24531	4.63583	4.02431	4.23687	4.08164	3.99727	4.51831	4.11908	4.26587	4.25942	4.38331	4.36096	4.20952	4.38733	4.02632	4.20444	4.33176	4.46591	4.0445	4.22811	3.91965	4.49775	3.97801
ANKRD20A5P	3.68036	3.4999	3.35698	3.33231	3.14847	3.84301	3.38099	3.45426	3.71064	3.72999	3.54519	3.70422	3.75029	3.65401	3.41247	3.69092	3.6485	3.45564	3.46649	3.39454	3.40832	3.33839	3.21186	3.47929	3.4527	3.22032	3.18922	3.40765	3.39047
ANKRD20A8P	4.36822	5.28768	4.64275	4.49299	4.38654	4.27536	4.71838	4.76936	4.08802	4.55887	4.11601	4.39238	5.03816	4.58552	4.3872	4.73043	4.49242	4.60314	4.41789	4.69679	4.51872	4.49295	4.4661	4.62507	4.31236	5.0107	4.26971	4.58282	4.29302
ANKRD22	3.34304	2.9665	3.35554	3.31003	4.22338	3.33503	3.04094	3.29234	3.0209	3.03144	3.27382	3.07733	3.17584	3.07842	3.17584	3.21433	3.27354	2.99146	3.13598	3.10104	2.99665	3.13768	3.23226	3.32145	3.06915	3.17427	3.17288	2.98502	3.89151
ANKRD23	5.68811	6.05746	7.50598	6.38728	5.49103	5.92849	6.32018	5.95087	5.50804	5.93931	6.06147	6.22186	6.58766	5.66962	6.31511	6.54256	6.05318	5.4789	6.59714	6.17617	5.94909	6.24751	6.69425	6.13182	6.69847	6.35302	4.9655	6.54835	5.49088
ANKRD24	5.3998	5.21561	5.11859	4.94255	4.89094	5.17127	5.30826	5.50253	5.42723	5.10754	5.0261	5.25106	5.6211	5.04193	5.4214	5.18885	5.18283	5.62529	4.97826	4.64193	5.3131	4.7376	4.74506	5.05149	5.37287	5.03474	5.07175	4.89272	5.00404
ANKRD26	4.97235	5.42381	5.6908	5.65815	5.51093	5.87318	5.74784	5.66034	5.24647	5.21357	5.49334	5.19149	5.53516	5.51817	5.35231	5.23088	5.55021	4.90579	5.57924	5.79511	5.57429	5.99523	5.87867	5.87212	5.44428	5.49089	5.46649	5.31813	5.52943
ANKRD26P1	2.85441	2.90854	2.96721	2.92058	2.94702	2.86808	2.93877	3.26995	2.95607	3.31416	2.89949	3.18927	3.29714	2.86418	2.98162	2.91365	2.93877	3.01071	2.92162	2.91744	2.8828	2.89371	2.86231	2.92518	2.84663	2.95304	2.9639	2.96596	2.87098
ANKRD27	6.68892	6.66017	6.70097	6.96341	7.21094	6.85796	6.62201	6.67666	6.67029	6.84121	6.9832	6.71373	6.7617	6.76357	6.62194	6.60163	6.50284	6.55159	6.74835	6.50554	6.9782	6.76346	6.6575	6.84538	6.64865	6.75917	6.92944	6.80592	6.89852
ANKRD28	6.79489	6.61047	7.41564	7.36863	7.34969	7.22183	6.93595	6.68	7.60406	7.36731	7.07394	6.86499	7.14309	7.36106	7.0133	7.5859	7.03728	6.79985	7.39323	6.90433	7.22183	7.40238	7.09275	7.05319	6.90176	7.22038	7.51862	7.34728	7.61731
ANKRD29	5.99979	5.799	5.79004	6.05975	5.72724	5.05837	5.64837	5.60819	4.90387	5.18649	5.4544	5.55287	6.13417	5.82605	5.99608	5.11777	5.42443	5.95184	5.70259	5.86904	5.41209	5.97447	5.53708	5.80832	5.64546	5.90099	6.0749	6.03555	5.9586
ANKRD30A	2.93306	2.8373	2.77899	2.74201	2.70445	2.6812	2.72109	2.80496	2.72984	2.79423	2.71932	2.88337	2.80277	3.02673	2.7636	2.69829	2.75516	2.72418	2.76883	2.70048	2.78336	2.66659	2.6925	2.76584	2.74663	2.93988	2.86528	2.65474	2.68152
ANKRD30B	2.63395	2.71494	2.62182	2.64078	2.59764	2.68642	2.62021	2.58094	2.66689	2.59371	2.62796	2.55834	2.63253	2.71375	2.5797	2.57045	2.59771	2.63333	2.60102	2.71494	2.49574	2.58403	2.7112	2.69347	2.59395	2.56695	2.62862	2.50305	2.68579
ANKRD30BL	3.28851	3.66701	3.31437	3.26139	3.44623	3.38942	3.49286	3.37336	3.40133	3.50539	3.39566	3.49225	3.66607	3.28361	3.39579	3.58344	3.48816	3.70939	3.34956	3.28166	3.2279	3.21654	3.39768	3.35657	3.47018	3.36448	3.40907	3.31453	3.22441
ANKRD30BP3	2.86761	2.68988	2.80559	2.56577	2.78595	2.72932	2.8267	3.02228	2.9163	3.06888	2.89033	2.82852	2.87767	3.08373	3.11165	2.68715	3.19364	3.04632	2.57798	2.97718	2.81161	2.66369	2.66177	2.86791	2.91729	2.58046	2.90137	2.63236	2.90351
ANKRD31	3.0389	3.16531	2.92256	3.0686	3.28894	3.0936	3.33541	3.22031	3.04582	2.9988	3.07877	3.30532	3.13256	3.16096	3.09994	3.22672	3.12592	3.0631	3.19775	3.21194	3.30868	3.22091	3.11436	3.12564	3.13974	3.35978	3.14571	3.05448	3.00969
ANKRD33	4.78058	4.56139	4.76211	4.33199	4.38664	4.78696	4.62169	4.81254	5.01467	4.67298	4.56383	4.61492	4.48426	4.43263	4.8073	4.674	4.65471	4.94021	4.44675	4.28583	4.29841	4.22278	4.2671	4.29899	4.50446	4.41322	4.4174	4.24147	4.39947
ANKRD33B	6.98114	6.75656	5.926	6.31782	5.91687	6.39702	6.77731	6.30336	6.66287	6.69025	6.55698	6.58825	6.677	6.53721	7.08092	6.6677	6.77311	6.98302	6.26275	6.7233	6.31775	6.39412	6.58503	6.8627	6.6885	6.58825	6.46887	6.55848	6.51063
ANKRD34A	4.55545	4.18461	3.98199	3.92409	4.20858	4.18396	4.35355	4.41796	4.35507	4.35281	4.21885	4.36643	4.31185	4.04708	4.21885	4.00972	4.23373	4.78345	4.01756	4.23156	4.21885	4.25736	4.17222	4.2516	4.49191	4.06274	4.10781	4.06143	4.14427
ANKRD34B	3.22537	2.90291	2.84923	2.71282	2.72035	2.88365	2.96271	3.00837	3.038	3.14347	2.79327	2.96263	2.8735	2.87127	2.90262	2.87904	3.13718	2.90205	2.90874	2.85495	3.05251	2.90678	2.78622	2.9353	2.91956	2.82444	2.91033	2.90146	2.76967
ANKRD34C	4.66597	4.64163	4.76371	4.70828	4.59894	4.71452	4.73685	4.95072	4.96971	4.67587	4.69974	5.11149	4.37697	4.3052	4.15908	4.2683	4.4563	4.40074	4.16601	4.43948	4.38496	4.47455	5.41971	4.8035	4.63795	4.39888	4.34504	4.26349	4.62611
ANKRD35	3.8763	4.05401	3.66198	3.80248	3.76898	3.54624	3.7427	3.83626	3.63005	3.82048	3.72513	3.69809	3.67979	3.50086	3.93874	3.68279	3.85779	4.2641	3.58135	3.5205	3.63398	3.5657	3.81987	3.72001	3.59258	3.72001	3.49358	3.73306	3.66407
ANKRD36	5.36976	6.5027	5.1175	5.27994	5.72269	4.85122	5.92615	6.01842	4.46415	5.51867	5.06278	5.24582	5.47684	5.00764	4.81527	5.24165	4.55239	5.16592	5.1981	5.45359	4.91704	5.15358	6.11844	5.42908	5.02447	5.09237	4.52586	5.54199	4.51958
ANKRD36B	4.63806	5.78049	4.40335	4.71574	5.47786	4.77162	4.89426	5.55581	4.13997	4.37648	4.8888	4.66062	4.88626	4.53096	4.5534	4.79859	4.74118	4.13654	5.28857	5.3188	4.63657	4.52177	5.65864	4.78247	4.74012	4.75551	4.41353	4.99059	3.99054
ANKRD36BP1	2.88164	2.8939	2.77896	2.8939	3.10106	3.01522	2.80365	2.71025	2.78011	2.97178	3.07075	2.93228	3.0506	2.8939	2.84629	2.62869	2.93824	2.77432	2.99366	2.95086	2.75126	2.85142	2.91523	3.05576	2.84882	2.97006	3.11016	2.8939	2.8828
ANKRD36BP2	6.53463	8.31982	6.45565	7.02039	7.71653	6.50496	7.40429	7.89384	6.01153	6.57163	6.43964	7.30194	7.3399	6.79208	6.35673	6.95963	5.67564	6.71511	7.48147	7.7156	7.22836	6.58549	7.75005	7.34401	6.39842	6.58299	6.21289	6.97498	5.85984
ANKRD37	6.31974	6.34617	6.36486	6.29451	6.55817	6.82868	7.08875	6.7259	5.75374	6.46157	7.54819	6.20411	6.16994	6.5589	6.55328	6.52905	6.52718	6.29114	6.03576	6.68012	6.81377	6.17512	7.24825	6.6291	6.25559	6.35599	6.22969	6.60705	5.90991
ANKRD39	7.22184	6.98948	7.04291	7.11141	6.86814	6.86199	7.18548	6.90701	7.14597	7.32287	7.36308	7.08726	7.17595	7.17277	7.17094	7.1836	7.12123	7.14934	6.84846	6.89988	6.95174	6.82681	6.93978	7.02198	7.1815	7.15156	7.17849	7.17387	6.98672
ANKRD40	8.10478	8.46996	8.49646	8.21793	8.34869	8.27124	8.41146	8.31159	8.2567	8.28684	8.29839	8.31919	8.32613	8.54228	8.15712	8.38279	8.13825	8.18077	8.45517	8.13987	8.34513	8.33881	8.41136	8.50333	8.23571	8.13102	8.21214	8.39151	8.54237
ANKRD42	4.68023	4.56025	4.78957	4.93716	4.98667	4.68023	4.83421	4.31707	4.14391	4.68023	4.92334	4.52824	4.63872	4.77731	4.5139	4.31555	4.45271	4.47365	4.7454	4.68023	4.67198	4.80197	4.71645	4.88033	4.82758	4.9908	4.40632	4.60152	4.7846
ANKRD44	5.08003	5.30807	5.39343	5.37913	6.64097	5.19886	5.32762	5.29807	5.29431	5.23244	5.27219	5.29227	5.29431	5.2253	5.0708	5.0264	4.8548	4.78561	5.16808	5.48368	5.36102	5.33479	5.47179	5.05525	5.18633	5.62667	5.47456	5.31276	5.50315
ANKRD45	3.06339	2.95966	2.947	2.94162	3.13295	3.10225	3.06559	3.04083	3.13022	3.24975	3.22024	3.06161	3.29782	3.1365	3.07323	2.95906	3.01447	3.25211	2.95838	3.00886	2.91414	3.01944	3.13816	3.23487	3.14513	3.18941	2.96942	3.06428	3.16546
ANKRD46	6.17913	5.2501	6.73858	6.51801	5.88782	6.17708	6.20995	5.89021	5.85863	6.23115	5.91225	5.95926	5.85276	6.38332	5.92782	5.9751	6.29556	5.43636	6.1636	6.05493	6.30435	6.46346	6.30517	6.27111	6.30604	6.38331	6.04692	6.17708	6.58526
ANKRD49	4.61451	4.77312	4.60932	5.03714	5.09537	4.72166	4.7767	4.65705	4.31032	4.83005	4.62183	4.52138	4.56015	4.44458	4.34064	4.82979	4.37916	4.54006	4.77113	4.77057	5.12667	5.15473	4.98308	4.54463	4.38834	4.97159	4.95866	4.81866	4.79066
ANKRD50	6.9223	6.97707	6.849	6.983	6.70522	6.74898	6.35537	6.09863	6.1924	6.22476	6.54227	6.55216	6.54186	6.51476	6.56726	5.88227	5.95372	6.05204	6.89413	6.44876	6.96209	7.25889	6.90823	6.8928	6.47828	6.63582	6.78715	6.00293	6.15585
ANKRD52	6.34697	6.44558	6.76438	6.68362	6.27611	6.60311	6.67444	6.47482	6.56094	6.53581	6.50693	6.2801	6.38344	6.43563	6.25249	6.28788	6.37672	6.38246	6.28225	6.50024	6.61239	6.32265	6.17845	6.30336	6.45954	6.66935	6.48319	6.69723	6.93136
ANKRD53	5.13149	5.36656	4.49332	4.51733	4.48228	4.60552	5.02282	4.83958	4.90985	4.42809	4.47219	5.32311	4.96587	4.59514	4.73884	5.10776	4.83195	5.09731	4.55767	4.46016	4.62775	4.31635	4.63203	5.09301	4.63567	4.75303	4.45687	4.68837	4.8416
ANKRD54	5.85519	5.91954	6.08593	6.00767	5.53973	5.97641	5.78644	6.19228	5.92049	5.97641	6.13428	5.93244	5.98495	5.89893	6.31326	5.98321	5.70336	6.01967	5.93214	5.97641	6.06915	5.91285	5.6303	6.01604	5.97641	6.34415	6.09798	5.70964	6.04234
ANKRD55	3.24588	3.03835	3.21036	2.99532	3.11436	3.19923	3.35134	3.34646	3.23224	3.11144	3.07573	3.19615	3.64465	3.10916	3.19256	3.32036	3.09823	3.52038	3.07913	3.17703	3.18668	3.2834	3.20237	3.19239	3.11196	3.34942	3.30129	2.90115	3.16538
ANKRD6	6.26808	6.27271	6.38965	6.21508	6.15935	6.07168	6.29399	6.09862	6.17638	6.43889	6.2862	6.2545	6.32216	6.15328	6.62518	6.51982	6.29297	6.30536	6.0895	6.21276	6.19061	6.47247	6.29517	6.39891	6.45375	6.2687	6.57104	6.00419	6.13587
ANKRD61	3.62113	3.35765	3.31215	3.40948	3.24136	3.54272	3.40351	3.39162	3.23791	3.25834	3.12638	3.77449	3.58747	3.50296	3.25877	3.27471	3.49717	3.54926	3.23818	3.48444	3.42715	3.26181	3.3891	3.48421	3.30515	3.3891	3.67748	3.22049	3.43993
ANKRD62	3.00194	2.97924	2.9015	3.01673	2.92829	2.98032	2.91181	3.00021	2.88632	2.92572	2.96459	2.93585	3.09809	2.99268	2.96547	2.98232	3.1806	3.00312	2.90106	3.18192	2.9878	2.98204	2.96941	3.01699	3.01153	2.99798	3.00969	2.90794	2.99409
ANKRD7	2.69066	2.79463	2.83134	2.7635	2.88039	2.77022	2.99163	2.74409	2.85015	2.86358	2.73138	2.67077	2.72928	3.07075	2.79005	3.07553	2.94173	2.68096	2.94819	2.79787	2.79787	2.82669	2.79787	2.7822	2.91116	2.86596	2.8128	2.71995	2.77559
ANKRD9	8.33605	8.11135	8.16982	8.27827	7.79132	8.04966	8.30871	8.55606	8.56842	8.40304	8.50266	8.21708	8.34826	8.31591	8.632	8.85973	8.69102	8.57569	7.80934	8.23955	8.23532	7.91181	8.22389	8.33817	8.30871	8.15482	8.14757	8.62597	8.30764
ANKS1A	7.40336	7.79173	8.00192	7.9047	7.95518	7.73957	7.76825	7.95929	8.11831	7.81244	7.73736	7.87663	7.62187	7.7911	7.5309	7.64378	7.44142	7.79997	7.78105	7.7186	8.00176	7.49093	7.83053	7.57217	7.70265	7.83464	7.82016	7.73753	8.02392
ANKS1B	3.80574	4.15509	4.03461	4.1248	3.60018	3.88352	3.99357	3.88207	3.86774	3.92239	3.6093	4.05127	3.88987	3.90399	3.92427	3.61986	3.70915	3.77924	3.96508	3.78647	3.76295	4.09796	3.88987	3.96396	3.87555	3.88987	3.99428	3.69141	3.88207
ANKS3	4.86376	5.07721	4.6212	4.32378	4.41173	4.77382	4.71698	4.60381	4.69187	4.78474	4.80383	4.66505	4.69253	4.44804	4.71658	4.66797	4.83247	4.64338	4.52355	4.67085	4.64338	4.53001	4.58234	4.6521	4.39129	4.59295	4.79682	4.66788	4.55306
ANKS4B	4.23307	3.94187	4.24845	4.36749	4.34517	4.57547	4.63485	4.59549	4.501	4.20535	4.49798	4.70622	3.82869	4.28684	4.58282	4.41444	4.66439	4.56744	4.39617	4.43976	4.54297	4.45543	4.3844	4.4408	4.08402	4.42193	4.42703	4.20517	4.42932
ANKS6	4.61136	4.63562	4.76511	4.25704	4.372	4.33879	4.61141	4.60971	4.55534	4.372	4.34611	4.39536	4.37388	4.04843	4.51155	4.12803	4.372	4.52722	4.73189	4.38719	4.37809	4.2657	4.09686	4.30842	4.14704	4.33351	4.48901	4.01698	4.455
ANKZF1	5.30193	5.89546	5.23213	5.52051	5.42614	5.52139	5.91324	5.85098	4.95548	5.34577	5.65098	5.57664	5.61151	5.47608	5.5241	5.29277	5.03631	5.45896	5.56636	6.02678	5.54177	5.26141	5.47454	5.55422	5.45945	5.49841	5.4064	5.40942	5.23613
ANLN	3.61038	6.94137	3.45251	3.06509	3.48975	3.40569	3.4007	3.37441	3.29574	3.17503	3.29878	3.29485	3.13574	3.45251	3.72064	3.45932	3.34512	3.31743	3.4718	3.18844	3.85314	5.58991	4.76296	3.34081	3.20614	3.23337	3.39381	3.39734	3.807
ANO1	6.53938	6.54344	6.72404	6.47404	6.20605	6.26853	6.23863	6.35555	6.20383	6.30144	5.99054	6.6946	6.29903	6.5017	6.24218	6.34489	6.25297	6.17419	6.09655	6.54083	6.12846	6.63225	6.3636	6.34489	6.49067	6.70825	6.31947	6.48705	5.93267
ANO10	6.85015	6.46161	6.87996	6.84794	7.41717	6.76916	6.58741	6.41317	6.21027	6.57277	6.73802	6.61705	6.61605	7.00454	6.81556	6.68319	6.86012	6.2463	6.57814	6.52872	6.80408	6.93583	6.7026	6.28625	6.81148	6.99672	7.06588	6.90068	6.63726
ANO2	5.55791	6.33075	5.84158	5.88757	5.82118	6.40736	5.83331	6.51428	5.43098	5.75941	5.97956	5.82418	6.0988	5.70856	5.85389	5.48358	5.944	5.7942	5.91803	6.58578	6.00736	5.88235	6.22812	6.39643	6.00125	6.00593	5.61434	6.03579	5.44617
ANO3	3.20298	3.14943	3.11728	3.18154	3.00843	3.12939	3.04046	3.23821	3.12939	3.1838	2.92278	3.20501	3.09874	3.00381	3.23237	2.99371	3.33203	3.29325	3.12939	2.92587	3.07123	3.07668	3.04234	3.0372	3.12939	3.00098	3.23237	3.15779	3.15922
ANO4	3.53039	3.45692	3.65294	3.52863	3.41823	3.54757	3.60269	3.5876	3.61927	3.38977	3.6165	3.47978	3.53039	3.20922	3.82212	3.60019	3.55572	3.47944	3.52753	3.29233	3.49055	3.62587	3.62792	4.05682	3.37313	3.50542	3.56503	3.53039	3.53039
ANO5	8.56435	7.85586	9.42334	9.54783	9.20852	8.80953	8.93618	8.41662	9.63512	9.17401	8.99207	8.55904	8.60207	9.18974	9.01838	8.7214	9.21105	8.31495	9.45331	8.95331	8.82798	9.17322	8.85426	8.44054	9.06898	9.24358	9.65291	9.23761	9.71433
ANO6	8.55863	8.03485	8.95276	8.73126	8.88117	8.22449	8.25036	7.9595	8.76249	8.54742	8.14384	8.43104	8.21064	8.41248	8.55612	8.1225	8.55907	7.58175	8.56477	8.3114	8.48239	8.87789	8.39903	8.0139	8.59718	8.64523	8.53561	8.81819	8.85788
ANO7	5.22858	5.28288	4.67949	4.62793	4.77569	4.68192	4.65035	5.04479	4.8626	5.10444	4.94652	5.01433	4.69242	4.84917	4.99463	5.0622	5.03428	5.11208	4.80355	4.66038	4.62507	4.55769	4.51228	4.92301	4.88799	4.6622	4.97501	4.90248	4.80614
ANO8	5.88553	5.64152	5.81982	5.46134	5.43882	5.36432	5.87771	5.86651	5.85081	5.41498	5.52744	5.59585	5.74364	5.63299	5.88758	5.65236	5.67086	6.01698	5.63957	5.32813	5.37517	5.32945	5.49143	5.59942	5.81041	5.56311	5.40265	5.74069	5.79262
ANO9	5.36572	5.28721	4.84171	4.7225	5.03596	5.12282	5.15896	5.057	5.17048	5.18256	5.27235	5.29813	4.81066	4.89137	5.45492	5.11652	5.05962	5.43319	5.21648	5.24281	5.01784	4.93645	4.86234	4.81591	5.20853	4.90148	5.01786	5.00279	5.05031
ANOS1	5.99955	4.84448	6.03231	5.82888	5.13469	5.64981	5.35515	5.25144	5.27959	5.35345	5.3052	5.11993	5.84839	5.99942	5.87254	5.52302	6.07857	5.35348	5.60835	5.41089	5.44217	5.92187	5.59022	5.62448	5.95459	5.8824	5.91864	5.92855	5.55626
ANP32A	8.72318	8.39532	8.87029	9.00797	8.64181	8.44477	8.48729	8.24345	8.31936	8.97935	8.58056	8.24588	8.33789	8.76731	8.51334	8.65216	8.2499	8.61523	8.68641	8.48714	8.66299	8.33455	8.77911	8.94375	8.58326	8.85986	8.53564	8.61658	8.87133
ANP32A-IT1	4.19803	4.24965	3.74125	3.54523	4.60023	3.85634	4.35863	4.27925	3.84743	3.37889	4.36851	4.27171	4.07682	3.27402	3.77543	3.76385	3.7846	4.05395	3.63783	3.78371	4.12925	3.6384	3.69959	4.02572	4.26183	3.71332	3.854	3.82443	3.72662
ANP32AP1	9.5927	10.0015	9.75781	10.0806	9.73057	9.67414	9.74352	9.74721	9.42129	9.87752	9.77103	9.7418	9.87428	9.75696	9.61115	9.75006	9.45759	9.8001	9.80771	9.86173	9.79004	9.63698	9.99079	10.1043	9.81728	9.64215	9.72585	9.69948	9.862
ANP32B	7.14466	7.66549	7.09139	7.06211	7.46769	7.1753	7.02938	6.97615	7.15679	7.13119	7.08246	7.00878	7.19734	7.1064	6.9527	7.18688	6.97356	7.01716	6.93823	7.02779	6.97762	7.39741	7.20711	7.17557	7.11231	7.02936	6.8572	7.38784	7.31268
ANP32C	7.29428	7.27032	7.09887	7.54232	7.27261	7.22896	7.09669	7.29158	7.341	7.42962	7.283	7.23829	7.23863	7.52214	7.39661	7.36407	7.4896	7.43952	7.0169	7.04736	7.18269	7.28493	7.0812	7.11643	7.40654	6.81465	7.14023	7.34577	7.34373
ANP32D	2.98004	2.79518	2.88642	3.33672	2.688	3.14249	2.97764	2.93206	2.91093	3.01481	2.97833	2.96967	2.85851	2.99385	2.85617	2.8614	2.83124	2.90942	2.83211	3.07811	2.92525	3.1105	3.01492	3.03073	2.92879	2.73632	2.96608	2.83946	3.06388
ANP32E	6.05285	6.09132	6.43859	6.41884	6.05528	6.19404	5.57958	5.74573	6.01638	6.2664	6.03857	6.00064	6.106	6.19579	5.84858	6.10887	6.22011	5.7424	6.57529	6.01429	6.16589	6.50166	6.25765	6.10887	6.1058	6.03786	6.10887	6.47255	6.16122
ANPEP	4.91668	4.92745	4.5212	4.88573	5.75732	4.96131	5.26704	4.96131	5.05455	4.81578	5.17804	5.19207	5.01501	5.1033	5.01694	4.65215	4.87615	4.8909	4.71583	4.34994	4.73827	5.3091	4.79898	4.69266	5.18807	5.36074	4.79135	4.98366	4.7139
ANTXR1	8.71986	8.00654	8.30682	8.87496	8.45636	8.11704	7.51191	8.03297	7.06045	7.80394	7.40245	8.36775	7.70645	7.91664	8.0799	7.4906	8.14446	7.61064	8.05422	8.2043	7.47827	8.42562	7.81044	8.15048	8.46085	8.49392	7.72741	8.49515	8.01419
ANTXR2	8.40871	8.02301	8.28033	8.99478	9.32203	8.46044	8.40838	7.73411	8.16647	8.76859	8.45243	8.3809	8.24612	8.45362	8.05873	7.94075	8.3336	8.01278	8.45483	8.26519	8.40319	8.35983	8.40685	8.08872	8.5798	8.74328	8.6269	8.53403	9.30461
ANTXRL	3.29089	3.4398	3.26753	3.07542	3.17468	3.56159	3.27517	3.19858	3.2648	3.0942	3.27517	3.20482	3.40414	3.08145	3.2206	3.05052	3.32663	3.4181	3.26193	3.41993	3.12618	3.31391	3.20482	3.44328	3.33735	3.27517	3.45854	3.48343	3.22602
ANXA1	9.34937	8.70369	9.55553	8.95314	9.78134	8.86294	8.55078	8.42834	8.87053	7.88124	8.56033	8.41834	8.55826	9.22078	9.18228	8.69623	9.02239	8.11538	8.56796	8.8514	8.66473	9.31425	8.86412	8.44756	8.97032	9.03392	8.94935	9.47573	9.33532
ANXA10	2.84821	3.06612	2.8975	3.06612	2.79857	3.06612	2.98653	3.14597	2.90665	3.1158	3.16524	2.97181	3.27762	2.96423	2.94055	2.98466	3.23273	2.86972	3.05407	3.18936	3.07259	3.20995	3.13003	2.81358	3.08231	3.06612	3.19185	3.29189	3.18724
ANXA11	9.56353	9.06998	9.58087	9.63489	9.61534	9.6043	9.53843	9.58794	9.49401	9.71303	9.55208	9.6608	9.58805	9.64357	9.6034	9.57203	9.55276	9.55251	9.68674	9.39972	9.64725	9.43964	9.46657	9.55723	9.57137	9.63983	9.64239	9.55121	9.32512
ANXA13	3.13646	3.30195	3.41143	2.94284	3.08624	3.53397	3.03379	3.16031	2.96696	3.04024	3.01315	3.02847	2.96891	3.20931	3.08653	3.20023	3.39601	2.96601	3.16262	3.21044	3.09841	3.05667	3.25746	3.0348	2.97509	3.08586	3.06906	3.2417	3.07372
ANXA2	8.23774	7.81809	7.87272	7.80521	8.82708	7.78749	7.59722	8.22952	8.06746	7.09813	7.62997	8.32905	7.75664	7.98818	7.82057	7.97521	7.50083	7.85122	7.87891	8.12176	7.99074	8.08995	8.09721	7.74374	7.51385	7.86008	7.73665	7.9395	7.77487
ANXA2P1	5.70609	5.30551	5.06614	5.43086	5.74003	5.38375	5.36116	5.50135	5.44467	5.47384	5.58014	5.4812	5.43142	5.63974	5.47476	5.45855	5.59138	5.46066	5.58216	5.68609	5.65123	5.74417	5.29852	5.41486	5.22485	5.33161	5.48036	5.48652	5.47678
ANXA2P2	7.62929	7.93081	8.43841	8.16011	8.94425	8.25509	7.9477	8.45069	8.21436	7.88845	8.02251	8.44283	8.20878	8.51929	8.39093	8.23237	7.85296	7.74389	8.24288	8.52106	8.49395	8.65693	8.66569	8.18374	7.81833	8.24171	8.25972	8.42527	8.23864
ANXA2P3	5.05219	4.59381	4.52224	4.59381	4.59756	4.87648	4.78149	4.64264	4.55786	4.359	4.54975	5.03229	4.83457	4.29066	4.71252	4.55785	4.43337	4.9342	4.59381	4.67098	4.59381	5.05563	4.48575	4.64264	4.52618	4.64644	4.51441	4.52639	4.865
ANXA2R	2.88959	3.06377	2.89742	2.72935	2.85072	2.8237	2.87082	3.00153	2.71194	3.01441	2.93904	2.78724	2.89137	3.0076	3.12243	2.75391	3.05489	2.8753	2.87184	2.93067	2.86561	2.95111	3.08587	2.94645	2.93244	2.90311	3.00311	2.85653	2.80647
ANXA3	7.70878	7.12089	8.52738	7.16997	7.19779	7.91764	7.889	8.16048	7.5734	7.03154	7.3752	7.48183	7.9805	8.31299	7.8263	7.70975	7.71997	7.70955	7.38568	8.15623	8.0947	8.04125	8.51621	7.9831	7.69045	7.28115	7.45323	7.77914	6.24532
ANXA4	6.05794	6.06434	6.23032	6.6386	7.54932	6.11739	6.20329	5.73979	5.521	6.30174	6.13812	6.43153	5.62684	6.54794	5.95098	6.07746	5.39072	5.90924	6.14162	6.20154	6.267	6.53474	6.31744	6.22554	6.21384	6.55963	6.25793	6.1782	6.29626
ANXA5	9.03543	9.07684	9.43006	9.39822	9.7374	9.15807	9.01158	8.59671	8.57454	8.69533	9.07774	9.03207	8.79256	9.24874	8.85024	8.68965	8.81924	8.28955	9.05316	9.26079	9.15032	9.66562	9.31496	9.03642	9.17959	9.40253	9.46115	9.46772	9.20864
ANXA6	10.1982	9.53202	10.1409	10.2061	10.1469	10.0766	10.2149	9.59594	9.92125	10.2179	9.9201	9.91886	9.77316	10.0286	10.1277	10.0375	10.0959	10.1223	9.89267	9.69041	9.88299	10.0549	9.97336	9.95558	10.2691	10.4744	10.3571	10.1564	10.2238
ANXA7	7.83081	7.57577	8.38261	8.3849	8.0778	8.07258	7.76427	7.89293	8.12764	8.10589	7.96741	7.96537	7.6572	8.28146	7.9231	8.20374	7.99456	7.73197	8.29704	7.97333	8.06507	8.24568	8.18352	7.63058	7.92046	8.15751	8.10765	8.11014	8.22369
ANXA8L1	4.47597	4.24996	4.11233	4.07254	4.19211	4.37863	4.38869	4.37364	4.36745	4.29267	4.27681	4.27736	4.28883	4.18742	4.34765	4.26751	4.34142	4.44541	4.19341	4.29401	4.25174	4.07425	4.0317	4.29194	4.25721	4.20702	4.16682	4.23261	4.12705
ANXA9	5.09204	4.50999	4.02429	4.04757	4.15529	4.63425	4.68994	4.57704	4.69317	4.69936	4.47788	4.84596	4.56334	4.19356	4.2338	4.63381	4.5759	4.64848	4.26644	4.37071	4.30143	4.02064	4.23447	4.27492	4.37045	4.38722	4.35156	4.51587	4.0358
AOAH	4.21629	4.16524	4.21992	3.82134	7.20253	4.43495	4.35383	4.12333	4.01463	3.84318	4.23532	3.91851	4.02879	4.52377	4.12662	3.6768	3.71998	4.11305	4.22311	4.58342	4.21781	4.49414	4.16854	4.05413	3.58241	4.04457	4.13801	4.22775	4.77565
AOC1	4.3159	4.20498	4.32918	4.08244	4.13822	4.23497	4.44614	4.26849	4.21932	4.34119	4.11909	4.35597	4.22751	4.03596	4.18812	4.25719	4.27493	4.40658	4.09279	4.11342	4.11274	4.21932	4.14958	4.266	4.25738	4.23935	4.23718	4.21932	4.58396
AOC2	3.80184	3.92599	3.39918	3.65226	3.54567	3.60993	3.63097	3.76301	3.42315	3.24051	3.68892	3.7232	3.68763	3.52798	3.81127	3.46482	3.81127	3.61979	3.38385	3.53172	3.35406	3.57566	3.64833	3.60221	3.44433	3.26438	3.51725	3.6147	3.4002
AOC3	7.28228	6.92589	7.016	6.39931	6.48116	6.79796	6.74313	6.49833	6.13593	6.36208	6.12402	6.7632	6.61128	6.84246	6.6231	6.39702	6.54898	6.84405	6.45944	6.50777	6.64817	6.40397	6.60044	6.63675	6.49362	6.71629	6.40569	7.27971	6.11092
AOX1	3.6772	3.41925	3.25349	3.43132	4.72149	3.59819	3.62899	3.68467	3.64077	3.37472	3.60774	3.63986	3.78087	3.69913	3.61934	3.80612	3.45853	3.60116	3.7244	3.89926	3.43915	3.43455	3.30926	3.55589	3.7003	3.68085	3.43388	3.78417	3.86611
AP1AR	4.95061	4.96989	5.16007	5.23118	5.08539	5.30453	5.18844	5.00786	5.18941	5.18941	5.34724	5.00578	4.82401	5.41707	5.278	5.12363	5.36044	5.14044	5.51882	4.9985	5.18941	5.42829	4.91037	5.18941	5.11913	5.248	5.47023	5.36478	5.50187
AP1B1	6.79561	6.65731	6.57876	6.94195	7.36081	6.9496	6.8419	6.49184	6.75553	7.01193	6.99101	6.74117	6.45138	6.7811	6.72145	6.63174	6.63562	6.6416	6.65696	6.70108	6.66512	6.76632	6.64868	6.84872	6.6755	6.89	6.91087	6.69717	6.62269
AP1G1	7.84886	7.94378	8.34131	8.37973	8.28567	8.15581	7.96182	7.85647	8.26391	8.17084	8.23409	7.94539	7.74788	8.27842	8.03298	7.93634	7.92323	7.54862	8.41907	8.06515	8.52172	8.58792	8.20083	7.96268	8.02041	8.22748	8.36372	8.35868	8.45844
AP1G2	5.17188	5.52993	5.1645	5.44332	5.73042	5.20878	5.55008	5.28991	5.22745	4.9259	5.14705	5.42662	5.46634	5.2587	5.10029	5.27958	5.08521	5.54594	5.44037	5.07884	4.82677	5.00885	5.26617	5.28282	4.88992	5.3037	5.64265	5.233	5.17607
AP1M1	6.99227	6.85994	7.00427	7.17898	7.22186	7.24123	6.78671	6.52095	6.93828	7.18386	7.23935	6.98608	7.11092	7.02613	6.86813	6.82724	6.90316	6.82708	7.02909	6.81047	7.18476	7.14385	6.89959	7.26246	7.20974	7.0339	7.03601	7.02325	7.08354
AP1M2	4.52066	3.86251	3.80239	3.8833	3.95476	4.10674	4.06551	4.38445	4.18045	4.34546	4.09329	4.37491	4.2941	3.94549	4.11913	4.01508	4.31063	4.27878	3.92134	3.90977	4.1396	3.98463	4.02559	4.0425	4.16466	4.16403	4.29376	4.05423	4.02694
AP1S1	6.01263	5.9537	6.04108	5.76504	6.23963	5.53977	5.97551	5.72092	6.03225	5.92434	6.01805	6.05169	6.00998	6.08789	5.9788	6.02869	6.19894	6.21811	5.5864	5.50189	5.97551	6.05595	5.7586	5.62066	6.02957	5.97551	5.94801	5.82267	6.16246
AP1S2	7.11321	7.09152	7.24095	7.42333	7.36945	7.31793	7.16706	6.73504	7.63539	6.7286	7.46631	7.008	7.02922	7.51428	7.24036	7.38942	6.97188	6.549	7.44683	6.97479	7.74301	7.6941	7.31835	7.13936	7.04259	6.97474	7.41935	7.1694	7.70334
AP1S3	3.03036	2.89823	2.74518	2.84868	2.8962	2.79694	2.82326	2.73464	2.80139	3.103	2.63443	2.83627	2.65648	3.0465	2.94737	2.64165	3.08643	3.02252	2.71603	2.78069	2.93055	2.77243	2.70288	2.75365	2.91695	2.85707	2.98811	2.9941	3.41215
AP2A1	7.59111	7.32307	7.56916	7.89795	7.91411	7.72598	7.60594	7.31329	7.35415	7.76848	7.60314	7.27844	7.43754	7.56748	7.55578	7.15617	7.86294	7.46503	7.60052	7.51341	7.63828	7.56693	7.50325	7.47335	7.57437	7.92183	7.79915	7.69409	7.88988
AP2A2	6.55187	6.75137	6.60548	6.56773	7.43866	6.53071	6.51355	6.67117	6.37084	6.30612	6.6655	6.54387	6.5091	6.45045	6.43574	6.17052	6.34915	6.53614	6.45928	6.51865	6.45477	6.40828	6.38314	6.5563	6.45822	6.72255	6.49536	6.7172	6.5553
AP2B1	8.87578	8.47723	8.9401	9.28047	9.10223	9.17358	8.86851	8.7298	8.87751	8.83751	8.91576	8.96517	8.61054	9.07191	8.96636	8.54087	8.92766	8.89657	9.02798	8.71745	9.06599	8.94651	8.99014	8.68491	8.88098	9.1096	9.01643	9.02164	9.41557
AP2M1	9.01043	9.02858	9.19599	9.26406	9.14051	9.05729	9.00134	8.71698	8.98764	9.29358	8.91259	8.85099	8.73481	9.06103	8.73038	9.02988	8.75455	8.75791	9.24035	8.86801	9.15236	9.34753	9.02095	9.24919	9.01579	9.33583	9.51756	8.82838	9.4953
AP2S1	7.7235	7.52907	7.42903	7.47919	7.55546	7.534	7.54673	7.64517	7.14717	7.28258	7.58628	7.79036	7.46925	7.54132	7.45983	7.51067	7.38809	7.6405	7.3718	7.51658	7.51011	7.29078	7.57441	7.72894	7.51313	7.52186	7.50138	7.29887	7.15024
AP3B1	7.43299	7.36471	7.85091	7.66039	8.13448	7.87704	7.57299	7.52765	7.44893	7.6892	7.66325	7.51021	7.45492	7.83152	7.33928	7.69159	7.42087	7.46171	7.64417	7.60011	7.61631	7.93687	7.45119	7.57818	7.57839	7.91581	7.79358	7.94377	7.50198
AP3B2	4.12043	4.41008	3.69538	3.99905	4.0058	3.92289	4.4459	4.14349	4.05575	4.01659	4.07542	4.27414	4.48322	3.80067	4.07668	4.03305	4.14273	4.35672	3.94086	3.85779	4.09047	4.26764	4.28184	3.73431	4.06802	3.99634	3.88474	4.00076	3.86285
AP3D1	7.95921	8.24935	8.21053	8.51472	8.42096	8.4303	8.53877	8.00694	8.33819	8.41529	8.86361	8.33349	8.17711	8.51802	8.21935	8.30884	8.43247	8.12318	8.39264	8.27894	8.64719	8.23717	8.45196	8.37657	8.35662	8.54694	8.34891	8.50818	8.6215
AP3M1	7.33176	6.81353	7.70996	7.69756	7.41965	7.42496	7.38987	6.94273	7.05197	7.57298	7.40563	7.01824	7.16777	7.40505	7.48968	7.02732	7.47989	7.16839	7.55913	7.33861	7.45315	7.68886	7.3314	7.23781	7.35505	7.42665	7.60814	7.48814	7.6593
AP3M2	6.42305	6.72442	6.71072	7.19242	6.62592	6.49361	6.81602	6.46386	5.68678	6.60546	6.51167	6.10604	6.45591	6.93963	6.17558	5.7059	6.66585	6.38397	6.94581	6.68594	6.53257	6.80756	6.70473	6.88371	6.61657	6.2086	6.47799	6.46947	6.43461
AP3S1	7.81099	7.69825	8.29711	7.89812	8.22142	7.83169	7.58107	7.54465	8.20764	8.0541	7.8902	7.98043	7.78485	8.01381	7.92474	8.12089	8.35242	7.55216	8.1272	7.708	8.18955	8.10344	8.37346	7.84696	8.11254	8.08111	7.88061	8.15369	8.25093
AP4B1	6.25451	6.186	6.39629	6.33905	6.0485	6.10934	6.55594	6.16309	5.64919	6.06128	6.26873	6.29009	6.46023	6.18709	6.47102	6.1059	5.92469	6.15978	6.32123	6.34624	6.25665	6.26873	6.43384	6.12438	6.27066	6.36361	6.00462	6.39617	6.29633
AP4E1	4.96547	4.83945	4.91431	5.22473	5.46277	4.98422	4.78679	4.99015	4.87404	4.98413	4.98139	4.93532	4.97778	4.80393	4.80945	4.95861	5.22872	4.44848	5.08685	4.92788	5.26803	5.42984	5.04511	4.93622	4.98817	5.33295	5.21083	4.9111	4.79944
AP4M1	5.82657	5.61433	5.82659	5.98187	5.93108	6.07996	5.84152	5.67034	5.78814	5.84635	5.87576	5.92938	5.74304	5.82089	6.07185	5.75056	5.28318	5.8632	5.92371	5.57269	5.83608	5.62328	5.88387	5.74376	5.71519	6.0263	6.02345	5.71614	6.0857
AP4S1	4.02563	3.5772	4.03914	4.02873	4.0159	3.97059	4.40046	3.98756	4.0895	3.84602	3.91189	4.24842	3.62937	3.82951	3.83676	3.48024	3.74514	4.22484	4.01376	4.01437	3.68646	3.56535	4.27342	4.4781	4.17066	4.40638	3.79699	4.08233	4.11275
AP5B1	5.0807	5.32922	5.29473	5.08201	5.07941	4.82531	5.19679	5.66809	5.1505	5.49404	5.25934	5.17433	5.10056	4.71126	4.91253	5.55426	5.38639	5.40309	5.11537	5.1505	5.21051	4.84917	4.92754	4.80543	5.1505	5.08536	4.88817	5.12517	5.19615
AP5M1	6.90189	6.44493	7.43676	7.40371	6.98771	7.13827	6.76932	6.74519	7.10003	7.38237	7.08523	6.7416	6.77511	7.38776	6.95258	7.2257	7.54625	6.60084	7.05215	7.02382	6.88103	7.65998	6.93933	6.67219	7.12032	7.36098	7.0403	7.43619	7.17412
AP5S1	6.40503	6.27688	6.34954	6.16967	6.12495	6.34065	6.1977	6.30551	6.53366	6.39828	6.29683	6.11861	6.42628	6.28904	6.51371	6.53571	6.37831	6.56401	5.80451	6.24599	6.20476	6.22636	6.28442	6.26754	6.24478	6.61354	6.09384	6.18052	6.33614
AP5Z1	5.65847	5.61098	5.55909	5.01116	5.41404	5.49292	5.65935	5.43643	5.51071	5.27973	5.58583	5.46711	5.28878	5.43994	5.65948	5.4242	5.75899	5.43401	5.33925	5.4308	5.25317	5.24798	5.19829	5.4242	5.49825	5.34084	5.40036	5.27308	5.31038
APAF1	4.64726	4.78988	4.83402	4.80654	5.44379	4.81273	4.7056	4.57253	4.29622	4.44456	4.50134	4.76581	4.56891	4.54076	4.66768	4.35455	4.32146	4.62918	4.59876	4.65881	4.79123	4.83799	4.89068	4.66542	4.62471	4.38387	4.47734	4.81661	4.69863
APBA1	4.8883	4.91134	4.49751	4.60413	4.38228	4.45527	4.5119	4.75706	4.63141	4.6076	4.88987	4.7087	4.88063	4.68377	4.5419	4.64937	4.82374	4.89322	4.49753	4.36178	4.39052	4.51535	4.4704	4.64411	4.60391	4.56915	4.58344	4.63933	4.83016
APBA2	3.94391	3.87278	3.62114	3.68504	3.63263	3.98298	3.79428	4.01199	3.80797	3.90129	3.71733	4.04629	3.75219	3.77056	3.75903	3.74187	4.01169	3.96721	3.62092	3.5853	3.65836	3.68993	3.69839	3.8729	3.6507	3.74942	3.75669	3.70722	3.7643
APBA3	4.93281	4.9859	4.88596	4.93697	4.90318	5.06311	4.88794	4.99444	5.04149	4.58242	4.89221	5.166	4.87004	4.81298	5.02669	4.54401	5.26607	4.76394	4.67098	4.73023	4.75977	4.83721	4.78766	4.91184	4.732	4.80057	4.85	4.91986	4.60311
APBB1	6.25469	6.14464	6.50115	6.61499	6.40049	6.60452	6.48818	6.60791	6.66529	6.64447	6.81374	6.44382	6.29799	6.74591	6.1966	6.69425	6.56499	6.85417	6.53076	6.19692	6.23202	6.42682	6.49509	6.56385	6.61575	6.76062	6.43569	6.74674	6.53339
APBB1IP	4.18976	4.28463	3.9778	3.78573	5.44928	3.91744	3.97023	3.95673	3.92511	3.92458	4.22272	4.09476	3.82773	4.0774	3.84015	3.64891	3.91319	3.9817	3.69831	3.8828	4.02996	3.92113	3.95402	3.86757	3.82543	3.99485	4.14828	4.16304	4.30107
APBB2	8.1518	8.08632	8.3732	7.99759	8.28796	7.91886	7.79142	8.0022	7.94789	7.53716	7.5074	8.00675	8.01014	7.90244	8.00867	7.9362	8.01014	7.70942	8.08177	8.04358	7.88197	8.10675	8.23698	7.77872	8.22968	8.31631	8.08593	8.36194	7.95507
APBB3	5.90473	6.71285	5.77391	6.27647	5.94568	6.11268	6.35814	6.07422	5.1887	6.13473	5.47176	5.95236	6.20695	5.79742	5.59361	5.88982	5.88247	5.68819	5.81258	6.30088	5.98522	5.96348	6.09522	6.22989	5.84781	5.96348	5.94973	6.24451	5.86126
APC	5.91992	5.54028	6.4352	6.55552	6.48697	6.25572	5.9528	5.74619	5.93324	6.54113	6.08964	6.12901	6.08434	6.16211	6.12935	6.1717	6.33367	5.63535	6.49904	6.18876	6.32186	6.59166	6.15518	6.16139	6.21709	6.3253	6.21329	6.28996	6.23274
APC2	4.82019	4.58383	4.58233	4.61367	4.58488	4.81758	4.90068	4.91535	4.92463	4.61973	4.65266	4.69549	4.58781	4.57656	4.56224	4.54494	4.50848	5.13047	4.41587	4.53068	4.35897	4.60529	4.35811	4.92875	4.4471	4.63139	4.42277	4.35133	4.72773
APCDD1	7.3847	7.04917	7.67057	7.3992	7.86791	7.49497	7.66865	7.44784	6.62425	7.89308	6.799	7.58118	6.93679	8.08317	7.30039	7.72127	7.30702	7.03185	6.82	7.21133	7.49589	7.17416	7.10771	6.7794	7.57648	8.2	7.68342	7.11876	6.70175
APCDD1L	5.3271	5.32629	4.94616	5.12812	4.96673	5.08545	5.21533	5.62389	5.34137	5.28076	5.18276	5.53914	4.95688	4.9063	5.03252	4.77693	5.01265	5.58094	5.133	4.95199	4.95449	4.74181	5.01376	4.82124	5.31839	5.03032	5.06396	5.04876	5.02085
APCS	3.40036	3.70128	3.63631	3.64001	3.41876	3.32315	3.58539	3.63073	3.61228	3.47775	3.5574	3.74237	3.92244	3.34258	3.91473	3.72216	3.93805	3.8697	3.41355	3.75637	3.60735	3.41866	3.6729	3.24632	3.52296	3.48034	3.64885	3.50107	3.76203
APEH	7.07778	6.84828	7.07973	7.07778	6.85092	6.9922	7.07778	7.1415	6.95416	7.38113	7.24981	7.08681	6.84313	7.32049	7.22242	7.00731	6.86223	7.29451	7.07778	7.05108	7.35568	6.80639	7.07464	6.9706	7.00466	7.08291	7.21467	7.17232	7.07778
APEX1	8.74647	7.78698	9.06317	8.69558	8.59342	8.08564	8.34007	8.18425	8.93384	8.8514	8.57875	7.997	8.62514	8.70863	8.90515	8.78274	9.14458	8.57284	8.63062	8.05558	8.53551	8.90931	8.09915	8.13953	8.86689	9.13347	9.12407	8.91896	9.32596
APEX2	5.43237	5.24874	5.44542	5.34428	5.53142	5.28244	5.25615	5.1878	5.05574	5.04917	5.0945	5.09468	5.58389	5.32543	5.1906	5.276	5.32136	5.48721	5.3506	5.08438	5.17118	5.15678	5.23155	5.14924	5.15637	5.46783	5.34112	5.20179	5.42499
APH1A	6.09099	5.92149	6.57242	6.19759	6.77181	6.29931	6.39506	6.1974	6.87281	6.28862	5.99307	6.37782	6.26579	6.44892	6.13318	6.63645	6.44037	6.33635	6.39539	6.4392	6.46956	6.40259	6.41435	6.19782	6.13076	6.53767	6.40489	6.51806	6.75838
APH1B	5.01628	4.77661	5.07687	4.68357	5.31467	4.40347	4.6601	4.91173	4.50678	4.75671	4.68471	5.09712	4.73713	4.98037	4.93704	4.69508	4.58891	4.80862	4.78311	4.66053	4.77661	4.77661	4.88596	4.76732	4.57411	4.79961	4.56275	4.59929	5.24785
API5	7.77356	7.30402	8.33038	8.27822	8.36693	7.98233	7.84235	7.21964	8.39749	8.41785	8.11927	7.04947	7.42301	8.21622	7.99337	8.02784	8.56102	6.77092	8.25158	7.53201	8.32444	8.59689	7.41123	6.91581	8.17006	8.3311	8.19901	8.50438	8.6979
APIP	5.85925	6.34926	6.43131	6.20296	6.42145	6.12563	5.90144	6.20654	6.75014	6.53237	6.07405	6.21534	5.91307	6.23469	6.38838	6.7642	6.18444	6.96516	6.78472	6.6841	6.23698	6.40702	6.03028	6.34926	7.29537	6.41868	6.34767	6.39141	6.57256
APITD1-CORT	3.81249	3.72152	3.70281	3.58477	3.81117	3.58952	3.7058	3.83475	3.89496	3.67684	3.74966	3.84992	3.38024	3.4727	3.61056	3.73206	3.44402	3.61081	3.83006	3.81523	3.70281	3.66454	3.65729	3.74769	3.64798	3.76375	3.83566	3.70281	3.7342
APLF	5.08924	5.10701	5.17063	5.29578	5.52214	5.17063	5.10797	5.12505	5.14361	5.13487	5.01543	5.22934	4.97382	5.13839	5.05397	5.09186	5.07506	4.97709	5.27664	4.99636	5.21428	5.35349	5.07055	5.12551	5.27355	5.54956	5.37899	5.07833	5.41763
APLN	5.78397	5.93715	6.18154	5.47034	5.46488	5.88722	6.17814	6.14866	5.92744	5.63252	5.70786	5.99196	5.664	6.1986	6.92952	6.02667	6.20883	6.01236	5.75439	5.68906	6.16574	5.96862	7.01341	5.83402	5.86728	5.76193	5.39352	5.84302	5.52071
APLNR	7.42887	6.79955	6.8885	6.81287	5.72581	6.91861	6.13326	6.83318	7.02883	6.68548	5.92279	6.54522	7.07621	6.51105	8.27376	6.32107	6.33584	8.18856	7.1398	6.99722	6.84284	7.09946	7.3238	6.31452	7.3608	6.8492	6.64303	6.16481	6.77289
APLP1	6.74592	6.64778	6.62332	7.12001	6.67795	7.07725	6.63616	6.76985	6.34372	7.18795	7.23819	6.8467	6.08182	6.80578	6.55548	6.45367	7.04473	5.92186	6.13885	6.63396	6.77319	6.74789	6.37176	7.29275	6.94367	6.62813	6.65465	6.44601	6.42241
APLP2	10.1334	9.92783	10.3251	10.3339	10.3727	10.3543	10.2491	9.95545	10.307	10.1961	10.3001	10.1722	10.1946	10.3137	10.2435	10.3336	10.2826	10.1011	10.1887	10.3023	10.4326	10.4816	10.1606	10.3389	10.4207	10.3956	10.3848	10.2799	10.5867
APMAP	5.74696	6.17084	6.19854	6.17445	6.44373	5.96754	5.98304	6.08102	6.08935	6.2623	6.02319	6.14074	6.08839	6.28535	5.86836	6.25044	6.08839	5.83513	6.01278	5.82671	6.17126	6.08839	6.15118	6.00483	6.06322	6.26314	5.78065	6.09865	6.01222
APOA1	6.97605	6.08502	6.72921	7.45656	6.51854	6.83489	6.59949	6.08714	6.99446	7.44477	6.74057	6.61588	5.54129	7.24101	6.40555	6.08851	5.76052	5.91242	6.53203	6.50401	6.02965	5.88706	6.57529	6.63173	6.327	6.19088	5.87454	5.66268	6.04279
APOA2	4.84947	4.74442	4.71503	4.20711	4.15629	4.64554	4.83691	4.59293	4.94699	4.8742	4.89524	4.59545	4.7069	4.46429	4.78089	4.72681	4.86191	5.05267	4.65132	4.38383	4.46851	4.62156	4.58277	4.27895	4.60365	4.21997	4.57357	4.79585	4.44725
APOA4	4.92169	4.67295	4.52556	4.44968	4.70689	4.46845	4.6217	4.7219	4.73798	4.59032	4.64992	4.54007	4.72097	4.54088	4.63086	4.43513	4.52177	4.79317	4.5114	4.5262	4.52534	4.29701	4.27201	4.50626	4.55326	4.49362	4.60337	4.42679	4.54948
APOA5	3.87662	4.00993	3.43921	3.65958	3.52193	3.62762	3.75029	3.94206	4.02418	3.92693	4.06522	3.69158	4.29934	3.87126	4.02294	3.92341	3.99232	4.24403	3.5365	3.78378	3.9219	3.82512	3.49119	3.90844	4.04062	3.67133	3.79977	3.93028	3.75245
APOB	6.36262	5.69552	7.10532	7.06233	8.23636	7.66618	7.11269	5.60932	7.21788	6.51179	7.22883	6.8831	6.05313	7.34146	7.16434	6.48948	6.90675	6.5178	7.44148	7.23498	7.38636	6.51998	6.09439	6.01276	5.56282	6.36988	6.23917	6.75986	5.36832
APOBEC1	3.85661	3.83122	3.86013	3.64806	3.81831	3.84498	3.82254	3.85753	4.02684	4.13285	3.84698	3.73487	3.80688	3.81027	3.86773	3.8088	4.02291	4.06184	3.74015	3.80287	3.69627	3.66603	3.68791	4.11889	3.79013	3.79128	3.78958	3.96204	3.60895
APOBEC2	9.95127	8.96007	9.75183	10.2135	10.0613	10.1415	10.2045	9.77126	10.8528	10.3427	10.6055	10.0084	9.63526	10.1426	9.81595	10.3261	9.85146	10.1142	9.61633	9.67043	10.0914	9.7742	10.0257	9.62694	9.71049	10.4232	10.5798	10.1624	10.584
APOBEC3A_B	4.40726	4.45585	3.9518	4.18922	4.14973	3.99884	4.33446	4.46479	4.10864	4.24542	4.19467	4.48865	4.5426	3.98041	4.45365	4.21366	4.52248	4.15589	4.13325	4.04742	4.08745	4.14984	4.27459	4.20751	4.13406	4.23463	4.03226	4.07084	4.2755
APOBEC3B	4.06437	5.31587	4.43322	4.07677	4.69846	4.23321	3.72268	4.26418	4.37691	4.28265	4.79155	3.35404	4.52693	4.00867	4.15658	4.48867	4.34293	4.37865	4.52693	4.26418	4.26418	4.65131	3.98239	4.0469	4.23378	4.01137	4.26418	4.77218	4.32684
APOBEC3C	7.34245	7.29728	8.00692	7.45055	7.49779	7.28697	7.59577	7.45068	7.01717	7.3867	7.45135	7.12355	7.89082	7.83494	7.89323	7.53385	7.71996	7.63917	7.54621	7.56535	7.4413	7.47761	7.63501	7.34523	7.53885	7.3791	7.85389	7.53753	7.90542
APOBEC3D	6.14	6.253	6.11727	6.06137	6.3398	5.91319	6.30919	6.04404	6.10702	5.75199	6.37563	6.06073	6.13923	6.24886	6.18157	5.8699	6.20924	6.43046	6.04017	6.04704	6.04176	5.97586	6.19218	6.18528	6.29724	6.06066	6.17605	6.05208	6.32357
APOBEC3F	5.05065	5.02107	5.0096	5.16892	5.38349	5.11923	5.12073	5.01623	4.6797	5.07594	5.20728	4.75174	4.90944	4.85024	5.0205	4.99709	5.21621	5.2261	4.84889	5.0356	5.09628	5.05388	5.12352	4.99189	5.1169	4.92321	4.8895	4.91137	5.49698
APOBEC3G	3.9244	3.97919	3.85139	4.25357	5.51306	4.69029	4.1334	4.09642	4.13477	4.17647	4.19754	4.12991	4.03197	3.87098	4.03748	4.35885	3.88308	4.1847	4.1441	4.36908	4.43437	4.26287	4.73208	4.23468	4.24283	3.95396	4.44764	4.16528	4.5754
APOBEC3H	4.28306	4.00205	3.62477	3.68102	3.91597	3.80148	4.19311	3.83671	3.77903	3.714	3.85285	3.76951	3.80148	3.8687	3.512	3.80148	3.60787	3.95723	3.55102	3.93411	3.78364	3.9673	3.83763	3.64511	4.02243	3.83339	3.45662	3.69365	3.95319
APOBEC4	3.08609	2.94824	3.11474	3.2458	3.16181	3.11238	3.16181	3.03928	3.35966	3.08414	3.16181	3.14917	2.96723	3.11318	3.25877	3.05004	3.40517	3.53411	3.28154	3.53575	3.29222	3.17998	3.04497	3.16181	3.20917	3.32451	3.18939	3.16181	3.25977
APOBR	4.53098	4.18487	3.77825	3.93935	4.09509	4.03481	4.51261	4.40139	4.15697	4.60644	4.6264	4.73692	4.45656	4.42978	4.69687	4.32966	4.69199	4.75181	3.96971	3.9637	4.1942	3.84121	4.01872	4.23861	4.47885	4.1685	4.26188	4.30914	4.34725
APOC1	3.7001	4.10168	3.75816	3.66492	3.57674	3.62321	3.78143	3.71956	3.91942	3.40605	3.79806	3.78192	3.89035	3.81403	3.77269	3.6103	3.90872	4.20931	3.77359	3.73004	3.83341	3.71042	3.77362	3.66843	3.90227	4.08091	3.59483	3.4334	4.10606
APOC3	4.51295	4.28143	4.28098	4.26122	4.16945	4.27255	4.5175	4.82883	4.51293	4.38422	4.32167	4.59511	4.56607	4.27013	4.58766	4.10111	4.39637	4.67374	4.24472	4.39667	4.20786	4.16283	4.19743	4.11376	4.09338	4.14626	4.33441	4.12917	4.02696
APOC4-APOC2	4.53276	4.3875	4.40498	4.11009	4.26487	4.2953	4.41844	4.4591	4.44838	4.44107	4.4295	4.44358	4.4979	4.39845	4.57768	4.3848	4.44655	4.50826	4.26448	4.25605	4.27257	4.24445	4.32633	4.2813	4.46638	4.37878	4.19458	4.17704	4.20888
APOD	10.9317	10.6579	10.4842	11.8046	10.8832	11.4887	10.9118	11.1588	11.3842	10.685	10.7949	11.103	10.7328	10.7394	10.2897	11.2355	10.0313	10.4703	11.0673	11.4583	10.1511	11.2812	10.3718	10.7922	10.5956	11.1868	11.598	11.251	11.0153
APOE	5.82513	6.3532	5.74145	5.62308	5.39876	5.69953	5.98149	5.71377	6.06053	5.75704	5.51066	5.69309	5.50571	5.69254	6.08707	5.42431	5.90744	6.02419	5.5968	5.41304	5.50019	6.03753	5.28391	5.8277	5.59401	5.85346	5.89972	5.67256	5.71806
APOF	3.25208	3.26861	3.23307	3.1227	3.13834	3.30271	3.25358	3.49042	3.11673	2.99486	3.18841	3.22404	2.8564	2.98445	3.41324	3.20888	3.44578	3.17704	3.3491	3.20347	3.17505	3.16821	3.12217	3.01957	3.04621	2.91799	3.30558	3.34017	3.0927
APOH	3.12934	3.08081	3.01384	2.9731	2.88244	3.12762	3.01384	3.05402	3.01384	3.02053	2.96296	3.00063	3.29826	3.05904	2.87348	2.97853	3.27576	3.01384	2.86354	3.11527	3.0362	3.00206	3.04498	2.99958	2.91735	3.20251	3.01384	2.94032	2.85986
APOL1	5.45048	5.66865	5.80289	5.22586	7.70895	5.28393	5.55486	5.44384	7.00744	5.52283	6.41234	5.42265	5.71232	5.94292	5.78674	5.93027	6.10658	5.93977	5.49917	5.3883	5.61341	5.96294	5.81658	5.51421	5.39822	6.05541	6.31365	5.33875	7.81541
APOL2	5.59534	5.38253	5.811	5.35063	6.12189	5.3406	5.44966	5.72581	5.6174	5.44915	5.89108	5.48996	5.38034	5.43879	5.45057	5.34679	5.68174	5.51776	5.18956	5.55397	5.7398	5.54842	5.57498	5.48795	5.34799	5.76462	5.50592	5.58768	7.21173
APOL3	5.07686	4.60356	5.11478	5.13323	5.77637	5.10731	5.10655	4.86381	5.56327	4.93642	5.0097	4.71633	5.45893	4.80719	4.93181	5.4809	5.18468	5.24959	5.26464	5.42307	4.67801	5.06732	5.1184	4.99224	5.24572	5.17416	5.33267	5.13845	5.81507
APOL4	4.45607	4.42406	4.31585	4.73785	5.12416	4.27584	4.35697	4.24766	4.98469	3.76601	4.82947	4.1773	4.08997	3.82227	3.96992	4.1701	4.86298	4.33514	4.44359	3.95773	4.3142	4.37848	4.56754	4.26116	4.34812	4.90029	5.06799	4.53276	6.75403
APOL5	3.82956	3.5218	3.44092	3.22645	3.21868	3.31666	3.3814	3.78196	3.7003	3.50993	3.51264	3.43461	3.70267	3.56759	3.45331	3.43357	3.81463	3.50284	3.144	3.43449	3.47419	3.33789	3.3766	3.52517	3.64365	3.54792	3.59736	3.5083	3.23189
APOL6	5.37572	5.31666	5.5793	5.60608	7.86962	5.60071	5.60442	5.32464	6.80594	5.64937	6.27067	5.20717	5.06627	5.55103	5.41339	5.98003	5.58632	5.52548	5.98106	5.67224	5.48308	5.69786	5.60072	5.36923	5.36052	5.92502	5.92241	6.23345	8.74955
APOLD1	6.5553	6.61475	7.10743	6.5927	6.13248	6.21952	6.60941	6.92139	5.87544	5.79637	6.60151	6.80902	7.05216	6.37946	6.73281	6.96019	6.29052	5.69566	7.14806	6.64716	6.48133	6.65653	7.34833	6.08533	6.74915	6.50756	6.50542	6.62714	5.75014
APOM	4.27221	4.12361	3.99326	4.28938	3.96466	3.98674	4.0549	4.40102	4.1188	4.04667	4.31299	4.49879	4.25267	4.35567	4.10491	4.28392	4.28155	4.81705	4.47395	3.86452	4.85472	4.33606	4.53791	4.54168	4.52002	4.32849	4.59257	4.15818	4.48609
APOO	9.50369	8.37912	10.0498	9.68533	9.18187	9.58571	9.43968	9.23406	9.58571	9.95427	9.62758	9.31955	9.50634	9.93378	9.81674	9.31181	10.002	8.93822	9.66554	9.58571	9.68061	10.1188	9.20462	9.44655	9.77449	9.5667	9.48042	10.016	9.38034
APOOL	7.96904	7.6334	9.18147	8.59915	8.0892	8.55184	8.28716	8.15508	8.44364	8.35985	8.29892	8.01556	8.55813	8.35648	8.54538	8.4929	9.05209	8.12423	8.74775	8.63667	8.34623	8.98822	8.28148	8.16698	8.20333	9.00483	8.77393	8.90007	8.74237
APOPT1	5.79729	6.13626	5.63284	6.14287	5.77918	5.79736	5.93559	5.68516	6.10546	6.13185	6.39726	5.60291	6.24771	5.9063	5.93559	6.13337	6.16184	5.91574	5.93384	6.13873	5.93559	6.13872	5.66152	6.07104	5.77841	5.78207	5.66629	5.90457	5.8025
APP	10.9401	10.8727	10.8857	10.9113	10.9601	10.8885	10.8353	10.819	11.0609	10.6283	10.8424	10.9669	10.8524	11.0028	11.0433	10.9283	10.9009	10.9301	10.9894	11.0092	11.0903	11.0145	10.9301	10.9679	10.9301	10.9503	10.8611	10.9301	11.091
APPBP2	5.70046	5.62935	6.70156	6.6523	6.49727	6.37747	6.35925	5.665	6.28071	6.41916	6.46684	6.10829	6.11677	6.47771	6.36777	6.47047	6.48505	5.6535	6.36514	6.27364	6.39759	6.83334	6.35008	6.21863	6.19805	6.23077	6.67428	6.62136	6.90735
APPL1	8.48367	8.70013	8.8141	8.84654	8.58712	8.60984	8.68032	8.55229	8.77544	8.72188	8.70732	8.3755	8.56735	8.87113	8.67184	8.85242	8.67892	8.65268	8.85131	8.73596	8.73917	8.82646	8.84551	8.83821	8.73563	8.93272	8.87903	8.74349	8.9715
APPL2	6.88167	6.80439	7.24494	6.84639	7.10522	7.00247	7.35233	7.27976	6.3872	6.96488	7.02996	6.88354	7.1597	6.84295	6.69192	6.81178	6.72	6.8649	7.16725	7.32341	6.7364	6.78594	6.98764	7.35272	6.91201	6.91559	6.97154	6.8673	6.24331
APRT	7.10736	7.20887	6.49018	6.54698	6.49831	6.70142	6.81569	6.80465	6.71112	6.66392	7.00471	6.83052	6.74285	6.7073	6.83466	6.73439	6.50712	7.00427	6.71632	6.52166	6.72618	6.41195	6.42488	6.82261	6.81866	6.28903	6.74449	6.44948	6.4662
APTX	5.1244	5.24174	5.0979	5.09331	5.02865	5.02865	4.89892	4.86674	4.98598	4.91254	5.18017	5.09183	4.98793	4.92575	5.19816	5.07392	5.02865	5.02865	5.02865	4.97046	4.94268	5.09641	4.94588	5.20684	5.05324	4.95221	4.87412	5.02913	5.07417
AQP1	9.44522	8.83725	9.87447	9.31525	9.47755	9.58859	9.58357	9.56209	9.09094	9.27608	8.83239	9.26064	9.71639	9.62265	9.52098	10.0068	9.52072	9.72578	9.50081	9.50439	9.10787	9.69551	9.86221	8.34361	9.721	9.76163	9.53851	9.23072	8.86889
AQP10	4.11964	4.59522	4.26681	4.56713	4.11484	4.09131	4.2536	4.14755	4.22421	5.03884	4.57733	4.31629	4.04538	4.344	4.45931	4.33379	4.61694	4.36378	4.08244	4.33606	4.4711	4.35923	4.72717	4.61981	4.33327	4.53015	4.28393	4.4119	4.29048
AQP11	4.87414	4.75207	4.70764	4.65553	4.78965	4.85308	4.98728	4.84536	4.56905	4.60807	4.89956	4.75533	4.87291	4.82851	4.70616	4.84911	4.9439	4.85901	4.73756	4.87596	4.58306	4.62158	4.67795	4.92403	4.58374	4.85739	4.58234	4.91089	4.54004
AQP12B	6.34676	6.25507	5.74101	5.65336	5.74254	5.72105	6.18069	6.00213	6.17452	5.99864	5.92716	5.96411	5.98323	5.73255	6.34478	5.71443	6.14998	6.56718	5.58897	5.65268	5.83023	5.58962	5.37551	6.02174	6.09823	5.52363	5.86466	5.64484	5.83638
AQP2	5.5197	5.34482	5.21811	5.31798	5.21	5.37966	5.26949	5.45363	5.53269	5.56183	5.33803	5.41525	5.35806	5.26089	5.38345	5.39366	5.6179	5.86833	5.26645	5.16678	5.35302	5.12721	5.09302	5.24788	5.59441	5.35806	5.29576	5.08479	5.5952
AQP3	6.10992	5.71865	6.27668	6.07438	6.32456	6.00625	6.27799	6.89296	6.41915	5.74496	6.04188	6.27241	6.11209	6.66442	6.10398	6.0667	6.36707	6.30275	6.07673	5.58967	6.04831	5.77011	6.3884	6.12565	5.74614	6.53604	6.43211	5.59674	5.98316
AQP4	5.11052	5.42379	5.44262	4.73228	4.92004	5.55225	5.15908	5.14588	5.16785	4.90679	4.6412	5.08429	4.96574	6.59482	5.3671	4.55497	6.70809	5.70585	5.4126	5.33122	5.32897	5.19118	5.52644	5.42207	4.22101	5.67473	4.69791	5.6615	4.65209
AQP4-AS1	3.20902	3.40876	3.45996	2.84481	3.07522	3.15936	3.4028	3.21831	3.58585	3.10929	2.98618	3.24276	3.31385	3.24936	3.74204	3.52096	3.41575	3.44503	3.18591	3.15134	3.00656	2.89559	3.24433	3.23777	2.85926	2.9572	3.05217	2.90176	3.1587
AQP5	5.20496	5.36745	4.67679	4.65557	4.72072	5.15442	5.00204	4.92004	5.01863	5.27561	5.2252	4.91566	5.06226	4.84369	4.95365	4.95774	4.95143	5.39154	4.44492	5.11265	4.88234	4.71079	4.63448	5.11336	5.00609	4.8195	4.83717	5.10705	4.58437
AQP6	4.87623	5.07013	4.34819	4.51277	4.39561	4.62056	4.65066	4.77323	4.96885	4.6518	4.60045	4.70188	4.80667	4.62901	4.89821	4.63836	4.53508	5.02697	4.51842	4.40623	4.54767	4.49556	4.58887	4.58037	4.70346	4.54708	4.60425	4.51432	4.41416
AQP7	8.7986	8.76004	9.19262	8.70193	8.75241	8.49213	9.26071	8.54912	9.18775	9.07427	8.63644	8.71911	9.02245	9.16504	8.86883	8.6711	8.87909	8.67083	9.00051	8.84206	8.84206	8.48642	8.87534	8.27311	8.48778	9.4557	8.49094	9.0128	9.09
AQP8	4.6606	4.49346	4.34771	4.24412	4.16767	4.21428	4.36112	4.51652	4.58988	4.64402	4.45015	4.29389	4.51517	4.23032	4.5884	4.48878	4.82964	4.84261	4.21741	4.31698	4.39338	4.27246	3.96157	4.3411	4.36112	4.29334	4.33233	4.24033	4.31772
AQP9	3.37736	3.44257	3.26206	3.26436	4.48708	3.21433	3.49009	3.60766	4.13371	3.68385	4.21695	3.51956	3.49009	3.3663	3.19951	3.25133	3.57256	3.40809	3.38037	3.46403	3.49891	3.33801	3.49009	3.49009	3.39254	3.49009	3.31319	3.49009	3.94379
AQR	7.15444	6.99	7.25029	7.44203	7.54014	7.19191	7.02587	6.91284	7.09849	6.98104	7.16185	7.10148	6.98372	7.19521	7.19676	7.11385	6.99587	6.69252	7.3564	7.29554	7.33348	7.60693	7.40794	6.9894	6.99748	7.19676	7.26273	7.3696	7.23456
AR	6.77219	6.58938	6.80517	7.14584	6.39677	7.0044	6.48543	6.81757	6.70906	7.04967	6.68064	6.74848	7.04131	6.99039	7.0129	6.74203	6.70788	6.93766	6.82391	6.7049	6.97034	6.62452	6.80106	6.99096	6.72104	6.47447	7.01251	6.9767	7.63678
ARAF	7.12416	6.90784	7.3959	7.35913	7.0266	7.20382	7.28187	6.82109	7.59945	7.41615	7.38183	7.00212	7.31635	7.49313	7.23805	7.44136	7.24839	7.02738	7.21004	7.069	7.2146	7.13413	7.05452	7.16132	7.23955	7.43304	7.72702	7.43329	7.51788
ARAFP2	4.36022	4.11238	3.86698	3.86173	4.04211	4.0709	4.00935	3.99615	4.34374	4.50504	4.15465	4.04211	3.84342	3.81782	4.09059	3.98251	4.36399	4.20724	4.04211	4.00467	4.1985	4.03445	3.90063	4.43641	4.20284	4.00976	4.22141	3.75395	3.77413
ARAP1	6.57278	6.3861	6.38652	6.44731	7.36184	6.38755	6.74875	6.5686	6.35652	6.58923	6.71987	6.43497	6.33307	6.31712	6.36535	6.34239	6.35885	6.55848	6.22633	6.61552	6.32578	6.21809	6.56178	6.49754	6.61296	6.89353	6.49754	6.56964	6.41898
ARAP2	3.41795	3.51543	3.81363	3.53426	5.55583	3.54085	3.61321	3.88782	4.02046	3.35825	4.16301	3.66133	3.52373	3.60133	3.52776	3.6151	3.51377	3.61631	3.47987	3.85935	3.49841	3.56286	3.90739	3.57123	3.68879	3.66376	3.38254	3.57841	4.04141
ARAP3	6.2975	6.66843	6.29545	6.34516	5.92452	6.05533	6.39635	6.6582	6.3132	6.21767	6.2406	6.12846	6.5601	6.01677	6.43844	6.07264	6.07169	6.48912	6.30046	6.43877	6.19485	6.2975	6.79458	6.40448	6.59306	6.07069	6.06682	6.23043	6.00684
ARC	6.47486	6.47694	5.87177	5.92855	6.10662	5.95958	6.42689	6.23506	6.33622	6.18296	6.11784	6.2788	6.26628	5.99011	6.50981	6.1471	6.30964	6.6884	5.90908	6.05702	6.01194	5.926	6.20076	6.27702	6.3618	6.17833	6.212	6.11607	5.92825
ARCN1	8.31513	8.20973	8.62976	8.40636	8.44998	8.35418	8.19816	8.17257	8.53999	8.45293	8.48653	8.29386	8.12859	8.39147	8.22913	8.4254	8.37909	8.08939	8.52403	8.40296	8.59753	8.71004	8.46717	8.37237	8.29646	8.40245	8.47276	8.43931	8.61419
AREG	4.23526	4.1075	4.89456	4.58429	4.61224	4.83015	4.53173	4.02349	4.28148	5.29422	5.36933	3.99951	4.27402	4.20706	4.91675	7.27583	5.66341	4.12432	5.08528	4.50828	4.39021	5.28826	5.4098	4.49662	4.10051	3.99879	4.5079	5.7291	4.41086
AREL1	6.80614	6.7718	7.23635	7.26598	7.12934	7.22916	6.92328	6.92602	7.04933	7.05556	6.94466	7.00271	6.90825	7.208	6.90319	6.96869	6.74222	6.84034	7.27071	7.21594	7.18521	7.04861	7.13653	6.9902	6.81713	7.48567	7.11437	7.06685	7.30339
ARF1	10.3285	10.0831	10.1726	10.349	10.234	10.3008	10.2707	10.4121	10.2546	10.2428	10.2412	10.3463	10.1164	10.294	10.1398	10.1587	10.0802	10.3772	10.2854	10.2627	10.2674	10.0242	10.3187	10.5363	10.2025	10.2554	10.25	10.2803	10.1299
ARF3	8.51773	8.64778	8.46906	8.32494	9.07716	8.44058	8.17867	8.27909	8.71245	8.59082	8.46906	8.35048	8.31106	8.43766	8.25188	8.6243	8.36305	8.19719	8.37955	8.41163	8.57072	8.35923	8.5987	8.42109	8.42268	8.70204	8.56602	8.38969	8.97586
ARF4	8.80555	8.29805	9.32593	9.2417	9.42644	8.97158	8.4699	8.46459	9.10065	8.89172	8.66161	8.93162	8.1749	9.08944	8.58978	8.71528	9.03808	8.44906	8.98194	8.46649	9.07393	9.2674	9.01153	8.39963	8.67232	9.21512	9.09467	8.79078	9.49251
ARF5	7.50152	7.44021	7.26085	7.45316	7.50511	7.32078	7.24577	7.51348	7.5886	7.47636	7.36243	7.38435	7.34906	7.5824	7.42957	7.74395	7.29339	7.72499	7.32139	7.32518	7.58486	7.25653	7.44998	7.54399	7.22728	7.3034	7.6429	7.42147	7.22407
ARF6	7.10288	6.66104	7.25981	7.3175	7.85709	7.1187	6.90204	7.10288	7.29817	6.9314	7.1536	6.90386	6.82275	6.98127	7.18271	7.05256	7.53091	6.72911	7.11338	6.64479	6.88422	6.95635	6.79597	6.94117	7.28459	7.68602	7.43318	7.37445	7.87921
ARFGAP1	6.27286	6.67268	6.16898	6.12342	6.15073	6.19928	6.28759	6.276	6.30875	6.29873	6.33701	6.45876	6.57822	6.20929	6.21357	6.24704	6.32408	6.37091	6.2506	6.28681	6.19607	6.23009	6.36963	6.49575	6.2538	6.05405	6.14504	6.26357	6.21742
ARFGAP2	6.23572	6.64026	6.45641	6.61362	6.33914	6.42608	6.66126	6.24276	6.47617	6.73315	6.51834	6.23749	6.29098	6.42559	6.10312	6.84378	5.9684	6.38804	6.37757	6.5977	6.54258	6.21266	6.70109	6.43063	6.40155	6.64585	6.27343	6.48205	6.42559
ARFGAP3	6.23929	6.43245	6.74133	6.51008	6.59037	6.50781	6.50927	6.27447	7.07085	6.59041	6.7153	6.52075	6.40678	6.63818	6.62541	6.68978	6.59863	5.90575	6.57875	6.53223	6.56124	6.65389	6.61764	6.42902	6.42216	6.73379	6.87612	6.64144	7.28632
ARFGEF1	7.0437	7.14584	7.41669	7.47991	7.42088	7.2046	7.20975	7.18765	7.31139	7.1449	7.09224	7.17769	7.25913	7.117	7.13827	7.34346	7.01202	6.78307	7.37577	7.34477	7.28361	7.42864	7.37507	7.20913	7.30424	7.30792	7.32186	7.40521	7.37256
ARFGEF2	8.05138	7.90194	8.30424	8.48458	8.17045	8.36513	8.41618	8.17049	8.40174	8.33983	8.31907	8.05616	8.29536	8.43153	8.18597	8.19411	8.00139	7.9041	8.56509	8.33133	8.33411	8.48732	8.40042	8.27391	8.16941	8.45265	8.40453	8.27337	8.61247
ARFGEF3	5.81304	5.47226	4.83543	7.08515	5.46503	5.50618	4.77933	5.609	4.88219	6.46272	5.94645	5.89405	5.40163	4.71507	5.17144	5.0709	5.07932	4.63803	5.64241	5.83813	6.11618	6.1549	4.6959	5.79389	4.95199	5.47226	4.9528	6.01995	5.53803
ARFIP1	6.37459	6.39659	6.87223	6.64705	6.95479	6.61204	6.58461	6.2159	6.24187	6.37696	6.50346	6.70912	6.34483	6.65821	6.35098	6.53309	6.53135	6.0417	6.55098	6.65694	6.88298	6.56942	6.70097	6.48822	6.53474	6.75915	6.54219	6.24029	6.7633
ARFIP2	6.16321	6.4689	5.93642	6.00172	6.1662	5.70793	6.00651	6.18861	6.3585	5.88475	6.12928	6.20073	6.10259	5.95099	6.08731	6.07628	5.94953	5.75499	6.16198	6.13427	5.82629	6.0558	6.31736	6.10514	6.05536	6.0771	6.17427	6.19097	6.30525
ARFRP1	6.57567	6.11491	5.91081	5.95346	5.97628	6.05484	6.37147	6.21416	6.2001	6.0287	6.09379	6.23112	6.04504	5.89861	5.98069	5.97935	5.96845	6.33716	5.97115	6.17093	6.00339	5.96261	5.81449	5.97887	5.93708	5.98997	5.86994	5.90077	6.03493
ARG1	3.23441	3.34824	2.97365	3.22761	3.25308	3.26776	3.17498	3.29643	3.37324	3.57539	3.25308	3.18717	3.21846	3.23128	3.15686	3.6426	3.95055	3.23491	3.3567	3.24139	3.25308	3.17573	3.21198	3.06922	3.24767	3.16696	3.31196	3.39424	3.33168
ARG2	4.76118	4.66833	4.7949	4.95998	4.65241	4.98407	4.42589	4.41308	4.62012	4.42919	4.82899	4.62458	4.09676	4.66166	4.46813	5.12823	5.41147	4.59588	4.34226	4.56167	5.00813	4.51694	4.92578	4.63415	4.64955	4.45429	4.6298	4.76435	4.60603
ARGFX	3.0203	2.85269	2.92511	3.05032	2.95317	3.0386	2.95495	3.03211	2.95487	3.04198	2.91356	3.02221	3.03254	3.01195	3.19988	3.14613	3.03564	3.27113	3.03131	3.02972	3.12566	3.0213	2.97197	2.9091	2.85342	2.93834	3.31348	2.85921	3.37546
ARGLU1	7.88909	9.09565	7.96012	8.13154	8.44916	7.97898	8.17299	8.55924	7.9149	7.73073	7.74107	8.24742	8.34248	8.09103	7.65817	8.37168	7.45266	8.13913	8.45539	8.68404	8.08521	8.13229	8.59341	8.4161	7.88414	7.94387	7.70436	8.31071	7.47401
ARHGAP1	9.75897	9.66075	9.6405	10.0784	9.21851	9.76951	9.54738	9.67552	9.58202	10.2765	9.48699	9.81351	9.19806	9.96704	9.61932	9.3307	9.88407	9.42666	10.0682	9.92592	10.2523	9.76784	10.103	10.0071	10.0597	9.46873	9.50323	9.74632	9.80336
ARHGAP10	6.8317	7.18226	6.96077	7.156	6.87805	7.20578	6.76389	6.65126	6.3787	7.01919	7.22933	6.68475	7.23152	7.03935	6.77453	6.89566	6.79208	6.7265	7.26984	7.43204	7.05293	7.453	7.32749	7.41076	6.97176	6.59917	7.29296	7.15747	6.77207
ARHGAP11A	3.01583	3.47996	3.18951	3.05547	3.29863	2.85527	2.8372	2.86967	2.92835	2.86471	2.95175	3.05547	2.79709	2.91787	3.09881	3.19787	2.98745	2.94015	2.98829	3.02505	3.12244	3.65275	3.38611	3.10315	2.87239	3.01871	3.07677	5.05106	3.04363
ARHGAP11B	4.76836	5.06217	4.61242	4.25886	4.50518	4.03927	4.30173	4.93705	4.02945	4.55517	4.17401	4.42295	4.41475	4.43926	4.23168	4.42452	4.28145	4.4872	4.49861	4.50133	4.48777	5.04622	4.72195	4.32936	4.01679	4.22483	4.15246	4.82081	4.10106
ARHGAP12	7.03393	7.01751	7.24473	7.47381	7.22099	7.06065	7.15418	7.00856	6.87479	6.91048	6.9204	6.93156	6.98413	7.15477	6.96189	6.94354	7.0216	6.94375	7.35524	7.11595	7.1056	7.33769	7.23743	7.28261	6.99363	7.19422	7.28839	7.11595	7.23241
ARHGAP15	4.6687	4.36914	4.86189	4.17541	5.951	5.17811	4.22321	4.30735	4.46671	4.32415	4.76445	4.43799	4.50313	5.04769	4.41917	4.69316	4.36671	4.44922	4.54057	4.91621	4.59177	4.57408	5.0076	4.71165	4.21049	4.78031	4.57542	5.12947	4.71581
ARHGAP17	7.22753	7.39664	7.33497	7.54375	7.10263	7.5873	7.373	7.52454	7.05937	6.91537	7.20854	7.38927	7.28528	7.28928	7.49227	7.46458	7.53525	6.85361	7.48695	7.61099	7.55539	7.37181	7.54027	7.19826	7.00896	7.28208	7.42338	7.71354	7.71196
ARHGAP18	5.5692	5.8745	6.26388	5.76009	6.78284	5.2722	5.54676	5.47103	5.28524	5.07669	5.48952	5.24326	5.34767	5.57963	6.16524	5.25082	5.10939	5.95089	5.36029	5.50828	5.64888	5.98638	6.08774	5.41934	5.89971	6.02244	5.51546	5.61591	5.79714
ARHGAP19-SLIT1	4.39027	4.04129	4.32191	4.22023	4.37902	4.16026	4.12099	4.22275	3.89688	4.33593	4.19541	4.28571	4.15843	4.24846	4.24585	4.1281	4.00607	4.08265	4.27946	4.18056	4.20654	4.2024	4.40683	4.15792	4.30389	4.17964	4.2695	4.17766	4.27109
ARHGAP20	3.66506	3.68544	3.5473	3.52446	3.55812	3.71093	3.50949	3.59532	3.50917	3.50405	3.39521	3.80029	3.65968	3.56164	3.6271	3.54411	3.55478	3.50416	3.6646	3.56222	3.52789	3.52684	3.4464	3.55721	3.47908	3.52121	3.49766	4.00407	3.5275
ARHGAP21	7.57938	7.95122	7.79385	7.65922	7.69477	7.603	7.39461	7.71396	7.64058	7.60213	7.15304	7.74488	7.87408	7.50444	7.58659	7.59292	7.18512	7.55142	7.73614	7.83098	7.56213	7.55447	7.8983	7.75366	7.47714	7.74698	7.64991	7.59232	7.59858
ARHGAP22	4.63439	4.86807	4.58097	4.33859	4.72862	4.52069	4.64079	4.70161	4.71836	4.68506	4.57552	4.76442	4.45176	4.60999	4.43069	4.65009	4.43562	4.86547	4.55791	4.77112	4.75762	4.46889	4.36441	4.66818	4.68135	5.08504	4.57386	4.48329	4.4709
ARHGAP23	6.85358	7.12579	7.16659	7.24026	6.88056	7.14764	6.71935	6.86519	7.39767	7.14851	6.93498	7.34481	6.81841	7.37451	7.22684	7.28948	7.12788	6.94792	7.36264	7.34387	6.97816	6.82726	7.22785	7.18939	7.03693	7.13302	6.7722	6.85464	7.07674
ARHGAP24	5.85919	6.64253	6.02661	6.85536	6.22117	6.25677	6.33543	5.89341	6.26326	6.92252	6.23116	6.09585	6.03904	5.81665	5.80442	6.1605	5.67456	5.63888	6.79141	6.63805	6.33157	6.22484	6.88936	6.76955	6.30343	6.309	6.6504	6.3071	6.26392
ARHGAP25	4.3116	4.52165	4.72154	4.49128	5.36049	4.72588	4.55535	4.44765	4.70186	4.49904	4.52872	4.68269	4.46233	4.40129	4.79197	4.33494	4.54551	4.36345	4.35548	4.39216	4.29125	4.63224	4.55573	4.58644	4.44676	4.82654	4.41495	4.73394	4.68598
ARHGAP26	7.50803	8.21149	8.05379	8.13915	8.05125	8.1428	8.17533	8.26488	7.44229	8.16694	7.96411	7.91659	8.45371	8.0623	7.8808	7.8915	7.86932	7.67806	8.37386	8.47998	7.97293	7.95097	8.4172	8.31442	7.78269	7.88588	7.97371	8.16033	7.56299
ARHGAP27	5.32805	5.14679	5.15076	4.8763	5.03146	5.04301	5.23892	5.27421	5.21726	5.09358	5.0918	5.23334	5.13907	4.99458	5.18797	4.96787	5.18138	5.56967	5.01609	5.03191	5.14644	5.02116	5.03957	5.07359	5.10673	5.05919	5.13464	5.03054	4.95472
ARHGAP28	3.73924	3.71816	3.70525	3.33285	3.4577	3.4888	3.65846	3.57064	3.44591	3.62035	3.2241	3.65412	3.62198	3.39145	3.92326	3.59927	3.46211	3.78488	3.62561	3.81742	3.70966	3.99184	3.93867	3.66344	3.99432	3.85059	3.5842	3.63465	3.52474
ARHGAP29	6.978	7.42407	7.85063	7.42929	7.37297	7.4349	7.01117	7.5356	7.31224	6.90814	6.7453	7.27394	7.80601	7.52849	7.45335	7.23506	7.1342	7.24263	7.82623	7.4349	7.61361	7.99633	7.65077	7.22864	7.55577	7.5548	7.6035	7.53828	7.23136
ARHGAP30	4.68432	4.53132	4.86603	4.40714	5.93132	4.61057	4.85172	4.68951	4.68383	4.45491	4.6575	4.76278	4.68388	4.5318	4.81151	4.55796	4.74525	4.77398	4.66929	4.70277	4.74229	4.45615	4.52322	4.46992	4.69367	4.83406	4.90814	4.70972	4.86757
ARHGAP31	7.75783	7.34484	8.00368	7.60046	8.06481	7.83478	7.64981	7.77001	8.19075	7.33868	7.72463	7.32451	7.68706	7.94415	7.56892	7.87681	7.90004	7.41102	7.74767	7.87765	7.76679	7.7519	7.72594	7.50403	7.68893	7.78247	7.81268	7.99805	8.12513
ARHGAP32	4.99953	5.45498	5.0653	5.2494	5.25906	5.26483	5.10872	5.41487	5.19104	4.70719	5.15731	5.29986	5.33021	4.89365	5.18276	5.30034	5.02659	4.99039	5.38904	5.44692	5.10904	5.23285	5.35238	5.20505	5.24075	5.11617	5.21677	5.33841	5.10697
ARHGAP33	5.84038	6.04865	5.67194	5.61713	5.42863	5.55108	6.00266	5.73723	5.72332	6.06366	5.60024	5.91117	5.76407	5.55053	5.73154	5.67004	5.71182	5.84105	5.76794	5.72535	5.7671	5.61894	5.72535	5.735	5.82021	5.50914	5.49517	5.60715	5.72535
ARHGAP35	8.00215	7.95507	8.20346	8.62136	8.165	8.25926	7.93842	8.27446	8.25973	8.4755	8.3326	8.25626	8.01148	8.2831	7.99728	8.06443	8.07084	7.97345	8.30799	7.99593	8.24722	8.17546	8.3417	8.26686	8.00406	8.19294	8.39131	7.97337	8.43857
ARHGAP36	3.73881	3.63338	3.54074	3.44095	3.5314	3.26263	3.58038	3.40512	3.55328	3.18516	3.59202	3.72269	3.53759	3.38709	3.44592	3.57984	3.89734	3.57255	3.40863	3.46876	3.48579	3.43307	3.5924	3.63012	3.55438	3.45911	3.52342	3.3192	3.37351
ARHGAP39	5.1115	4.96938	4.87568	4.88701	4.91804	4.97705	5.05828	5.11581	5.0803	4.95075	4.89898	5.18713	4.97705	4.93819	5.00359	5.02026	4.88866	5.27586	4.84857	4.93278	4.92619	4.90133	4.83467	4.90116	5.02021	5.1006	4.67582	4.89972	4.80339
ARHGAP4	6.16401	5.66763	5.45658	5.4056	6.23561	5.4968	5.97059	5.66622	5.7642	5.37035	5.80008	5.96717	5.56149	5.59675	5.55018	5.79459	5.7072	5.93101	5.37619	5.46513	5.53987	5.46848	5.39582	5.69626	5.65031	5.61317	5.46972	5.51294	5.79174
ARHGAP40	4.65573	4.47987	4.5335	3.92912	4.08436	4.15612	4.26652	4.19084	4.44153	4.39915	4.39977	4.55342	4.26528	4.25534	4.36643	4.18812	3.9999	4.65315	4.10114	4.04852	4.21982	4.27615	3.99361	4.18355	4.25259	4.02919	4.13225	4.13255	3.99131
ARHGAP42	5.9849	5.99047	6.17866	6.3564	6.15717	6.14806	5.96017	5.5261	6.16453	6.08261	5.93858	6.15496	6.29937	6.11587	5.98488	6.14379	5.99409	5.90833	6.45577	6.31503	6.04547	6.18033	6.20261	5.89485	6.02646	6.38867	6.37411	6.11275	6.23923
ARHGAP44	5.11395	5.06603	5.22287	5.27926	5.00437	5.04434	5.22781	4.55459	5.17803	5.26656	5.23189	5.03867	4.7772	5.41121	4.93988	5.16474	5.06553	4.86496	4.68968	4.84246	5.03709	5.06966	5.0173	5.09302	4.98064	5.51825	5.40206	5.11923	5.54165
ARHGAP45	5.87019	5.46987	5.41428	5.15116	6.03669	5.67658	6.00573	5.63984	5.72551	5.55077	5.70489	5.64298	5.24851	5.44942	5.52806	5.2387	5.29534	6.02773	5.43204	5.07151	5.25864	5.24936	5.39841	5.77586	5.57303	5.53328	5.3498	5.32993	5.48992
ARHGAP5	8.91211	8.33233	8.98996	9.25718	8.8635	8.92216	8.54533	8.35474	9.01029	9.00513	8.79633	8.59627	8.56231	8.91139	8.84287	8.78556	9.13595	8.34749	8.92573	8.75516	8.86709	9.25623	8.70239	8.8784	8.93325	8.73547	9.00566	9.06295	9.52429
ARHGAP5-AS1	6.77632	6.47034	6.79214	6.93049	6.73779	7.38287	6.6154	6.72723	6.51918	6.83011	7.12905	7.03233	6.19863	6.99412	6.81842	7.23212	6.90373	6.62454	6.85075	6.42011	7.41368	6.79333	7.03792	7.11578	6.86373	6.53668	6.73002	6.38776	6.32217
ARHGAP6	4.74266	4.5489	4.70875	5.02288	5.2222	4.65335	4.53386	4.70265	5.06156	4.92492	4.86129	5.22604	4.92492	4.81301	4.91708	4.55904	4.68082	4.96535	4.91048	5.05747	4.87121	4.87121	4.82631	4.87374	4.80866	5.17464	4.87121	5.22482	4.59174
ARHGAP9	4.425	4.34184	3.98745	3.93432	4.1611	4.25817	4.3772	4.19259	4.71343	4.46007	4.52424	4.20616	3.54829	4.11778	4.4977	3.95297	4.3285	4.56691	4.35983	3.98888	4.3631	4.16214	4.15018	4.14194	4.19998	3.94685	4.07196	4.24246	4.26969
ARHGDIA	7.33596	7.68192	7.51314	7.46013	7.81534	7.73688	7.57835	7.48633	8.06585	7.56872	7.90538	7.69254	7.44723	7.66997	7.44315	7.7573	7.50239	7.86994	7.51307	7.53558	7.57639	7.24604	7.68438	7.6332	7.43423	7.63303	7.63991	7.64569	7.6301
ARHGDIB	7.4636	6.71914	7.79519	7.39087	8.77301	7.64459	7.39249	6.41425	6.48582	6.63873	7.08844	7.09155	7.25783	7.17557	7.58634	6.72421	7.53934	6.82617	7.01896	7.74789	7.29482	7.92974	7.09813	6.90472	7.55412	7.38582	7.56904	7.71767	7.29482
ARHGDIG	5.70171	5.57496	5.50124	4.80706	5.36707	5.38347	5.24062	5.32547	5.65193	5.98606	5.38077	5.33111	5.85763	5.4548	5.75347	5.21303	6.31642	5.78915	5.22731	4.97138	5.60123	5.29706	4.91134	4.81562	5.65925	5.13431	5.30164	5.83517	5.20127
ARHGEF1	5.64432	6.29728	5.95853	5.76185	6.21862	6.12252	6.21269	6.04546	6.00588	5.9025	6.0968	6.20868	6.42482	5.84113	6.04546	5.77127	6.14206	6.39561	5.78777	6.14052	6.14619	5.73934	5.97577	6.28706	6.15413	6.37549	6.04656	5.89911	5.95792
ARHGEF10	5.61777	6.03319	5.48111	5.41969	5.52518	5.44013	5.69024	5.93389	5.61308	5.28629	5.61088	5.61557	5.71599	5.48959	5.6997	5.59784	5.51224	5.89734	5.62523	5.87863	5.61599	5.34654	5.52403	5.89438	5.58782	5.46894	5.39233	5.73843	5.33615
ARHGEF10L	6.11307	6.89892	6.52126	6.5591	6.39072	6.63456	6.58504	6.63523	6.54227	6.61052	6.6612	6.62244	6.82382	6.56631	6.52033	6.43752	6.32483	6.70134	6.37505	6.29671	6.37063	6.1549	6.52672	6.63538	6.61222	6.65861	6.48318	6.31934	6.30358
ARHGEF11	6.23056	6.27728	6.58048	6.73016	6.67678	6.37884	6.15854	6.08	6.12807	6.66465	6.43034	6.29862	6.24808	6.37884	6.57907	6.02941	6.2574	5.98635	6.61831	6.1865	6.18725	6.16731	6.5352	6.37884	6.12958	6.59846	6.44901	6.31271	6.73466
ARHGEF12	9.25987	9.10865	9.47239	9.98557	9.29253	9.66342	9.17697	9.10018	9.48072	9.52894	9.53673	9.79377	9.05997	9.27664	9.17506	9.4895	9.24779	9.10165	9.68881	9.49517	9.66032	9.99959	9.68169	9.44939	9.29364	9.44849	9.44115	9.39886	9.63901
ARHGEF15	6.43316	6.95003	6.47551	6.44599	6.18756	6.31487	6.52292	6.54578	6.50231	6.39068	6.27495	6.3999	6.69939	6.3383	6.82496	6.41223	6.72644	6.8938	6.37635	6.63022	6.45871	6.38163	6.94054	6.36419	6.68749	6.43705	6.47488	6.4126	6.19649
ARHGEF16	5.08264	5.0328	4.89893	4.62493	4.53392	4.78485	4.86164	5.10215	5.12738	5.20676	5.0845	5.1924	5.20872	4.7532	4.88761	5.18589	5.03168	5.2995	4.7956	4.95506	4.8161	4.74171	4.75707	4.57969	4.87558	4.61719	4.95543	4.78705	4.86046
ARHGEF17	7.1281	7.22028	7.32104	7.36984	7.01467	7.27432	7.08686	6.97723	7.26436	7.28995	7.32362	7.06785	7.36402	7.11015	7.13857	6.87543	7.05479	6.96511	7.09801	7.11188	7.26483	7.19639	7.37182	7.19249	7.36616	7.30503	7.39668	7.19898	7.35851
ARHGEF18	5.93982	5.8047	5.66904	5.76394	5.85234	5.69527	5.68859	5.56935	5.74874	5.69284	6.03363	5.79397	5.80711	6.00953	5.7315	5.78343	5.86341	6.36548	5.72967	5.5576	5.75164	5.60432	5.5765	5.71343	6.1476	5.71528	5.74029	5.72071	6.00037
ARHGEF19	4.9586	5.22769	4.32118	4.59849	4.86393	4.8193	4.95594	4.93235	4.82424	5.13305	4.83925	4.8774	4.80743	4.79772	4.87037	4.79089	4.84746	5.30414	4.79867	4.7528	4.81963	4.58072	4.64505	4.6151	4.84866	4.90957	4.53404	4.83846	4.68918
ARHGEF2	6.68571	6.64991	6.29571	6.55586	6.60139	6.68031	6.63449	6.55217	6.59955	6.41501	6.73576	6.7387	6.52739	6.61786	6.4614	6.18393	5.9843	6.47832	6.56867	6.66899	6.63898	6.55938	6.96917	6.67288	6.67137	6.58464	6.55433	6.3653	6.74552
ARHGEF25	5.49526	5.97429	5.27165	5.29514	5.33119	5.27962	5.41282	5.2665	5.21386	5.22222	5.24548	5.3499	5.3966	5.09484	5.25244	4.93088	5.44411	5.13728	4.89519	5.33419	5.0383	5.07619	5.1109	5.24234	5.73164	5.55563	5.4028	5.82635	5.02814
ARHGEF26	4.06686	4.08653	3.76492	3.82553	3.80674	3.79177	3.69423	3.88003	3.53695	3.7288	3.80293	3.77336	4.20483	3.63497	3.77299	3.94049	3.84772	3.71849	3.84539	3.96076	3.44121	3.79907	3.71644	3.71467	3.77295	4.11234	3.7978	3.89827	3.52587
ARHGEF28	4.15492	4.37005	4.076	4.4053	4.37478	3.90748	4.07125	4.19004	3.99022	3.92541	4.09123	4.14341	4.08162	4.04376	4.25815	4.00057	3.88338	4.16363	4.06327	4.11438	4.30202	3.92269	4.36708	4.03903	4.15036	4.44808	4.17713	4.0343	4.02425
ARHGEF3	6.3312	5.93026	6.30792	6.15359	6.32407	5.86632	5.70284	6.00104	6.30354	5.95028	6.21153	6.19451	6.06095	6.26907	6.17389	5.93014	5.80937	6.1524	6.01582	5.57656	6.02452	6.04916	5.94075	5.92225	6.07589	6.23286	6.21686	5.98414	6.52323
ARHGEF34P	3.27161	3.33244	3.4977	3.23034	3.25569	3.34519	3.38218	3.45106	3.39291	2.98346	3.39235	3.21249	3.39736	3.33942	3.18845	3.08858	3.51701	3.38352	3.26459	3.35232	3.23257	3.09017	3.28143	3.25056	3.28374	3.23924	3.22755	3.2568	3.17329
ARHGEF37	5.88207	5.59571	5.86497	5.6687	5.78633	5.27973	5.62262	5.66485	6.05867	5.99301	5.85344	5.45056	5.54878	5.57105	5.99694	5.92749	5.85574	5.74831	5.73239	5.67127	5.51677	5.39322	5.59963	5.79203	5.9095	5.94386	5.75423	5.79643	6.10496
ARHGEF38	3.28197	3.18762	3.28979	3.21139	3.04431	3.3543	3.26594	3.26058	3.16554	3.20013	3.19357	3.29063	3.17819	3.158	3.1178	3.16961	3.5023	3.49441	3.13137	3.30225	3.2457	3.20013	3.38824	3.12701	3.07085	3.20155	3.20013	3.09677	3.20655
ARHGEF39	4.52883	4.30881	4.22586	4.07022	4.26568	4.43077	4.47261	4.54465	4.36084	4.28726	4.24623	4.5783	4.26601	4.43778	4.41576	4.29919	4.1826	4.297	4.24774	4.29174	4.21577	4.22209	4.27644	4.36598	4.34721	4.04187	4.25558	4.11355	4.10608
ARHGEF4	4.72563	4.37282	4.23956	4.21236	3.97392	4.15016	4.49938	4.46668	4.83456	4.31992	4.39144	4.49108	4.06349	4.35637	4.1928	4.65864	4.30131	4.6251	4.04365	4.3438	4.6359	4.40751	4.25175	4.25622	4.82821	4.41124	4.59083	4.15094	4.4815
ARHGEF40	5.42541	5.4684	5.41311	5.33196	5.42064	5.28368	5.33498	5.47457	5.38432	5.33498	5.26464	5.33498	5.30612	5.37257	5.3621	5.0442	4.9696	5.56579	5.30807	5.42265	5.25646	5.28326	5.49423	5.1696	5.32666	5.54408	5.32996	5.20536	5.3797
ARHGEF6	8.28064	7.87173	8.54296	8.55812	8.01712	8.07897	7.90187	7.84243	7.80074	8.36779	8.11147	8.12086	8.15879	8.06475	8.12003	8.02665	8.33224	7.97491	8.73897	7.94759	8.58498	9.06304	8.15649	8.26259	8.00793	8.12355	8.06005	8.1054	8.07815
ARHGEF7	7.00533	7.68193	7.13768	7.10514	6.75897	7.20024	6.98996	7.22526	6.76113	7.04164	6.97859	7.24672	7.26048	7.09629	7.17018	6.96891	7.11834	7.08334	7.27787	7.44487	7.11857	7.32814	7.33139	7.27087	7.11812	6.94705	7.03984	7.0955	6.84695
ARHGEF9	8.32771	7.67418	8.27054	8.61125	7.83686	8.31912	8.10745	7.61877	7.96004	8.78499	8.18479	7.91293	8.10542	7.98022	8.16885	8.17639	8.21578	7.93096	8.29215	7.98553	7.99447	8.42332	8.19113	8.10222	8.44695	8.15674	8.28611	8.28499	8.12789
ARID1A	7.64103	7.81539	7.73913	8.09064	7.68774	8.06288	7.72519	7.47403	7.80313	7.99379	8.05684	7.84805	7.58735	7.6888	7.78503	7.6963	7.98334	7.58578	7.97304	7.7227	7.80664	7.76153	8.01256	7.59543	7.90274	7.71356	7.75664	7.95353	8.17077
ARID1B	6.3142	6.84604	6.58419	6.68692	6.87109	6.46299	6.63268	6.60675	6.57794	6.57495	6.54683	6.45627	6.69053	6.95736	6.37594	6.29366	6.48862	6.80645	6.67926	6.95491	6.50915	6.24837	6.78311	7.0133	6.64824	6.49293	6.78479	6.45389	6.92829
ARID2	6.72541	6.98285	7.14123	7.40868	7.07592	6.97016	7.03805	6.76557	6.90083	7.12521	6.91383	6.88903	6.68857	6.79591	6.7067	7.01813	6.66681	6.50259	7.19558	7.15002	6.97149	7.20885	7.09816	6.70112	6.87165	7.05924	7.06876	7.12224	7.40862
ARID3A	6.51976	6.26835	5.84656	5.89611	6.17516	6.28894	6.36396	6.39464	6.31886	6.47533	6.30147	6.17568	6.21655	6.44077	6.33019	6.17375	6.50512	6.71444	6.01011	6.09473	6.0376	6.06447	6.00796	6.27139	6.26615	6.23913	6.1739	5.7524	6.10147
ARID3B	4.96023	5.03536	4.90304	4.82282	4.79857	4.83248	4.89521	5.22018	5.06186	4.96336	4.93727	5.00601	5.25158	4.96653	5.05849	4.89124	5.16052	4.99506	4.99855	5.12026	5.07881	4.6291	5.10475	4.99046	4.84016	5.0286	5.05821	4.98501	4.97825
ARID3C	4.07616	4.00737	3.42128	3.72463	3.73481	3.64388	3.80935	4.04099	3.88359	3.80372	3.64046	3.80935	3.73956	3.72922	4.08445	3.90289	3.97613	4.33389	3.86955	3.55429	3.61201	3.70628	3.56236	4.2428	3.91759	3.74932	3.74044	3.80935	3.7634
ARID4A	5.61704	6.11069	5.9471	5.89125	6.06849	5.67065	5.90088	5.79096	5.84784	5.90091	5.72355	5.83735	5.71856	5.76849	5.73861	6.1057	5.38074	5.46014	6.20281	6.1934	5.89034	6.19978	5.97377	6.1492	5.74531	5.92121	5.84659	6.01818	5.92273
ARID4B	4.94341	5.58937	5.26954	5.49617	5.49994	5.49305	4.93246	5.19668	5.17434	5.16975	5.40535	4.88813	5.31637	5.39409	4.89906	5.27122	5.09153	4.69541	5.42362	5.62143	5.27726	5.5133	5.42275	5.29821	5.17586	5.08169	5.02841	5.26197	5.28132
ARID5A	5.9064	7.465	6.04458	6.28006	5.85895	6.43529	6.48042	6.15353	6.73483	5.87884	6.45756	6.49355	5.76633	5.73501	5.89858	6.12363	6.08177	6.19144	5.97864	6.07507	6.31116	6.48447	7.38208	6.02886	6.45118	6.03078	5.71717	5.96944	6.68756
ARID5B	7.48165	8.0521	8.43314	8.07466	8.43196	8.57837	7.98703	7.70507	7.72333	7.90966	8.30707	7.89264	7.54307	7.92659	7.93169	8.41392	8.38757	6.9763	7.93696	8.55722	8.12136	8.09825	8.78156	7.99559	7.9989	7.78646	8.07038	8.0034	8.67481
ARIH1	9.16345	9.18904	9.45146	9.46605	9.2314	9.31653	9.1783	8.90769	9.17149	9.55034	9.35188	9.01695	9.26895	9.3285	9.3503	9.23179	9.65977	8.91825	9.45171	9.21954	9.28261	9.73939	9.29818	9.2611	9.47034	9.3415	9.33499	9.63525	9.5998
ARIH2	8.30309	8.0364	8.89257	9.0156	8.40646	8.77834	8.8494	8.26086	8.67165	8.93589	8.89713	8.64076	8.82409	8.6338	8.46484	8.52146	8.65857	7.95858	9.03279	8.67353	8.4802	8.79743	8.66985	8.56666	8.86036	8.67032	8.60231	8.84381	8.40514
ARIH2OS	7.30955	6.84261	6.39829	6.42223	6.24443	6.36701	6.63006	7.05888	6.56172	6.85383	6.58	6.50768	6.99619	6.40763	7.12563	6.76989	6.47349	7.1597	6.30224	6.30795	6.55634	6.50515	6.24949	6.56386	6.84418	6.50371	6.44642	6.40753	6.52193
ARL1	8.69939	8.12636	8.56011	8.50808	8.12551	8.49031	8.40277	8.32543	8.58077	8.56499	8.58607	8.24541	8.58649	8.54661	8.78353	8.71724	8.76414	8.42943	8.63973	8.23709	8.51168	9.06351	8.34022	8.38029	8.59334	8.27279	8.04789	8.77214	8.49563
ARL10	5.00397	5.17979	4.5853	4.72178	4.79474	4.57619	4.70452	4.80684	4.97843	4.83883	4.8407	4.79113	4.70638	4.79987	5.1268	4.77081	4.60426	4.8981	4.68198	4.7729	4.76243	4.50446	4.77854	4.72287	5.03206	4.81643	4.73191	4.62853	4.84617
ARL11	4.35363	4.26758	4.23234	4.11769	4.63932	4.41564	4.57545	4.44659	4.43499	4.66146	4.39894	4.57901	4.42045	4.52149	4.34511	4.45233	4.43067	4.72005	4.29339	4.49185	4.22001	4.19625	4.35591	4.27365	4.62082	4.402	4.48607	4.27885	4.59701
ARL13A	3.01968	3.06887	3.07582	3.35527	2.99117	2.95928	2.95752	3.14084	3.01632	3.12303	3.10067	3.14576	3.16976	3.06276	2.92184	3.05634	3.24797	3.25031	3.09783	3.23732	3.15155	3.12753	3.08565	3.53604	3.12198	3.11792	3.30989	2.93874	3.17049
ARL13B	5.55364	5.7762	5.69505	5.52751	5.65187	5.4543	5.15189	5.74198	5.75004	5.68163	5.63973	5.65145	5.88592	5.49809	5.70648	5.89548	5.53167	5.40609	5.73927	5.97196	5.54518	5.75583	5.77889	5.33799	5.80316	5.62329	5.49821	5.58081	5.67891
ARL14	3.47731	3.55657	3.39461	3.39023	3.3441	3.64513	3.53924	3.71798	3.18295	3.51553	3.39461	3.35655	3.39461	3.60158	3.40221	3.29277	3.66932	3.2552	3.36388	3.33854	3.38599	3.4394	3.40907	3.39461	3.3402	3.27682	3.34683	3.19195	3.35875
ARL14EP	6.992	6.81058	7.36573	7.46604	6.91222	7.54597	7.18023	7.06176	7.16227	7.02076	7.13048	7.23134	7.0079	7.283	7.01818	7.03778	7.10067	7.2598	7.33248	7.2483	7.26254	7.26328	7.53774	7.4266	6.9406	7.10015	7.18023	7.18023	6.86888
ARL15	6.73622	6.91158	7.52868	6.90204	7.43872	6.66872	7.26719	6.64856	6.91158	6.6379	6.26076	6.80517	6.89498	6.76969	6.91158	6.76681	6.53108	6.65741	7.04659	7.05811	7.04047	7.22757	7.21423	6.64813	6.95393	7.19578	7.37873	6.79124	7.17858
ARL17B	7.04235	7.81222	6.98048	7.30715	7.44244	7.25543	7.4128	6.94743	6.77023	7.02908	7.16709	7.9981	7.62155	7.04978	6.86369	7.0764	7.41306	7.18431	7.17831	7.89337	7.3278	7.62871	7.64451	7.33201	7.25513	7.03033	7.19225	7.2441	7.00898
ARL2-SNX15	7.14095	7.0162	7.21033	7.17316	7.41965	7.29373	7.27753	6.98034	7.24687	7.4094	7.43062	7.0254	7.34861	7.31281	7.24634	7.15029	7.09595	7.24026	7.24376	7.23386	7.43518	6.91528	7.1408	7.25912	7.334	7.25399	7.30612	7.13343	7.34185
ARL2BP	6.06961	5.75776	6.29134	6.24029	6.1466	6.32766	6.11184	5.72434	6.30942	6.35122	6.3404	5.98975	5.92417	6.13413	6.14708	6.00885	6.22318	5.81459	6.13066	6.07038	6.10344	6.47579	6.05922	5.93506	6.26849	6.31704	6.15418	6.15785	6.25434
ARL3	7.01615	6.97334	7.12493	7.03602	7.07563	7.03448	6.82551	7.00891	7.22618	7.17309	7.15099	6.77379	6.98223	7.32545	6.99901	7.13959	6.99116	7.09791	6.99964	7.03444	7.09571	7.03561	7.00385	7.01049	6.7729	6.93539	7.25784	7.04471	6.90527
ARL4A	4.19693	4.39509	4.32848	4.5732	4.27562	4.41885	4.28426	4.2192	5.37574	4.24375	4.29382	4.2626	4.41936	4.2294	4.16156	4.386	4.3139	4.50774	4.44747	4.04524	4.38173	4.32947	4.32543	4.32461	4.42686	4.26612	4.45148	4.12234	4.98895
ARL4C	5.29283	4.94253	4.98983	4.65336	5.59775	5.09878	4.94231	4.837	4.95254	4.94802	5.49056	4.94802	4.93793	4.84913	4.79076	5.00094	5.23703	5.03617	4.97351	4.87036	5.09597	4.86709	4.78228	4.82847	4.83686	5.17308	4.7898	4.68952	4.90527
ARL4D	4.86551	4.90171	4.80547	4.74235	5.05814	4.73129	4.93127	5.0946	4.61657	5.08679	4.72626	4.76095	4.74446	4.68061	5.11051	5.30311	5.22939	4.98098	4.63379	4.65897	4.71617	4.51174	4.74796	4.75411	4.78673	4.7381	5.03277	4.81121	4.84693
ARL5A	7.86314	7.49707	7.76819	7.86743	7.63759	7.51107	7.4838	7.5081	7.76374	7.71021	7.69941	7.30036	7.13358	7.77338	7.66533	7.68471	8.08692	6.93177	7.6297	7.38918	7.29434	7.9175	7.47645	7.332	7.89424	7.80035	7.84055	7.91585	8.03235
ARL5B	7.11955	7.08128	7.44381	7.38184	7.12514	7.29793	7.19845	6.92039	7.31425	6.9324	7.16278	7.14937	6.73086	7.29299	7.1346	7.15028	7.46299	6.59432	7.34922	7.21853	7.22261	7.49206	7.63376	7.04948	7.18388	7.48861	7.3575	7.25947	7.4117
ARL5C	4.16111	3.62062	3.94688	3.65934	3.54521	3.69497	3.67826	3.79874	3.92449	3.87252	3.52637	3.66753	3.55282	3.86686	3.65798	3.61143	3.92439	3.88514	3.77869	3.7169	3.58898	3.65235	3.71866	3.80591	3.89009	4.00236	3.63109	3.58677	3.55938
ARL6	3.24262	3.40802	3.44768	3.42599	3.56374	3.65997	3.42659	3.58253	3.19567	3.31335	3.27981	3.25666	3.34009	3.74161	3.4636	3.54289	3.16736	3.30882	3.61625	3.7601	3.65259	3.76156	3.54071	3.56947	3.29751	3.5195	3.42078	3.44158	3.76437
ARL6IP1	9.4908	9.12154	9.77069	8.99043	9.91628	9.61443	9.28693	9.33821	8.76085	8.81321	8.92501	9.36652	9.20681	9.03199	9.10402	8.89995	9.22573	9.17779	9.32263	9.86906	9.53243	9.72354	9.34215	9.4638	9.03287	9.33572	9.1839	9.61283	9.43963
ARL6IP4	8.12749	8.008	7.8785	7.58681	7.57942	7.70232	7.54294	7.9229	8.00043	8.05653	7.84471	7.85724	7.97926	7.85724	7.89202	7.92778	7.8473	8.14379	7.67546	7.73422	7.8869	7.5757	7.85724	8.13301	7.85724	7.87769	7.89335	8.03197	7.80134
ARL6IP5	10.8871	9.52724	10.9049	10.7857	10.6285	10.3859	10.2236	9.67993	10.693	10.7484	10.3296	10.2855	10.2069	10.814	10.4843	10.5944	10.7621	9.81335	10.7025	10.1571	10.5249	10.8376	10.0687	9.9279	10.4537	10.8391	10.9924	10.5204	11.1666
ARL6IP6	4.62796	4.6279	4.93418	4.76988	5.23855	4.47254	4.64153	4.56235	4.9139	4.34501	4.39874	4.45878	3.89808	4.7499	4.41408	4.44135	4.02357	4.48287	4.61577	4.49724	4.44909	4.47991	4.67611	4.56217	4.33394	4.1312	4.58973	4.35707	4.82247
ARL8A	8.34531	8.30981	8.65092	8.59873	8.50774	8.68632	8.45387	8.32423	8.79436	8.61303	8.69026	8.44493	8.39078	8.54559	8.49402	8.49616	8.55823	8.48648	8.62619	8.37846	8.61694	8.47927	8.4863	8.73678	8.50487	8.59749	8.43583	8.46538	8.83458
ARL8B	9.0115	8.63396	9.11574	9.11565	8.90203	9.36301	8.94792	8.84338	8.89579	9.19049	9.20007	8.9642	8.92599	9.27162	8.86247	9.10401	8.86076	8.48972	9.30528	9.25479	9.24593	9.33606	8.905	9.21345	9.04862	8.85679	8.83436	8.98842	8.98036
ARL9	3.39776	3.01355	3.04817	3.02087	3.0299	3.14428	3.17584	3.13308	3.37517	3.56157	3.33839	3.37682	3.24071	3.10568	3.21528	2.92681	3.25214	3.17906	3.20914	3.01802	3.20723	3.09944	3.03173	3.1977	3.35706	3.11204	3.13045	3.17755	3.2082
ARMC1	6.46196	6.53854	6.7819	7.07064	6.56844	6.82671	6.74969	6.71527	6.58037	6.53611	6.96264	6.47795	6.38636	6.86581	6.54096	6.52707	6.58292	6.50596	6.95446	6.78747	6.84689	7.21236	6.85432	7.12244	6.5612	6.78565	6.93989	6.58057	6.74203
ARMC10	5.47345	5.73572	6.18207	6.31733	6.34079	5.74998	5.50485	5.12379	5.49437	5.88305	5.90097	5.35168	5.56402	6.04537	5.59	5.34575	5.52104	5.16631	5.87024	5.64335	5.69407	5.90048	5.59679	5.69526	5.87797	6.06994	5.94954	6.02656	6.05297
ARMC12	4.31322	4.12236	3.81829	3.93637	3.854	4.05021	4.11818	4.15124	4.11346	4.02538	3.97096	4.14629	3.89302	4.01758	4.04871	4.04791	3.70477	4.47665	3.83603	3.98139	3.82592	3.92739	4.19513	4.12394	3.92271	3.94384	4.08165	3.89542	3.78806
ARMC2	4.85555	4.78075	4.78567	5.23013	5.16516	4.88143	4.80766	4.79725	5.01954	4.98342	4.51586	4.83319	4.74499	4.83349	4.40527	5.10642	4.52088	4.63928	4.69862	4.83349	5.19104	4.84084	5.05333	4.8463	4.73903	4.81877	4.94042	4.81945	4.74406
ARMC3	2.8599	2.80344	2.71452	2.92876	2.71452	2.80077	2.86871	2.95132	2.79006	2.80649	2.99642	2.94306	2.88174	2.74876	2.81038	2.90796	2.71012	2.80077	2.8403	2.75849	2.99282	2.892	2.90852	2.96862	3.06132	2.70148	3.00037	2.73529	2.99916
ARMC4	3.34614	2.96161	3.31289	3.1229	3.07263	3.20384	3.35868	3.28366	3.25638	3.60931	3.2406	3.31547	3.50412	3.22665	3.3264	3.51447	3.39491	3.43716	3.16998	3.33624	3.07159	3.09747	3.4002	3.24648	3.11107	3.13601	3.35448	3.25939	3.21853
ARMC5	5.06052	5.22344	4.79737	4.72548	4.72948	4.90022	5.03472	4.9612	5.17353	5.04696	5.1969	5.04652	5.26833	4.85992	5.01281	4.99872	4.84419	5.3382	4.83248	4.75835	4.85242	4.6003	4.89353	4.81187	4.8843	4.62895	4.87958	4.84261	4.79557
ARMC6	6.19788	5.8601	5.97797	5.99766	5.74162	5.97755	5.96511	5.77724	5.58847	6.06845	5.97795	5.92782	5.87338	5.76011	6.03472	5.69985	5.93363	6.06227	5.86564	5.93397	5.81701	5.89015	5.96072	5.88072	6.29947	5.98589	6.16418	5.8631	5.40951
ARMC7	4.8986	5.29056	4.46135	4.95212	4.78802	4.77369	4.95212	5.00699	5.19392	4.85492	5.05441	5.13052	4.98555	4.96334	5.01302	5.05873	4.64775	5.33097	4.81197	4.87507	5.25908	5.14685	4.94285	4.92595	4.71711	4.86276	4.52388	4.95212	4.93463
ARMC8	6.3778	6.99427	6.85792	6.81419	6.85895	6.53367	6.42386	6.68862	6.71755	6.51925	6.65913	6.61073	6.51585	6.75489	6.29823	6.92414	6.62128	6.21611	7.06103	6.97714	6.83038	7.01136	6.81651	6.8201	6.55267	6.8906	6.54887	6.78185	6.6652
ARMC9	4.36135	4.43239	4.12008	4.33692	4.25927	4.20102	4.43635	4.26821	4.01742	4.22339	4.32543	4.50817	4.01264	4.37472	4.13867	4.12399	3.90227	4.22549	4.22364	4.13711	4.29154	4.36474	4.37279	4.31129	4.54524	4.33491	4.05885	4.05639	4.12777
ARMCX1	6.57137	6.79027	7.15265	6.84828	6.84614	6.68421	7.04106	6.65337	6.89352	6.68402	6.92593	6.77079	6.90554	6.823	7.04704	7.19286	7.04689	6.7532	6.91644	6.79368	6.78236	7.07601	6.92765	7.01771	7.13075	7.1087	6.96033	6.96506	7.37119
ARMCX2	5.72039	5.6857	5.49997	5.5273	5.84136	5.64426	5.74271	5.454	5.40026	5.43914	5.80758	5.73987	5.68012	5.67127	5.25533	5.5013	5.45697	5.58988	5.381	5.44633	5.62392	5.40044	5.72296	5.5844	5.62152	5.45993	5.40932	5.47891	5.57376
ARMCX3	6.95894	6.5084	7.4679	7.1449	6.97831	6.88302	6.88651	6.52598	6.67462	7.07941	6.96801	6.62157	6.71571	7.20333	6.78671	6.69629	7.01159	6.41604	7.05337	6.95667	7.01131	7.49305	7.16841	6.66486	7.01265	7.17664	7.00149	7.12214	7.26294
ARMCX4	3.7692	3.84402	3.68132	4.17499	3.8675	4.08057	4.06353	4.30464	3.89039	3.74777	3.67069	3.90673	3.55866	4.2268	3.2977	4.40126	3.56986	3.95307	3.82062	4.54762	3.9304	3.9857	4.07104	4.14641	3.9346	3.88338	3.88026	3.65664	3.6443
ARMCX5-GPRASP2	5.57563	5.40114	5.45366	5.98018	5.51567	5.54457	5.59525	5.01212	5.55397	5.61158	5.75082	5.67195	5.05823	5.55419	5.42145	5.53199	5.14989	5.39461	5.69735	5.60021	5.66251	5.61408	5.56833	5.44999	5.61904	5.67495	5.44685	5.79498	5.47867
ARMCX6	7.12828	7.25096	7.34997	6.89572	7.17546	6.98534	6.9112	6.59575	7.10279	7.06388	7.19958	6.91556	6.61277	7.54814	7.25048	7.24949	7.15831	7.12575	7.08467	7.07374	7.12043	7.48219	7.00966	7.22369	7.09717	6.98831	7.28674	7.33439	7.35172
ARMT1	6.48611	6.03482	6.70174	6.59485	6.19329	6.52094	6.27688	6.33948	6.10002	6.7279	6.52401	6.15193	6.51996	6.8348	6.88513	6.49371	6.5765	6.35647	6.75565	6.51543	6.42316	7.12939	6.47469	6.59146	6.72712	6.51184	6.57164	7.04086	6.40798
ARNT	7.9155	7.79934	8.33123	8.30281	8.37722	8.25334	8.13237	8.13237	8.11786	8.06768	7.84418	8.08519	7.96224	8.15383	8.07381	8.13237	7.8587	7.88861	8.18107	8.11074	8.183	8.20179	8.30516	8.08758	8.02965	8.2736	8.25561	8.22586	8.3635
ARNT2	4.86263	4.95273	5.3035	4.81985	4.63082	4.41754	5.13843	5.01195	4.93295	5.05091	5.25327	4.79939	4.65136	4.43797	5.0227	4.99008	5.16641	4.93277	4.65443	4.92534	4.81188	4.47712	4.76673	5.0747	4.76757	4.73065	5.05125	4.52441	4.65842
ARNTL	5.76944	6.14248	6.59541	6.1527	5.87622	6.38065	5.17685	4.67433	5.10547	4.45648	5.69265	6.24001	6.16321	6.03879	5.7972	4.61554	6.45122	4.89438	6.73575	6.49776	6.24581	6.81674	6.35941	5.80326	6.03836	4.82884	5.18833	6.51385	5.5523
ARNTL2	3.82937	4.51173	3.63325	4.00453	4.48087	4.00043	3.78289	3.75783	4.2672	4.05227	4.03816	3.9598	3.97385	3.83024	3.86438	3.65912	3.93245	3.9233	4.0168	3.91685	4.09343	4.40941	3.89919	4.0741	4.06168	3.87133	4.00043	3.96332	4.93556
ARPC1A	9.8302	9.89121	9.80356	9.46107	9.09098	9.93895	10.1113	10.0662	10.0552	9.90745	9.85436	9.94453	10.2065	10.028	10.0317	9.94111	9.4938	10.2205	9.87068	10.1043	10.0862	9.26541	10.256	10.3068	9.86843	9.7103	9.78003	9.76385	9.37162
ARPC1B	8.1148	7.26796	7.84576	7.5615	9.43952	7.65651	7.63679	7.43676	7.95456	7.43498	7.95278	7.59091	7.37764	7.91805	8.14697	7.71998	8.25527	7.69151	7.67537	7.62106	7.67573	7.93057	7.75503	7.46034	7.95242	8.3126	8.39174	8.06547	8.28554
ARPC2	10.0657	9.45865	10.1374	9.83478	10.2843	9.7038	9.89269	9.18536	10.1981	9.95653	9.90253	9.60463	9.78593	9.89582	10.1959	9.96269	10.3211	9.66867	9.97916	9.64751	9.95653	10.3748	9.73973	9.58648	10.2755	10.089	10.0777	10.1289	10.682
ARPC3	6.61853	7.51595	7.40359	7.42322	8.20569	7.43895	7.17757	7.1947	7.22902	6.99341	7.56912	7.42398	7.17912	7.76101	6.93203	7.41505	7.03773	6.97058	7.34281	7.52053	7.73263	7.85006	7.65515	7.32774	7.04877	7.03822	7.26003	7.26282	7.55918
ARPC4-TTLL3	5.81818	6.35009	5.9813	6.14313	6.54934	6.00837	6.14602	6.0309	5.72448	5.87328	5.80774	5.94967	6.09409	6.08927	6.13218	5.92958	5.9373	5.52114	5.99623	6.19462	5.97877	5.99215	6.09883	5.9944	6.04106	6.02133	5.97938	6.13114	6.09298
ARPC5	8.06243	8.01019	7.89656	7.88672	8.37766	7.81293	7.91106	7.89627	7.99267	7.76771	7.82878	7.81073	7.85269	7.96634	7.90415	7.80704	7.78941	8.09393	7.77326	7.74991	8.08542	7.90844	7.89368	8.09154	8.06296	7.804	7.85781	8.03709	7.90844
ARPC5L	6.41356	6.37314	6.50013	6.26539	5.98901	6.34478	6.24191	6.506	6.5222	6.40422	6.49206	6.21071	6.63078	6.39823	6.65299	6.56143	6.47805	6.27536	6.18229	6.25261	6.56315	6.24509	6.41647	6.5448	6.46102	6.06574	6.40972	6.31562	6.30958
ARPP19	7.76958	6.87893	8.26405	7.97225	8.05551	7.92009	7.92288	7.3842	7.92185	7.83056	7.70416	7.78733	7.6594	7.97203	8.17626	7.80751	8.15696	7.51337	7.90371	7.96335	7.98598	8.42106	7.81353	8.04035	8.05798	7.83119	7.84197	8.13184	8.34614
ARPP21	3.10573	3.15714	2.99382	3.14565	2.89082	3.08339	3.28558	3.26503	3.19768	3.26392	3.14124	3.32842	3.15993	3.11658	3.00441	3.14524	3.33095	3.24978	3.0925	3.10459	3.14565	3.16375	3.21799	3.14565	3.30974	3.10762	3.1428	3.06757	3.15375
ARR3	3.70907	3.70935	3.3871	3.38999	3.28412	3.58131	3.82334	3.65726	3.43634	3.74231	3.42272	3.52093	3.57702	3.7355	3.7473	3.62843	3.56994	3.68112	3.49208	3.3543	3.43601	3.34636	3.39617	3.75011	3.32735	3.66963	3.36845	3.59895	3.38626
ARRB1	7.9794	7.68385	8.24883	7.90379	8.61165	7.81342	8.15045	7.96878	7.76476	7.73533	7.99773	7.77962	8.01097	8.07792	7.78417	8.17797	7.7929	7.81422	7.65929	7.93536	7.92392	7.96646	8.211	7.85915	8.21896	8.45924	8.03582	7.97464	8.0406
ARRB2	6.38049	6.52589	6.64535	5.90273	8.19374	6.7736	6.55689	5.68057	6.48715	6.50541	6.99194	6.09091	5.6859	6.96723	6.20164	5.90894	6.33362	6.14669	6.84478	5.97454	6.8454	6.20645	6.87084	6.76509	6.20038	6.63614	7.18779	6.14499	6.86533
ARRDC1	5.53997	6.20281	5.62231	5.73	5.87445	5.78646	6.15789	6.17734	5.68823	5.92688	5.83886	5.6613	5.74854	5.75388	5.75402	5.81898	5.85487	6.07429	5.32138	5.88877	5.9855	5.64026	5.60895	5.89596	5.9863	5.70185	5.79243	5.84976	5.82309
ARRDC1-AS1	6.38991	6.00988	6.54592	7.02057	6.5048	6.37833	6.33932	5.83857	6.8693	6.91411	6.55832	6.22019	6.53839	6.42564	6.77224	6.78029	6.86426	6.47488	6.68329	6.08964	6.4654	6.37985	6.13291	6.4184	7.10799	6.43531	6.57065	6.67157	6.66927
ARRDC2	5.95102	5.41792	6.32936	5.58508	6.07854	6.18139	6.10816	5.77965	5.68084	5.61748	5.73846	5.85473	6.11133	5.75207	5.59155	6.22381	5.97241	5.83115	5.36187	6.07356	5.52333	5.59051	5.86623	6.11729	5.79131	6.08573	6.69851	5.80954	5.31763
ARRDC3	7.77573	7.52026	7.99373	8.59817	8.59106	8.00784	7.82684	7.64985	6.50824	8.09152	7.71716	7.47752	7.32938	7.71435	7.45364	6.75834	7.36188	7.63647	8.24199	7.58246	7.44843	8.019	7.7348	7.84292	7.7161	8.51599	7.43802	8.47094	7.77066
ARRDC4	6.78233	6.66327	6.84559	6.56611	8.00085	6.62853	6.36411	7.20382	5.73623	5.8753	6.83613	6.85232	6.48928	6.36994	6.44363	6.66919	6.62628	5.94914	6.76734	6.66371	6.70584	6.91489	6.85903	7.14471	6.30498	6.62853	6.71647	6.27872	6.52014
ARSA	5.98431	6.0723	6.09273	6.18274	6.23634	6.41045	6.27488	5.94571	5.90182	6.20737	6.1211	5.71243	5.92452	6.19575	5.77846	5.88505	6.20847	5.51099	6.01917	5.4941	6.16831	5.81702	6.0723	6.12941	6.28459	6.26855	5.91446	6.04957	6.03142
ARSB	6.39387	5.94678	6.76757	6.84285	6.38084	6.51592	6.60006	5.83189	6.48959	6.70661	6.60954	5.81728	5.8706	6.5355	6.39602	6.29163	6.5262	6.15586	6.53473	6.11654	6.40244	6.54359	6.54145	6.08837	6.57102	6.64803	6.67826	6.51208	6.95338
ARSD	5.42223	5.50407	5.3526	5.66759	5.71019	5.49245	5.20071	5.33016	5.22509	5.56918	5.43563	5.53368	5.30586	5.11109	5.45325	5.51032	5.11378	5.64638	5.24186	5.19072	5.446	5.31873	5.64375	5.53076	5.36096	5.75899	5.61167	5.57181	6.04641
ARSE	4.90188	4.57153	4.55663	4.64407	4.40268	4.80271	4.87329	4.56136	4.90431	5.17224	4.67382	5.00025	4.63202	4.59793	4.65916	4.8034	4.09108	4.88663	4.39453	4.60415	4.30465	4.69223	4.53235	4.31722	4.64364	4.38339	4.43074	4.749	4.81669
ARSF	3.44859	3.23631	3.16251	3.29636	3.23018	3.35345	3.32278	3.58083	3.24802	3.62094	3.10516	3.59026	3.45782	3.29476	3.10845	3.30781	3.73788	3.50745	3.47171	3.31604	3.12141	3.13276	3.30747	3.31604	3.30797	3.27505	3.32759	2.99968	3.40251
ARSG	4.48185	4.85548	4.9593	4.72998	4.77541	4.70006	4.6327	4.77541	4.7401	5.04227	4.93985	4.77541	4.88462	4.87271	4.65025	4.6194	4.82371	4.86053	4.82398	5.03721	4.62738	4.50321	4.75067	4.62291	4.65641	4.49752	4.90037	5.08742	5.0184
ARSH	4.45571	4.37242	3.76823	4.1905	3.78889	4.36782	4.23468	4.20522	4.18404	4.20608	4.21699	4.39178	4.02665	4.49292	4.39889	4.05628	4.26145	4.64335	3.81199	4.13502	4.25041	4.17215	3.75774	4.00849	4.18632	4.20875	4.24481	4.35926	4.24949
ARSI	4.2182	3.74415	3.41212	3.76629	3.77883	4.20151	4.03698	4.01217	4.22791	3.44575	3.89869	4.03389	3.81715	3.10122	4.2146	4.03988	3.36864	4.45683	3.47962	3.48194	3.68819	3.68329	3.69407	3.58194	3.6528	3.69407	3.45526	3.26826	3.74802
ARSJ	4.78552	4.94225	4.7692	4.89145	4.61181	4.41229	4.72028	4.48469	4.78896	4.5074	4.48274	4.93911	4.78474	5.27694	4.81743	4.51506	5.32126	4.62256	4.74042	4.9657	4.92757	5.21195	5.21829	4.45433	4.94133	4.62743	4.76449	4.83117	4.75612
ARSK	5.00809	4.07107	4.53657	4.41017	4.79905	4.53756	4.74149	4.44828	4.45457	4.81184	4.53601	4.37875	4.6674	5.07342	5.10658	4.16637	4.60737	4.23771	4.70313	4.62192	4.75735	4.72384	4.50175	4.56802	4.70747	5.04451	4.80205	4.54256	5.35978
ART1	4.91096	4.65357	4.38873	4.11996	4.25391	4.47071	4.60831	4.80949	4.88577	4.45935	4.25724	4.82972	4.64834	4.30408	4.78495	4.24946	4.03143	4.88445	4.25725	4.20428	4.26213	4.34817	4.37998	4.81117	4.29968	4.38974	4.33455	4.47574	4.47808
ART3	7.05149	7.90174	8.01525	7.7291	8.3371	7.92996	8.44184	7.65358	8.99343	7.80974	7.94031	7.81422	8.27931	8.12577	7.92442	8.54857	7.4512	7.93206	8.29583	7.89521	7.73041	6.74499	8.38523	8.01926	7.8396	8.5706	8.53075	8.21221	8.03289
ART4	4.05002	3.63566	3.98079	4.00959	5.3937	4.52295	4.165	4.02006	4.47308	3.80164	4.04503	4.01946	3.74122	3.93509	3.8352	4.36671	3.89593	3.77107	4.28194	4.96722	4.12566	4.08653	4.10139	4.17587	3.95912	4.47189	4.02331	3.85047	3.9109
ART5	5.2526	5.17826	4.9181	4.80923	4.78686	5.0508	5.34949	5.41183	5.03369	4.94382	4.98663	5.44379	4.93895	4.69887	5.11757	4.98636	5.14786	5.07642	4.92939	4.92128	4.9287	4.83304	4.78408	5.13939	5.08159	4.75543	4.67549	4.82058	5.02891
ARTN	4.50193	4.40555	4.26145	4.25641	4.159	4.64089	4.63379	4.61798	4.33598	4.35795	4.32518	4.79271	4.34583	4.31361	4.4858	4.50734	4.49289	4.66696	4.23459	4.25316	4.19625	3.88041	3.95452	4.1803	4.41035	4.21138	4.27359	4.24602	4.14923
ARV1	7.98584	7.43332	8.77588	8.63922	8.28999	8.25286	7.94877	7.8982	8.28999	8.60525	7.9653	7.82933	8.04043	8.55245	8.29172	8.15754	8.64564	7.90148	8.51278	8.02791	8.22188	8.74569	7.90873	8.05258	8.28999	8.50617	8.58075	8.78412	8.81914
ARVCF	6.26725	6.49152	6.01943	6.03881	5.71832	6.10591	6.1333	6.1209	5.9635	6.33589	6.29731	6.23686	6.35064	6.3243	6.02494	6.03634	6.07249	6.29975	6.1209	6.13109	6.21078	5.95582	6.37402	6.57666	6.17087	5.956	5.97234	5.79406	6.0699
ARX	6.34428	5.76552	5.53559	5.68987	5.84021	6.03703	6.10583	6.26555	5.95801	5.8765	6.05028	6.25306	5.99925	5.84329	6.11938	5.83146	5.98572	6.38995	5.64534	5.60099	5.76094	5.85083	5.51228	5.88803	5.90205	5.59443	5.73989	5.72473	5.9375
ASAH1	11.3934	11.0382	11.6889	11.6702	11.597	11.3691	11.4423	11.2548	11.4128	11.5596	11.5021	11.566	11.3208	11.4412	11.3879	11.5359	11.7666	11.2956	11.419	11.4205	11.5111	11.7307	11.4768	11.1303	11.6427	11.5486	11.8111	11.4751	11.5487
ASAH2B	4.91884	4.87402	5.09874	5.0244	4.49957	4.76174	4.80747	4.6294	4.83193	5.12527	4.79545	4.96924	4.73199	4.87891	4.9647	5.07619	4.91282	4.82141	4.86243	4.50182	5.13049	5.10518	4.95382	4.71057	4.8187	4.81919	4.84157	4.82441	4.51633
ASAP1	7.388	8.33038	7.84213	7.86569	8.14659	7.56186	7.73323	8.32812	7.73536	7.763	7.58377	7.79039	7.81516	7.40937	7.33314	7.98418	7.3319	7.18452	7.89928	8.08928	7.76338	8.1655	8.10561	7.93377	7.47533	7.82793	7.70949	7.80462	7.9218
ASAP2	6.60406	6.90183	7.0003	6.63014	6.60929	6.298	6.37233	6.45786	6.18808	5.96362	6.11234	6.46857	6.27416	6.44599	6.41514	6.16597	6.50134	6.29003	6.17363	6.3875	6.32853	6.45042	6.66615	6.25211	6.55741	6.7491	6.36454	6.52866	6.32529
ASAP3	6.06437	6.52051	6.05333	6.11598	6.28229	6.25755	6.43952	6.08262	6.20843	6.28286	6.671	6.12251	6.48463	6.15836	6.30653	6.23922	6.06854	5.97736	6.18187	6.05753	6.03497	5.97553	6.24286	5.88364	6.23176	6.11366	5.92808	6.27988	6.60187
ASB1	6.22109	6.73973	6.65495	6.9196	6.7281	6.62523	6.61727	6.61263	6.5178	6.85651	6.53282	6.81629	6.53837	7.08726	6.77409	6.51257	6.502	6.65132	7.03774	6.88503	6.88119	6.75395	7.13261	6.78356	6.86225	6.82334	6.81491	6.73973	6.56947
ASB10	5.2329	5.38985	5.19165	5.00761	4.69257	5.15801	5.3026	5.20755	5.20755	5.12235	4.81749	4.93998	5.60216	5.24566	5.40475	5.32283	5.25644	5.59982	5.20328	5.31027	5.26438	4.73862	5.17052	5.23839	5.325	5.46542	5.1126	5.17765	5.05002
ASB11	7.39411	6.32752	7.92284	7.99036	7.36862	7.48386	7.94697	6.79162	7.99852	7.80436	7.90617	6.21738	7.24044	7.86897	6.84487	7.56948	7.98845	7.13238	8.0371	7.46096	7.28106	7.74992	7.75313	7.25875	7.70298	8.10541	8.37612	8.15626	8.71241
ASB12	5.51276	4.15899	6.1046	5.52047	5.01119	5.29232	5.71951	4.94422	6.20568	5.44283	5.62441	5.43517	5.33403	5.67818	5.65613	5.31832	5.23965	5.66617	5.50217	5.23884	5.66985	5.61063	5.69509	5.20439	5.50054	6.51295	6.15777	5.43139	6.24524
ASB13	6.14175	5.77448	5.89323	6.1185	6.06988	6.03166	5.967	6.02841	6.11379	6.32022	5.96225	6.32774	6.24264	5.9457	5.92091	6.0882	6.36023	6.05267	6.05264	6.0882	5.95892	5.85069	6.01311	6.0204	6.1063	6.62195	5.98213	6.30366	6.43334
ASB14	8.83375	8.11314	9.12102	8.58942	7.93543	7.44776	9.08489	8.28707	9.29066	8.93726	8.20013	7.76301	9.26392	8.85757	8.98198	9.12414	8.72042	8.45462	8.93096	8.73445	8.3138	8.49269	8.87819	8.5387	9.49478	9.59403	8.90139	8.94425	8.55691
ASB15	7.81327	7.22476	8.1635	8.05559	7.1571	8.03847	8.51847	7.30964	8.47127	7.89916	7.73031	6.73858	8.3861	8.29484	8.17827	7.92868	8.49456	7.32782	8.36368	8.0286	8.04261	7.78031	8.27145	7.8468	7.8437	8.41576	8.56472	8.25733	8.55999
ASB16	6.31896	6.39591	5.45646	5.77837	5.7953	5.92918	5.83743	6.06957	5.95974	6.09154	6.00651	5.68472	6.27474	5.85306	6.1282	5.91807	6.07822	6.03607	5.97303	5.36022	5.74115	5.71405	5.69062	5.79709	5.94948	5.85322	5.64518	5.63664	5.85306
ASB16-AS1	4.85618	5.30096	5.35791	5.71143	5.23152	5.32322	4.99634	4.82606	4.35854	5.27718	5.13978	4.93867	4.63235	5.03452	5.06235	4.22759	4.72665	5.08049	4.81171	4.91725	5.19512	4.99463	5.15223	4.64594	5.0113	5.16134	5.01225	4.90141	4.97399
ASB17	2.86912	2.82605	2.93602	2.86286	2.83224	2.87433	2.85487	3.07623	2.93087	2.92055	2.92927	2.87158	3.26558	2.79492	2.74938	2.93602	2.92031	2.87171	2.88366	2.96122	2.81978	2.95985	2.97615	3.25091	3.03995	2.99886	3.44786	2.93602	3.07505
ASB18	6.01914	6.79429	6.11806	6.43665	5.36999	5.99703	6.5942	6.04899	6.11175	6.45999	5.91858	6.32848	6.06543	6.11828	6.0709	6.33527	6.31637	5.85048	6.67721	5.98539	5.87367	6.57918	6.51529	6.64609	6.86498	6.4117	6.40173	6.0877	5.95817
ASB2	7.65194	7.51838	8.33771	7.78835	7.2637	7.55946	7.90325	7.71103	8.26469	7.75035	7.7722	7.32177	8.11775	7.96992	8.28888	7.70684	8.02321	7.42308	7.82079	7.86139	7.85493	7.76626	7.90392	7.94436	7.97016	8.211	8.24919	7.72495	7.37117
ASB4	4.06686	3.89262	3.85047	3.4636	3.45023	3.64524	4.16313	3.62825	3.8614	4.16477	3.6965	3.75014	3.7104	4.02268	3.81621	3.55596	3.12187	3.79804	3.62717	3.80094	3.48181	3.41145	3.58956	3.7963	3.60224	4.42529	3.85167	3.6196	3.87764
ASB5	4.96615	4.43061	5.44809	5.41046	4.90285	4.9359	4.5698	4.38016	5.21121	5.01807	4.55279	4.75798	4.61458	5.05569	4.92771	4.70124	4.90422	4.33323	5.61999	5.07162	5.09775	5.2153	4.64575	4.84469	5.77022	4.88698	5.30136	4.92855	5.02757
ASB6	5.44885	5.04646	5.228	5.08172	5.27175	5.29374	5.39692	5.34593	5.27593	4.9713	5.12693	4.77408	5.20116	5.03959	5.09259	4.72605	5.24703	5.23813	5.16145	4.77991	5.35941	5.03185	5.074	5.22744	5.24441	5.27202	5.16145	5.31613	5.45521
ASB7	5.79275	5.08033	5.44152	5.36891	5.36891	5.37526	5.50918	5.20822	5.39992	5.28334	5.323	5.21537	5.58968	5.21563	5.43182	5.32449	5.59016	5.45951	5.45335	5.01617	5.24285	5.51776	5.01383	5.43599	5.05234	5.82247	5.26768	5.60435	5.57599
ASB8	9.5041	8.58815	9.94264	9.63609	9.33346	9.25206	9.41326	8.85164	9.62906	9.63126	9.47501	9.16376	9.44313	9.76479	9.85274	9.41985	10.0344	9.21833	9.70611	9.23204	9.34322	9.45973	9.05498	9.16473	9.5016	10.1265	9.64679	9.6783	9.92076
ASB9	3.27696	3.2513	2.83068	3.07346	3.07732	3.20295	2.95731	3.00717	3.1347	3.02769	2.98661	3.74802	3.43531	2.80112	3.71189	3.11496	3.47877	3.50451	3.07875	2.92085	3.02943	3.08949	2.85528	3.16397	2.9009	3.36075	3.63307	3.15382	3.20753
ASCC1	5.71053	5.72047	6.46422	6.01132	6.27019	6.26225	6.00484	5.74358	5.95295	6.03667	6.13199	5.95283	6.13296	6.03622	5.84614	6.04012	5.91787	5.5511	6.3512	5.88771	6.27248	6.40739	6.11578	5.67187	5.71987	5.77726	6.14862	5.9539	5.63692
ASCC2	6.84633	6.883	7.11002	7.24924	7.44546	7.03947	6.91748	6.62436	6.49647	7.30096	7.35555	6.65822	6.93304	6.96232	6.95827	6.76428	6.74047	6.58738	7.13874	6.70301	7.032	7.19091	6.70464	7.02025	7.14204	7.26634	6.8726	7.46738	7.2084
ASCC3	6.22461	6.44199	6.57448	6.91182	6.89054	6.32867	6.45775	6.29679	6.18285	6.36492	6.29492	6.32415	5.96556	6.55637	6.10533	6.13467	6.25027	5.96699	6.67714	6.30404	6.63443	6.68096	6.87362	6.33413	6.40515	6.60336	6.78468	6.45611	7.09801
ASCL1	4.19064	3.83984	3.9973	3.6794	3.81026	4.08615	4.10364	4.03728	4.03467	3.82457	4.15239	4.27145	3.82787	3.78383	4.08469	3.85892	3.82773	4.2079	3.92327	3.93807	3.97044	3.76606	4.12222	3.96534	4.03969	3.92051	3.86436	3.79475	3.58149
ASCL2	4.9134	4.57278	4.27232	4.21672	4.64147	4.72007	4.89405	4.7557	4.57113	4.71338	4.71808	5.00144	4.97126	4.73726	4.89384	4.66117	4.99282	4.93822	4.64399	4.75874	4.34124	4.55836	4.55653	4.62593	4.54738	4.67421	4.43568	4.50371	4.67103
ASCL3	3.54739	3.46754	3.58983	3.24826	3.42932	3.34704	3.62506	3.67648	3.50823	3.1733	3.44964	3.57254	3.43915	3.79024	3.47407	3.51473	3.37	3.59135	3.66624	3.40608	3.43915	3.51755	3.21187	3.63185	3.38699	3.43915	3.29719	3.42614	3.21036
ASCL4	3.60552	3.39782	3.35141	3.19064	3.47334	3.29595	3.46707	3.35617	3.43222	3.65317	3.26472	3.54759	3.27408	3.44533	3.39669	3.40248	3.33648	3.50483	3.28861	3.22792	3.50174	3.39669	3.35604	3.24792	3.43896	3.42573	3.36551	3.553	3.22283
ASCL5	4.37448	4.99446	4.48552	4.42288	4.36548	4.54668	4.68297	4.56103	5.0933	4.7004	4.67597	4.37119	4.05916	4.78341	4.61445	4.67176	5.04642	4.9202	4.1166	4.21549	4.37158	4.72649	4.08107	4.43874	4.365	4.44164	4.21906	4.41142	4.52145
ASF1A	6.99075	6.1975	7.35031	7.20011	6.88935	7.20014	6.97987	6.4012	6.55977	7.20816	6.82145	6.61511	6.88076	7.35664	7.2506	7.20758	7.02956	6.65327	7.21984	6.89842	7.1907	7.355	6.87871	6.9991	7.05601	7.02321	7.24151	7.34107	7.07296
ASF1B	3.85075	4.11225	3.63411	3.7559	3.96448	3.89067	3.98849	3.95093	3.86532	3.99316	4.08824	3.81807	3.82374	3.99777	4.08575	3.84302	3.7927	4.52486	3.80822	3.61501	3.9587	4.09036	3.66819	3.68688	3.72259	3.78686	3.93387	3.82474	3.7946
ASGR1	5.24563	4.92887	4.64468	4.68288	4.60439	4.88799	5.06852	5.00311	5.06471	5.10077	4.971	4.95442	4.86998	4.69513	5.27481	4.58104	5.08893	5.04446	4.69002	4.49514	4.83728	4.64095	4.61503	4.61629	4.99893	4.87877	4.78975	4.68202	4.88315
ASGR2	4.50924	4.51223	4.52241	4.50702	4.50924	4.51635	4.81222	4.80718	4.60644	4.87926	4.58907	4.65433	4.32501	4.40023	4.57138	4.62034	4.40079	4.71976	4.64246	4.18468	4.30845	4.5553	4.39241	4.51443	4.38538	4.6049	4.51363	4.31701	4.46014
ASH1L	8.20286	8.02476	8.54001	8.71223	8.38965	8.35857	8.20949	8.11954	8.44158	8.33752	8.2404	8.3114	8.28801	8.35202	8.21391	8.2901	8.30352	8.0525	8.67125	8.35077	8.23568	8.44514	8.2193	8.14129	8.33609	8.56271	8.31389	8.4679	8.94628
ASH2L	8.90386	8.42652	9.0529	9.16855	8.81837	8.91525	8.81934	8.48935	8.87927	9.05823	8.63801	8.60888	8.79476	8.9104	8.84201	9.00293	8.72924	8.65309	8.96076	8.68967	8.92643	9.12472	8.84646	8.71391	8.98302	8.82927	9.22843	8.87661	9.27622
ASIC1	4.46335	3.99195	4.14152	4.31945	4.0375	4.49311	4.19984	4.1986	4.43824	4.49255	4.37723	4.22576	4.13111	4.2145	4.44548	4.23193	4.26418	4.34817	4.00844	4.27171	4.35442	4.02307	4.09563	4.62134	4.24536	4.16247	4.32895	4.33844	4.48324
ASIC2	3.38591	3.548	3.38442	3.59317	3.54616	3.32885	3.27459	3.5	3.41685	3.50307	3.51515	3.41753	3.56047	3.52752	3.38632	3.32928	3.57803	3.51735	3.27657	3.36262	3.52513	3.38682	3.68487	3.38116	3.31571	3.52236	3.6163	3.45755	3.50896
ASIC3	4.87324	4.92792	4.92203	4.72069	4.72222	4.98551	5.39832	5.39791	5.14884	4.6816	4.92957	5.1187	4.58872	4.79139	4.73256	4.82731	4.40462	5.1648	4.95495	5.3187	5.07911	4.88988	5.07303	4.78025	4.92769	4.97603	4.94017	4.66251	4.82122
ASIC4	3.69677	3.47269	3.36576	3.20867	3.21758	3.38549	3.68516	3.55397	3.656	3.62856	3.26006	3.61501	3.30987	3.31415	3.44549	3.37317	3.34236	3.86258	3.47912	3.39666	3.4476	3.4053	3.33644	3.4498	3.47494	3.3776	3.41903	3.26616	3.38352
ASIC5	2.88097	2.9097	2.86291	3.07104	3.03046	3.14332	2.94572	3.01852	3.17357	3.03729	3.06508	3.01478	3.14595	3.13668	2.98064	2.99922	3.13654	3.00998	2.90853	2.95843	2.90228	3.10118	3.00727	2.97411	3.00623	3.0047	3.01869	3.07569	2.91703
ASIP	6.28346	6.32428	6.76879	6.41759	6.60308	6.61013	6.55848	6.33196	6.63787	6.55848	7.16183	6.38457	6.845	6.88298	6.30653	6.883	6.5803	6.54194	6.49172	6.32381	6.38149	6.55848	6.81204	6.40278	6.72591	6.9325	5.579	6.41986	6.27861
ASL	5.94852	5.5614	5.47521	5.57192	5.57278	5.61465	5.87757	5.73302	5.62669	5.87353	5.68426	5.57278	5.52379	5.53599	5.91474	5.57278	5.20309	5.79492	5.28442	5.36619	5.48581	5.34358	5.61419	5.60881	5.5568	5.51234	5.51793	5.5586	5.5279
ASMTL	6.57679	6.20109	6.10775	5.99362	5.83307	6.02879	6.02292	6.11097	5.93262	6.37607	5.7976	6.02961	6.15201	6.13463	6.23559	5.82965	6.32398	6.40608	6.13862	6.02798	6.07292	5.9439	6.04817	6.69674	6.27616	6.44221	6.16685	6.04078	6.06977
ASMTL-AS1	5.04152	5.29471	4.58322	4.7108	4.67861	4.48691	5.44703	5.10159	4.49477	4.69712	4.61184	4.82354	4.80225	4.43679	4.75796	4.67181	4.44653	4.80844	4.45639	4.78767	4.7024	4.31919	4.66639	4.88073	5.19804	4.50185	4.63467	4.80082	4.57812
ASNA1	8.27337	8.14651	8.28204	8.30517	8.30153	8.08305	8.33736	8.42662	8.47641	8.59165	8.5226	8.21276	8.37756	8.31948	8.67223	8.48772	8.33323	8.57397	8.19532	8.24546	8.48947	8.17167	8.293	8.42467	8.32514	8.42299	8.47541	8.34796	8.32289
ASNS	5.55547	5.53373	4.94866	5.45416	5.47805	5.23008	5.33929	5.30382	5.42387	5.6476	6.0495	5.1927	5.72518	5.35028	5.2587	5.56993	5.57604	5.45034	5.30651	5.70177	6.14568	4.98788	5.23035	5.293	5.38949	5.42973	5.1461	5.20995	5.25845
ASNSD1	6.28353	6.38101	6.57852	6.57045	6.39587	6.55244	6.2573	6.02512	6.37458	6.15122	6.69112	6.41053	6.1877	6.60176	6.50271	6.10152	6.48547	6.4211	6.7497	6.43238	6.53684	6.4211	6.19304	6.2342	6.27904	6.48258	6.28454	6.56064	6.4211
ASPA	3.44606	3.75464	3.34704	3.25734	3.38874	3.4322	3.3067	3.32087	2.97206	3.17587	3.00026	3.61943	3.62545	3.71658	3.5582	2.93875	3.27303	3.12141	3.42775	3.33673	3.28797	3.29813	3.67111	3.35119	3.24001	3.30799	3.03444	3.69788	3.60665
ASPDH	5.28437	5.21586	5.00164	5.0614	4.73309	5.28619	5.07953	5.05676	5.12677	4.8801	4.98052	5.45369	4.93945	4.59505	5.01221	4.60652	5.27844	5.2803	5.14451	4.58167	4.83555	4.68984	4.79228	5.00847	4.90422	4.85536	4.9137	4.72622	4.74747
ASPG	6.60094	6.3998	6.37311	5.94336	6.26874	6.53808	6.44801	6.82175	6.67335	6.26785	6.73505	6.44313	6.82986	6.17286	6.65899	6.33169	6.60296	6.71291	6.22683	6.23674	6.5712	5.86481	6.30799	6.13135	6.32591	6.15821	6.2528	6.35114	6.05543
ASPH	7.18673	7.55615	7.52349	7.57472	7.43707	7.55615	7.35621	7.47079	7.57395	7.43531	7.52761	7.51958	7.52815	7.70078	7.55615	7.53204	7.47606	7.29416	7.72046	7.67771	7.76498	7.95253	7.55505	7.57086	7.56963	7.42618	7.57675	7.78299	7.35027
ASPHD1	5.22949	4.71064	4.5951	4.34944	4.14004	4.32831	4.57254	4.60278	4.59847	4.58443	4.71359	4.85114	4.80737	4.5681	4.80919	4.51716	4.97048	5.37612	4.23616	4.28951	4.60568	4.29261	4.38737	4.73883	5.22596	4.55144	4.58404	4.53238	4.60062
ASPHD2	3.58286	3.80879	3.39443	3.10986	3.62642	3.21077	3.50566	3.61266	3.52012	3.37316	3.43987	3.91474	3.13311	3.57878	3.55865	3.35764	3.43987	4.25565	3.63152	3.10603	3.25701	3.30955	2.92839	3.20581	3.39986	3.50797	3.48208	3.30728	3.3813
ASPM	3.40652	3.61369	3.23065	3.36232	3.74268	3.33427	3.32004	3.22673	3.30766	3.28923	3.2981	3.40242	3.36685	3.48344	3.37986	3.1976	3.22172	3.16317	3.55024	3.44682	3.82218	3.57235	3.66535	3.34999	3.31574	3.3201	3.51941	3.35649	3.33567
ASPN	8.04281	8.09283	8.31773	8.59296	8.5099	7.87423	7.80381	7.48986	6.66446	7.11394	7.21807	8.62742	6.76461	8.52242	7.55498	6.84919	7.4123	7.084	8.20869	8.12786	7.98398	8.54744	8.80682	7.947	8.16486	8.70054	7.62387	6.62577	7.76315
ASPRV1	4.47338	4.44624	4.53674	4.41015	4.44624	4.62893	4.43804	4.42344	4.78546	4.4923	4.23827	4.74741	4.57738	4.44624	4.42196	4.42491	4.44624	4.49707	4.4836	4.48364	4.22431	4.02331	4.52313	4.51568	4.68173	4.26949	4.54957	4.31094	4.31666
ASPSCR1	6.7092	6.37096	6.49994	6.21793	6.16559	6.42618	6.71102	6.72469	6.52179	6.624	6.43831	6.44483	6.71777	6.21848	6.20062	6.38947	6.43364	6.44841	6.35789	6.39249	6.42754	6.17869	6.34638	6.41927	6.36344	6.56826	6.20059	6.3995	6.28338
ASRGL1	4.66894	4.77289	4.45743	4.34112	4.90185	4.53073	4.84737	4.6849	5.18042	4.55474	4.83551	4.59949	4.82329	4.65481	4.33718	4.77965	4.75917	4.72104	4.44602	4.65326	4.76253	4.36422	4.43953	4.66545	4.72177	4.81628	4.67697	4.7823	4.72021
ASS1	7.93578	7.42473	7.93703	7.55741	8.43252	7.94128	7.9249	8.07419	8.36179	7.53479	7.88471	8.13549	7.59492	7.25732	7.5721	8.02939	7.59367	7.38333	7.52599	7.86115	7.90094	7.59912	7.63754	7.69208	7.62578	8.38257	8.44652	7.96734	7.63904
ASTE1	4.33554	4.67476	4.11152	4.42438	4.29665	4.21239	4.16193	4.43523	3.99416	4.64879	4.35162	4.40099	4.53766	4.58068	4.10805	4.55849	3.79196	4.4689	4.37304	4.3204	4.74788	4.20173	4.57865	4.47005	4.11594	4.16291	4.53166	4.60844	4.35345
ASTL	5.07446	4.75047	4.56234	4.64222	4.61019	4.70317	5.01547	4.95499	4.97021	4.77172	4.89042	5.04116	4.88915	4.68143	4.70627	5.03367	4.56002	5.57409	4.72888	4.72916	4.57166	4.35363	4.41791	4.56865	4.90383	5.00142	4.49621	4.4657	4.74922
ASTN1	5.19252	5.24678	5.03648	4.88508	4.88213	5.11649	5.20355	5.26814	5.18524	4.97031	4.79596	4.96746	5.32999	4.92195	5.07481	4.79115	5.41432	5.37851	4.8435	5.19644	4.95889	4.84249	4.79209	5.13198	5.03752	5.03752	4.70711	4.9615	5.02731
ASTN2	4.77718	4.86678	4.6096	4.4794	4.63289	4.68986	4.67543	4.97516	4.84661	4.55423	4.63828	4.67628	4.66156	5.05414	4.80835	4.88932	4.89266	4.99674	4.73694	4.80962	4.63922	4.50111	4.52381	4.51556	4.70289	5.06544	4.63227	4.62737	4.65922
ASUN	5.71173	5.91654	6.36229	6.29426	6.54353	6.21253	5.81076	5.98374	5.59007	5.76494	6.10953	6.07264	5.93936	6.24001	6.27965	5.82361	6.20529	5.81327	6.65	6.08978	6.09191	6.68232	6.25653	6.26538	6.0125	6.16146	6.20868	6.16074	6.0017
ASXL1	6.08612	6.40955	5.91613	6.16954	6.23926	6.09037	6.03553	6.49103	6.46574	5.9852	6.11676	6.18048	6.19588	6.01443	5.80726	6.05267	5.62502	5.79904	6.29524	6.34166	6.1602	5.88791	6.27596	6.04667	5.9153	6.49133	6.00026	6.15388	6.49007
ASXL2	6.92931	7.0528	7.44001	7.60952	7.3946	7.31379	7.01239	7.06778	7.01493	7.36918	7.30106	7.10753	7.23813	7.47082	7.08872	7.06561	7.21327	6.65754	7.23217	7.14137	7.23813	7.25062	7.30043	7.22987	7.14348	7.51769	7.26494	7.20214	7.62101
ASXL3	4.37256	4.34392	4.36188	4.14617	4.10514	4.54378	4.36112	4.09835	4.19526	4.12919	4.03135	4.33327	4.15777	4.14707	4.19526	4.06951	4.20086	4.19102	4.51939	4.44815	4.24628	4.09477	4.39055	4.04515	4.07671	4.04455	3.95336	4.31747	3.93037
ASZ1	2.89824	2.91516	2.71746	2.81547	2.75761	2.83619	2.89558	2.87612	2.971	2.84624	2.86038	2.95598	3.35781	2.9516	2.97202	2.91272	3.06749	2.9565	2.80034	2.81915	2.8778	2.82483	2.69848	2.82143	2.93658	2.73762	2.96252	2.90055	3.0373
ATAD1	8.60188	8.3442	8.74132	8.75762	8.38112	8.6984	8.30868	8.69031	8.72849	8.59606	8.50605	8.80043	8.73392	8.79452	8.65841	8.80604	8.72778	8.678	8.90605	8.92154	8.73172	8.9932	8.85906	8.76122	8.50113	8.55999	8.51686	8.86011	8.71285
ATAD2	5.64371	6.32542	5.96381	6.4619	5.8025	6.26571	5.77016	5.67238	5.54871	5.82463	5.355	6.04508	5.8861	5.98254	5.93002	6.01725	5.68782	5.31046	6.18016	5.63684	6.19013	6.32385	6.18368	5.66694	6.07326	6.301	6.12095	5.85866	7.15238
ATAD2B	4.9429	5.92418	5.31018	5.72218	5.59291	5.22742	5.37642	5.66132	5.09403	5.19817	5.03642	5.30924	5.3599	5.17246	4.89124	5.13036	4.7134	5.0402	5.54197	5.74243	5.31874	5.34131	5.63082	5.47791	5.0568	5.09641	5.10769	5.43316	5.22562
ATAD3A	6.7126	6.76422	6.34613	6.19945	6.33297	6.61672	6.65823	6.90232	6.63048	6.71898	6.64104	6.73635	6.77926	6.35569	6.57342	6.74188	6.33903	6.90767	6.33917	6.50746	6.45521	6.15297	6.50582	6.76606	6.57826	6.60847	6.55514	6.38838	6.39698
ATAD3C	5.51015	5.76567	5.403	5.55692	5.41134	5.6163	5.6984	5.66169	5.64168	5.66319	5.69065	5.54623	5.58246	5.45993	5.70861	5.6082	5.47497	5.95263	5.51914	5.59938	5.51708	5.33141	5.56496	5.6849	5.58471	5.29967	5.59802	5.44382	5.49324
ATAD5	3.33229	3.53719	3.46613	3.4821	3.73854	3.40902	3.35528	3.75514	3.61388	3.32949	3.22207	3.53912	3.49489	3.39147	3.46994	3.46555	3.41408	3.66877	3.51998	3.44167	3.55795	3.4267	3.50062	3.65774	3.33162	3.42849	3.79615	3.31227	3.45256
ATAT1	4.08213	3.99608	3.87579	3.77759	4.09985	4.11289	3.89862	4.12868	3.82159	3.38285	3.90365	3.89386	3.86145	3.90006	3.91094	4.01456	3.98448	3.8423	4.17741	3.98445	3.82849	3.89675	3.71345	3.73084	3.78434	3.97256	3.79733	3.87341	4.24664
ATCAY	5.00809	4.90095	4.69841	4.47369	4.48627	4.78062	4.6441	4.76861	4.65782	4.86017	4.52329	4.65399	4.57738	4.57738	4.90485	4.43742	4.71477	5.28658	4.44955	4.33596	4.46185	4.58541	4.29604	4.54934	4.5869	4.31437	4.47127	4.71958	4.45424
ATE1	8.11412	7.69404	8.61824	8.36683	7.92949	8.03561	8.03663	7.6227	8.31724	8.5901	7.89513	8.01021	7.96938	8.16557	8.34927	8.42954	8.73139	7.70932	8.21022	8.02417	8.1735	8.61071	7.96082	7.89341	8.24792	8.63235	8.17421	8.36354	8.54141
ATF1	6.66448	6.85255	7.42182	7.53208	7.02647	7.10542	6.94822	6.4934	7.51935	7.16818	7.13735	6.87212	6.85084	7.23971	7.03285	6.68681	7.35584	6.32809	7.20293	6.89973	7.17757	7.31944	7.28033	6.87287	7.11199	7.31051	7.23002	7.30303	7.39734
ATF2	8.62053	8.79187	8.79736	8.82363	8.98433	8.98487	8.85493	8.68352	8.82852	8.72385	8.77399	8.80201	8.74992	8.86547	8.42845	8.54142	8.45477	8.62902	8.93081	8.86741	8.82608	8.90877	8.94995	8.84899	8.61494	8.74148	8.73929	8.8646	8.91541
ATF3	5.12132	5.33776	4.9564	4.02815	4.39889	5.42325	4.72426	4.765	4.91161	4.91294	4.9158	4.57004	4.29531	4.35997	4.90002	5.25276	6.13855	4.36932	4.43703	4.96912	5.07388	4.78099	6.93566	4.69884	4.64787	4.86533	4.38674	4.74296	4.69315
ATF4	7.42795	7.92477	7.38285	7.19466	7.64054	7.30049	7.68771	7.47133	8.16836	7.27862	7.72611	7.25533	7.66073	7.42901	7.28935	8.08203	7.35226	7.42089	7.19991	7.35235	7.3934	7.01752	7.69885	7.38065	7.20913	7.88293	7.5818	7.66826	7.77105
ATF5	4.97816	4.88056	5.09437	4.72494	5.16358	4.74077	4.8211	4.79535	5.1607	4.79823	5.14118	5.04488	4.77908	4.88545	4.99669	4.81413	4.75051	5.27991	4.88596	4.61365	4.70794	4.51694	4.77403	4.79535	4.96608	4.6498	4.64814	4.88596	5.05403
ATF6	8.07052	7.99911	8.41004	8.48139	8.59671	8.45653	8.13626	8.2866	8.34826	8.18616	8.58473	7.65459	8.2547	8.53616	8.35731	8.36914	8.32935	7.8965	8.6118	8.48963	8.56294	8.79297	8.51765	8.3433	8.20995	8.1649	8.4216	8.44775	8.51447
ATF7	6.70746	7.01112	7.06162	7.38776	7.40254	7.30608	7.27917	6.95695	7.3907	7.18923	7.17323	7.18156	7.02052	7.3212	7.07685	7.08495	7.09901	6.90876	7.1925	7.28721	7.13759	7.01638	7.41997	7.18272	7.23258	7.18581	7.25269	7.30806	7.73348
ATF7IP	8.6813	8.53909	8.60392	8.92773	8.81002	8.64262	8.48934	8.5482	8.54878	8.70557	8.56217	8.7672	8.55922	8.86149	8.49173	8.66322	8.19012	8.52512	8.73145	8.63249	8.62802	8.58944	8.59544	8.44235	8.68832	8.80424	8.83398	8.70202	8.64353
ATF7IP2	5.56134	6.01089	5.5326	5.85273	5.6282	5.95573	5.13191	5.05378	5.4577	5.64701	5.60207	5.1599	5.89154	5.36856	5.43295	5.50656	4.74054	5.12172	5.85227	5.54884	5.72156	5.69551	6.02081	5.70031	5.56036	5.43287	5.77148	5.57424	5.32082
ATG10	5.33988	5.29076	5.48973	5.7475	5.67591	5.2969	5.29262	5.14132	5.41119	5.32042	5.42332	4.93061	4.55472	5.43702	4.45572	5.51978	4.52228	4.56593	5.49562	5.39489	5.49843	5.67924	5.28738	5.06088	5.28587	5.33915	4.59554	5.47128	4.66731
ATG101	5.66881	5.55767	5.73502	5.57537	5.73655	5.639	5.7432	5.66953	5.5397	5.62082	5.83684	5.66953	5.5216	5.6806	5.82788	5.64272	5.61691	5.74857	5.66953	5.3968	5.51492	5.33184	5.66546	5.7285	5.87683	5.66953	5.87738	5.66953	5.7418
ATG12	4.95729	5.16917	5.2742	5.13265	5.09821	5.26588	5.17036	5.4361	5.23802	5.16818	5.30003	5.24323	5.41248	5.2937	5.27286	5.1928	5.02662	5.02836	5.31188	5.15149	5.11662	5.43425	5.39608	5.2998	4.89275	5.14834	5.45602	5.09564	5.24454
ATG13	7.05679	6.9187	7.39392	7.66667	7.58547	7.38635	7.30802	6.87227	7.26146	7.43102	7.29805	7.44832	6.98242	7.35456	7.17239	7.42153	7.22148	6.67894	7.38352	7.26671	7.51109	7.2635	7.52358	7.19739	7.40236	7.50285	7.62234	7.41435	7.68802
ATG14	6.75977	6.89234	7.39257	7.32713	6.86504	7.0827	7.32457	7.42093	6.50107	7.09639	6.95923	6.97613	7.14587	7.03522	7.03352	6.63866	6.84785	6.78019	7.51502	7.30578	7.02015	7.55935	7.28628	7.42828	7.14417	7.22744	7.32415	7.02696	7.50656
ATG16L1	5.50519	5.60009	5.34714	5.46603	5.73455	5.47301	5.33739	5.40776	5.05235	5.47988	5.71749	5.20905	5.51982	5.48391	5.35759	5.35413	5.21286	5.29561	5.49953	5.32452	5.61329	5.61165	5.38647	5.5441	5.16256	5.80174	5.44205	5.47405	5.52235
ATG16L2	5.24629	5.71754	5.00791	5.00678	5.43285	5.20796	5.72403	5.38089	5.21056	5.41004	5.18622	5.21122	5.20198	5.2715	5.43291	5.23065	5.0312	5.65084	5.02186	5.22012	5.03789	4.94099	4.98108	5.19468	5.32914	5.02136	5.03208	5.23035	5.07154
ATG2A	5.95041	5.91971	5.90571	5.83663	5.65667	5.7078	5.95836	6.23366	6.14885	6.03578	5.92451	5.79745	5.93341	6.04438	5.83251	6.08529	6.30085	5.86284	5.78568	5.87917	5.86801	5.6505	5.5639	5.86617	5.97338	6.0643	6.30097	6.04205	6.00929
ATG2B	6.59642	6.68461	7.1583	7.4676	7.05844	7.01403	6.89119	6.92124	6.77339	6.82861	6.6945	6.88748	6.52553	6.98287	6.79652	6.96833	6.48617	6.34544	7.25999	7.159	7.08498	7.20611	7.08788	6.98548	6.68403	6.90425	7.01009	7.11862	6.85682
ATG3	8.30395	7.99155	8.71019	8.50457	8.42797	8.21175	8.07651	7.88833	8.21265	8.43046	8.39446	8.13427	8.29565	8.46964	8.54722	8.25997	8.82427	8.18496	8.5857	8.18008	8.3955	8.74222	8.3494	8.3345	8.46388	8.27922	8.43059	8.8091	8.4584
ATG4A	6.25409	6.08548	6.88052	6.55726	6.42033	6.37215	6.20777	5.7923	6.1015	6.69188	6.34136	6.15389	6.07855	6.62356	6.31428	6.46012	6.67936	5.71956	6.67583	6.17649	6.48653	6.92813	6.42591	5.97441	6.37546	6.38893	6.56194	6.63139	6.05713
ATG4B	5.84855	6.1468	5.86189	6.10192	5.72337	5.64822	5.97105	5.95568	5.81055	5.98165	6.0224	5.93448	5.59295	5.93262	5.80166	5.70555	5.47989	5.63467	5.55239	6.27848	6.02649	5.93041	6.05356	6.17718	5.73539	6.18082	5.96815	6.05549	5.96927
ATG4C	5.56372	5.31958	5.99268	5.8807	6.45731	5.77603	5.42521	4.83302	5.41064	5.7344	5.70161	5.59578	5.57567	5.78867	6.03756	5.63469	5.71397	5.45141	5.97464	5.76158	5.7501	6.2237	5.71804	5.57886	6.10196	5.91617	5.78999	6.23624	5.94263
ATG4D	7.7496	7.25345	7.61759	7.69522	7.23414	7.41064	7.28434	7.3838	7.80054	7.6518	7.69561	7.14311	7.47712	7.58011	7.76312	7.62044	7.64044	7.59693	7.34398	7.28807	7.4107	7.42755	7.24064	7.47736	7.62784	7.83053	7.75494	7.5618	7.85183
ATG5	6.14006	5.79524	6.4884	6.51535	6.46331	6.16076	6.12459	5.95247	6.05264	6.39233	6.23129	5.98691	5.85049	6.18698	6.09615	6.26076	6.34072	5.79381	6.43635	6.33239	6.33401	6.49336	6.375	6.00903	5.97866	6.46344	6.34194	6.38888	6.31576
ATG7	5.71014	5.94759	5.80525	6.06233	7.17366	5.94456	6.05555	5.90331	5.43065	5.84041	5.9027	5.96035	5.40909	5.96887	5.81345	5.82241	5.46433	5.61952	5.92447	6.19878	6.25862	6.06836	6.12201	5.99419	5.56986	5.6937	5.8236	5.99833	5.93842
ATG9A	7.11066	6.68905	7.41277	7.54238	7.44941	7.43631	7.22991	7.06954	7.24455	7.4619	7.49055	7.17622	7.24677	7.38428	6.99183	7.16957	7.24748	7.0577	7.28941	7.27986	7.47757	7.17768	7.24771	7.13576	7.28325	7.45689	7.4685	7.22409	7.4839
ATG9B	5.61981	5.62261	5.18529	5.08605	5.18231	5.35851	5.57606	5.50367	5.31009	5.18456	5.52302	5.41846	5.18581	5.16942	5.62348	5.48534	5.67382	5.961	5.133	5.07366	5.19473	4.91074	5.08022	5.35193	5.27795	5.17541	4.99641	5.25524	5.16957
ATIC	7.05211	7.12005	7.20675	7.17521	7.26957	6.89444	6.77836	6.65902	6.99571	7.01374	6.88804	6.90985	7.01324	7.16003	7.06327	7.03165	7.39459	6.69203	7.22564	6.98291	7.51924	7.21331	7.56374	7.14159	6.78739	7.09407	7.48384	7.0845	6.98137
ATL1	4.13079	3.69994	4.05553	4.27332	4.01185	3.85296	3.94777	3.71474	3.84419	3.95775	3.75875	4.03646	3.81975	4.38191	3.74882	3.57328	3.80634	3.83022	3.91115	3.83697	4.00213	3.7726	3.83666	3.93578	3.95312	3.96802	3.95802	3.95676	3.7171
ATL2	5.7389	5.92908	6.45954	6.45823	6.3872	6.53924	6.32599	6.42356	6.24397	6.17788	6.33191	6.07171	6.3872	6.31886	6.16181	6.60616	6.47752	5.94596	6.52496	6.5201	6.58715	6.57427	6.7622	6.46498	6.0122	6.54746	6.40539	6.53831	6.47339
ATL3	6.5679	6.26732	6.44627	6.26861	7.05558	6.43735	6.09858	6.11754	6.36663	5.91397	6.05478	6.22484	6.0392	6.30103	6.27726	6.32122	6.39454	5.94861	6.38049	6.40498	6.42648	6.71255	6.57062	6.36978	6.41326	6.40219	6.5389	6.69097	6.4581
ATM	6.45547	6.84803	7.01191	7.26398	7.56207	6.9308	7.04333	6.67227	6.4433	6.92194	6.61779	6.79187	6.66365	7.13478	6.52385	6.41072	6.4868	6.33905	7.14819	7.07143	7.10329	7.25673	7.29234	6.70484	6.84954	6.91782	7.08616	7.09631	7.10036
ATMIN	8.71989	8.52074	8.82181	8.84687	8.65527	8.64714	8.38533	8.43531	8.78339	8.82044	8.87079	8.42294	8.63048	8.53282	8.8822	8.89238	8.92672	8.38412	8.72354	8.57041	8.64307	8.76368	8.80822	8.504	8.73389	8.9929	8.82351	9.10017	8.83858
ATN1	7.07735	7.57306	7.33503	7.32507	7.1696	7.22933	7.56946	7.30621	7.56217	7.27374	7.26779	7.17481	7.38846	7.14688	7.37428	7.38094	7.26997	7.14126	7.27295	7.22806	7.34452	7.00939	7.41518	7.12851	7.46528	7.46674	7.42932	7.4294	7.61278
ATOH1	4.88312	4.29121	4.19967	4.52498	4.04894	4.22656	4.10487	4.66186	4.7381	4.51599	4.5069	4.22424	4.30095	4.30462	4.87392	4.37672	4.74331	4.75628	4.42442	4.4264	4.3682	4.22722	4.2114	4.15692	4.79024	4.31561	4.51628	4.46038	4.66496
ATOH7	4.37465	3.73715	3.63903	3.87282	3.74116	3.9621	3.83043	3.90053	3.87282	3.87282	4.17804	3.94639	4.21346	3.66434	4.09111	3.64542	4.02398	3.97204	3.64976	3.87587	3.87282	3.78284	3.71866	3.75815	3.87282	3.83949	3.7776	3.78507	3.40589
ATOH8	5.48359	5.73071	5.70397	5.73605	5.6852	6.10206	5.95182	5.82866	5.49518	5.93027	5.78531	5.80783	5.69477	5.35864	5.51993	5.96348	5.72048	5.54167	5.47419	5.78216	5.45448	5.75119	5.24055	5.5828	5.88297	5.6624	6.01688	5.89135	5.24973
ATOX1	6.31609	6.3263	6.35923	6.28296	6.6656	6.42468	6.44801	6.60857	6.481	6.44177	6.46846	6.44801	6.36287	6.55459	6.43693	6.48347	6.33533	6.46337	6.44801	6.30819	6.66025	6.38729	6.44801	6.40889	6.21265	6.46323	6.1478	6.35601	6.52028
ATP10A	4.30718	4.46065	4.17348	4.03362	4.04609	4.12415	4.14815	4.36699	4.45321	4.11572	4.16181	4.27499	4.13125	4.11143	4.21802	4.0964	4.17787	4.14815	3.97763	4.25829	4.07006	4.00514	3.98707	4.17882	4.08225	4.08442	4.0856	4.27953	3.91001
ATP10B	4.38811	3.65358	3.81206	3.7559	3.70636	3.84793	3.87057	4.04072	3.81206	3.90957	3.91845	3.97308	3.64846	3.52705	3.76638	3.81206	3.85957	4.18099	3.87343	4.00632	3.70906	3.73134	3.7327	3.74282	3.67409	3.89017	3.81206	3.57839	3.88357
ATP10D	6.02007	6.43898	6.82571	6.62546	7.13091	6.48975	6.01586	6.35091	5.99733	5.80595	6.01743	6.55063	6.04267	6.02475	5.94695	6.10689	6.14332	6.18532	6.77648	6.41416	6.18437	6.70716	6.40955	6.1206	6.42434	6.23236	6.02605	6.59078	6.40607
ATP11A	7.92351	7.78784	8.2261	8.3681	7.55575	8.07091	7.92787	7.80936	7.99033	8.10276	7.92908	7.54049	8.01972	8.29426	8.06812	8.03279	8.16569	8.13021	8.49844	8.18058	8.23212	8.20165	8.33147	8.237	8.12961	7.87973	8.58045	7.93783	8.44694
ATP11AUN	3.65626	3.67813	3.58607	3.48531	3.53338	3.55451	3.5635	3.47669	3.53451	3.99338	3.64511	3.70541	3.48643	3.52644	3.51131	3.44914	3.70173	3.67719	3.42239	3.4213	3.57799	3.42782	3.47621	3.45678	3.74139	3.37612	3.34733	3.68229	3.56454
ATP11B	6.94158	7.45071	7.8253	7.95435	7.6872	7.73972	7.46152	7.31721	7.65534	7.38915	7.72227	7.18711	7.18981	7.39114	7.40033	7.35489	7.30642	6.81571	7.76442	7.57621	7.76827	8.10722	7.61824	7.54046	7.41108	7.59762	7.39303	7.71734	7.92467
ATP11C	4.55477	5.08561	5.08378	5.12017	6.00403	5.13598	4.70152	5.11641	5.53706	4.63181	4.72025	4.96028	4.66342	4.72329	4.3673	5.00838	4.88049	4.66677	5.45981	4.92685	5.00464	4.84392	5.07152	4.95395	4.66152	4.97623	5.00464	5.41241	5.66842
ATP12A	3.5551	3.25848	3.11715	3.19183	3.29946	3.46795	3.53082	3.53978	3.45167	3.19025	3.27444	3.37563	3.76852	3.39986	3.7172	3.36781	3.75084	3.54381	3.42756	3.43256	3.35763	3.20351	3.39815	3.63874	3.21444	3.62593	3.75612	3.3062	3.26169
ATP13A1	5.65065	5.97026	5.56655	5.70776	5.95608	5.7087	5.86162	5.7781	5.6262	5.63194	5.8492	5.72983	5.41599	5.67239	5.87276	5.24344	5.65486	5.92845	5.57362	5.58646	5.86553	5.7088	5.41464	5.64803	5.69851	5.40551	5.77466	5.83972	5.58263
ATP13A2	5.5522	5.39401	5.61053	5.37983	5.84673	5.49371	5.39218	5.68582	5.49163	5.49371	5.71747	5.63537	5.49371	5.30701	5.64542	5.31399	5.49371	5.76161	5.3132	5.18509	5.43709	5.14792	5.6359	5.49371	5.63702	5.56697	5.56389	5.43414	5.51016
ATP13A3	8.39293	8.53881	9.29163	9.90264	9.68815	9.03215	8.86618	8.23191	9.47267	9.31791	9.04998	9.45835	8.24671	8.37333	8.47976	8.86876	9.14055	7.86189	9.24507	8.87052	9.78848	9.73042	9.63748	8.97236	9.23613	9.4143	9.23629	8.59155	9.19716
ATP13A4	3.3543	3.06017	3.18601	3.10417	3.14921	3.18601	3.4913	3.33896	3.29415	3.37815	3.30384	3.36786	3.12478	3.22705	3.1311	3.18601	3.22313	3.26592	3.15635	2.99379	3.07477	3.01602	3.19995	3.04043	3.13159	3.26337	3.04963	3.14337	3.16844
ATP13A5	3.47438	3.40615	3.3617	3.55094	3.19917	3.17576	3.5869	3.23366	3.59203	3.46296	3.3556	3.63446	3.24348	3.47787	3.59393	3.0842	3.40467	3.65388	3.0601	3.11818	3.35174	3.43163	3.22937	3.28928	3.2812	3.33222	3.50598	3.35046	3.2872
ATP1A1	10.2337	9.43039	10.238	10.3301	10.6143	10.3617	10.2873	10.2963	10.6188	10.0835	10.61	10.221	9.74085	10.2323	10.0569	10.1157	10.2574	10.3501	9.97488	10.0944	10.569	10.1822	10.1627	10.008	10.0458	10.1318	10.5226	10.2504	10.3766
ATP1A2	8.79493	9.10935	9.35679	9.67688	9.13628	9.38289	9.52352	8.74839	9.16325	9.62091	9.83088	8.89249	9.15322	9.21254	8.86692	9.10676	9.05824	8.29594	9.08288	8.90252	9.38816	9.31113	9.43791	9.28073	9.28623	9.30178	9.40575	8.83933	9.11072
ATP1A3	10.5383	9.82067	10.9166	10.8803	10.5683	10.7432	10.6611	10.7064	10.4046	10.9843	10.417	10.4978	10.5022	11.1059	10.9688	10.1962	10.8227	11.0345	10.8903	10.5707	10.8314	10.2093	10.663	10.6333	10.6455	11.1563	10.9031	10.773	11.2043
ATP1A4	3.91214	3.76802	3.78832	3.77772	3.65492	3.91992	3.81693	3.85681	3.71056	3.77452	3.68463	3.71247	3.73849	3.67475	3.78082	3.74155	3.8066	4.22011	3.86365	3.80441	3.84221	3.8419	3.87489	3.78697	3.87407	3.78412	3.72215	3.55613	3.74273
ATP1B1	9.92495	9.49929	10.1859	9.98776	9.88863	10.1088	10.0772	10.0613	10.4193	10.1243	10.3098	9.71428	10.0198	10.0547	10.1598	10.1662	10.024	10.1485	10.082	10.1938	10.141	10.2611	10.1496	9.92277	10.1036	9.80053	10.1722	10.1982	9.81271
ATP1B2	7.04744	6.67384	7.40334	6.89352	6.97039	7.50772	7.14646	7.09041	6.5719	6.7044	6.80182	7.37218	7.40115	7.04744	7.18769	6.40322	7.06713	7.30771	6.8074	7.11407	6.96113	7.21973	6.85186	7.25395	7.07092	7.25875	7.07589	7.0616	6.67983
ATP1B3	6.07999	6.21588	6.69283	6.3429	6.48741	6.88911	6.68292	6.30215	7.72868	5.57885	6.49011	6.56432	5.72273	6.08684	6.19008	8.9856	8.04202	6.3864	6.61022	6.45553	6.56689	6.92173	7.58022	5.50745	6.30786	6.6442	6.63532	6.5951	6.41224
ATP1B4	4.08236	3.92259	4.07501	5.01981	4.24018	3.99533	4.4928	4.61845	4.22181	4.46306	4.20513	4.44198	4.31713	3.77455	3.9238	5.0756	4.14587	4.54227	4.17564	4.80848	4.25616	4.12843	4.12291	4.44159	4.63931	4.83109	4.21806	3.80815	4.08504
ATP23	6.09567	5.65005	5.75269	5.57517	5.41492	5.4608	5.82196	5.53977	5.73094	5.82282	5.89544	5.49413	5.8257	5.66917	6.06075	5.49328	5.93067	5.5206	5.46033	5.40646	5.61498	5.66105	4.82007	5.42021	5.74273	5.77851	5.77212	6.16279	5.80775
ATP2A1	3.87055	3.77451	3.7223	3.63266	3.7621	4.32276	3.81036	3.77377	3.97392	3.78654	3.66894	3.90507	4.07447	3.8142	4.12613	4.28032	3.90163	3.95087	3.83723	3.80443	3.64595	3.47988	3.64072	3.87184	3.98506	3.69951	3.85417	3.80429	3.70817
ATP2A2	12.1084	11.2294	12.4876	12.1801	12.1071	12.3711	12.2146	12.1955	12.5583	12.0272	12.3929	12.1842	12.0752	12.3619	12.4495	12.1491	12.5631	12.0689	12.1174	12.2122	12.3205	12.0244	11.8636	11.8078	12.283	12.4827	12.1673	12.5451	12.374
ATP2A3	5.70317	5.45836	5.48052	5.31848	5.54726	5.35219	5.38861	5.57998	5.72897	5.30395	5.64821	5.76714	5.62856	5.32846	5.44361	5.76629	5.62295	5.90776	5.31348	5.31501	5.18083	5.46727	5.07598	5.32402	5.60728	5.41806	5.43353	5.41983	5.08628
ATP2B1	6.56629	6.04874	6.95477	7.10632	7.12684	6.59606	6.16712	6.51052	6.56158	6.46058	6.48547	6.60573	6.34726	6.30482	6.36053	6.1806	6.23382	6.21348	6.60664	6.68286	6.50435	7.02653	6.85629	6.7427	6.97223	6.63981	6.66887	6.84716	6.40788
ATP2B2	4.52024	4.29119	3.96562	4.1351	4.05619	4.32199	4.3511	4.26418	4.5907	4.28463	4.16789	4.58415	4.59774	4.22321	4.26418	4.28387	4.15957	4.63023	4.30563	4.51872	4.34377	4.23003	4.05065	4.22663	4.27977	4.05364	4.2171	4.07538	4.26418
ATP2B3	4.2371	4.13756	4.06848	3.75034	4.08542	4.30816	4.37124	4.43606	4.2511	4.48954	4.21162	4.27397	4.00165	4.14709	4.33961	4.06496	4.40463	4.80971	4.27468	4.00684	4.00222	4.21885	3.7407	4.21885	4.32546	3.7526	4.2915	4.0648	4.4552
ATP2B4	9.36386	9.56138	9.79727	10.1392	9.47148	9.45096	9.24412	9.11891	9.51755	9.80557	9.55867	9.49884	9.29297	9.57429	9.33612	9.29679	9.55031	9.06477	9.77372	9.35857	10.0453	9.94813	9.62807	9.68311	9.62604	9.64447	9.8796	9.41971	10.2295
ATP2C1	7.18288	7.15459	7.65454	7.33118	7.29523	7.38887	7.25298	7.24518	6.99188	7.38426	7.42738	7.39066	7.32497	7.37568	7.28992	7.37213	7.0983	6.81868	7.86045	7.86427	7.63255	7.8201	7.67698	7.33333	7.3287	6.94102	7.14592	7.17889	7.00632
ATP2C2	3.62397	3.47336	3.35747	3.43915	3.41196	3.50582	3.58942	3.40594	3.54235	3.43915	3.5287	3.43915	3.37665	3.43915	3.612	3.44057	3.43915	3.61333	3.37701	3.49008	3.46908	3.31782	3.29147	3.43915	3.44609	3.39006	3.32987	3.37941	3.30207
ATP4A	4.54366	4.60881	4.45589	4.1974	4.39072	4.54642	4.76182	4.61664	4.58106	4.58864	4.87759	4.48021	4.68691	4.42382	4.79138	4.66492	4.87669	4.7269	4.34216	4.52429	4.5047	4.47815	4.47053	4.58106	4.53481	4.55009	4.57307	4.57335	4.5754
ATP4B	4.35457	4.1578	4.27463	4.33277	4.29091	4.63868	4.43944	4.33346	4.28248	4.26567	4.36951	4.42827	4.52848	4.25602	4.13983	4.30308	4.30406	4.56898	4.27463	4.26697	4.2177	4.45052	4.4499	4.35407	4.1349	4.41898	4.52779	4.13985	4.54306
ATP5A1	11.1432	10.6779	11.3364	11.132	10.7222	11.0467	11.1699	10.9721	11.1497	11.047	10.9444	10.9362	10.9331	11.1445	11.2091	10.9673	11.0331	11.152	11.3088	11.226	11.0251	11.0881	10.87	11.0673	11.1161	11.0909	11.1983	10.8724	10.7589
ATP5B	12.3239	11.7291	12.5312	12.378	11.996	12.2733	12.1879	12.0289	12.2182	12.327	12.1658	12.0081	12.1954	12.3587	12.3372	12.0734	12.544	12.0613	12.3172	12.1539	12.2351	12.3857	11.9769	11.9884	12.411	12.4076	12.4331	12.4311	12.5019
ATP5C1	11.5913	11.0388	11.8853	11.7998	11.199	11.7531	11.5608	11.2587	11.6593	11.8272	11.7591	11.5793	11.6947	11.9467	12.0559	11.5448	11.8721	11.4195	11.8987	11.6158	11.6997	12.0919	11.4844	11.6312	11.6997	11.4831	11.8869	11.8175	11.7067
ATP5D	8.64164	8.22471	8.50481	8.70411	7.99433	8.66843	8.53644	8.53758	8.80519	8.754	8.42973	8.65298	8.75262	8.83082	8.78266	8.71713	8.41964	8.80359	8.64836	8.59895	8.83044	8.25071	8.54079	8.61408	8.5482	8.59734	8.92089	8.85862	8.12474
ATP5EP2	9.61272	9.90432	9.60614	9.85693	9.62527	10.1659	9.90326	9.91299	9.25778	9.97205	10.0931	9.84095	9.99097	10.1939	9.92038	10.0246	9.66586	10.0175	10.0367	9.98827	10.2376	10.3298	10.1501	9.94146	9.7881	9.49081	9.7548	10.0011	9.60318
ATP5F1	7.91079	7.09749	7.92107	7.67944	7.20907	7.70826	7.78948	7.70826	7.62842	7.7306	7.67675	7.70635	7.74762	7.91083	7.78305	7.62511	7.85686	7.75943	7.78505	7.68817	7.71764	8.01021	7.5387	7.55094	7.59477	7.62345	7.60726	7.78288	7.46686
ATP5G1	12.5366	11.3705	12.7191	12.4944	12.069	12.3903	12.5355	12.14	12.16	12.1385	12.0633	12.1986	12.2336	12.6367	12.4378	12.0844	12.3127	12.2625	12.4535	12.2194	12.3754	12.5336	12.0755	12.282	12.2186	12.6154	12.5334	12.1062	12.2449
ATP5G2	8.02997	7.58414	7.63395	7.81924	7.61165	7.91002	7.87707	7.92247	8.0158	7.74354	7.64989	7.85132	7.97955	7.90367	7.90925	7.75608	7.73535	8.13605	7.872	7.7891	8.02218	7.43029	7.79854	7.80435	7.73456	7.64266	7.65157	7.79501	7.69401
ATP5G3	5.84992	5.74177	5.88009	5.80022	5.27502	5.88475	5.84455	5.98323	5.7278	5.74209	5.73717	5.72566	6.05141	5.99547	5.94043	6.01271	5.79976	6.01916	5.87706	5.79015	5.81494	5.84351	5.91486	5.90214	5.66041	5.68231	5.91334	5.84063	5.58686
ATP5H	10.3004	9.83683	10.3655	10.3254	10.0087	10.4188	10.2907	10.142	10.4112	10.454	10.6527	10.0695	10.2829	10.4299	10.5028	10.4846	10.4185	10.12	10.341	10.1892	10.4019	10.3417	10.1976	10.3461	10.4309	10.1692	10.1682	10.479	9.85012
ATP5I	9.6383	9.61852	9.40296	9.42597	8.9043	9.73743	9.77405	10.1187	9.40248	9.25718	9.54743	9.8363	9.92955	9.6647	9.69449	9.53223	9.06798	10.0346	9.6935	9.87925	9.70363	9.1616	9.82119	10.2328	9.35572	9.29756	9.25082	9.31687	8.70054
ATP5J	6.64973	6.26322	6.8988	6.74377	6.69749	6.97415	6.65593	6.67126	6.80044	6.73903	6.83296	6.72562	6.51098	7.10215	6.65329	6.73903	6.72238	6.54912	6.73903	6.61836	6.7249	6.77558	6.71731	6.73903	6.83805	7.0012	6.85607	6.78153	6.6101
ATP5J2	9.90319	9.80073	9.9327	9.7909	9.48136	10.1545	10.1654	10.0644	9.82126	9.86419	9.80183	9.90848	9.98806	10.0464	9.87894	10.0582	9.85579	9.9053	10.0766	10.115	10.1168	9.94797	10.046	10.1255	9.91057	9.79041	9.86531	9.87564	9.45843
ATP5J2-PTCD1	5.72174	5.46402	5.49114	5.38906	5.35055	5.53238	5.66931	5.71773	5.37108	5.65147	5.50459	5.17178	5.74399	5.65552	5.71769	5.32373	5.55921	5.71055	5.50487	5.37539	5.48503	5.32399	5.49969	5.92233	5.40091	5.73307	5.40105	5.48106	5.69559
ATP5L	11.6413	11.0661	11.664	11.5964	11.0583	11.7505	11.73	11.4287	11.5807	11.5424	11.6195	11.3156	11.3967	11.6169	11.4435	11.5544	11.4536	11.5785	11.6278	11.5394	11.6767	11.8168	11.6683	11.5546	11.4122	11.247	11.713	11.6162	11.2605
ATP5L2	4.09543	4.5298	4.59363	4.54125	4.00199	4.54772	4.47529	4.66167	4.61868	4.5298	4.69461	4.31986	4.61505	4.41367	4.24448	4.02545	4.47779	4.55666	4.31986	4.60815	4.47432	5.03951	4.73837	4.4593	4.59945	4.53685	4.34617	4.79095	4.55257
ATP5O	11.4498	10.877	11.3884	10.9833	10.3254	11.7268	11.6156	11.834	11.251	11.5156	11.0406	11.7044	11.6584	11.5714	11.6224	11.4657	11.0616	11.8674	11.3449	11.8076	11.624	11.1436	11.7239	11.7617	11.239	11.3136	11.3548	11.3231	10.7708
ATP5S	5.01071	4.319	4.56246	4.70784	4.48134	4.48749	4.54132	4.49153	4.62863	4.65523	4.3465	4.50262	4.15096	4.57848	4.27443	4.55457	4.31577	4.39006	4.70665	4.42435	4.41198	4.55208	4.488	4.22863	4.58045	4.27349	4.84007	4.29504	4.27325
ATP5SL	8.28996	7.60609	8.56851	8.6335	8.08012	8.10947	8.48097	7.85091	8.2162	8.43277	8.70254	7.91475	8.24591	8.80832	8.63644	8.22853	8.61912	8.13491	8.26443	8.18841	8.36404	8.24754	8.18725	8.38058	8.5666	8.50451	8.42467	8.39116	8.19989
ATP6AP1	9.24056	8.37584	9.10592	9.28834	9.03233	9.09525	9.17728	9.13434	9.38295	9.27624	9.23346	9.23889	8.91178	9.31647	9.07341	8.91326	8.96427	9.14422	8.99197	9.02257	9.4466	8.92957	8.93525	9.13297	9.16861	9.2361	9.40769	9.03087	9.1369
ATP6AP1L	4.19953	4.36828	4.22168	4.32095	4.4387	4.17703	4.48756	4.63288	4.50359	4.53803	4.3143	4.45201	4.67648	4.28245	4.28841	4.30168	4.24351	4.3534	4.32592	4.33455	4.34579	4.44876	4.40665	4.2272	4.18346	4.23153	4.02001	4.21661	4.21924
ATP6AP2	8.07029	7.22694	8.15975	8.19439	8.43485	8.04073	8.12529	7.40515	7.80334	7.86722	8.23463	7.83554	7.37499	8.14717	7.97192	7.78451	8.00472	7.83055	8.0475	7.82919	8.29209	8.38614	8.0633	7.92021	8.26068	8.12498	8.09958	8.04491	8.05363
ATP6V0A1	6.94049	7.06676	7.57054	7.68084	8.00659	7.26852	7.25172	7.08284	6.99246	7.30766	7.16221	7.52502	6.83742	7.42964	7.10785	7.39605	7.41208	6.6373	7.45951	7.55963	7.27388	7.50839	7.50023	7.10515	7.01451	7.68758	7.84784	7.42729	7.97782
ATP6V0A2	5.99553	5.83051	6.30718	6.3084	6.44373	6.27176	6.23888	6.15236	6.44389	6.34206	6.28308	6.03052	5.98003	6.33353	6.15674	6.44452	5.85276	6.00765	6.50142	6.27837	6.36618	6.51854	5.98935	6.19552	6.28308	6.28308	6.50062	6.57204	6.65972
ATP6V0A4	4.02115	3.76512	3.87528	3.66332	3.78781	3.93396	4.30394	3.9562	3.94596	4.33238	4.00419	4.04934	3.87528	3.93328	3.85	3.72437	3.87528	4.16422	3.72259	4.02063	3.80925	3.86762	3.61958	3.64738	3.66819	3.90812	3.87528	3.77153	3.71658
ATP6V0B	6.5296	6.51548	6.8199	6.86243	6.93154	6.7087	6.63445	6.49422	6.69662	6.84105	6.76468	6.78686	6.55215	6.64551	6.39168	6.61902	6.51444	6.47999	6.58851	6.514	6.51944	6.72526	6.26598	6.20578	6.56753	6.5924	6.73139	6.84512	6.7304
ATP6V0C	10.0643	9.69915	9.86349	9.86004	9.93728	9.96635	9.77452	9.90301	10.1531	10.0411	9.979	9.90659	9.81866	9.98102	9.85013	10.1368	9.95948	9.94154	9.84769	9.73612	10.0004	9.72104	9.82169	9.89123	9.82715	10.0118	9.94472	10.0233	9.93859
ATP6V0D1	8.50302	7.65272	8.76738	8.68749	8.65797	8.68442	8.46887	8.38703	8.37273	8.49621	8.54128	8.29903	8.13392	8.64433	8.44574	8.44581	8.42495	8.44717	8.55833	8.38197	8.57646	8.65195	8.41661	8.57078	8.35186	8.7921	8.69168	8.52003	8.7132
ATP6V0D2	2.69316	2.57376	2.74523	2.68045	2.74661	2.75211	2.73151	2.68751	2.80538	2.64616	2.8784	2.73281	2.89581	2.63925	2.72063	2.78986	2.83024	2.74148	2.6207	2.91252	2.80538	2.74231	2.53284	2.77441	2.70311	2.76721	2.6875	2.59717	2.78676
ATP6V0E1	11.2663	10.3948	11.4248	11.2789	11.5896	11.1513	11.1786	10.8617	11.2191	11.274	11.3812	11.1929	10.9213	11.4787	11.1662	11.2582	11.1104	10.9079	11.3236	11.2505	11.357	11.2867	11.0456	10.7223	11.0952	11.3598	10.9186	11.0644	11.2396
ATP6V0E2	7.7576	7.62742	7.47637	7.52002	7.15189	7.62905	7.39363	7.94292	7.86742	7.53506	7.5202	7.53305	7.90131	7.66867	7.95858	7.7734	8.16072	7.7776	7.96908	7.56149	7.78059	7.41152	7.58541	7.76027	7.68914	7.61445	7.26254	7.40685	8.00126
ATP6V0E2-AS1	5.10761	5.4587	5.28938	4.98057	4.86523	5.10176	4.91354	5.39313	5.30683	5.24456	5.19981	5.12193	5.504	5.23909	5.27549	5.36585	5.26352	5.74554	5.10099	5.06116	5.22343	5.05078	4.82479	5.21676	5.41656	5.02442	4.89997	5.40047	4.91954
ATP6V1A	5.92837	5.4151	6.60971	6.44097	6.4996	6.45141	6.13156	6.20051	6.16621	6.10785	6.27493	6.25219	5.99358	6.61042	6.52531	6.17576	6.17104	6.19479	6.46661	6.41126	6.66778	6.63765	6.36	6.15898	6.26869	6.69013	6.71112	6.50251	6.53492
ATP6V1B1	4.99282	5.07283	4.65406	4.52976	4.39553	4.58976	4.72359	4.90024	4.7158	4.82768	4.71196	4.87262	4.52834	4.46806	4.79717	4.49549	4.65406	4.9176	4.5027	4.63621	4.49397	4.58244	4.54576	4.54155	4.67766	4.38217	4.6056	4.67882	4.71242
ATP6V1B2	8.34827	7.93265	8.79609	8.89826	9.22681	8.43065	8.57032	7.94497	7.90883	8.6005	8.25485	8.3686	8.13099	8.70895	8.49505	8.27759	8.49894	7.92091	8.68846	8.48596	8.45094	8.86335	8.59128	8.44414	8.61142	8.68502	8.50092	8.54019	8.76036
ATP6V1C1	6.49618	5.9367	7.14605	7.06819	6.69185	6.56325	6.55191	6.04578	6.15316	6.59514	6.44929	6.41664	6.07795	6.66393	6.54854	6.52815	6.61997	5.7955	7.06718	6.48917	6.64605	7.45713	6.47334	6.50533	6.74716	6.91003	6.7735	6.60694	7.18121
ATP6V1C2	4.22319	4.15379	4.13934	4.25756	4.35287	4.29665	4.11903	4.20426	4.23604	4.27921	4.15365	4.31921	4.33291	4.71441	4.29746	4.48363	4.01936	4.18445	4.14046	4.23604	4.40444	3.98478	3.95832	4.07409	4.08932	4.05954	4.09774	4.25926	4.84429
ATP6V1D	8.01328	7.99484	8.4558	8.40944	8.11115	8.11669	8.31413	7.85175	7.94067	8.49369	8.40417	7.63883	8.09798	8.47991	7.96258	8.43845	8.83003	7.2084	8.39979	8.17183	8.27474	8.77105	8.22422	8.35228	8.2866	8.20339	8.23808	8.5184	8.03786
ATP6V1E1	9.3273	9.19487	9.45638	9.44583	9.16717	9.71232	9.25865	9.11047	9.46778	9.51082	9.64751	9.62128	9.3333	9.52692	9.44329	9.71234	8.93494	9.29537	9.66114	9.39278	9.57086	9.55872	9.7341	9.52187	9.26853	9.55625	9.30875	9.58423	9.31727
ATP6V1E2	3.81991	3.70176	3.73179	3.94444	3.62324	3.89302	3.58327	3.48432	3.81327	3.67361	3.73579	3.98395	3.64349	3.83475	3.62467	3.66235	3.6706	3.73579	3.74938	3.76926	3.96752	3.92377	3.5588	3.73405	3.59646	3.52472	3.83653	3.44133	3.82489
ATP6V1F	8.94861	8.94362	8.82347	8.49259	8.82916	8.33975	8.90027	8.93251	8.65971	8.39618	8.40401	9.11455	8.89337	8.71926	8.82906	8.85039	8.81697	8.88929	8.85552	8.63886	8.63416	8.56664	9.28387	8.65867	8.64544	8.77592	8.51789	8.54923	8.9323
ATP6V1G1	8.28944	8.52271	8.43566	8.47079	8.42319	8.53425	8.36606	8.34481	8.46061	8.56275	8.82736	8.57756	8.36603	8.64154	8.27942	8.73403	8.09663	8.575	8.51299	8.50468	8.40593	8.41921	8.81042	8.73522	8.26234	8.25435	8.24609	8.38459	8.37179
ATP6V1G2-DDX39B	6.88561	7.23275	6.95879	7.04985	7.09708	7.0645	7.0323	7.06548	7.003	7.02247	6.7558	7.02146	6.96751	6.81428	6.82573	6.82166	6.68683	6.88737	7.01044	6.86147	6.8294	6.85822	7.17085	7.14999	6.86777	6.85718	6.91441	7.14659	6.72332
ATP6V1G3	3.05865	2.89197	3.09649	3.04782	2.93116	3.02731	3.08773	3.20162	3.26319	3.03446	2.87878	2.89731	3.12643	3.03653	3.08078	3.063	3.07162	3.04469	3.15344	3.0556	2.92466	3.02381	3.03961	3.12286	3.09051	2.94127	2.99676	2.94102	2.97004
ATP6V1H	6.12087	5.93383	6.15114	6.30216	6.05961	6.20379	6.08184	5.87545	6.03918	6.31044	6.12251	5.94807	6.1635	6.3864	5.98075	6.31838	6.04703	5.80299	6.3302	6.12251	6.20137	6.45906	6.12251	6.12251	6.12251	6.2905	6.17652	5.91902	6.35415
ATP7A	5.98919	5.68694	6.3794	6.31168	6.26126	5.82631	5.69696	5.8078	5.9798	6.25048	5.62404	5.76782	5.5559	5.97047	5.73013	5.874	6.03484	5.5992	6.24603	5.95823	5.87913	6.39462	6.05826	5.80516	5.87512	6.17942	6.02341	6.15046	6.34073
ATP7B	4.93833	5.35985	4.71615	4.90136	4.59231	5.01456	5.12479	4.87201	4.65211	4.97865	4.60064	4.88088	5.26272	4.85971	4.51316	4.96082	4.88744	4.92741	5.26484	5.10536	4.8989	4.98617	4.95103	5.56419	5.04001	4.68	5.0826	5.02483	4.53416
ATP8A1	6.53924	6.80709	7.3915	7.79526	7.4612	7.34023	6.91685	7.16022	6.84412	7.04219	6.45643	7.22198	7.05016	7.01755	6.74385	7.06624	7.15778	7.12951	7.38897	6.87597	6.85051	7.4719	7.40003	7.43098	6.94912	8.15266	7.50405	6.92825	7.45135
ATP8A2	3.47159	3.49853	3.28478	3.16137	3.34345	3.53014	3.49048	3.68716	3.32239	3.43696	3.30946	3.55584	3.40078	3.43083	3.60922	3.54606	3.52084	3.6928	3.46426	3.47456	3.3787	3.51292	3.5023	3.58148	3.43196	3.59241	3.58347	3.44895	3.51602
ATP8B1	6.02681	6.61649	6.79466	6.64767	6.29947	6.25524	5.90527	6.307	5.61906	5.88321	5.80352	6.4357	5.91683	5.69803	6.33864	6.14095	6.29687	5.9606	6.46862	6.48483	6.22908	6.82282	6.7791	6.08701	6.46425	6.27437	5.95432	6.40198	5.96653
ATP8B2	5.88982	5.97687	5.77338	5.94274	6.32588	5.60583	5.70769	5.56198	5.63426	5.65582	5.66424	6.25761	5.73501	5.41718	5.5846	5.36724	5.45331	5.67924	5.62476	5.85888	5.73835	5.45448	6.12502	5.97238	5.51875	5.94383	5.45431	5.5169	5.69212
ATP8B3	4.94343	4.7406	4.42796	4.65279	4.28687	4.44836	4.83536	4.86628	4.78213	4.53466	4.45427	4.80013	4.58806	4.3248	4.70218	4.59738	4.87061	4.86278	4.49549	4.4731	4.70787	4.6889	4.373	4.59419	4.45977	4.38322	4.61462	4.32895	4.61585
ATP8B4	4.23748	3.93389	4.1497	3.82172	6.12926	4.20763	3.80404	3.90654	3.9932	3.93025	4.04613	3.96496	3.77877	4.23333	3.94962	3.88863	4.04653	3.8664	4.12776	4.10154	3.86963	4.09853	3.88254	3.95752	3.96908	4.27937	4.2039	4.07225	4.59038
ATP8B5P	3.22543	3.1875	3.19292	3.1221	3.13295	3.0873	3.13969	3.33741	3.01899	3.30366	3.14828	3.14198	3.22618	3.42775	3.0421	3.21674	3.10508	3.17955	3.23237	3.3379	3.30583	3.11008	3.17417	3.21145	3.32197	3.29678	3.22931	2.99143	3.18079
ATP9A	6.14145	6.44762	6.52586	6.30722	6.91387	6.4008	6.08175	6.49511	6.09683	6.38662	6.4072	6.50069	5.83477	6.32533	6.2389	6.4181	6.20866	6.0161	6.43763	6.22663	6.26262	5.8436	6.02644	6.08155	6.32219	6.56529	6.16179	6.35229	6.79049
ATP9B	5.29204	5.56328	5.60573	5.726	5.73084	5.3712	5.47875	5.48665	5.31144	5.52126	5.27153	5.58715	5.36581	5.4005	5.03942	5.28236	4.91294	5.09599	5.55076	5.65086	5.41794	5.70481	5.38339	5.54807	5.27187	5.30178	5.41095	5.5061	5.5623
ATPAF1	7.13098	6.29487	7.18704	7.25918	6.67581	6.97226	6.9942	6.82734	7.11826	7.25093	6.88237	6.86769	6.85216	7.20556	7.0127	7.04044	7.17892	6.69519	7.09896	6.97261	7.04231	7.0618	6.91094	6.70454	7.1567	7.06314	7.13459	7.17346	6.97269
ATPAF2	7.28541	6.94639	7.60852	7.64091	7.20233	7.64359	7.5314	7.29963	7.26395	7.71058	7.66997	7.10301	7.44559	7.66098	7.65274	7.28222	7.49382	7.40059	7.60664	7.36146	7.57942	7.35322	7.15274	7.71526	7.65485	7.67904	7.74868	7.55027	7.38915
ATPIF1	7.68241	7.96616	7.66496	7.17238	7.24965	7.30784	7.83526	7.60469	7.59443	7.57912	7.58153	7.12984	7.90044	7.72304	7.70252	7.85696	7.50677	7.78144	7.64402	7.56598	7.54428	7.37497	7.8259	7.75127	7.60039	7.48996	7.36963	7.48747	7.10286
ATR	5.27177	5.67501	5.79812	5.64293	5.64595	5.44198	5.33304	5.82494	5.24292	5.5149	5.32828	5.37544	5.36173	5.51158	5.37495	5.46177	5.34619	5.27079	5.95493	5.96439	5.50688	5.92029	5.73176	5.51158	5.31835	5.52852	5.48773	5.4489	5.26797
ATRAID	9.10499	8.56981	9.60482	9.52056	9.69956	9.47607	9.13821	9.09251	9.11916	9.25425	9.20599	9.29262	9.26173	9.50407	9.24709	9.17975	9.18215	9.12518	9.49664	9.23252	9.40403	9.23701	9.15034	9.26907	9.13626	9.45637	9.56157	9.32597	9.27532
ATRIP	5.23041	5.04112	4.87716	4.97993	5.07016	4.94709	5.24249	5.39017	5.31496	4.68424	4.80918	5.03159	5.08042	5.06121	5.0759	4.94095	4.83206	5.1578	5.02763	5.00686	4.99609	4.82111	4.77992	5.0099	5.0603	5.00829	5.13449	5.03159	5.21789
ATRN	7.42109	7.09242	7.61108	7.61908	7.27832	7.48422	7.36119	7.10569	7.62358	7.54492	7.42468	7.13965	7.29564	7.47478	7.57115	7.4344	7.48422	7.3892	7.48658	7.5922	7.61736	7.8018	7.421	7.36581	7.50469	7.61752	7.90617	7.48422	7.72638
ATRNL1	3.42794	4.92858	3.2999	6.17557	3.55907	4.0407	3.94208	3.27413	4.89773	5.91934	4.38196	4.63194	4.21472	3.40574	4.2214	3.78066	3.8878	3.9359	4.36118	4.5019	4.41171	4.75935	4.80073	3.99778	5.0044	3.82607	5.90788	3.8379	7.19761
ATRX	6.71289	6.79134	7.39639	7.52534	7.15414	7.22654	6.59772	6.23951	6.84459	7.066	7.03629	6.80136	6.65417	7.03577	7.05125	6.84429	7.52055	6.16789	7.1528	7.10267	6.92259	7.20029	6.88717	7.06255	7.05085	6.91706	7.12835	7.26134	7.35191
ATXN1	6.93658	6.942	6.98942	7.24424	7.11991	7.0188	6.97806	6.92762	6.82369	6.93252	6.74377	6.761	6.86291	7.00565	6.85683	6.82954	6.89178	6.74528	6.96479	6.92762	6.92762	6.98948	7.17069	6.65696	6.9465	7.10539	6.87466	6.85087	7.11956
ATXN10	8.9761	8.50416	9.18164	9.322	8.82279	8.93573	8.9645	8.43272	9.02714	9.21922	8.97227	8.91982	9.077	9.00267	9.02277	8.86382	9.18752	8.70356	9.15783	8.86354	8.95094	9.30911	8.67314	8.79998	9.25955	9.17662	9.24873	9.04981	9.1203
ATXN2	8.73707	8.86284	9.06186	9.23875	8.92337	9.01992	8.95994	9.05231	8.70738	9.11561	8.78415	8.879	8.95832	8.95897	8.89066	8.66282	8.9397	8.75534	8.97784	8.99553	9.04356	9.02309	8.93488	9.0121	8.91086	9.22438	8.95572	9.00102	9.07662
ATXN2L	6.70391	6.89396	6.75627	6.64787	6.76424	6.89089	6.88468	6.92346	6.44886	6.5236	6.79526	6.56369	6.84138	6.74544	6.53753	6.32664	6.8849	6.45237	6.77531	6.83696	6.52759	6.59949	6.73957	6.9331	6.80094	6.67942	6.69917	6.83392	6.7295
ATXN3	6.28563	6.79332	6.78246	6.95184	7.02689	6.7198	6.52306	6.76113	6.0047	6.60882	6.49257	6.75027	6.62806	6.47811	6.34114	6.54573	6.35794	6.16915	6.66624	6.82662	6.61754	7.13278	6.8013	6.91696	6.52426	6.47841	6.66925	6.62322	6.55146
ATXN3L	2.86461	2.84359	2.66385	2.84829	2.95227	3.0913	2.96116	3.01277	2.89577	2.78641	2.66402	2.99391	2.90028	2.91455	2.7479	2.75488	3.04358	3.09729	2.96283	2.81952	2.6035	2.85161	3.04637	2.87409	2.71412	3.02285	2.88166	2.67401	3.13364
ATXN7	7.43796	8.30756	7.95276	8.00091	8.09673	7.77079	7.76249	7.9224	8.47768	7.9019	7.78881	7.86442	7.8237	7.8651	7.58386	8.01724	8.23109	7.37504	7.79297	7.9609	7.86837	7.67897	7.92625	7.70504	7.83129	7.83654	7.56625	7.99259	8.61589
ATXN7L1	6.01635	6.33336	6.07123	6.2506	6.48804	6.0262	6.03959	6.25487	5.63597	5.93395	5.96737	5.95005	6.0712	5.97575	5.86099	5.99917	5.72596	5.77443	6.148	6.12569	6.08826	6.21558	6.12822	6.07247	6.11634	6.09547	5.72871	6.03303	5.69884
ATXN7L2	5.45544	5.59542	5.18507	5.21261	5.1313	5.48047	5.4522	5.6204	5.59719	5.41913	5.29068	5.45627	5.58379	5.48997	5.20287	5.34126	5.15203	5.59225	5.18046	5.20574	5.3915	4.92537	5.60536	5.55791	5.58894	5.34861	5.21669	5.11474	5.50516
ATXN7L3	4.93702	4.95871	5.15565	5.47	5.4074	5.06967	5.29032	5.17262	5.38347	5.28477	5.20331	5.12863	4.94335	4.95726	5.31088	4.93956	4.86701	4.69014	5.27823	5.05675	5.17237	5.43533	5.23858	5.21354	4.86437	5.32265	5.48059	4.99571	5.38402
ATXN7L3B	7.12283	6.66761	7.09212	7.23397	7.05129	7.26996	7.137	6.82018	7.02693	7.23568	7.18118	6.92216	7.06092	7.30841	7.14904	7.23542	7.0315	7.1916	7.37016	7.13024	7.17466	7.33333	7.23983	7.175	7.34874	6.89023	7.22857	7.30419	7.20966
AUH	8.01091	7.97538	8.28625	8.22905	7.6581	8.00511	8.10418	8.20929	8.04646	8.08989	7.93534	7.76896	8.20642	8.0463	8.17194	8.10428	8.03993	7.7975	8.12985	8.28548	8.0113	8.31958	7.79401	8.2309	8.24934	8.0945	8.04931	8.25697	7.69386
AUNIP	3.57436	3.53132	3.53761	3.49976	3.6086	3.61386	3.80644	3.72403	3.53126	3.74768	3.7202	3.54712	3.64572	3.91167	3.64127	3.52792	3.61158	3.40549	3.41315	3.42819	3.46681	3.38071	3.50101	3.60603	3.57227	3.63323	3.65706	3.51814	3.50143
AUP1	7.67728	7.74311	7.79689	7.82378	8.08713	7.72134	7.91455	7.55269	7.70953	7.72694	8.01073	7.56282	7.65187	7.70787	7.62676	7.63128	7.74647	7.45138	7.69655	7.70882	7.85749	7.60706	7.54107	7.58276	7.8009	7.7338	7.75574	8.01032	7.7801
AURKA	4.97338	5.27468	5.4627	5.14992	4.96235	5.37506	4.72699	5.24711	4.99639	5.1763	4.94613	4.89057	5.05701	5.39121	5.48502	5.1763	5.82269	5.01318	5.05324	5.09447	5.3466	5.70414	5.31097	5.41431	5.04316	5.17218	5.31898	5.54893	5.20613
AURKAIP1	7.88765	7.66961	7.77638	7.51168	7.36949	7.6685	7.73094	7.79491	7.72451	7.70354	7.93025	7.69176	7.92766	7.70831	7.94725	7.87453	7.78436	8.06156	7.5018	7.69233	7.57779	7.3839	7.5194	7.80133	7.71849	7.68666	7.70424	7.75728	7.29537
AURKB	6.05066	5.76852	5.04017	5.30069	5.28878	5.40408	5.58453	5.68764	5.39465	5.62147	5.45837	5.70385	5.60756	5.37557	5.37059	5.47509	5.34548	5.73509	5.29908	5.48867	5.49533	5.35143	5.36286	5.3319	5.52594	5.40853	5.4362	5.44574	5.29658
AURKC	5.32733	4.79916	4.95491	4.92378	4.74341	4.98344	5.20023	5.40044	5.37867	4.86279	4.89136	5.20881	5.07246	5.30443	5.35263	5.53763	4.72365	4.99502	5.19036	5.10847	5.04267	5.07292	4.69883	4.70706	5.0943	5.03617	4.89176	4.66872	4.89516
AUTS2	5.43028	5.56092	5.54128	5.29851	5.27276	5.40757	5.66136	5.40045	5.25654	5.29265	5.34367	5.70937	5.19089	5.00782	5.41086	5.44366	5.14414	5.68125	5.68029	5.36907	5.08064	5.6536	5.67504	5.53483	5.49144	5.80994	5.61385	5.42694	5.19029
AVEN	6.40646	6.61926	6.80628	7.17101	7.0536	6.89245	6.81372	6.5238	6.89888	6.28641	7.22828	6.45579	6.36034	6.90823	6.54096	6.95816	6.66095	6.15874	6.88304	6.54257	7.11518	6.69807	6.53653	6.89855	6.52207	6.75877	6.36345	6.21918	6.47159
AVIL	4.62355	5.21939	4.76602	4.6865	4.98693	4.82475	5.17962	4.90116	4.57285	4.79988	4.71755	4.80054	4.77914	4.41662	4.40943	4.73878	4.58918	4.53263	4.66902	4.86627	4.73761	4.78456	4.816	4.52825	4.74225	4.68131	4.27438	4.47095	4.83197
AVL9	5.38702	5.7593	5.83749	5.90988	5.88649	5.51681	5.66686	5.66451	5.71551	5.46616	5.59577	5.67932	5.69694	5.82089	5.68864	5.71514	5.53646	5.29098	5.72475	5.9024	5.9234	5.76821	5.84202	5.67905	5.41903	5.78548	5.70466	5.76892	6.07048
AVP	5.49766	5.53467	5.22466	5.31182	5.03383	5.32882	5.45861	5.69567	5.31182	5.32534	5.51059	5.65515	5.31182	5.2068	5.23337	5.31182	5.23937	5.91188	5.12239	5.36386	5.18982	5.24819	5.00168	5.28446	5.27229	5.31182	5.20375	5.2898	5.25164
AVPI1	6.08688	5.53291	6.06291	5.73451	5.71389	5.35681	5.49439	5.27689	5.30022	6.01111	5.62919	5.44639	5.71146	5.98232	5.8016	5.63514	6.19824	5.72542	5.55087	5.31307	5.50845	5.45945	5.46309	5.3765	5.81975	6.16081	5.66271	6.23964	6.28575
AVPR1A	5.9716	5.08349	5.46109	5.02246	5.01	5.47893	5.22162	5.31047	4.37348	5.13977	5.13002	5.09842	5.25853	4.90107	5.73297	5.05688	4.82846	5.33712	5.3803	5.99547	5.03642	5.52485	5.47461	5.20317	5.70514	5.16776	5.34813	5.78669	4.85878
AVPR1B	3.86679	3.571	3.54525	3.3604	3.36345	3.60448	3.5952	3.80372	3.40756	3.50875	3.571	3.82826	3.62823	3.6602	3.67539	3.60164	3.77083	4.20192	3.49634	3.40732	3.77105	3.55732	3.38784	3.87034	3.36126	3.55111	3.39034	3.23089	3.37464
AVPR2	5.14778	4.96455	4.67075	4.33367	4.55381	4.46598	5.19413	4.77513	4.91858	4.8073	4.94066	4.84089	4.68014	4.66368	5.04131	4.61751	4.69315	5.06036	4.56813	4.63441	4.70829	4.73421	4.60001	4.68873	5.13123	4.82156	4.59061	4.97486	4.66368
AWAT1	4.36099	4.41907	3.93336	4.15808	4.14181	4.14142	4.13138	4.44202	4.48252	4.043	4.23418	3.82413	4.03919	3.97506	4.27666	4.28374	4.56496	4.76972	3.89004	3.91567	4.10504	3.88409	3.61084	3.87364	4.25009	4.14176	3.9795	3.92863	3.78705
AWAT2	3.88584	3.96716	4.23548	3.74019	3.75735	4.05901	4.08006	4.25449	4.00193	3.84715	4.01726	4.14194	4.37627	4.08485	4.15811	3.98948	3.58147	4.21009	4.07112	4.08578	4.07944	4.07091	3.91919	4.33128	3.91364	4.1869	4.18142	3.89369	4.20238
AXDND1	2.7496	2.80425	2.78707	2.9087	2.74873	2.67591	2.68141	2.79047	2.70111	2.86386	2.73376	2.61959	2.80425	2.84527	2.85788	2.66958	2.88709	2.73376	2.63486	2.64505	2.66634	2.63521	2.64702	2.82197	2.68054	2.73376	2.73376	2.69496	2.67008
AXIN1	5.50526	5.43302	5.2654	5.45545	5.70476	5.15918	5.28936	5.25572	5.82943	5.57442	5.48451	5.39963	5.48888	5.45859	5.5731	5.29833	5.73545	5.38054	5.42283	5.13347	5.43572	5.34182	5.25098	5.68856	5.68184	5.42301	5.02748	5.54304	5.57573
AXIN2	5.5941	5.06002	5.36167	5.17381	5.31936	5.31464	5.58792	5.45775	5.54555	5.40054	5.32654	5.46358	5.46097	5.38203	5.3731	5.38126	5.36031	5.39473	5.44343	5.3782	5.338	5.14282	5.31902	5.42578	5.37037	5.33244	5.34845	5.5607	5.21077
AXL	6.99997	6.67442	6.97416	6.8243	7.66937	6.59497	7.04944	6.15797	6.75917	6.59824	6.74752	6.91094	6.53765	6.73698	6.50031	6.46771	6.43338	6.66138	6.40958	6.67629	6.27741	6.41503	6.53272	6.85475	7.01653	7.09852	6.87874	6.72799	6.99606
AZGP1	8.0433	8.78692	7.62641	8.64281	8.9166	9.08591	9.29679	7.03065	9.64232	9.24765	9.65869	7.85443	8.43132	9.36432	7.3684	8.72546	8.25937	8.36669	8.38138	8.21951	8.45798	6.79718	9.01101	7.94045	8.02139	8.53673	8.92594	9.18059	8.26754
AZI2	6.33478	6.67058	6.80162	6.85129	6.70452	6.7602	6.58358	5.87848	6.7297	6.79409	6.87125	6.39023	6.41205	6.71125	6.66191	6.9257	6.62751	6.09667	6.82754	6.69757	6.63466	7.39372	6.57792	6.37645	6.67797	6.64331	6.63456	7.19559	6.88377
AZIN1	7.63944	7.2163	8.3274	8.49925	7.5419	8.32215	7.37401	7.29757	7.21178	8.32479	8.12224	7.92966	7.56232	7.6355	7.60326	8.03035	7.91717	7.1441	8.51697	7.76318	8.21662	8.66025	8.61822	7.68926	8.05211	7.43357	8.06071	7.8273	8.18972
AZIN2	5.05789	5.23674	5.06212	5.1876	4.65586	4.78992	4.98473	4.89224	4.76083	4.44951	4.8349	5.14269	4.88668	4.88446	4.84645	4.94673	4.83201	5.21159	4.81597	4.90022	4.82165	4.73625	5.08566	4.83425	5.32455	5.09193	4.82143	4.63336	5.38068
AZU1	5.76421	4.85094	5.00628	4.97269	5.07877	5.10421	5.36429	5.40487	5.17736	4.93559	4.9446	5.46593	5.16782	5.21937	5.04263	5.04478	5.11146	5.72578	4.90324	5.22686	4.89232	4.88438	4.78177	5.0894	4.99301	5.03313	4.83506	4.84949	4.94922
B2M	9.65126	9.96894	10.2196	10.0744	11.6944	10.0648	10.306	10.0877	10.3963	9.45267	9.78429	10.2417	9.63996	10.1261	9.73911	10.2418	9.80762	10.0997	10.354	10.4587	10.3864	10.308	10.5646	10.0451	9.91241	9.96709	10.4245	9.70521	10.9523
B3GALNT1	6.74981	6.30996	6.93328	7.4458	6.92445	6.97698	6.55184	6.23588	7.31586	7.31096	7.10093	6.50628	6.34401	7.23747	6.98812	6.55251	6.93762	6.47998	6.71492	6.6802	7.1332	7.05116	6.57078	6.48114	6.72174	7.09802	7.3565	7.32966	7.63283
B3GALNT2	7.06161	7.08828	7.79672	7.46624	7.08778	7.33856	7.06989	6.93837	7.11986	7.31816	7.01522	7.19409	7.17649	7.0322	7.37828	7.27662	7.15805	6.97498	7.29598	7.23259	7.15032	7.47116	7.1414	7.35121	7.46088	7.68182	7.21197	7.31234	7.5509
B3GALT1	3.36088	3.12423	2.84935	3.1802	3.02658	3.15458	3.00147	3.19363	3.18794	2.85997	2.9971	3.11193	3.15415	3.07776	3.06889	3.03531	2.88858	3.2887	3.08241	3.22825	3.1099	2.84625	2.91936	3.01816	3.11344	2.80924	3.00134	2.78981	3.11203
B3GALT2	8.12618	5.83087	8.07473	8.40788	7.58606	8.85944	7.60477	6.97148	8.26764	8.21873	8.073	7.24408	8.18291	8.56452	8.16298	7.52275	8.02734	7.36226	8.15275	8.13649	7.8977	7.20877	7.28461	7.46405	8.07201	8.38104	9.34811	8.27446	8.79214
B3GALT4	6.25091	6.1083	5.96487	5.97475	6.13311	5.61187	6.43263	6.4554	6.25178	6.02993	6.30817	6.03147	6.09772	6.0939	6.38123	5.87143	6.22552	6.30548	6.09009	5.84312	6.01475	5.88731	5.50412	6.25631	6.17603	5.71895	6.05161	5.9257	5.99923
B3GALT5	3.43218	3.52585	3.10968	3.49084	3.22224	3.43941	3.43305	3.66651	3.52617	3.41139	3.30235	3.4235	3.78004	3.39337	3.35135	3.16584	3.66809	3.78938	3.87517	3.33144	3.39466	3.56624	3.24899	3.28938	3.63911	3.03225	3.34023	3.27458	3.37022
B3GALT5-AS1	3.5566	2.90602	3.1796	3.24446	3.30651	3.31204	3.30246	3.46595	3.24446	3.47171	3.20836	3.74077	3.22153	3.27214	3.29908	2.83576	3.24446	3.16016	3.20562	3.24446	3.40975	3.20024	3.11512	3.12647	3.20312	3.14968	3.46507	2.94606	3.29524
B3GALT6	6.34601	6.18407	6.19808	6.34601	6.20684	6.54393	6.30261	6.77814	6.45452	6.0615	6.32743	6.66912	6.18799	6.13326	6.48825	6.34601	6.0621	6.85583	6.38335	6.37651	6.21729	5.93688	6.61066	6.57544	6.2099	6.28244	6.14993	6.21808	5.98751
B3GAT1	4.74853	4.56453	4.5955	4.3679	4.2136	4.57277	4.5747	4.57742	4.58523	4.66529	4.4591	4.5225	4.80401	4.60185	4.59461	4.47107	4.8867	5.041	4.52463	4.67066	4.55852	4.50043	4.1457	4.55013	4.75681	4.55352	4.68191	4.37945	4.56189
B3GAT2	4.78022	4.94256	4.47178	4.81204	4.68788	4.58869	4.70486	4.82742	4.81791	4.66707	4.75727	4.76601	4.35937	4.57463	4.72609	4.5816	4.66707	4.74464	4.52126	4.65529	4.70487	4.68475	4.50324	4.5553	4.78885	5.01055	4.46306	4.40844	4.63869
B3GAT3	4.88732	5.597	5.87921	5.90989	5.93241	5.50765	5.47013	5.39738	5.29408	6.01255	5.84886	5.41129	5.0625	5.79197	4.60692	4.86099	5.12548	4.76078	5.48941	5.5943	5.35219	5.47452	5.72801	5.83007	5.72848	5.22793	5.96147	5.69174	5.32892
B3GLCT	6.81646	6.03402	6.63134	6.61915	5.72994	6.60977	6.65977	6.04005	7.25715	6.90145	6.54523	6.04365	6.42215	6.73058	7.20071	6.60266	6.63039	6.1723	7.16219	6.67274	6.63926	6.74096	6.97907	6.401	6.37641	6.53858	7.33248	7.23583	6.9926
B3GNT2	5.79619	6.06843	6.23163	6.66503	5.96314	6.11082	5.76734	5.37753	5.79576	5.97605	5.61689	5.83148	5.52883	5.42336	5.63149	6.0961	5.58901	5.3348	6.11803	5.7814	6.32737	6.41026	6.75636	6.02372	5.88677	5.85073	6.07419	5.54427	6.06159
B3GNT3	4.95896	4.91283	4.89316	4.74536	4.70398	5.00906	5.08398	5.15422	4.81666	4.82553	4.97305	5.09897	4.86556	4.82649	4.80992	4.88538	4.81828	5.28155	4.82031	4.81294	4.78605	4.61063	4.81823	4.89231	5.05098	4.73178	4.52001	4.8329	4.81579
B3GNT4	4.88528	5.04768	4.78042	4.58395	4.62874	4.63273	5.22763	5.09847	4.88192	4.81795	4.81582	4.94745	4.73869	4.60495	4.7619	4.88448	5.10123	5.24183	4.61618	4.62415	4.70239	4.69246	4.77124	4.99084	4.84958	4.79976	5.08806	4.67803	4.73848
B3GNT5	3.69743	4.34049	4.71766	4.07496	3.96206	3.828	3.75662	4.51445	3.94501	3.64757	3.89976	4.25142	4.00064	3.75385	4.69997	4.14964	3.82839	3.62764	4.62152	3.56102	3.78321	4.77554	5.74895	3.74653	4.37155	4.01152	3.96683	4.09129	4.0047
B3GNT6	6.62936	6.44904	5.85539	6.03552	5.66245	6.19187	6.52146	6.52182	6.22643	6.18208	6.25542	6.44889	6.18365	5.81574	6.30587	6.15846	6.19187	6.76541	6.1104	6.06574	6.25911	6.05744	6.19659	6.24615	6.30464	5.98813	5.9462	6.34608	5.98244
B3GNT7	5.41029	5.52062	5.31956	5.45741	5.40186	5.40678	5.29868	5.51695	5.77549	5.39281	6.33794	5.51171	5.95036	5.41147	5.52001	5.33507	5.37494	6.1457	5.41697	5.23917	5.35604	5.50693	5.35752	5.56652	5.53611	5.51695	5.74227	5.31791	6.19495
B3GNT8	5.49731	5.21327	5.12333	5.16168	4.93831	4.9245	5.19686	5.07977	5.27555	5.05067	5.01907	5.25352	5.05557	5.21169	5.52308	4.80042	4.97259	5.51236	4.84425	5.10321	5.02721	4.94219	4.82207	5.04731	5.15196	5.02812	5.15737	4.96084	4.80464
B3GNT9	5.70727	5.43239	5.47166	5.6012	5.4628	5.19039	5.49933	5.42703	5.61371	5.87023	5.6452	5.47947	5.47799	5.51537	5.51837	5.14706	5.63409	5.55602	5.43828	4.88375	5.3103	5.42623	5.23995	5.5395	5.61251	5.57196	5.49668	5.58951	5.62055
B3GNTL1	4.64352	4.14241	4.31508	4.0427	4.4348	4.37416	4.65968	4.49309	4.46375	4.54246	4.45638	4.33828	4.30422	4.10945	4.60346	4.20164	4.51485	4.63657	4.18691	4.20631	4.20392	4.4337	4.30589	4.17316	4.30952	4.30395	4.06558	4.17331	4.49613
B4GALNT1	5.2653	5.19587	5.52291	5.12701	5.66258	5.29119	5.71063	5.69418	5.31045	5.04042	5.04723	5.53204	5.42261	5.03174	5.58876	5.43048	5.79556	5.47389	5.17231	5.38522	5.01001	4.79037	4.79819	5.2696	5.63134	5.53043	5.24978	5.48521	4.91481
B4GALNT2	4.41249	4.62704	4.22169	4.08983	4.17057	4.44583	4.48418	4.28785	4.34114	4.65791	4.47207	4.28199	4.46048	4.00454	4.48989	4.32969	4.70318	4.57958	4.03176	3.96641	4.11915	4.24163	4.01098	4.50494	4.52675	4.28199	3.91336	4.19311	4.05463
B4GALNT3	6.75737	7.27322	6.79699	7.60083	6.63486	7.00124	7.25058	6.77955	7.52093	7.49142	7.30337	7.00287	6.86457	7.17159	6.64472	7.04535	6.73206	7.00152	6.90379	7.16549	7.44068	6.60029	6.93815	7.19621	7.04248	7.92925	8.12262	7.24828	7.85093
B4GALNT4	5.18213	5.21667	4.69125	4.48667	4.68256	4.62685	4.94219	4.95996	5.16005	4.69464	4.80141	4.66127	4.59683	4.65193	4.76179	4.97985	4.72658	5.53997	4.41257	4.63172	4.61901	4.54281	4.54053	4.69416	4.82366	4.38574	4.3565	4.98629	4.69709
B4GALT1	6.91788	6.26182	7.33527	7.17975	7.32994	7.34919	6.95232	7.03038	6.95288	7.06565	7.0341	6.79672	6.9679	7.49885	7.40244	7.06181	7.98591	6.36705	7.08444	7.46496	7.21148	7.38715	7.3252	6.639	6.79936	7.39998	7.17989	7.85666	7.85546
B4GALT2	7.77006	7.49974	7.83029	7.79189	7.82146	7.93081	7.82146	7.83714	7.6723	7.86686	7.79193	8.06483	7.78978	7.8439	7.81038	7.80692	7.82146	7.96047	7.68641	7.82146	7.74735	7.76631	7.71534	7.85505	8.04588	8.10708	7.90389	7.64214	7.69512
B4GALT3	6.32712	6.517	6.47537	6.59381	6.69938	6.44252	6.64101	6.39065	6.39359	6.39332	6.72779	6.3174	6.38709	6.76359	6.36751	6.3093	6.61733	6.19807	6.46876	6.27005	6.51941	6.60491	6.57946	6.41109	6.64299	6.89303	6.59652	6.52257	6.86492
B4GALT4	4.30124	4.67407	4.47139	4.22754	4.14409	4.74774	3.85323	4.14358	4.26032	4.43395	4.03141	4.12833	4.53287	4.05144	4.30678	4.17603	4.32696	4.10647	4.49748	4.39074	4.40223	4.46511	4.48749	4.39864	4.19509	4.2811	4.10014	4.24615	4.50244
B4GALT5	8.82759	8.24143	9.09143	8.90192	9.37959	8.94846	8.91624	8.88654	9.51075	8.9745	9.29799	9.11789	8.91896	9.08652	9.15489	8.91864	9.43876	8.66657	9.11799	8.92173	9.08652	8.90571	9.08652	8.72225	9.08283	9.53493	9.16715	9.28284	9.60679
B4GALT6	5.35381	4.62271	5.55012	5.26846	4.58391	5.08405	4.9208	4.70186	5.52759	4.63407	5.07481	5.07804	4.56008	5.60082	5.62284	5.39215	4.82855	4.78893	4.94532	4.38121	4.87328	5.1772	4.53224	4.63313	5.19268	5.59419	5.24293	5.65225	6.22868
B4GALT7	6.21242	6.2314	6.12517	6.21111	6.18622	6.25338	6.19326	6.02009	6.42287	6.26062	6.53014	5.9956	6.42314	6.30987	6.26693	6.33245	6.33823	6.43649	6.18623	6.23589	6.09806	6.06274	6.09236	5.98027	6.28772	6.24379	6.20811	6.36561	6.16976
B4GAT1	5.87108	5.12363	6.03924	6.27102	5.79505	5.84267	5.98343	5.66205	5.86268	6.00886	6.0547	5.69472	5.74017	6.30613	5.87108	5.82463	5.98971	6.18885	5.54001	5.70564	5.87684	5.62397	5.69062	5.83714	5.75691	6.08196	5.87821	6.08652	6.17636
B9D1	5.20019	5.28021	5.13435	5.14589	4.98348	5.26187	5.01289	5.3824	5.22957	5.64376	5.52585	5.34563	5.57207	5.23489	5.47188	5.53608	5.35446	5.38482	4.85091	5.24122	5.10448	5.28636	5.28286	5.52746	5.38744	5.29009	5.49105	5.28216	5.20696
B9D2	5.68567	5.7579	5.26424	5.41832	5.58827	5.4233	5.65417	5.89861	5.70136	5.61817	5.52901	5.58095	5.64732	5.42765	5.78523	5.18019	5.80135	5.92892	5.05904	5.62894	5.61381	5.31823	5.20458	5.53568	5.77892	5.47519	5.33289	5.33713	5.75135
BAALC	5.16121	4.87842	5.01628	4.92407	4.66003	5.04186	4.99798	5.3512	4.98287	5.00051	4.83361	4.88181	5.2351	5.1338	5.09518	5.08964	4.97615	5.06092	5.21656	5.24194	4.87225	4.99736	4.93733	5.2125	5.21765	5.06997	5.11775	5.05333	5.01628
BAALC-AS2	3.95033	3.76802	3.62156	3.64971	3.77652	3.76351	3.98495	3.71288	4.02695	3.90396	4.09241	3.92281	4.10322	4.08693	4.11059	3.77813	4.01536	4.372	3.89127	3.77879	3.81079	3.86225	3.83319	3.91027	3.90301	3.7111	4.01834	3.73744	3.8339
BAAT	3.31856	3.21381	3.07739	3.38339	3.2328	3.10796	3.15979	3.2964	3.16803	2.81778	3.11295	3.19744	3.68903	3.26791	3.18459	3.33776	3.40774	3.09567	3.19744	3.48753	3.19744	3.06353	3.19744	3.18814	3.19744	3.12421	3.16865	3.32466	3.27708
BABAM1	7.13873	6.92542	7.1807	7.3302	7.1468	7.14992	6.95921	6.69269	7.06956	7.34624	7.32682	7.02214	6.92879	7.3961	7.17454	6.91934	7.02087	7.2804	7.12719	7.00462	7.07204	7.07978	6.91929	6.85159	7.24953	7.26658	7.29073	7.0069	7.20634
BACE1	6.45776	6.25962	6.55719	6.95817	6.47198	6.50213	6.36083	6.11119	6.54017	6.61744	6.35777	6.48914	6.54202	6.47846	6.50346	6.36848	6.31608	6.07728	6.46414	6.46317	6.5027	6.79532	6.48723	6.32318	6.52765	6.57504	6.57756	6.54633	6.86429
BACE2	7.24753	7.31284	7.46387	7.29274	7.47017	7.33779	7.11153	7.14217	7.16107	7.0732	7.22708	7.10677	7.15379	7.24597	7.27186	6.97608	7.26545	7.1581	7.10892	6.98265	7.24575	7.30154	7.09945	7.30063	7.38016	7.37678	7.47262	7.16402	7.27025
BACH1	5.51655	5.84729	6.43447	6.67316	6.99103	6.32211	6.16882	5.80747	6.57354	6.07913	6.10735	6.15622	6.01886	6.16046	5.85807	6.09001	6.04804	5.91606	6.26109	6.17057	6.03057	6.14926	6.3189	6.05616	5.94207	6.48426	6.14612	6.06527	6.72201
BACH2	4.74322	4.82058	4.65607	4.75872	4.35944	4.69206	4.52623	4.65673	4.77966	4.82279	4.73159	4.6777	4.53576	4.72158	4.88856	4.91746	4.22311	4.80648	4.79619	4.47013	4.53785	4.51902	4.69206	4.69206	4.90163	4.69206	4.70359	4.69206	4.47692
BAD	7.01301	7.16191	6.53761	6.39902	6.31896	6.61102	6.8788	7.14292	6.84448	6.79979	6.45414	6.84853	6.82462	6.77161	6.80884	7.05091	6.69455	7.25775	6.73683	6.96373	6.65893	6.47181	6.6957	6.74459	6.68745	6.63489	6.73819	6.48273	7.04611
BAG1	6.20871	6.34283	6.33353	6.37654	6.08622	6.57384	5.89221	6.48961	6.48059	6.2829	6.16922	6.32684	6.32973	6.02166	6.36126	6.83469	6.25491	6.58822	6.23555	6.18628	6.44547	6.4397	6.15149	6.51053	6.31856	6.22	6.19568	6.52035	6.53702
BAG2	6.85702	7.53637	7.44704	7.26959	7.00464	7.35422	7.0717	7.10396	7.60932	7.29283	7.53417	7.13292	7.00885	7.41931	7.0767	7.13685	7.03664	6.89647	7.16337	6.87831	7.44352	7.44901	7.15259	7.28578	7.0543	7.3373	7.00319	7.17081	7.39668
BAG3	8.26365	8.52094	8.68138	8.46892	8.26131	8.57064	8.50448	8.41695	8.29263	8.44917	9.08572	8.81108	8.32277	8.62442	8.46689	8.35233	8.55301	8.49734	8.71556	8.45213	8.65557	8.56775	8.66833	8.76472	8.61521	8.49167	8.08583	8.54506	8.1183
BAG4	5.76228	5.77505	5.70011	6.03796	5.72787	5.95597	5.78783	5.38105	5.7741	6.30445	5.92393	6.20437	6.13522	5.96727	6.08823	5.84406	5.7418	5.71252	5.89007	6.04999	5.72973	5.901	5.72692	5.91081	5.93263	6.21827	5.91623	6.12676	6.10374
BAG5	6.53392	6.37936	6.59943	6.35668	6.2781	6.38979	6.18063	6.42256	6.47633	6.54225	6.30926	6.26347	6.16617	6.15617	6.378	6.574	6.34225	6.43018	6.41767	6.38866	6.38652	6.66109	6.58319	6.38819	6.41142	6.15587	6.57848	6.54453	6.27819
BAG6	7.91703	7.79725	8.13077	8.20518	7.97808	8.06637	8.00467	7.95845	8.04822	8.13606	8.0533	7.71358	7.92508	8.0796	7.86991	8.10368	7.72767	8.01401	8.16459	8.00331	8.228	7.92567	8.26093	8.20301	8.04941	8.02605	8.38439	8.07106	8.12967
BAGE	6.59885	7.07467	6.57771	6.60867	6.28945	6.40566	6.41996	6.69244	6.6118	6.13493	6.84185	6.51477	6.55053	6.52549	5.82151	6.95397	6.76975	6.59504	6.6258	6.71387	6.37799	6.845	6.08797	6.65802	6.48379	6.74956	6.22457	6.7822	6.2841
BAGE2	4.52885	4.50348	4.77959	4.60574	4.7181	4.58257	4.58753	4.51294	4.48764	4.63329	4.43477	4.55413	4.55532	4.44045	4.37956	4.39518	4.52572	4.36422	4.64633	4.51584	4.35863	4.51989	4.46523	4.44583	4.41603	4.61482	4.42913	4.5229	4.60326
BAGE3	6.079	6.17111	6.33757	6.39818	6.33998	6.22432	6.21088	6.24279	6.1514	6.12955	6.12624	6.05281	6.28248	6.11601	5.87325	6.12955	5.93539	5.93268	6.32451	6.18616	6.0353	6.22851	6.047	6.05644	5.95992	6.30198	5.89204	6.26151	6.22849
BAGE4	6.08701	6.17299	6.47048	6.38424	6.32479	6.05171	6.16741	6.14065	6.11871	6.12955	6.06622	5.95742	6.10509	6.04582	5.87757	5.8965	6.12782	5.93362	6.41656	6.12955	5.97532	6.19209	6.03182	5.96105	5.91646	6.31414	5.98558	6.16088	6.32537
BAGE5	6.43641	6.58698	6.79428	6.63193	6.64913	6.44908	6.5343	6.57549	6.47205	6.59486	6.44942	6.36203	6.62452	6.39577	6.32546	6.42828	6.39136	6.44338	6.75476	6.47913	6.30967	6.53457	6.51018	6.35045	6.38502	6.66975	6.22089	6.52691	6.53735
BAHCC1	5.7364	5.90958	5.53869	5.34274	5.54988	5.65893	5.96162	5.70906	6.07177	5.79372	5.8053	5.79215	5.72146	5.85029	5.89741	5.68701	5.65484	6.1597	5.7036	5.22724	5.81763	5.68129	5.54429	5.68378	5.79016	5.96295	5.80857	5.51649	5.98439
BAHD1	5.52875	5.82706	5.66337	5.59285	5.41779	5.70137	5.77708	5.54321	5.81567	5.46145	5.7881	6.00857	5.48275	5.63122	5.75745	5.13422	5.66196	5.51356	5.54936	5.4026	5.72443	5.46331	5.64746	5.49789	5.43357	5.48854	5.45583	5.66646	5.91172
BAIAP2	4.97617	5.07811	4.7126	4.80318	4.99858	4.80914	4.79045	4.94834	4.44267	4.84622	4.70459	4.97863	5.20526	5.24041	4.96678	4.54835	5.15565	4.94524	4.53452	4.86344	4.59205	4.90254	4.64516	4.80528	4.61867	4.81857	4.66106	4.97571	4.47055
BAIAP2-AS1	5.90389	6.39729	5.15968	5.58842	5.38687	5.51423	5.74898	5.65924	6.22181	6.32279	5.68141	5.47863	5.71023	5.7737	6.2839	5.82834	5.71474	6.28981	5.32823	5.65219	5.74527	5.5727	5.29479	5.74092	6.0826	5.20342	5.79398	5.65088	5.97695
BAIAP2L1	4.78817	4.91498	4.62586	4.6335	4.63586	4.96643	4.93357	4.63586	4.22699	4.63586	4.84016	4.16549	4.94925	4.4181	4.79046	4.19358	4.50041	4.40155	4.5045	5.14085	4.33534	4.84284	4.57065	4.57379	4.62848	4.20014	4.72093	5.14018	4.5754
BAIAP2L2	5.45966	5.11397	5.10799	4.7301	4.94056	5.18487	5.10263	5.43064	5.12359	5.07722	5.10422	5.60451	5.33649	5.08948	5.12462	5.10422	5.04299	5.43717	5.10422	5.02542	5.0004	4.94326	5.01481	5.03473	5.10374	5.04775	4.81755	5.03218	4.99497
BAIAP3	5.37102	5.39809	5.36067	5.11796	5.13603	5.23171	5.258	5.37336	5.30001	5.21564	5.15283	5.55452	5.20364	5.23171	5.23171	5.09879	5.16082	5.42198	5.14271	5.45447	5.21184	5.08728	5.0575	5.20551	5.23567	5.23171	5.23171	5.14165	5.15198
BAK1	6.19827	5.62359	5.93021	5.73044	5.62133	5.76979	5.92655	6.05822	5.64049	6.24281	6.15398	5.81238	6.08253	5.70065	6.30136	4.95378	6.57059	6.02528	5.9555	5.56458	6.05625	5.67898	6.23541	6.07717	6.13548	6.32115	5.00582	5.98774	5.91969
BAMBI	6.80752	6.75313	6.60617	7.22443	6.76338	6.76942	6.20952	5.76604	5.51233	6.23131	6.27172	6.72515	5.70022	6.1379	6.34071	7.03865	6.73607	6.55111	6.93356	6.7422	6.42089	6.62095	6.64053	6.92374	7.04145	7.05424	6.99677	6.37404	6.26503
BANF1	8.3474	8.3744	8.16817	8.28618	8.12596	8.31649	8.20406	8.28482	8.36254	8.46086	8.58914	8.36034	8.46345	8.49973	8.36513	8.27749	8.38117	8.51806	8.27266	8.25605	8.18154	8.12428	8.28824	8.34727	8.44083	8.23808	8.18902	8.29814	8.2006
BANF2	3.39468	3.55151	3.36923	3.50383	3.17192	3.47853	3.50218	3.65637	3.60077	3.64993	3.50647	3.72927	3.68273	3.53866	3.79702	3.23256	3.99721	3.56366	3.42284	3.31762	3.34637	3.52177	3.33794	3.35862	3.58702	3.45446	3.87491	3.41785	3.71308
BANK1	3.01021	3.01021	2.91153	3.01021	3.14274	2.86829	2.9195	3.01021	2.94432	3.13384	2.95434	2.95679	3.18906	3.22177	3.11685	3.00369	3.42011	3.08931	2.94209	2.89908	3.07737	2.93519	2.85752	3.01021	2.95265	2.98848	3.10638	3.03414	3.061
BANP	6.31733	6.30439	5.84458	5.94859	5.47051	6.1818	6.31489	5.92072	6.08332	5.95702	6.12959	6.08941	6.10184	5.91709	6.21282	6.02309	6.51698	6.32577	5.87028	5.9292	6.23843	5.78535	5.87612	5.93852	6.20893	6.17832	5.7635	5.87669	5.77474
BAP1	6.95142	7.09015	7.35537	7.49307	7.47746	7.2443	7.17945	7.09259	7.3074	7.50828	7.74415	6.94468	7.20145	7.33949	7.26291	7.51076	7.20194	7.22732	7.34715	7.45041	7.38129	7.11467	7.44146	7.3521	7.37213	7.51311	7.35214	7.52535	7.53655
BARD1	4.36761	4.9321	4.95721	5.70404	4.97207	4.7981	4.57417	4.28295	5.54155	5.36415	5.04868	5.18779	4.45256	4.83483	4.69132	4.18046	4.18577	4.93249	4.95086	4.50764	5.30904	5.48205	4.6968	5.167	5.4013	5.17292	5.03048	4.75177	5.18806
BARHL1	6.23139	6.04992	5.40062	5.54762	5.75812	5.79328	6.09982	6.24814	5.94831	5.69557	5.75168	6.08706	5.33317	5.63261	5.75941	5.794	5.90435	6.36629	5.76167	5.75286	5.67687	5.52391	5.51969	5.81351	5.55801	5.5497	5.80032	5.41869	5.80119
BARHL2	6.01663	5.67712	5.28246	5.18195	5.52972	5.535	5.91345	5.9322	5.50294	5.80936	5.75328	5.70327	5.82256	5.49491	5.84892	5.42688	5.96109	5.71954	5.72806	5.71644	5.71469	5.24977	5.69062	5.56552	5.58069	5.65896	5.51622	5.65896	5.42988
BARX1	6.05692	5.75704	5.36484	5.44282	5.36007	5.46821	5.82653	5.65564	5.9223	5.73324	5.65696	5.78369	5.65516	5.54116	5.77279	5.63864	5.64486	6.0067	5.40635	5.57704	5.56075	5.45774	5.31902	5.66031	5.60304	5.50797	5.19414	5.43143	5.37084
BARX2	5.3237	4.81214	4.92301	5.13818	4.9614	5.20907	5.22892	5.58762	5.07163	4.86542	5.16886	5.18702	5.02978	5.04587	5.19625	4.90091	5.21004	5.51031	5.02815	4.93387	5.02237	4.9829	4.92314	5.34613	4.94528	5.03563	4.92925	4.92006	4.94828
BASP1	6.88239	6.77427	6.55992	6.73429	7.05263	6.76878	6.66478	6.99668	7.10336	7.02895	7.23401	6.94125	6.87225	6.84296	7.02616	6.61771	6.86005	7.10294	6.632	6.76682	6.76794	6.84354	6.75288	6.77885	6.86199	6.77984	6.68784	6.696	6.54771
BATF	4.69198	4.57276	4.52113	4.14396	4.70254	4.47382	4.74648	4.60273	4.57629	4.81847	4.46273	4.58149	4.3445	4.10674	4.27459	4.44914	4.39973	4.74249	4.51049	4.08655	4.4239	4.14458	4.31933	4.62913	4.5831	4.39205	4.54729	4.18092	4.45193
BATF2	5.45971	5.52146	5.10565	5.15596	6.35824	5.27774	5.23632	5.35943	5.91172	5.47322	5.70279	5.34634	5.09997	4.88339	5.36089	5.39913	5.23382	5.91119	5.05277	5.02587	5.38426	5.08564	5.097	5.08374	5.46374	5.24342	5.3009	5.18619	7.91924
BATF3	5.02656	5.2979	4.76778	4.84463	4.83175	4.93517	5.1612	5.03719	5.36201	5.20668	5.39936	5.09275	5.21365	5.22247	5.18106	4.99921	5.12887	5.5621	4.62184	4.87593	5.01987	4.81857	4.73539	4.96425	5.15687	4.80061	4.86348	5.01628	5.03502
BAX	6.83666	7.10813	6.743	6.54781	6.82218	6.74596	6.86073	6.88924	6.88935	6.84462	6.77743	6.77277	6.56627	6.67426	6.96317	6.78231	6.79116	7.07499	6.58639	6.56369	6.65619	6.52875	6.5717	6.62598	6.79967	6.69006	6.72795	6.77632	6.76859
BAZ1A	5.64927	5.92365	6.14244	5.87919	6.9552	5.91827	5.77116	5.44517	6.77013	5.7811	6.37683	5.94612	6.05544	5.95065	5.9814	6.00442	6.38874	5.49038	6.27652	6.12844	6.08478	6.37695	6.4822	5.98196	6.05858	6.21513	5.87075	6.24778	7.16033
BAZ1B	7.41828	7.7265	7.69392	7.83345	7.64537	7.69782	7.46758	7.69537	7.56586	7.65936	7.54543	7.63982	7.64671	7.62378	7.53432	7.29479	7.46164	7.46177	7.77785	7.57021	7.51504	7.65714	7.66386	7.68481	7.60525	7.68341	7.69232	7.70541	7.73908
BAZ2A	7.06428	7.65931	7.41225	7.66655	7.66431	7.3786	7.41225	7.41225	7.73555	7.44251	7.30542	7.18959	7.51545	7.28583	7.08836	7.47025	7.28531	7.24494	7.42757	7.38743	7.16487	7.15666	7.519	7.33504	7.51312	7.47297	7.17479	7.75555	8.19189
BAZ2B	6.52121	7.38336	6.90404	7.13365	7.27972	7.00921	6.86587	7.17525	6.90576	6.83577	6.57592	6.8909	6.97092	6.84111	6.5512	7.1806	6.34893	6.7812	7.28246	7.32931	6.86358	6.82035	7.36645	7.16698	6.72255	6.95799	6.84382	6.88967	6.678
BBC3	6.56343	6.32428	6.21522	5.93354	6.11849	6.25808	6.51978	6.76531	6.50736	5.84888	6.36725	6.8961	6.00631	6.07217	6.35358	6.12479	6.19566	6.95595	6.26871	6.28399	5.98091	6.10398	6.15187	6.38906	6.21522	5.96184	5.93033	6.06298	6.14928
BBOF1	3.95248	4.00607	4.20533	4.34249	3.87163	3.82028	3.99993	3.94732	4.29406	4.08456	4.00833	3.95687	4.18044	3.89857	3.93636	4.03542	3.73608	4.05337	4.24918	4.03614	3.76895	4.22978	3.87411	3.95965	4.11364	4.03542	4.04484	4.2489	4.11107
BBOX1	2.91639	2.78115	2.89833	3.04819	2.94289	3.16474	2.90958	2.97282	3.28752	2.9696	3.00153	2.91814	2.87621	2.86915	3.01175	2.8446	3.06094	2.96041	2.94569	2.93104	2.92449	2.93392	2.80425	2.88467	2.94917	3.17949	3.12678	2.89251	2.94101
BBS1	6.36367	6.86247	6.53547	6.73054	6.26563	6.45494	6.62627	6.60191	6.17245	6.37683	6.33176	6.15277	6.31923	6.67368	6.43228	6.45494	6.0201	6.41252	6.31093	6.87774	6.14748	6.45494	6.52074	6.74679	6.60821	6.61957	6.70644	6.37817	6.49005
BBS10	5.85466	5.44796	6.5019	6.53441	6.47761	6.16743	5.91818	5.35103	5.34057	6.35843	6.13129	5.90403	5.40008	6.27885	6.11125	6.08751	5.86866	5.61236	6.40946	6.0344	6.1597	6.54996	6.04529	6.04959	6.28842	5.96304	6.48666	6.19958	5.52675
BBS12	4.47755	4.15706	4.93359	4.63296	4.8543	4.51984	4.68605	4.75144	4.67281	4.67605	4.5954	4.4781	4.73867	4.6161	4.41596	5.07507	4.70505	4.65708	4.50695	4.65639	4.55233	4.60067	4.51694	4.39365	4.63483	4.3505	4.46824	4.2123	4.96593
BBS2	7.58246	7.48941	8.05473	7.89692	7.55424	7.84697	7.77929	7.51928	7.14226	8.01581	7.79609	7.71544	7.90652	8.23398	7.82503	7.66274	7.77053	7.52902	7.78819	7.56798	7.94894	8.09637	7.73565	7.55535	8.05133	7.79267	7.73955	7.70748	7.93182
BBS4	5.5395	5.32011	5.79207	5.80562	5.73282	5.80332	5.64484	5.27057	4.90059	5.76219	5.35858	5.53456	5.61609	6.10916	5.32064	5.46673	5.48015	5.10121	5.86808	5.8037	5.57245	5.54437	5.87308	5.52726	5.54437	5.44261	5.45629	5.33713	5.82906
BBS5	5.4478	5.29274	5.82032	5.47433	5.38599	5.58022	5.50265	5.4082	5.12888	5.46182	5.52297	5.39961	5.41934	5.76106	5.55863	5.39074	5.38386	5.24819	5.54543	5.55178	5.53007	5.57623	5.59579	5.40949	5.58022	5.51091	5.42308	5.66411	5.52028
BBS7	4.49613	4.59595	4.78597	4.86981	5.06877	4.59595	4.73898	4.31346	4.04815	4.5297	4.59493	4.62978	4.94748	4.59595	4.45827	4.46384	4.44344	4.00818	4.65608	4.60049	4.6876	4.8902	4.80207	4.54664	4.52374	4.63052	4.68728	4.83827	4.42344
BBS9	6.12048	6.23441	6.68477	6.61369	6.94842	6.34811	6.48407	6.21888	5.71611	6.25995	6.33101	6.03303	6.50551	6.34504	6.34376	6.224	6.37314	6.03965	6.36103	6.41596	6.38154	6.34817	6.64547	6.29121	6.32415	6.25801	6.40286	6.56624	6.49981
BBX	7.67119	7.1876	7.73574	7.92474	7.91049	7.80561	7.61372	7.26293	7.60562	7.79529	7.86975	7.53779	7.54793	7.66017	7.25468	7.73143	7.36287	7.17792	7.72796	7.71891	7.85556	7.6455	7.81832	7.63595	7.60145	7.60018	7.7566	7.54009	7.90446
BCAM	6.5617	6.84248	6.92043	6.82215	6.67182	6.80541	6.87256	6.90317	6.90602	6.31181	6.74402	6.69064	6.51651	6.8307	6.69475	6.6195	6.56444	6.80538	6.79953	6.71188	6.86967	6.76342	7.34075	6.9131	7.09216	6.97483	7.17557	6.59356	6.72918
BCAN	5.35871	5.58752	4.9117	5.10553	4.72743	4.87645	4.82782	5.4301	5.2949	5.07544	5.24769	5.40589	5.50845	5.38845	5.33	5.22986	5.62432	5.72195	5.02804	4.93889	4.9022	4.92804	4.68036	4.86085	5.18727	4.99469	4.68469	4.63474	4.85126
BCAP29	6.61093	6.8126	6.598	6.70969	6.48553	6.69206	6.69758	6.74227	6.70899	6.69222	6.74638	6.71337	6.70899	6.69383	6.60556	6.88175	6.8458	6.41795	6.84645	7.01203	6.86343	6.9229	6.82961	6.84596	6.76819	6.22142	6.62524	6.68239	6.66905
BCAP31	7.48581	7.45735	7.54017	7.53881	7.65738	7.55319	7.3728	7.52679	7.63722	7.59818	7.52915	7.66158	7.39922	7.63997	7.65738	7.56163	7.42298	7.72597	7.55588	7.47615	7.5841	7.45668	7.64078	7.64247	7.47218	7.55084	7.75359	7.59633	7.27534
BCAR1	6.74718	6.82697	6.97905	7.04415	6.48333	6.9711	6.91517	6.72411	7.16892	6.85519	7.13826	6.94461	7.01087	6.94843	6.90786	6.61532	7.19163	6.84171	6.69615	6.81529	7.0614	6.75191	6.97591	6.93206	6.84179	6.91467	6.78927	6.96037	7.18566
BCAR3	4.97443	4.68554	4.9999	4.97136	4.91105	4.9987	5.35041	5.61318	5.03051	4.90382	4.89023	5.04708	4.92145	5.19737	5.36653	5.256	5.54762	5.34236	4.7893	5.1497	4.53296	4.48335	4.70251	4.81643	5.13714	5.16372	5.3231	5.04363	4.79928
BCAS1	4.05364	3.98483	4.1878	4.08372	3.8045	3.99179	4.24998	4.37426	4.15803	4.19821	3.83116	3.97763	3.63729	4.13845	4.18721	4.10741	4.18518	4.26757	3.67255	3.77115	3.99236	3.69204	3.84028	3.94151	4.31343	4.04086	3.90318	3.9321	3.9813
BCAS2	7.39047	7.8396	7.74317	7.6322	7.46229	7.85558	7.62562	7.69341	7.52912	7.56418	7.85591	7.77243	7.68059	7.70148	7.67676	7.99583	8.04267	7.64722	7.78845	7.92752	7.65976	7.91224	7.9833	7.94759	7.71036	7.50669	7.42699	7.86953	7.59356
BCAS3	7.04752	7.00514	7.34165	7.31776	7.34664	7.0429	7.25161	7.20104	6.97439	7.14343	6.95961	7.08592	7.34675	7.22716	7.20635	7.13961	7.35372	6.80244	7.31415	7.34901	7.14967	7.13099	7.43911	7.14111	7.24295	7.35873	6.95398	7.33242	7.22696
BCAS4	6.66065	6.7392	6.06828	6.02894	6.03737	6.14598	6.4705	6.50401	6.57291	6.20813	6.37086	6.4633	6.23547	6.02873	6.28951	6.3849	6.4093	6.88182	5.91125	6.35608	6.28115	5.91432	5.76144	6.32156	6.51056	6.14676	5.86542	6.11471	5.91865
BCAT1	4.32636	3.97423	4.45631	4.35194	5.3931	4.5754	4.459	4.17677	4.63164	4.30249	4.39164	4.46164	4.14911	4.74316	4.27981	4.4563	4.4563	4.68705	4.26016	4.04866	4.70761	4.51694	4.56177	3.88581	4.42056	4.95786	4.64499	4.28747	4.40033
BCAT2	7.56242	7.28891	7.2616	7.32413	6.86279	7.77438	7.41483	7.24326	7.49151	7.48708	7.70032	7.30101	7.59081	7.88426	7.32879	7.28738	7.32128	8.05151	7.39988	7.8315	7.5934	7.24869	7.67318	7.67183	7.28476	7.14912	7.26546	7.49367	6.94509
BCCIP	6.10694	6.14531	6.48097	6.44493	6.18781	6.28357	6.28032	6.37831	6.06995	6.47476	6.53948	6.13269	6.29583	6.23168	6.35154	6.63506	6.27259	6.12036	6.39058	6.29897	6.25665	6.83492	6.29897	6.50079	6.35803	6.02208	6.29897	6.45773	6.01239
BCDIN3D	5.3297	4.44933	5.17352	5.196	5.1261	5.0152	5.40577	5.13982	5.12416	4.76306	4.95053	5.07693	5.11621	5.32027	5.00319	4.93926	5.1048	5.13098	4.99796	5.09873	5.02903	5.00015	4.7506	5.16867	4.70696	4.98245	5.08211	4.94945	5.24449
BCHE	2.92802	2.79392	3.02796	3.14184	2.81116	3.03905	2.74267	2.82774	2.75927	3.03358	2.9485	2.88513	2.7543	2.78242	3.11944	2.52407	3.2166	2.95793	3.06353	3.27888	2.88272	3.13767	3.16694	3.01133	2.96614	2.87532	3.2779	3.03631	2.91843
BCKDHA	8.48656	7.86198	8.52752	8.58979	7.90838	8.50175	8.34189	7.69413	8.54272	8.95732	8.58017	8.2062	8.67739	8.975	8.95284	8.11964	8.54272	8.5	8.73341	8.57037	8.20588	8.29604	8.24335	8.42108	8.99662	8.38979	8.68776	8.95313	8.95937
BCKDHB	8.04534	7.20315	8.10794	7.88015	7.35747	7.79791	8.12259	7.63993	7.98925	7.97644	8.19926	7.50433	7.76264	8.44951	7.71672	7.43493	8.17724	7.34463	7.95447	7.87901	8.21106	8.15274	7.86536	7.79945	7.99614	8.294	8.18935	8.19287	7.99962
BCKDK	6.89219	6.68811	7.25767	7.28561	6.82411	7.05626	6.76424	6.68044	7.00954	7.03832	7.04658	6.92861	6.98171	7.17864	7.2183	7.22154	6.99577	6.96614	7.03031	6.99003	7.24118	6.80898	7.35395	7.05176	7.01028	7.35033	7.36412	6.94553	7.00951
BCL10	5.6317	5.59311	5.73179	5.82632	5.9716	6.09155	5.8463	5.87588	5.79797	5.788	5.9308	6.09051	5.58197	5.86521	5.96173	5.86266	5.78971	5.76087	5.74124	5.9099	5.87146	6.04254	5.99906	5.89808	5.68676	5.72693	5.82155	5.79336	5.66478
BCL11A	5.84456	5.85977	6.19452	6.35761	5.62792	6.00605	6.19588	5.87087	5.94793	6.13954	6.12355	5.84093	6.08262	6.15048	5.84053	6.62312	5.65796	6.42355	6.45984	6.08262	6.10478	5.96143	6.08004	6.34786	6.0408	6.25162	6.25918	5.97601	6.08178
BCL11B	5.25275	4.66698	4.44336	4.44385	4.51894	4.57154	4.48062	5.25386	4.92693	4.76896	4.88103	4.83215	4.63955	4.34876	4.82951	4.45793	4.81025	5.08068	4.55474	4.54724	4.56525	4.58413	4.20697	4.83103	4.63346	4.66698	4.66698	4.4559	4.65826
BCL2	6.62445	6.7882	6.672	6.78092	6.74151	6.52731	6.25459	6.36541	6.18821	7.02052	6.51457	6.44991	6.56252	6.25976	6.62054	6.54756	6.49086	6.69903	6.74643	6.16982	6.59832	6.78696	6.25986	6.57229	6.89483	6.71141	6.52492	6.57603	6.83379
BCL2A1	3.12872	3.33758	3.12706	3.31571	3.37837	3.14772	3.17294	3.0819	3.443	3.42901	3.4209	2.89951	3.66038	3.23022	3.31332	3.21722	3.57556	3.22558	3.31926	3.41772	3.30284	3.40042	3.39436	3.47273	3.33001	3.24066	3.30526	3.30526	3.67373
BCL2L1	7.35813	7.13254	8.04151	7.52868	7.78056	7.40021	7.62578	7.31805	7.47636	7.54419	7.3587	6.92929	7.64373	7.52932	7.19659	7.50991	7.6283	6.93431	7.64815	7.59819	7.37694	7.73626	7.68762	7.46691	7.48408	7.52324	7.92452	7.61169	7.82057
BCL2L10	4.41914	4.11572	4.56479	4.07266	3.95847	4.29857	4.14205	4.33005	4.02347	4.28472	4.18477	4.27593	4.53851	4.27218	4.06401	4.06044	4.28001	4.46034	3.92487	4.14532	4.17541	3.99089	3.77911	4.18925	4.22199	4.0595	4.05372	3.96519	4.16264
BCL2L11	4.47997	4.59381	4.4275	4.68318	5.00204	4.4134	4.59381	4.59381	4.14519	4.54839	4.6073	4.75724	4.89102	4.5182	4.52136	4.52468	4.17845	4.60505	4.64204	4.65812	4.39213	4.42066	4.72143	4.51377	4.66947	4.78598	4.59381	4.54138	4.67628
BCL2L12	5.37543	5.07151	4.79073	4.72812	5.02506	5.0454	5.22751	4.98763	5.16367	5.10172	5.04395	5.24302	5.04241	4.76852	5.0696	5.25868	5.05722	5.48791	4.87175	4.9613	5.02146	4.89822	5.01349	5.17895	5.19549	4.8269	4.87013	4.85623	4.84865
BCL2L13	7.1758	7.21206	7.78924	7.61957	7.62164	7.81712	7.58048	7.24623	7.38744	7.54403	7.61531	7.47026	7.40268	7.63604	7.48484	7.66665	7.3517	7.40443	7.66323	7.61665	7.58169	7.62856	7.78674	7.50861	7.36566	7.7729	7.32823	7.52541	7.72609
BCL2L14	4.15921	4.23405	4.17817	4.31872	4.1931	4.30618	4.24317	4.51694	4.31845	4.1931	4.21093	4.26696	4.06545	4.31297	4.03004	4.16586	4.1931	4.35713	4.14911	3.99397	4.1931	4.23813	4.1931	4.47549	4.11806	4.26798	3.95735	3.95658	4.25087
BCL2L15	3.00575	3.22404	2.80789	3.01815	3.10999	3.17066	3.12386	3.26976	3.30524	3.30565	3.0923	3.0971	3.04171	3.27301	2.85789	3.0949	2.97664	3.09795	3.09387	2.82974	3.10652	3.20813	2.95812	3.06509	3.09999	3.11769	2.96434	2.97763	3.20549
BCL2L2-PABPN1	7.17063	7.68216	7.32383	7.2141	7.19238	7.22235	7.34511	7.31768	7.50819	7.22293	7.35764	7.13171	7.08516	7.30016	7.29512	7.31297	7.23407	7.11864	7.09656	7.36959	7.28763	7.15818	7.30244	7.35507	7.16207	7.26158	7.26187	7.27639	7.34675
BCL3	7.05479	7.01917	7.00249	6.77244	7.13541	6.94213	7.04493	7.136	7.85184	7.03045	7.50297	7.16248	6.92964	6.81399	7.07594	7.46354	7.87109	7.07446	6.95416	6.67569	6.69141	6.56692	7.40378	6.91199	6.94599	7.75496	7.05479	7.05479	7.81961
BCL6	5.7915	6.45961	7.65032	6.70721	7.8444	6.95665	6.4769	6.69591	8.03302	6.22599	7.66121	6.69012	6.47012	6.83315	6.40686	6.96192	6.92322	5.60562	6.6289	6.61023	6.99918	6.39766	6.29373	6.11597	6.54094	7.46054	6.6822	6.46823	7.10409
BCL6B	6.14668	6.92746	7.12402	6.27784	6.04723	6.08689	6.26982	6.99475	6.28588	5.98968	6.14481	6.74541	6.95814	6.82218	7.04318	6.73425	6.77591	6.91432	7.13063	6.37082	6.78253	6.6309	8.46595	6.2237	6.74858	6.86595	6.09017	6.37515	5.82385
BCL7A	6.79261	7.03491	6.70099	6.6895	6.56521	6.67822	6.70246	6.76607	6.63081	6.88605	6.81112	6.67614	7.03392	6.94586	7.03849	6.65957	6.54677	6.9193	7.03312	6.63609	6.80656	6.71345	6.71023	7.09728	7.20768	6.73749	7.014	6.92789	6.85191
BCL7B	8.83463	8.48836	9.32405	9.21386	8.94561	8.95323	8.91145	8.5167	9.21849	9.19377	8.97243	8.87116	8.86024	8.99063	9.0666	9.08348	9.40203	8.65308	9.0982	8.83049	8.85474	9.13404	9.06699	8.95869	9.03786	9.34912	9.18743	9.07964	9.69571
BCL7C	7.18319	6.94198	6.96224	6.78135	6.62999	6.74396	6.95242	6.98251	7.08982	6.94658	6.94508	6.68176	6.86697	6.95957	7.15051	7.1286	6.95844	7.27377	6.76206	6.679	6.92427	6.72068	6.72297	6.87015	7.01833	7.11253	6.98459	7.10269	6.7837
BCL9	7.12786	7.06201	7.07139	7.43114	6.825	7.05678	7.04889	6.94872	6.85501	7.49847	6.89026	7.04115	6.87637	7.00579	6.61233	7.10707	6.5932	7.00812	7.1682	6.85893	6.86624	7.10011	7.26041	6.82579	7.03891	7.33715	6.96394	6.91743	7.34503
BCL9L	6.83719	7.10452	6.61422	6.5741	6.79174	6.74717	6.89458	6.68412	7.25629	7.05391	6.77826	6.77826	6.73008	6.63194	6.75453	6.66677	6.88757	6.87133	6.60178	6.76394	6.77826	6.57118	6.83418	6.97404	6.79922	6.76986	6.87984	6.65327	6.86242
BCLAF1	7.88905	8.03517	8.27387	8.0982	8.12902	7.80373	7.94146	7.73756	8.11254	8.17533	8.03517	7.99966	7.87182	7.80606	7.9848	8.04291	8.04807	7.5743	8.4279	8.03517	8.06857	8.21025	8.14565	7.78902	8.19883	7.72585	7.64661	8.31221	8.10493
BCO1	3.57384	3.95128	3.6414	3.49559	3.46726	3.51117	3.38013	3.60502	3.56323	3.55662	3.62556	3.44258	3.42833	3.43917	3.79091	3.4531	3.57341	3.70924	3.33612	3.64079	3.48717	3.52629	3.55833	3.98363	3.62862	3.87639	3.58607	3.55033	3.61819
BCO2	7.83284	7.75882	8.37878	7.95692	7.87685	9.01614	8.54465	8.32572	7.67724	8.32716	9.04309	8.15666	8.0409	7.69757	8.56605	8.49379	8.41792	7.4973	8.29224	8.42877	8.25149	7.91185	8.6125	8.37255	8.48567	7.92687	7.78108	8.51735	8.33066
BCOR	5.90877	6.03271	6.24489	6.47525	5.79809	5.9138	5.81637	5.63759	5.9973	6.01884	5.80533	6.02518	6.08924	5.92208	5.91465	6.27657	5.77631	6.01884	5.97039	6.13317	5.89162	6.05841	6.24537	6.10824	5.94584	6.02715	6.07293	6.01884	6.64255
BCORL1	5.87468	5.8973	5.47974	5.5803	5.56985	5.45099	5.41504	5.40688	5.67715	5.92074	5.69511	5.53029	5.95049	5.33552	5.81636	5.3905	5.42163	6.01844	5.60771	5.4511	5.54156	5.44249	5.49778	5.60709	5.62474	5.43538	5.5206	5.68315	5.82675
BCORP1	3.23028	3.03845	3.24105	2.76911	3.40366	3.01172	3.31971	3.12792	2.82159	2.7887	3.13346	2.90806	2.96496	2.85392	3.31604	3.44823	3.06823	2.92734	3.18381	2.93345	3.40857	2.94191	2.9096	3.57627	3.07131	3.53503	3.14055	3.04407	3.02643
BCR	6.80597	6.89856	6.95399	6.40132	6.74366	6.77989	6.73288	6.57595	6.90322	6.88052	6.90278	6.6741	6.58441	6.59516	6.47815	6.81019	6.48224	6.62153	6.74771	6.6926	6.7458	6.4906	7.09053	6.63476	6.60321	6.78693	6.77681	6.79323	7.14088
BCRP2	5.05633	4.85094	4.74719	4.89712	4.96314	4.96347	4.93014	4.97874	5.08855	4.84624	5.12571	5.0115	5.24704	4.80823	5.17823	4.99929	4.77126	5.12791	5.06159	5.03405	4.78747	4.89799	4.99704	4.97563	4.99306	5.35182	5.00091	4.72379	5.28323
BCS1L	6.30217	5.97588	6.86174	6.68971	6.39213	6.45702	6.64582	6.11553	6.10072	6.39875	6.86501	5.92882	6.39957	6.75023	6.49564	6.21722	6.63608	6.54507	6.60797	6.41374	6.32426	6.6568	6.33728	6.73497	6.55521	6.45553	6.43123	6.64183	6.36591
BDH1	7.24246	6.45643	6.94644	7.02957	6.09561	7.20481	7.01701	6.409	7.64351	7.37295	7.21053	6.28134	6.92905	7.60661	7.04784	6.89875	7.35112	7.1868	7.0668	6.71487	7.07758	6.82132	7.03286	7.3759	7.1083	7.10954	7.01379	7.43913	6.95898
BDH2	4.68591	5.06134	4.79525	4.91898	5.09362	4.6131	4.46406	4.44876	4.56575	4.72152	4.67302	4.89194	4.78197	4.6204	4.51144	4.50077	4.75071	4.42517	4.92116	4.89246	5.05252	4.81577	5.32805	4.79431	4.82613	4.79159	4.65837	4.86524	4.89357
BDKRB1	3.92803	4.06646	4.10556	4.05409	4.13899	4.26269	4.06646	4.14615	4.35617	3.9419	3.91376	4.42295	4.50381	4.15257	4.62198	3.89775	4.01032	4.06646	4.06646	3.63852	4.11861	4.03629	3.93529	4.01383	3.71398	4.21352	3.90894	3.85061	4.20593
BDKRB2	4.39544	4.47959	4.14125	3.76109	4.07559	4.08992	4.33093	4.07292	4.14515	4.04122	4.23238	4.06686	4.04582	3.87136	4.11665	4.40394	3.97254	4.50139	3.83925	3.81419	3.99529	3.90856	3.97726	3.91926	4.06994	4.1312	3.81688	4.13673	3.8872
BDNF	4.41266	5.02061	4.45755	4.83874	3.52819	5.028	3.9004	3.34111	3.87715	4.62023	4.46203	4.10014	5.13217	3.91076	3.9277	4.29584	4.72412	3.24939	4.6345	4.18374	4.46401	5.13007	6.14846	4.96963	4.85552	3.82782	4.20425	3.52697	3.96974
BDP1	6.70128	7.09504	7.21749	7.32632	7.1079	7.06313	7.14688	7.12683	6.85088	7.035	7.02254	7.12319	7.04443	7.02381	7.04983	7.0246	6.87416	6.77785	7.50486	7.36856	7.11552	7.50429	7.42783	7.36246	6.96598	6.96981	7.20219	7.10722	7.0412
BEAN1	5.32313	5.79863	5.11898	5.33458	5.14651	5.26098	5.69016	5.6578	5.48687	5.17647	5.40707	5.63072	5.5831	5.36543	5.71696	5.54769	5.54197	6.11209	5.21644	5.42637	5.32866	5.27306	5.21467	5.56212	5.41775	5.18006	5.3048	5.2856	5.08321
BECN1	6.56775	6.54397	6.70455	6.89781	6.75555	6.62627	6.27225	6.30156	6.75756	7.0091	6.52894	6.42853	6.32719	6.60713	6.68028	6.76842	6.67068	6.06752	6.74677	6.37694	6.50391	6.7904	6.51765	6.26113	6.80028	6.70327	6.79978	6.70295	6.55096
BEGAIN	3.9569	3.83775	3.85744	3.87826	3.66137	3.6032	4.09763	3.85522	3.87119	4.21224	4.08107	4.18474	3.84693	3.75809	3.90163	3.9598	3.81228	4.14104	4.01084	3.87826	3.89441	3.79649	3.72871	3.61572	3.97573	4.01152	4.0194	3.87826	3.80915
BEND2	3.16974	3.08337	3.03127	2.94211	2.90394	3.21816	3.08709	3.10659	3.01005	3.1824	3.07034	3.19697	3.15396	3.16668	3.19415	3.11667	3.18012	3.40609	3.0077	2.91807	3.21711	2.98624	3.01521	3.08846	3.08771	3.18333	2.93494	3.01521	3.03352
BEND3	4.87327	4.83003	4.53562	4.68508	4.76133	4.7011	4.85413	4.77755	4.67627	4.93325	4.87276	4.75073	4.89776	4.59482	4.89296	4.6441	4.71865	4.94543	4.77454	4.42266	4.666	4.69766	4.46526	4.69038	4.45226	4.86726	4.58498	4.58691	4.57389
BEND4	4.10637	3.77828	3.83743	3.76449	3.79537	3.80767	3.92897	3.94703	3.89852	3.84823	3.82956	4.09138	3.88391	3.74197	3.90022	3.90193	3.80415	4.11157	3.765	3.76996	3.73595	3.84725	3.7456	3.99051	3.96053	3.84727	3.94669	3.84823	3.89666
BEND5	4.53606	4.47244	4.46638	4.49212	4.27417	4.33252	4.46081	4.22905	4.42908	4.31077	4.5552	4.44649	4.60143	4.55547	4.54345	4.53103	4.59358	4.42618	4.7099	4.60798	4.39758	4.43089	4.46821	4.50813	4.48916	4.59173	4.53377	4.56389	4.84199
BEND6	3.35875	3.35875	3.4673	3.47475	3.30461	3.39992	3.55682	3.30894	3.27525	3.41606	3.1602	3.63391	3.28123	3.37406	3.18446	3.28556	3.55697	3.46091	3.30284	3.34151	3.32169	3.35875	3.55906	3.50797	3.19534	3.46443	3.1977	3.16781	3.69134
BEND7	4.79176	4.77883	4.88127	5.08564	4.64847	5.36297	4.99655	4.59989	4.90335	4.63009	4.86174	4.51424	5.00514	4.79982	4.85117	4.99264	4.63994	4.67907	4.88731	4.67945	4.80142	4.50224	4.96004	4.8556	4.91813	4.81941	4.88044	4.81893	5.20406
BEST1	4.46516	4.45758	4.36464	4.13649	4.86521	4.33452	4.4748	4.38728	4.38511	4.29424	4.43865	4.44145	4.43595	4.26615	4.40109	4.48862	4.01728	4.56568	4.42163	4.22405	4.35359	4.34381	4.31284	4.64015	4.30695	4.40688	4.30676	4.32601	4.41278
BEST2	3.92912	3.98681	3.61225	3.72586	3.83662	4.08741	4.26195	4.23235	4.14319	4.01389	3.9608	4.20967	3.72495	4.14095	4.09702	3.93174	4.1714	4.29829	3.98681	4.00684	3.92871	3.8708	3.90176	3.98681	3.87964	3.98524	4.00622	3.79383	3.9361
BEST3	3.03282	3.15177	3.00715	3.03581	3.02542	3.04264	3.04642	3.07027	3.00595	3.03282	2.91086	2.96498	3.07176	3.03677	3.0678	2.96132	3.11259	3.03801	3.03282	3.03114	3.07299	3.00928	3.03907	3.0377	3.03282	2.99546	3.15044	2.98378	2.99491
BEST4	4.61365	4.71263	4.34358	4.52507	4.46899	4.83266	4.73155	4.99205	4.65975	4.46391	4.33925	5.2033	4.60523	4.31853	4.57018	4.49897	4.61268	4.65158	4.65316	4.49626	4.56971	4.57687	4.40576	4.44232	4.56588	4.91826	4.53664	4.31072	4.35473
BET1	5.0455	4.34405	5.74287	5.34061	5.51243	5.43469	5.41514	4.61299	5.23729	5.59719	5.25267	5.26515	4.7197	5.47319	5.45517	5.2303	5.61072	5.01133	5.19406	5.05399	5.35791	5.67406	5.45834	5.1143	5.0821	5.4063	5.55317	5.34886	5.62173
BET1L	5.66331	5.54136	5.47682	5.86456	5.82757	5.75334	5.51387	5.54287	5.72276	5.29021	5.61414	5.84842	5.64992	5.77107	5.50487	5.91114	5.53156	5.3646	5.66842	5.5488	5.49721	5.55024	5.63997	5.42292	5.66056	5.68886	5.55456	5.81451	6.06182
BEX1	5.28586	4.60292	4.24896	6.67587	4.94028	4.76783	5.0933	5.74854	5.20349	6.12287	5.5245	6.01429	4.84333	4.85837	4.65513	6.24236	4.89253	4.88503	4.39607	4.74996	4.90311	5.71446	6.13514	4.78899	5.76794	5.26311	4.99453	4.33967	5.6348
BEX2	4.43356	4.68671	4.32906	4.49295	4.36092	4.50522	4.58141	4.44759	4.50626	4.63734	4.51119	4.25553	4.53951	4.53829	4.47577	4.43256	4.29484	4.34736	4.47079	4.42383	4.37502	4.24916	4.88405	4.56375	4.42962	4.18164	4.13419	4.27229	4.46118
BEX3	7.84296	7.13429	7.85447	7.42464	7.46889	7.66291	7.54913	7.68942	7.86728	7.6594	7.59442	7.37886	7.8248	7.99977	7.96657	7.99132	7.98345	7.94867	7.46231	7.36132	7.68586	7.25773	7.45646	7.66291	7.82523	7.57805	7.52825	7.77332	7.31246
BEX4	8.89558	8.68565	8.99083	8.9623	8.60059	9.04545	8.98092	8.78384	8.99486	9.34991	9.08989	8.62986	9.02795	9.05468	8.98145	9.39633	9.02286	8.73215	9.11493	8.92883	9.11087	8.9393	9.19921	8.80936	9.05488	8.84842	8.94983	9.17891	9.07191
BEX5	3.83322	3.7898	3.63362	3.6677	3.64364	3.55656	4.02372	3.91174	3.98923	3.45995	3.94507	3.86985	3.68619	3.80257	3.59643	3.62201	3.86474	3.84361	3.61236	3.75004	3.63922	3.4731	3.66213	3.5642	3.45347	3.5235	3.90399	3.63969	3.56759
BFAR	6.95495	6.53635	7.17303	7.33994	7.07643	6.82995	6.95852	6.54901	6.95685	6.82409	7.05658	6.63531	6.67833	6.96273	6.89326	6.3803	7.34029	6.30334	7.13278	6.78693	6.86715	7.22034	6.94066	6.76062	6.89405	7.35087	7.28098	7.18597	7.61055
BFSP1	3.57802	3.46559	3.32531	3.2303	3.50323	3.26656	3.59327	3.6914	3.42963	3.87298	3.34294	3.59706	3.67807	3.27492	3.50366	3.9902	3.48638	3.67856	3.36341	3.49256	3.40401	3.43125	3.81457	3.52657	3.49409	3.49307	3.4207	3.46257	3.39076
BFSP2	3.88077	3.88684	3.4966	3.72617	3.58913	3.83895	3.91743	4.12286	4.05299	3.9077	3.8932	3.93804	4.2337	3.69156	4.16811	3.82461	4.12792	4.04046	3.79752	3.60174	3.88455	3.83405	3.46029	3.8964	3.87706	3.70216	3.76651	3.96237	3.99469
BGN	10.4788	9.86165	10.1196	10.0446	10.8228	10.059	10.1278	9.79448	9.34425	9.11516	10.1013	10.2001	8.98674	10.2607	10.0069	9.05664	9.78992	9.57813	9.58659	9.88549	10.1428	10.3197	10.4651	9.96636	10.3839	10.6847	10.0138	9.25305	10.0138
BHLHA15	6.43167	6.79819	6.23025	5.81751	6.04528	6.31129	6.21356	6.45077	6.66184	6.70027	6.49182	6.1875	6.86587	6.58502	6.59184	6.43167	6.66331	6.85591	6.39751	6.43167	6.4137	6.29625	6.03182	6.36839	6.58067	6.35815	6.49116	6.52252	6.21516
BHLHA9	7.36984	7.2714	6.23649	6.96566	6.75754	6.72013	7.44669	7.21598	7.36787	6.5993	6.69961	7.35615	6.84084	6.24076	6.9257	6.3787	7.02732	7.18127	7.00465	6.43983	6.88948	6.23198	6.92817	7.03265	6.86454	6.78471	6.44502	6.02823	6.24029
BHLHB9	5.53488	5.20807	5.20807	5.19087	5.10196	5.16169	5.27498	5.24832	5.36223	5.22744	5.35796	5.02293	5.43303	5.22088	5.11884	5.18941	5.1128	5.20807	5.36669	4.99482	5.19459	4.98736	5.09836	4.64327	5.43842	5.20807	5.01905	5.20984	5.10155
BHLHE22	5.5699	5.59261	5.30392	5.09332	5.21379	5.33544	5.52125	5.54415	5.63367	5.38979	5.45886	5.43838	5.64487	5.36154	5.63074	5.31942	5.60167	5.71698	5.31148	5.38369	5.41362	5.31164	5.27445	5.44738	5.49679	5.36276	5.37155	5.41657	5.37331
BHLHE23	6.64427	6.40453	6.2785	5.89919	6.19144	6.34911	6.65362	6.80482	6.80451	6.47195	6.80056	6.91562	6.39741	6.42074	6.51039	6.69275	6.72203	7.03025	6.48515	6.52576	6.54003	6.34216	6.39011	6.35162	6.51296	6.04586	6.16742	6.28994	6.44141
BHLHE40	7.33353	8.05099	7.93163	7.55211	7.24056	6.85019	7.80971	8.35827	8.10769	7.09242	7.92245	7.61425	7.68943	7.38467	7.83658	8.0614	7.63678	7.65	7.73165	7.74173	7.48629	7.48112	9.21064	7.85035	7.70375	9.0824	7.33104	7.50036	7.93956
BHLHE41	7.66857	7.66264	7.97632	7.94109	7.77638	7.22969	7.61177	7.82141	7.43676	7.88706	7.28734	7.721	7.48859	7.66845	7.88717	7.42136	7.46319	7.96417	7.61047	7.60534	7.53379	7.85864	7.65855	8.188	7.91302	8.4844	8.01103	7.48016	7.4432
BHMT	3.96386	3.96516	3.91873	4.07967	3.97213	4.00684	4.13473	4.04515	4.11905	3.89975	3.92731	4.00684	3.96969	3.97981	4.10166	4.00684	4.29871	4.28617	4.03038	4.00684	4.05979	3.76778	3.87706	4.02134	4.01535	3.96695	3.97542	4.00684	3.86619
BHMT2	5.36815	5.88283	5.80516	5.7068	6.24593	6.13016	5.79504	5.40793	5.33299	5.191	5.82275	5.58953	5.66003	5.84516	5.64666	5.62408	5.43396	5.14101	5.50672	5.41687	5.95191	5.21498	5.62485	5.46901	5.3988	7.1505	5.57238	5.58785	5.55909
BICC1	4.9001	4.43281	5.39108	5.38272	5.83008	5.10557	4.7712	4.75084	4.97604	4.41771	4.86532	5.35388	4.48114	5.41113	4.44134	4.86419	4.39054	4.14884	5.10512	5.14818	4.71985	5.56333	4.99495	4.98638	5.25046	5.70858	5.43757	4.82827	6.00868
BICD1	5.89388	6.30148	5.84559	5.8669	5.66855	5.89487	6.21211	6.33658	5.94019	5.95206	5.86964	6.24575	5.89487	5.68976	5.72225	5.97578	5.89977	6.03554	5.89726	5.84294	5.73921	5.89151	5.77142	5.63313	6.13642	6.18958	5.24989	5.66758	5.4856
BICD2	7.14717	7.23363	7.13303	7.34773	7.32161	7.297	7.02698	7.03319	7.19003	7.16486	7.26992	7.18148	6.97013	7.50857	6.98435	7.05258	7.09954	7.21088	7.15066	7.30589	7.37417	6.94277	7.37868	7.2059	7.05443	7.34371	7.19586	7.05507	7.31025
BICDL1	4.64819	4.47815	4.25242	4.19899	4.08878	4.58974	4.42058	4.76178	4.47815	4.32671	4.47815	4.83745	4.47815	4.47882	4.38744	4.60158	4.79874	4.97865	4.40178	4.46414	4.43161	4.48766	4.38744	4.25535	4.71419	4.19554	4.47882	4.39522	4.47815
BICDL2	5.55142	5.55738	5.13513	5.39156	5.02822	5.66744	5.82336	5.83061	5.58211	6.2215	5.67505	5.64443	5.50507	5.53374	5.84744	5.32277	5.77528	6.06544	5.28517	5.55738	5.54048	5.4745	5.24935	5.71834	5.55396	5.45322	5.75876	5.27202	5.51308
BID	6.8202	6.2533	6.69937	6.38698	6.51105	6.46961	6.45443	6.39275	6.52158	6.40607	6.90671	6.41851	6.78095	6.49681	6.69484	6.71443	6.78747	6.52021	6.5699	6.35888	6.44984	6.61277	6.45271	6.35327	6.60246	6.49114	6.50059	6.52341	6.55747
BIK	4.7176	4.68532	4.49638	4.67862	4.73407	4.73135	4.698	4.82232	4.59053	5.023	4.84611	4.64013	4.73407	4.77981	4.85446	4.62619	4.61654	4.8522	4.79235	4.64557	4.69333	4.68469	4.68824	5.01317	4.96802	4.66106	4.64699	4.73407	4.72195
BIN1	5.98575	6.10669	5.98309	6.12059	6.09741	6.1509	6.42832	6.28772	6.37241	5.93156	6.36318	6.06131	6.0705	5.9905	6.02321	5.91341	5.95596	6.3375	5.80356	6.0443	6.05443	5.90992	5.96091	6.38917	5.86702	6.38849	6.44909	5.99377	6.21801
BIN2	3.77362	3.77055	3.73242	3.3952	5.41616	3.86349	3.7742	3.54095	3.56621	3.78518	3.89966	3.68288	3.98263	3.65122	3.52713	3.7287	4.02916	4.23706	3.54924	3.56787	3.7287	3.53367	3.4824	3.5066	3.81492	3.5455	3.65983	4.09414	3.61533
BIN3	4.88448	5.67994	5.26286	5.20387	5.25545	5.38935	5.1502	5.45956	4.94513	5.19095	5.06462	5.07381	5.1916	4.95779	4.9446	4.97837	5.03646	4.89082	5.3363	5.43021	5.09485	5.18989	5.26352	5.40132	4.8495	5.07633	5.08819	5.23972	5.21744
BIN3-IT1	4.18672	3.85726	4.40445	4.16804	3.95881	3.89321	3.74719	4.47331	3.99197	3.72866	4.066	4.22231	4.02174	4.04054	3.76094	3.98459	4.09558	4.08853	4.28905	4.35612	3.8134	4.02487	4.0951	4.09908	4.05196	4.01906	3.83052	3.88212	4.53217
BIRC2	7.1979	7.36101	7.72668	7.53222	7.75729	7.3445	7.56673	7.26446	7.55321	7.44276	7.45653	7.46595	7.53028	7.54399	7.53787	7.94435	7.56365	6.89917	7.72952	7.62407	7.62378	7.8523	7.81366	7.23402	7.42494	7.45323	7.56454	7.88937	7.33087
BIRC3	3.8597	3.7225	4.0153	3.69232	5.72656	3.74863	3.74141	3.95971	4.05267	3.76778	3.9995	3.56771	3.97355	3.65966	3.92579	4.44391	4.80575	3.70406	3.98008	3.74736	4.0702	3.64868	4.1064	3.78688	3.84268	4.09494	3.80753	3.95732	4.0611
BIRC5	3.94191	4.03088	3.71872	3.89585	3.77538	3.84136	3.8944	3.9024	3.81378	4.02956	3.87576	4.05623	4.01039	4.00152	4.00207	3.81262	3.86584	4.03513	3.82728	3.82361	3.89405	3.92912	3.82924	3.907	3.8446	3.86947	4.01169	3.80444	3.86659
BIRC6	7.66569	7.56574	7.99405	8.20987	7.95031	7.79142	7.74314	7.60425	7.67948	7.80351	7.58251	7.70805	7.65624	7.91718	7.55487	7.52544	7.65396	7.35557	8.06298	7.79455	7.8329	8.01336	7.89074	7.68071	7.71336	7.98328	7.91879	7.85058	7.79727
BIRC7	5.33839	5.32262	5.02476	5.10709	5.1491	5.19544	5.25424	5.29695	5.43873	5.29605	5.26292	5.41373	5.49886	5.28113	5.32694	5.36655	5.13452	5.58515	5.13035	4.92573	5.23788	5.08148	5.10364	5.31777	5.1442	5.35423	5.21979	5.26902	5.16216
BIRC8	3.62699	3.27734	3.48203	3.25668	3.19897	3.30338	3.23567	3.23861	3.26999	3.06308	3.34384	3.33608	3.16428	3.23959	3.23567	3.21843	3.2008	4.00254	3.13981	3.27041	3.28377	3.14053	3.2186	3.21026	3.37638	3.2347	3.12793	3.02698	3.18954
BIVM	5.90263	6.12649	5.83664	5.60501	5.54771	5.59011	5.54201	6.5557	5.26126	5.46908	5.88068	5.36038	6.18243	6.2995	5.20386	5.71878	5.81781	5.48735	5.42801	6.14884	5.3935	5.37507	5.9176	5.58635	5.55218	5.20523	5.82297	5.86269	5.03941
BIVM-ERCC5	6.56693	6.78369	6.70004	6.82735	6.70515	6.63143	6.75792	6.72708	6.72091	6.76185	6.41063	6.37333	6.5618	6.64342	6.62095	6.83784	6.66399	6.23991	6.8007	6.73747	6.65458	6.97372	6.65353	6.77609	6.61691	6.75176	6.71714	6.66538	6.73659
BLCAP	8.32498	7.86265	8.15961	8.06374	7.9373	8.17579	8.4315	8.15554	7.72529	8.16907	8.15207	8.12393	8.08638	8.30007	8.15561	8.05851	8.35249	8.17478	8.28863	8.07334	8.16602	8.12761	8.02758	8.02418	8.14517	7.99091	8.19777	8.18486	8.21803
BLID	3.57337	3.64077	3.16898	3.24776	3.24335	3.21433	3.39667	3.20836	3.1561	3.13303	3.17257	3.59352	3.87443	3.53284	3.32667	3.26405	3.13476	3.64961	3.3485	3.66044	3.35861	3.24809	3.51225	3.49563	3.63139	3.70468	3.2411	3.17316	3.21812
BLK	4.62721	4.4145	4.38988	4.56763	4.31156	4.38988	4.6088	4.50662	4.44428	4.17083	4.38988	4.81854	4.37436	4.14317	4.60816	4.13007	4.57387	4.81291	4.14909	4.25913	4.23972	4.38988	4.21476	4.43093	4.53486	4.2651	4.62928	4.47851	4.38988
BLM	5.17288	4.18772	5.83371	4.23534	5.10508	4.60683	5.07637	5.17235	4.58812	4.40631	4.6077	4.62137	4.76545	4.92055	5.25755	4.97625	5.57431	4.76213	4.95347	4.96856	4.90262	4.44244	4.78216	4.36952	4.64149	4.67433	4.65253	4.97302	4.46502
BLMH	6.98842	6.82812	6.91577	6.82874	6.87658	6.99133	6.82143	6.41354	6.60591	6.82311	6.87888	6.7409	6.68554	6.76269	6.67805	6.43449	6.86878	6.64855	6.9245	6.81819	6.7489	7.0263	6.83617	7.14614	6.99509	6.71035	6.88163	7.12612	6.68944
BLNK	4.58826	4.51702	4.49829	4.23906	5.07563	4.72982	4.65143	4.79721	4.59916	4.4677	4.38984	4.71243	4.18159	4.72986	4.67669	4.49423	4.29871	4.62775	4.52648	4.50603	4.36119	4.23346	4.29711	4.44939	4.5176	4.51038	4.64669	4.34642	4.49488
BLOC1S1-RDH5	6.46683	6.9047	6.86254	6.75566	6.89698	6.65409	6.70954	6.87477	6.71695	6.49302	6.64865	6.72266	6.78227	6.71425	6.72604	6.75078	6.57015	6.69045	6.73332	6.59384	6.74507	6.71953	6.84796	6.7068	6.70809	6.63364	6.59537	6.9432	6.65562
BLOC1S2	6.32477	5.99699	6.62376	6.38676	6.57267	6.44765	6.68937	6.16584	6.46165	6.7731	6.46133	6.43873	5.83841	6.44555	6.19282	6.32177	6.2315	6.13635	6.5735	6.0586	6.37475	6.56075	6.62501	5.99741	6.40998	6.21479	6.19405	6.16106	6.34069
BLOC1S3	7.24962	7.47118	6.92169	6.9911	7.06475	7.03964	7.12145	7.19988	7.15696	7.35131	7.44272	7.00772	7.28799	7.07509	7.38289	7.29384	7.28824	7.49122	6.75422	7.00556	7.02976	7.04235	6.63889	6.93333	7.38032	6.88014	6.98112	7.1266	7.10241
BLOC1S4	4.83682	4.7609	4.39785	4.56446	4.52448	4.7757	4.48415	4.6511	4.68488	4.73981	4.7199	4.68923	5.03239	4.86266	4.6216	4.62435	4.73025	4.8364	4.36901	4.65135	4.6793	4.69467	4.5039	4.7035	4.91084	4.65736	4.45322	4.59485	4.6793
BLOC1S6	6.90356	6.55416	7.7095	7.55034	7.35929	7.25428	7.08829	6.69617	7.19456	7.40013	7.06578	6.98425	6.83711	7.43557	7.08567	7.41402	7.62732	6.59662	7.49586	6.85897	7.04878	7.45263	7.18715	7.13063	7.02814	7.85426	7.60607	7.43278	7.63919
BLVRA	6.09412	5.9928	5.91958	5.94686	6.65096	5.86632	5.9998	6.02713	6.0395	5.8998	6.06213	5.77206	6.2457	6.36379	5.62191	6.20361	5.98812	6.0349	6.06501	5.79595	6.03146	5.99728	6.23694	6.07299	5.91523	6.0998	6.03096	6.13548	6.06407
BLVRB	7.32788	7.80817	7.36792	7.2454	7.3505	7.32091	7.58735	7.53935	7.54182	7.81468	7.50292	7.40496	7.88993	7.82327	7.75368	7.63939	7.28039	7.67583	7.37545	7.37247	7.47842	7.10146	7.1171	7.71547	7.436	7.34526	7.45115	7.4565	7.27405
BLZF1	7.64013	7.19177	8.01672	7.9248	8.0524	7.50457	7.57596	7.24433	7.23757	7.86724	7.61737	7.544	7.65413	7.88369	7.98281	7.53801	8.10511	6.99858	7.94884	7.51154	7.67428	8.01457	7.63154	7.48461	7.9299	7.78736	7.7954	8.06671	7.8144
BMF	5.3966	4.85952	4.76812	4.91826	5.26273	5.2047	5.42186	5.17263	5.05455	5.48679	5.07448	5.31694	5.10314	5.17472	5.28874	5.38963	5.11176	5.03324	4.82784	5.17141	5.00363	4.90314	5.1787	5.40239	5.1501	5.16304	5.42834	4.97968	5.18566
BMP1	4.63539	4.99113	4.37927	4.53012	4.70565	4.39081	4.57413	4.69843	4.44813	4.73137	4.46582	4.52189	4.3864	4.36414	4.64799	4.47431	4.40281	4.87755	4.46174	4.41079	4.38964	4.33846	4.39668	4.42971	4.74944	4.4692	4.46296	4.53585	4.43337
BMP10	3.45778	3.21546	3.12862	3.21698	3.15073	3.15468	3.20185	3.15098	3.40654	3.09921	3.07073	3.11551	3.45647	3.04978	3.05278	3.12026	3.32194	3.4217	3.32741	3.39856	3.25722	3.28575	3.20319	3.40009	2.90891	3.22589	3.21614	3.04983	3.18779
BMP15	3.60924	3.50191	3.25793	3.11751	3.22681	3.34451	3.3313	3.35875	3.39585	3.39595	3.48533	3.3313	3.47702	3.40459	3.68754	3.30545	3.31755	3.85404	3.11063	3.30848	3.2814	3.10229	3.2868	3.2868	3.24821	3.30866	3.40514	3.3313	3.19284
BMP2	5.25445	5.05976	4.83608	4.57059	4.46241	5.04107	4.75886	4.98047	4.88596	4.79989	5.06874	5.05615	5.36605	4.92063	5.00287	4.90271	4.91744	5.25475	4.61519	5.05178	5.1905	4.83036	4.68351	4.98967	5.12408	4.74824	4.92838	4.85939	4.53647
BMP2K	7.18549	7.25269	7.34916	7.28791	7.40721	7.27191	6.83381	7.03124	7.24115	7.48574	7.17181	6.82899	7.4685	7.29018	7.44228	6.93859	7.57939	6.91136	7.73581	7.33456	7.32877	7.59594	6.89188	7.43337	7.11509	6.98119	7.21843	7.57486	7.20917
BMP3	4.13252	4.09168	3.6419	4.01398	3.70036	3.80221	4.00484	3.98438	3.75423	4.02335	3.89924	4.16252	3.98869	3.7778	4.14311	3.78401	3.89924	3.94602	4.06507	3.76503	4.12146	3.7117	3.51744	3.84289	3.99026	3.89924	3.81622	3.9198	3.89924
BMP4	5.63006	4.9299	5.15471	5.53132	5.31419	5.37557	5.18539	5.10264	5.51419	5.27169	5.27385	4.99966	5.13422	5.3633	5.57701	5.42149	5.58965	5.6208	5.13009	5.24315	5.13639	5.45446	5.3661	5.37557	6.01277	5.92738	5.54915	6.00377	5.71879
BMP5	4.70243	4.49839	5.4742	4.83122	4.69753	4.54322	4.67887	4.72548	4.56117	4.76915	4.22161	5.14751	5.14704	5.38787	5.3313	4.58707	4.88525	5.01692	4.88525	5.07297	4.73995	5.48808	4.73984	4.42505	5.12215	5.15672	5.46511	4.88554	4.66106
BMP6	5.91883	5.78643	6.20708	5.75482	5.82141	6.17869	5.8466	5.70035	5.41285	5.90334	5.56281	5.85158	5.92126	6.13687	5.95746	5.53947	5.70538	5.67938	5.74258	5.7224	5.38608	5.58693	5.87311	5.7895	5.87822	6.10773	5.68699	5.71903	5.40272
BMP7	4.54927	4.08717	3.96131	3.90355	3.70547	4.1294	4.22875	4.15708	4.10059	3.99314	4.09118	4.44453	3.98932	4.38857	4.48005	4.33366	4.05458	4.47399	4.04588	4.083	3.9286	4.00698	3.92235	4.04022	4.04689	3.86294	4.15954	4.3072	4.16214
BMP8A	5.262	4.66282	4.57402	4.89765	4.57155	4.6683	4.61914	4.92874	4.88226	4.73279	4.57003	4.53981	4.55852	4.69101	4.70326	4.72464	4.67367	4.78511	4.67521	4.63549	4.66554	5.16194	4.31546	4.58521	4.53296	4.51684	4.68273	4.56661	4.46903
BMP8B	5.28856	5.48097	5.14342	4.75246	4.83763	5.03993	5.33113	5.26966	5.45915	5.06825	5.0154	5.02021	5.13928	5.22152	5.11514	5.07333	5.464	5.40205	5.20538	5.14727	5.27752	5.33656	4.83493	5.04948	5.19402	4.70191	4.95383	5.07264	4.76452
BMPER	4.16107	4.21124	3.87721	3.88432	3.75104	3.90714	4.19936	4.04392	4.22758	3.90996	3.99408	3.98172	4.04491	3.74045	4.15389	4.03809	4.08924	4.19195	3.80553	4.08538	3.76001	3.60788	3.74745	4.00211	4.10291	4.04238	3.98645	4.10894	3.90112
BMPR1A	7.89395	7.77983	8.65493	8.86379	8.18502	7.97173	7.86418	7.5046	8.1364	8.40271	7.72159	8.082	7.95216	8.12193	8.19987	8.1651	8.49591	7.22558	8.37201	8.19486	8.14328	8.59277	8.16119	7.72475	8.30901	8.45186	8.78087	8.23509	8.58109
BMPR1B	3.97301	3.75517	3.50511	4.19972	3.80789	3.94683	3.82106	3.78778	4.53977	3.63438	4.89864	3.87413	3.69782	4.01775	3.71211	3.93301	3.89382	4.31662	3.86513	3.81883	3.8866	3.78114	3.93898	3.67099	3.68082	3.7184	3.7125	3.79377	6.35048
BMPR2	9.23228	8.38766	9.83166	9.80577	9.53537	9.45199	8.89245	8.94668	9.79117	9.55685	9.43217	9.13105	9.00265	9.4656	9.47585	9.2773	9.50542	8.46027	9.5848	9.22	9.33312	10.0338	9.29317	8.71421	9.56771	9.68385	9.72045	9.65277	10.5236
BMS1	7.42064	7.07625	7.08005	7.27015	7.0133	7.25998	7.25653	7.61324	7.06555	7.29561	7.38139	6.91242	6.81461	7.38049	7.80634	7.29771	7.37214	7.10252	7.71825	7.33453	7.34823	7.39092	7.53152	7.66772	7.42424	7.3467	7.80674	7.31796	7.51337
BMS1P20	7.51172	7.75788	8.02037	7.83196	7.9315	7.85193	7.60629	7.84097	7.62094	7.66953	7.94038	7.89148	8.08501	7.39981	7.65232	7.58824	7.69262	7.48651	8.01583	7.95739	7.89004	7.86121	7.71139	7.67036	7.70537	7.78054	7.77578	7.78054	7.65392
BMS1P21	2.91205	3.24139	2.95751	3.01006	2.92495	2.82448	3.27447	3.55563	3.31861	3.12522	3.03552	3.46308	3.54492	3.01384	3.26852	3.36577	3.38658	3.56409	3.29983	3.27019	3.09528	2.97979	3.19142	3.41481	3.33523	3.20832	3.03825	3.20089	3.20832
BMS1P4	5.65245	7.48708	6.8464	6.81053	7.08202	6.56687	6.73222	7.11806	6.63319	6.29871	6.29227	6.84487	7.13703	6.72872	6.141	6.78674	6.26882	6.75164	6.47079	7.29985	6.63999	6.53767	6.35015	6.92237	6.29572	6.38829	6.42455	6.65013	6.08755
BMT2	7.1986	7.91389	7.85742	8.06433	7.72921	7.71923	7.3725	7.25274	7.788	8.06679	7.69073	7.64621	7.23468	7.88713	7.44284	7.90697	7.68934	7.15877	7.79307	7.55825	7.96936	8.10628	7.64786	7.46003	7.43628	7.55686	7.60507	7.69523	8.02375
BMX	3.88531	3.5052	3.95692	3.69073	4.05689	3.84884	3.96355	3.86262	3.60538	3.53525	3.60753	3.85162	3.93046	3.7736	3.57375	3.6689	3.54562	3.61518	3.72866	3.87182	3.81015	3.73207	4.04815	3.92079	3.75902	3.98241	3.80395	4.02078	3.68201
BNC1	3.59717	3.42073	3.59325	3.31643	3.37618	3.4315	3.77936	3.73369	3.65107	3.72784	3.54861	3.68873	3.49321	3.62212	3.55456	3.59761	3.48379	3.61883	3.26533	3.5351	3.46229	3.34323	3.30598	3.15712	3.2863	3.90421	3.38134	3.40462	3.70716
BNC2	4.69227	4.76743	4.77235	4.71257	4.87642	4.75796	4.70651	5.1336	4.29373	4.56506	4.5888	4.85153	4.53629	4.68537	4.85278	4.67706	4.60981	4.64064	4.48191	4.85338	4.57653	4.86148	4.71958	4.43861	4.70821	5.06751	4.54679	5.13241	4.97048
BNIP1	4.3035	4.52425	4.65432	4.42152	4.3725	4.17116	4.28959	4.18174	3.93812	4.39368	4.28313	4.42152	4.63858	4.47195	4.42152	4.27828	4.43542	3.8981	4.55721	4.37637	4.67302	4.72636	4.42967	4.45902	4.57168	4.44914	4.4878	4.76274	4.40967
BNIP2	7.21657	7.08312	7.90617	8.027	7.83433	7.72587	7.38664	7.20641	7.80304	7.65757	7.63552	7.6486	7.41035	7.80037	7.56993	7.83105	7.40293	6.88348	8.00675	7.86675	7.73277	8.08493	7.90904	7.62737	7.76056	7.9218	8.01204	7.81187	8.00732
BNIP3	10.5464	10.2088	10.5039	10.4639	10.4609	10.4074	10.7009	10.7334	10.7379	10.465	10.8465	10.4287	10.2068	10.7031	10.4318	10.4994	10.5746	10.1282	10.5233	10.7923	10.5855	10.5758	10.3134	10.8006	10.4994	10.5065	10.309	10.5886	10.2381
BNIP3L	9.63802	8.97985	9.75322	9.87685	10.0208	9.48415	9.34029	9.06763	9.59526	9.7588	9.6017	9.35607	9.32726	9.64202	9.91866	9.46241	9.78162	9.39586	9.58496	9.45458	9.53487	9.70817	9.25645	9.5932	9.6894	9.85558	9.48683	9.97498	9.81572
BNIPL	3.77155	3.81944	3.97433	3.72768	3.92972	3.65964	4.16474	3.84065	3.96748	3.90306	3.95465	3.81944	3.69689	3.81944	4.25364	3.57476	4.00638	4.18653	3.45637	3.92493	3.69991	3.60435	3.73009	3.94104	3.74803	3.7775	3.82853	3.9635	3.77045
BOC	5.14444	4.66485	4.72577	5.34207	4.74847	4.88464	4.807	4.58069	4.66381	4.36229	4.69823	5.43517	4.59439	4.99341	4.83305	4.80408	4.57341	4.44539	5.08086	5.22289	4.15906	5.26083	4.59696	4.96053	5.04403	4.7895	4.71262	4.49014	5.48372
BOD1	8.51679	7.99551	8.26849	8.10543	8.03102	8.13969	8.131	8.30053	8.64342	8.45817	8.28814	8.0554	8.37411	8.36716	8.49468	8.30261	8.27338	8.32661	8.61192	8.17797	8.29562	8.37981	8.18048	8.10969	8.14964	8.01447	8.27811	8.4418	8.17054
BOD1L1	6.35365	7.03586	6.79348	6.92591	6.62734	6.83483	6.68176	6.65603	6.66638	6.91141	6.75407	6.64236	6.97666	6.65529	6.64546	6.92074	6.40789	6.16815	7.01021	6.96922	6.81252	7.10207	7.01087	6.92418	6.75564	6.83422	6.62412	6.84863	6.66509
BOD1L2	6.41486	6.24017	6.15833	6.05794	6.14128	6.17095	6.31579	6.2289	6.27044	6.19021	6.13659	6.64555	6.47932	6.23061	6.2266	6.06813	6.34138	6.686	6.11652	6.08201	6.17126	6.01128	6.01987	6.15823	6.20444	6.28519	6.21388	6.086	6.36069
BOK	6.67726	6.94892	6.39946	6.27492	6.26548	6.93981	6.60379	6.75925	6.76941	6.43093	6.49206	6.77012	6.37188	6.36202	7.12489	6.60205	6.6067	6.78064	6.37471	6.52172	6.49178	6.27271	6.55539	6.525	6.50631	6.22485	6.28792	6.69248	6.48172
BOLA1	6.09654	5.30874	5.93787	6.04142	5.85587	5.87145	6.2107	6.34272	6.07557	5.9563	6.06647	5.8543	6.31865	5.96224	6.10547	5.83013	5.88794	6.03558	5.93787	5.46154	5.8926	5.86142	5.4737	5.80539	5.94222	6.17831	5.92423	6.08042	5.95103
BOLA2-SMG1P6	9.40251	10.4371	9.66901	9.55055	10.0141	9.56933	9.90536	10.1479	9.81941	9.35216	9.43857	9.87656	9.97703	9.54711	9.37543	9.8976	9.22605	9.59586	9.98336	10.2793	9.80555	9.79367	9.94143	9.91921	9.45688	9.51969	9.27121	9.85443	9.31364
BOLA3	10.6617	10.6207	10.6931	10.455	10.1068	10.7089	10.443	10.8106	10.4302	10.6361	10.6247	10.6884	10.855	10.646	10.8175	10.73	10.6937	10.8539	10.5778	10.6316	10.6394	10.7992	10.4514	10.7146	10.7556	10.3205	10.4068	10.5585	9.86856
BOLL	3.16431	3.07361	3.17711	3.07802	3.07605	2.89674	3.03484	3.08143	3.10882	3.31463	3.10489	3.16127	3.20266	3.0755	3.35517	3.51793	3.05576	3.20464	2.91877	3.05944	3.02399	3.03505	3.02459	3.14061	3.3073	3.15495	2.96988	3.33902	3.03935
BOP1	6.5434	6.70951	6.51332	6.50175	6.45537	6.43837	6.68046	6.51881	6.84743	6.75829	6.69081	6.64405	6.78838	6.47243	6.68354	6.73405	6.75092	6.68706	6.49183	6.39482	6.73443	6.28141	6.3968	6.44186	6.7297	6.47307	6.50356	6.69168	6.61569
BORA	3.47003	3.06759	3.302	3.14812	3.57474	3.28476	3.44803	3.49136	3.12038	3.34627	3.38341	3.43113	3.42356	3.29999	3.32912	3.42686	3.3084	3.36118	3.33453	3.40151	3.34473	3.2901	3.34063	3.22402	3.17094	3.48028	3.44906	3.15084	3.63072
BORCS5	5.45725	6.04939	5.70281	5.95254	5.7894	5.55633	5.70066	6.14144	5.56021	5.72739	5.82676	5.96125	5.41778	5.70993	5.5791	5.61976	5.53582	6.38741	5.91868	5.91604	5.84957	5.80797	5.64333	5.6557	5.25057	5.7231	5.67536	5.79665	5.85955
BORCS6	5.98584	6.03439	5.57302	5.87931	5.80889	5.59126	5.7988	5.84368	5.93811	5.8156	6.01118	5.8707	6.13001	5.83913	6.27098	5.96283	5.82648	6.21618	5.79802	5.71152	5.79375	5.89524	5.88729	5.92861	5.78101	6.01411	5.90253	5.90481	5.88344
BORCS7-ASMT	6.4226	6.13523	6.89218	6.74524	6.3634	6.54476	6.44738	6.26211	6.36409	6.4498	6.51933	5.96225	6.98057	6.71616	6.71606	6.45805	6.86652	6.10318	6.69653	6.73156	6.77262	6.81029	6.53963	6.33551	6.7265	6.57753	6.64349	6.79733	6.49231
BPESC1	4.416	3.95204	3.87309	3.84447	3.89975	4.04284	4.02831	4.16548	4.14856	3.91672	3.8374	4.14567	3.69442	3.73056	4.01984	3.95364	4.34175	4.35606	4.03312	4.0947	4.27746	3.94015	3.7867	4.25978	4.26916	3.93545	4.07627	3.93733	3.88856
BPGM	6.42502	5.66693	6.65213	6.32564	6.03306	5.94364	6.07192	5.9135	6.67635	6.38311	6.37934	5.86814	6.33781	6.22226	6.62219	6.57172	6.52827	6.36721	6.01972	6.0898	6.34775	6.35359	5.81159	6.10821	6.33701	6.38734	6.4176	6.69397	6.47759
BPHL	6.7536	6.21715	7.21098	6.67522	6.57955	6.06865	6.45673	5.91416	6.32383	5.97062	6.50776	5.99742	5.86747	6.80564	6.67314	5.8668	6.22314	6.29399	6.71252	6.29765	6.61178	6.41205	6.35683	6.40469	6.59582	6.86724	6.54848	6.93511	6.77951
BPI	3.40336	3.50622	3.05303	3.13981	3.29771	3.26655	3.40324	3.5461	3.30918	3.21397	3.30484	3.34862	3.26594	3.31977	3.48519	3.40799	3.35872	3.41494	3.17992	3.41081	3.29538	3.20097	3.21826	3.30717	3.41679	3.36457	3.24408	3.31797	3.30515
BPIFA1	3.59436	3.65456	3.60193	3.77615	3.57818	3.39331	3.90402	3.86279	3.84624	4.1604	3.76057	3.70304	3.49749	3.41753	3.58114	3.53949	3.66592	4.05683	3.62767	3.84672	3.66036	3.51838	3.63152	3.51578	3.91417	3.23309	3.8212	3.54462	3.48086
BPIFA2	4.11282	3.89766	3.7574	3.58955	3.47025	4.02681	3.66819	3.85799	3.86802	3.75549	3.77273	3.7574	3.89124	3.69815	3.92171	3.7574	3.91362	3.83064	3.52776	3.7574	3.68913	3.63986	3.77685	3.69231	3.61697	3.53955	3.75976	3.73183	3.75849
BPIFA3	4.02712	3.825	3.67821	3.70664	3.8536	3.77673	3.79483	3.99364	3.89198	3.85911	3.50828	4.06195	4.1762	3.86653	3.57874	3.81232	3.96718	4.39674	3.68246	3.73371	3.54916	3.80277	3.8258	3.71218	3.70633	4.05555	4.03192	3.77104	3.61639
BPIFA4P	3.44234	3.44387	3.23798	3.26764	3.21934	3.39607	3.24088	3.41247	3.27196	3.38911	3.1886	3.34298	3.18082	3.4471	3.29855	3.25623	3.28765	3.64063	3.18793	3.27961	3.25484	3.27947	3.4949	3.30139	3.2087	3.29386	3.17495	3.27841	3.23894
BPIFB1	3.75287	3.6507	3.56056	3.35396	3.40462	3.68176	3.64384	3.70189	3.53858	3.77928	3.40204	4.05315	3.6272	3.42478	3.55514	3.62967	3.80475	3.8206	3.47284	3.45901	3.37245	3.54417	3.38685	3.60743	3.52279	3.51368	3.47942	3.47896	3.4833
BPIFB2	4.32461	4.41328	4.25425	4.23427	4.21718	4.11755	4.35542	4.49245	4.37467	4.35201	4.30083	4.39278	4.41149	4.34683	4.44511	4.37872	4.45836	4.71698	4.40847	4.37394	4.40124	4.32825	4.24168	4.41855	4.35542	4.43262	4.40561	4.19225	4.35542
BPIFB3	5.00862	4.85812	4.38549	4.71527	4.73025	4.85048	5.0101	5.16659	5.09864	4.97016	4.79599	5.32501	4.9172	4.81194	5.09218	4.74366	4.58407	5.58273	4.66601	5.07717	4.91711	4.93507	4.66681	4.93177	5.14202	4.78793	4.69687	4.64506	5.09627
BPIFB4	4.14738	3.92972	3.72278	3.76363	3.82886	3.96122	3.91725	4.03302	3.81062	4.16968	3.93999	4.02403	4.05419	3.91098	3.94147	3.95263	3.98836	4.03458	3.81767	3.92972	3.80374	3.99695	3.75384	4.12929	3.94923	4.02184	3.92972	3.76345	3.89166
BPIFB6	4.84329	4.65432	4.67872	4.4135	4.43432	4.65432	4.72731	5.05256	4.69927	4.65432	4.55836	4.99525	4.40733	4.36044	4.517	4.65432	4.70399	4.67819	4.55281	4.65432	4.73009	4.68153	4.63646	4.92238	4.67247	4.45094	5.13421	4.30431	4.45016
BPIFC	3.41502	2.99759	3.26219	2.96196	2.89573	2.96177	3.11295	3.23116	3.21064	3.16781	3.13961	3.00581	3.42024	3.11295	3.13737	3.24985	3.30809	3.10973	2.96359	3.0144	2.83029	3.11295	3.11295	2.97585	3.14162	3.23502	3.12512	3.062	3.11943
BPNT1	6.19787	6.2689	6.19821	6.28088	6.15177	6.27925	6.37745	6.21748	5.9424	6.14273	6.10782	6.09489	6.24516	6.48399	6.2689	6.24282	5.84904	6.24052	6.46496	6.32839	6.4537	6.56205	6.58443	6.46501	6.33384	6.21864	6.2689	6.13593	6.37641
BPTF	7.35545	7.88678	7.83604	8.03937	7.78109	7.65363	7.68811	7.47617	7.74824	7.78452	7.72778	7.71707	7.52451	7.57359	7.70766	7.56366	7.59912	7.16776	7.97916	7.82391	7.7588	7.9204	7.98515	7.81223	7.97939	7.60292	7.81109	7.97591	7.88099
BPY2C	3.48488	3.28884	3.4001	3.32578	3.19523	3.13171	3.39123	3.1271	3.15205	3.47955	3.32105	3.33057	3.56202	3.35103	3.42873	3.34222	3.67938	3.53275	3.28448	3.40418	3.35692	3.29032	3.30897	3.3916	3.29731	3.31927	3.3936	2.9903	3.18607
BRAP	7.28312	7.34809	7.53679	7.68294	7.54669	7.53679	7.58482	7.458	7.25833	7.49876	7.6303	7.40927	7.68376	7.54355	7.52638	7.43564	7.30295	7.19834	7.54339	7.70249	7.52055	7.65576	7.59107	7.73373	7.55521	7.53679	7.53136	7.53722	7.48292
BRAT1	5.89982	5.87053	5.94391	5.89393	5.74469	5.92243	6.11648	6.17622	5.91079	5.95843	6.17556	6.0698	5.95503	5.92346	6.0242	5.86789	5.86831	6.15994	5.85784	5.72712	5.85898	5.84307	5.71019	5.95317	5.91728	5.89858	5.95723	5.98949	5.99306
BRCA1	4.22157	4.50486	4.62351	4.91149	4.8721	4.92797	4.83561	4.6075	3.9259	4.19041	4.61825	4.47632	4.79357	4.99719	4.70898	3.92895	4.42363	4.20678	4.78325	4.536	4.72644	5.1387	4.85009	4.29243	4.40499	4.26214	4.27008	4.52439	4.30831
BRCA2	3.28894	3.13286	3.1614	3.16088	3.26156	3.01202	3.13967	3.05651	3.19648	3.13245	3.08933	3.10797	3.17534	2.92642	3.15946	3.16042	3.2704	3.14683	3.04929	3.04209	3.15566	3.20711	3.33007	3.20166	3.32168	3.25413	3.17163	3.23472	3.1463
BRCC3	6.97995	5.75892	7.5635	6.97112	6.90055	6.61038	6.48886	6.04318	6.74538	7.02213	6.6801	6.25882	6.83893	7.10215	6.95493	6.85696	7.57454	6.45182	6.8609	6.55821	6.73546	6.85696	6.61058	6.5085	6.98328	6.94133	7.2224	7.31768	7.43488
BRD1	5.56269	5.89044	5.53067	5.62834	5.46401	5.76858	5.67889	5.66358	6.02616	5.71243	5.5166	5.61261	5.45456	5.41263	5.54476	5.9508	5.65298	5.72169	5.76004	5.71179	5.53664	5.64053	5.66172	5.60596	5.49597	5.68287	5.64789	5.62235	5.69491
BRD2	6.99568	6.98228	7.05889	7.30351	7.24661	7.2284	6.91806	6.94741	7.26805	6.90143	6.98907	6.95861	6.91728	6.91021	6.79418	7.22012	7.17758	6.77752	7.16255	7.15669	7.06544	6.93064	7.37781	7.04959	7.0983	7.12093	7.06496	6.99653	7.23733
BRD3	6.6916	6.81996	6.79414	6.86439	6.84337	6.94435	6.80786	6.90644	6.88746	6.85155	6.84167	6.83783	6.82576	6.87706	6.82928	6.77798	6.67373	6.83761	6.94238	6.82092	6.63444	6.81534	6.77548	7.05866	6.92391	6.82594	6.95221	6.60392	6.87649
BRD4	6.90074	7.2161	7.02089	7.07183	7.16172	7.17646	7.04218	7.1182	7.20601	7.11442	7.13288	7.18091	7.038	7.11334	7.03373	6.97756	6.93255	7.03736	7.04831	7.02833	6.83687	6.88657	7.10594	7.13492	7.01291	6.97271	6.98984	7.00944	7.13124
BRD7	6.73554	7.04396	6.54816	6.79889	6.64104	6.77589	6.48326	6.43255	6.45017	6.73535	6.99544	6.53484	6.80431	6.737	6.75932	6.89273	6.71523	6.60142	6.90184	6.95107	6.65744	7.08111	7.01974	6.90985	6.86937	6.48382	6.75721	6.839	6.5465
BRD7P3	3.13725	3.08793	3.22816	3.30313	3.06649	3.17929	3.03838	3.11736	3.06535	3.1386	3.36219	3.18813	3.42214	3.33597	3.12651	3.21131	3.17036	3.12461	3.15762	3.54831	3.35544	3.34066	3.29737	3.54182	3.17749	3.23553	3.08274	3.1926	3.48689
BRD8	5.29128	5.41221	5.71104	6.06943	5.68228	5.85867	5.85251	5.5973	5.30779	5.52572	5.68432	5.69757	5.52554	5.70261	5.39284	5.43802	5.46708	5.17597	5.75975	5.75717	5.76688	5.77309	5.69455	5.76885	5.79805	5.75239	5.86959	5.70536	5.69428
BRD9	6.10406	6.21049	6.43315	6.23316	6.22928	6.14418	6.25006	5.99669	6.11415	6.21049	6.25297	6.08738	6.26195	6.1551	6.08481	6.34364	5.71475	6.43682	6.24892	6.27736	6.22585	6.04626	6.4146	6.81876	6.40166	6.16813	6.03355	6.25093	5.97286
BRDT	3.32643	3.32643	3.56432	3.2591	3.19848	3.31244	3.46542	3.45061	3.34731	3.31186	3.25511	3.40918	3.49524	3.1905	3.43244	3.55198	3.32643	3.40403	3.34215	3.4344	3.32643	3.20045	3.31259	3.31288	3.6092	3.18263	3.28341	3.26085	3.32643
BRE	7.93352	7.80427	7.95022	8.07785	8.01017	8.07881	7.82174	8.02263	7.81931	8.10193	7.87303	7.86596	7.78281	8.18615	7.79725	7.95527	7.87499	7.69838	8.15725	8.17407	8.21582	7.95957	8.0102	7.96373	7.71967	7.92537	7.85329	8.149	7.95527
BREA2	3.57719	3.5413	3.57734	3.51949	3.55128	3.76816	3.78758	3.76879	4.11629	3.59652	3.71844	3.96668	3.80382	3.53352	3.95493	3.53941	3.56431	4.24413	3.58447	3.72851	3.50328	3.65845	3.54451	3.48815	3.80768	3.8061	3.60512	3.59044	3.59513
BRF1	6.27957	5.97352	5.72104	5.79097	5.86234	5.85633	6.05998	5.91116	6.05748	5.86433	6.04109	5.91519	6.28713	5.74842	6.08137	5.93011	5.96763	6.40041	5.66846	5.8828	5.7964	5.726	5.91127	6.05223	6.01348	5.98347	5.8096	6.14195	5.8093
BRF2	5.57404	5.94701	5.91657	5.83721	5.74135	6.02586	5.78714	5.80207	5.7668	5.99179	6.05658	5.53988	5.77269	5.7893	5.84851	5.53517	5.62492	5.83981	5.9398	5.98209	5.76165	5.90853	5.48322	5.81652	5.8616	6.18637	6.11237	5.9801	5.94709
BRI3	8.15289	8.20073	8.5144	8.22508	8.43991	8.35695	8.33477	8.19542	8.23282	8.07483	8.14419	8.36688	8.42256	8.44888	8.36325	8.36467	8.20695	8.34932	8.49039	8.20818	8.37564	8.10299	8.36162	8.32027	8.28099	8.32703	8.48115	8.29702	8.16327
BRI3BP	5.87328	5.53045	5.97942	6.10901	6.19727	6.04591	5.91438	5.82135	5.38981	5.85846	6.06761	5.74758	5.73026	5.88616	6.03517	5.32445	5.87933	6.40442	5.73201	5.83841	5.88268	5.8053	5.87288	6.0779	5.82573	5.89393	5.99854	6.1676	5.91331
BRICD5	6.53303	6.20788	6.02426	6.05572	5.71261	5.88417	6.45184	6.3872	6.20723	6.02192	6.03273	5.896	6.46889	5.70387	6.10742	5.90991	6.03368	6.27444	5.96493	5.82075	5.82499	5.78435	5.88488	6.15496	6.02761	5.83015	5.97844	5.83855	6.02028
BRINP1	3.47525	3.93096	3.49066	3.58676	3.79122	3.45872	3.49674	3.85543	3.82262	3.40354	3.50591	3.82193	3.58205	3.46021	3.59779	3.57403	3.7253	3.57391	3.62432	3.59726	3.3424	3.58431	3.48069	3.48052	3.61127	3.64121	3.91074	3.32494	3.66406
BRINP2	3.81163	3.61884	3.52637	3.25476	3.4803	3.47742	3.88948	3.75467	3.75191	3.54318	3.52637	3.55357	3.62123	3.30579	3.36709	3.41079	3.87483	4.08546	3.52637	3.41616	3.53826	3.25831	3.60588	3.54174	3.65161	3.40079	3.62472	3.14882	3.39249
BRINP3	3.21849	3.16402	4.11666	3.10745	3.85824	2.91157	3.6121	3.21207	4.02301	3.23133	3.0857	3.08893	3.04747	3.07829	3.20796	3.33934	3.23308	3.3116	3.17433	3.06103	3.0984	3.02285	3.06551	3.22635	3.35499	3.5627	3.08664	2.94649	3.17274
BRIP1	2.71804	3.42163	2.83431	2.75488	3.10547	2.85854	2.84439	2.77794	2.8962	2.71705	2.63695	2.85913	2.65568	2.93879	2.96579	2.89789	2.84116	2.93668	2.75632	2.85295	2.84116	2.76621	3.11489	2.7848	2.65568	2.74251	3.04737	2.69738	2.9119
BRIX1	5.17232	5.60762	5.16007	5.6388	5.21865	5.42519	5.40615	5.39858	5.25414	5.39909	5.43042	5.31048	5.21765	5.52062	5.26622	5.51563	5.4483	5.08074	5.75612	5.39634	5.43823	5.84636	5.60799	5.37916	5.55268	5.19892	5.27567	5.49799	5.40046
BRK1	6.98778	6.42293	6.92023	6.8182	7.0025	6.75657	6.5671	6.17794	6.75936	6.96061	6.77346	6.37747	6.80365	6.68142	7.21127	6.61299	7.24123	6.57759	6.78447	6.58496	6.5793	6.82416	6.25264	6.68933	7.2023	7.02209	6.71917	7.21854	7.0191
BRMS1	5.28085	5.62809	4.87046	5.00538	5.32718	5.10947	4.90524	5.28746	5.3203	5.43792	5.26655	4.89866	5.0678	4.79064	5.17103	5.08166	5.09503	5.13545	5.19127	4.938	5.35424	5.14924	5.24429	5.05168	5.16767	5.15735	4.9407	4.83517	5.20564
BRMS1L	3.61545	4.14335	4.40808	3.90935	4.00625	4.36636	3.94278	3.95967	4.54768	4.18582	4.38665	4.02607	3.9974	4.16682	4.10362	4.30733	4.10156	3.75329	3.95993	4.2631	3.99771	4.01602	4.41176	4.11033	4.06296	3.93957	4.04882	4.1986	4.19571
BROX	7.71155	7.39729	8.25138	8.22141	8.4239	8.0174	7.75714	7.5984	7.68963	7.87767	7.81663	7.86343	7.92441	8.02199	7.94549	7.83754	7.66091	7.55585	8.20831	7.95983	8.04455	8.43468	7.86429	8.05597	7.96636	8.02355	8.04555	7.89279	8.28472
BRPF1	6.16507	5.89766	6.01063	6.48084	6.26455	6.16372	6.14892	6.0657	5.97177	6.4094	6.25546	6.07347	6.37402	6.11272	6.0559	5.94339	6.19096	6.08466	6.25336	6.15373	5.97749	6.08261	6.41109	6.08998	6.21868	6.40855	6.25308	6.38462	6.36364
BRPF3	6.06945	5.49933	6.31394	6.15421	5.95861	6.34856	6.11761	5.98598	6.58376	6.15421	6.35996	6.21476	6.04705	6.28593	6.12605	5.9313	6.2551	5.88667	6.22694	5.88126	5.95703	6.13794	6.15915	6.04634	6.29289	6.37026	6.05208	6.01011	6.68329
BRS3	3.16111	3.20757	3.23498	3.07207	2.9856	3.10189	3.19829	3.39173	3.25842	3.30903	3.26133	3.39274	3.04768	3.25383	3.14593	2.94369	3.07239	3.43581	3.15668	3.31917	3.15047	3.23935	3.23039	3.30051	3.13291	3.11073	3.05477	3.07513	3.15899
BRSK1	5.87656	6.14021	5.40984	5.71559	5.70408	5.69018	5.80007	5.67575	5.60769	6.00905	5.89755	5.96201	5.9681	5.3345	5.70084	5.83457	5.88496	6.1481	5.61342	5.59108	5.66111	5.34029	5.42171	5.70408	5.87135	5.55791	5.70408	5.5216	5.54369
BRSK2	5.09233	5.22127	4.80473	4.92712	4.85095	5.14392	5.05564	5.35012	5.23116	5.11402	5.05404	5.17143	5.0455	4.69964	5.24171	5.00853	5.12131	5.32761	4.78253	5.01522	4.91062	4.89566	4.81964	4.99813	5.09275	4.97177	4.87351	5.06621	4.91747
BRWD1	6.44569	6.92985	7.01992	7.41737	6.96497	6.72963	6.66927	6.81936	6.72802	7.01347	6.68983	6.80314	7.03062	6.84675	6.72403	6.85723	6.82362	6.57657	7.04967	7.11453	6.8928	7.0777	6.93176	6.93755	6.79227	6.93881	7.00141	6.9006	6.98886
BRWD1-IT2	3.70314	3.72881	3.51051	3.64067	3.87739	3.68691	3.6577	3.87948	3.51682	3.66957	3.75057	3.60164	4.11491	3.63929	3.80935	3.45106	3.61029	4.13851	3.35717	3.57107	3.49044	3.63059	3.61839	3.69353	3.59394	3.45216	3.64071	3.63929	3.60247
BRWD3	5.2869	5.60572	5.59179	5.42288	5.79385	5.52665	5.48814	5.21998	5.24615	5.28002	5.25479	5.15767	5.42532	5.36757	5.24252	5.42964	5.20231	5.13252	5.55268	5.38375	5.17606	5.6626	5.3803	5.44016	5.40508	5.78235	5.39669	5.57584	5.70288
BSDC1	6.71495	6.95032	6.82382	6.78234	6.70167	6.70326	6.66249	6.79081	6.79616	6.83636	6.7983	6.62403	6.76587	6.74118	6.8958	6.80558	6.67607	6.72485	7.05324	6.87332	6.85228	6.62618	6.98257	6.8694	6.67016	6.78042	6.5813	6.72434	6.76051
BSG	11.5904	11.0927	11.674	11.6311	11.4779	11.5203	11.5802	11.6576	11.4451	11.477	11.4819	11.6238	11.5334	11.9692	11.7336	11.5596	11.6392	11.6324	11.808	11.7455	11.6866	11.2298	11.6936	11.6293	11.614	11.7584	11.6057	11.5993	11.4811
BSN	4.1303	4.46088	3.92303	3.92135	3.69024	3.95759	4.0687	3.93984	4.19605	4.09314	3.96097	3.98081	4.23936	3.86553	4.00636	3.79638	4.19647	4.48219	3.84745	3.82941	3.93073	3.86904	3.82617	3.94151	3.91319	3.9889	3.91149	3.80319	3.95937
BSND	4.47771	4.09436	4.16478	4.06379	3.96173	4.06806	4.2419	4.46223	4.25252	4.28184	4.3018	4.23726	4.03676	4.35333	4.15879	4.15967	3.97026	4.18204	4.03212	4.18662	4.25014	4.03123	4.09992	4.13005	4.3592	4.20513	3.99645	4.15884	3.98366
BSPH1	2.98465	2.85601	2.84012	2.8947	2.88841	2.96697	2.85467	3.11534	2.72677	2.93112	2.91097	2.99969	3.19457	2.99323	2.74386	2.95071	3.15845	3.11179	2.87812	3.03004	2.83884	2.80991	2.95923	2.97787	2.84408	2.8397	3.1014	2.79445	2.86919
BSPRY	5.32756	5.34564	4.7907	4.79495	4.75475	4.6378	4.93804	4.82484	5.28501	4.98202	5.23269	4.96564	4.874	4.9234	5.23839	5.00873	4.99737	5.16797	4.61327	4.67541	4.78465	4.83076	4.85875	4.85168	4.95707	4.92633	4.92852	4.7767	4.81633
BST1	5.91896	5.63785	5.54335	5.67951	6.42443	5.92367	5.53076	5.54675	5.30245	5.64272	5.64456	5.79468	5.67625	5.86974	5.6165	5.45264	5.65712	5.25885	5.82229	6.13424	5.74458	5.73122	5.59922	5.94227	5.62441	5.6935	5.56472	5.78757	5.75426
BST2	5.2504	5.25074	5.45927	5.41982	5.97081	5.58171	5.6862	4.98047	5.57329	5.05237	5.99032	5.13482	5.13328	5.46935	5.29797	5.55871	5.60713	5.22081	5.52199	5.54022	5.41856	5.41419	5.51209	5.31774	5.35329	5.43408	5.96035	5.57708	6.47121
BSX	5.92015	5.74411	5.26025	5.33483	5.31512	5.58794	5.59921	5.76901	5.95393	5.46923	5.52637	5.70475	6.04176	5.34395	5.84541	5.43667	5.95272	5.97382	5.3006	5.50278	5.56825	5.04775	5.02312	5.55139	5.61847	5.466	5.59431	5.28159	5.32443
BTAF1	6.02803	7.00083	6.82083	7.11665	7.09412	6.73654	6.63643	7.11523	6.57816	6.78055	6.61488	6.76128	6.7243	6.6638	6.40831	6.90422	6.31841	6.02118	6.96687	6.9634	6.75587	6.91242	7.12759	6.95403	6.36124	6.54368	6.49419	6.85245	6.75587
BTBD1	9.12847	8.25117	9.12653	9.06489	8.83041	9.12386	8.8884	8.70953	8.90179	9.2051	9.05871	8.82108	8.79377	9.22128	8.93016	8.95658	9.10739	8.86935	9.06735	8.7742	9.19028	9.02062	8.81237	8.6384	9.07736	9.2664	8.7928	9.07852	9.14202
BTBD10	7.63874	7.87618	8.22705	8.52573	8.44477	8.23608	8.03755	7.28194	8.24903	8.12013	8.02928	7.94916	7.42958	8.2523	7.92642	7.87164	8.05171	7.81879	8.59095	8.05903	8.19368	8.24307	8.23632	8.24454	8.3228	8.12083	8.24815	8.12083	8.36149
BTBD11	4.13689	4.05839	4.27048	4.07602	3.80228	4.05839	3.9898	4.1411	3.85241	3.92471	4.32365	4.09821	4.25182	4.11065	4.04688	4.11046	4.13709	3.98149	4.09216	4.11203	4.13965	4.13824	3.97775	4.06998	3.87652	3.98387	3.97387	4.20931	4.06625
[truncated: 18,322 more rows]
