# Supplementary material for: Dysregulation and imbalance of innate and adaptive immunity are involved in the cardiomyopathy progression
Source: Front Cardiovasc Med. 2022 Sep 6;9:973279. doi: 10.3389/fcvm.2022.973279 (PMC9485579; doi:10.3389/fcvm.2022.973279)
Supplement: Supplementary file 2 [file Table_2.XLSX]

## Sheet: Sheet1
GSE29819
geneNames	GSM738990	GSM738991	GSM738992	GSM738993	GSM738994	GSM738995	GSM738996	GSM738997	GSM738998	GSM738999	GSM739000	GSM739001	GSM739002	GSM739003	GSM739004	GSM739005	GSM739006	GSM739007	GSM739008	GSM739009	GSM739010	GSM739011	GSM739012	GSM739013	GSM739014	GSM739015	GSM739016	GSM739017	GSM739018	GSM739019	GSM739020	GSM739021	GSM739022	GSM739023	GSM739024	GSM739025	GSM739026	GSM739027
A1BG	44.6759	1.8016	39.8606	7.61015	4.9329	66.145	11.6806	7.03782	1.91413	6.98932	29.5837	7.71544	10.6938	24.0383	18.4237	17.1978	3.66127	35.6601	3.99954	9.45026	44.3967	29.2808	9.29024	8.14643	4.11731	37.2356	15.2506	20.8668	7.10886	28.0439	2.40668	22.2368	18.6036	11.3317	20.1796	5.68459	3.78955	25.9573
A1BG-AS1	25.7774	5.75865	10.3373	3.33	7.92151	5.1845	10.8551	8.15165	5.71364	3.83442	8.43887	4.54493	4.01074	8.73327	6.83156	14.5549	4.45712	9.16925	5.50497	3.16959	8.81437	6.89993	5.89637	15.5553	6.58573	9.26619	8.32389	13.353	1.74694	8.06733	5.07391	3.82143	6.84848	6.21627	7.68248	11.4107	6.21713	39.4381
A1CF	23.5963	15.9109	35.5405	35.4949	29.5949	24.6561	11.3181	11.3291	18.3263	9.35207	13.1482	9.5305	19.3549	22.7928	23.7378	12.0824	16.3038	4.61309	17.3451	26.8845	24.0426	15.1976	24.1262	16.8661	27.0344	25.021	18.5368	23.6559	37.5328	24.9009	21.8895	38.4794	16.7221	22.18	33.1272	9.69289	24.0734	5.18417
A2M	1906.94	1841.82	1170.97	1357.8	1500.32	1606.79	1983.69	2022.49	1184.28	1550.44	1240.63	1363.53	2073.14	2308.82	2052.91	1760.7	1795.68	1871.59	2196.93	2106.74	1384.66	1636.97	1658.71	1577.27	1862.06	1743.68	1549.87	1474.56	2575.82	2565.5	1998.63	2279.02	2965.85	2577.24	2552.92	2242.45	2860.77	3049.68
A2M-AS1	90.6753	83.1708	59.9409	111.223	173.951	157.204	226.088	177.55	121.438	178.775	206.752	170.363	125.387	178.272	193.643	112.42	183.489	129.092	156.199	114.914	118.888	129.938	222.453	157.305	111.381	137.685	30.7392	39.0446	80.0143	83.4654	158.473	129.048	67.1467	38.7155	53.5951	53.708	63.0034	43.0918
A2ML1	16.2317	6.78851	9.5094	22.1372	14.8415	2.91439	5.69375	12.5107	2.91807	2.20031	4.70815	9.1141	2.83353	7.06479	8.10115	12.0017	8.72768	23.063	17.1684	3.56685	12.6846	12.9546	17.95	13.6087	15.5673	19.1207	5.63417	11.8422	5.98372	2.09083	7.63679	25.7649	4.38848	11.5457	23.6579	17.8436	9.88768	3.62642
A2MP1	18.6062	11.2143	8.15516	25.4742	43.1462	21.2572	14.6158	7.41106	18.389	4.4515	20.4028	12.2812	9.15929	11.8935	24.5352	11.3694	17.1013	4.96786	7.26135	1.12299	19.473	10.2763	24.2767	17.8614	38.8254	38.0094	9.38531	5.55612	18.53	1.38563	25.3582	4.41579	24.5901	5.62854	27.7151	5.22067	24.0314	8.00398
A4GALT	29.0982	27.3735	90.716	29.8605	33.328	18.6925	27.1432	34.3081	22.2491	31.8346	49.735	36.5405	52.6143	32.5935	25.1798	35.6218	48.6878	11.6093	20.767	26.8983	48.7575	15.6344	27.9684	33.0876	40.5021	10.9866	35.4657	106.2	18.9225	75.9061	27.886	48.4139	44.4213	59.5067	34.3099	9.57372	82.1783	105.382
A4GNT	31.4181	19.2646	30.4588	44.7679	78.597	12.022	59.6893	33.52	22.4616	5.11769	22.4934	62.8562	26.17	35.1201	39.2041	29.2866	33.3552	33.5878	32.6636	29.289	38.0318	18.4688	27.2415	47.9312	25.2689	5.31171	23.2569	31.1888	27.903	6.04771	13.8526	36.173	26.8152	17.811	18.3272	21.8408	32.1959	34.5471
AA06	23.7686	23.8012	88.9947	41.2888	41.473	5.83728	43.8948	25.2006	47.961	24.807	20.1415	25.8941	32.4234	23.3657	22.8449	10.8112	21.7199	31.9599	19.4212	3.37944	35.7132	30.2619	7.78228	28.687	41.7327	9.15892	31.9063	43.7321	31.6539	27.4168	51.7019	54.2716	35.8235	32.0046	29.6896	28.9158	8.39086	39.6222
AAAS	17.1765	59.7719	53.1517	70.057	80.855	21.0309	85.3451	50.5592	52.1502	48.2958	50.6917	53.3001	50.5179	77.5596	18.2539	42.6642	26.469	22.7532	44.379	73.6803	18.4385	27.7328	29.2298	9.8734	18.6693	61.7425	11.0778	71.1895	16.9965	76.1473	63.7073	25.811	49.7603	73.5443	16.6895	29.733	41.9761	16.4744
AACS	185.401	149.897	186.713	169.488	150.036	176.486	196.894	247.295	175.913	195.576	175.076	132.331	80.9936	110.143	162.148	158.642	161.786	157.811	116.818	189.003	170.075	170.43	221.813	206.952	188.924	191.246	156.227	192.017	199.341	218.689	128.854	222.124	156.511	159.386	190.399	126.982	254.401	244.549
AACSP1	0.883325	13.5428	37.749	14.8058	4.72449	18.3504	3.53358	4.50847	25.3082	17.7375	2.84539	17.5014	9.50343	18.9478	5.15306	11.3322	1.67564	3.64308	4.83278	0.818495	13.957	32.3181	3.23203	9.12545	15.2167	17.4703	15.5512	50.4161	1.68599	11.781	18.7633	21.9079	13.4708	5.09891	9.22322	17.8311	5.14045	2.50685
AADAC	4.77432	16.2402	5.66345	2.48975	2.98879	4.05577	1.58551	41.3941	19.6994	3.84275	4.70574	5.29295	7.84386	2.50994	4.58403	14.5947	22.8371	8.2611	8.01713	3.4655	2.89474	21.5995	6.72073	6.02832	4.85768	2.67696	1.94536	3.18422	5.90908	3.55348	4.50163	5.61848	14.5775	3.41017	13.6006	5.24121	4.0832	7.67635
AADACL2	1.35756	1.93861	11.5181	1.90274	8.12325	6.57921	1.94129	1.45032	12.004	7.66518	17.607	18.1364	3.62115	1.14385	0.650684	14.0514	0.510084	4.67095	1.92755	0.564176	7.8457	21.6778	0.557983	0.766456	8.112	0.627928	8.82364	10.1131	0.491748	9.32226	1.00207	14.9828	5.68981	21.7533	3.02325	4.9347	8.70635	2.10861
AADACP1	21.3242	1.6553	17.6501	7.72178	2.49242	6.28496	19.1926	1.57257	2.44331	2.0961	3.49085	24.0681	5.13967	6.02915	2.49951	21.7178	1.46527	2.32443	1.08008	1.42235	1.07658	1.56074	1.67692	1.36548	1.03818	0.624267	0.67902	6.6025	2.08954	3.70715	10.6836	7.01635	15.4478	1.68339	4.03123	2.04206	12.7514	1.43766
AADAT	18.2931	40.606	2.40881	15.3388	20.7119	9.44692	25.9439	36.0531	58.0107	14.6395	35.7132	24.4385	10.451	34.6025	10.5384	26.6612	28.3797	10.0292	21.5943	25.0217	15.3958	25.0016	13.4707	9.92819	27.7887	7.66898	33.9936	1.77881	10.5788	13.2221	21.9522	55.0312	13.2331	12.5458	22.8522	38.8281	11.8143	10.0501
AAED1	270.384	141.911	176.237	306.668	179.11	251.211	279.147	203.873	232.299	287.679	330.035	192.057	240.885	215.617	119.032	185.718	194.198	169.147	321.059	294.002	203.695	169.259	180.747	265.338	386.572	296.508	454.246	407.293	320.18	331.229	379.781	375.39	332.173	421.914	499.566	417.264	515.621	381.749
AAGAB	56.6086	67.2906	54.7549	74.2501	43.2116	43.2893	37.415	43.9238	45.4349	39.0378	32.6465	51.2475	37.1745	40.3822	39.2627	48.9937	48.6412	40.5112	36.049	45.4865	60.8904	49.7608	32.1642	47.2208	59.3302	46.8549	72.152	63.8375	63.0208	42.0392	33.1993	32.1416	43.5874	55.4369	48.4518	47.6226	43.1672	45.8277
AAK1	245.321	239.385	138.007	182.231	176.358	161.854	151.831	140.247	143.916	130.776	128.515	144.785	170.551	162.318	254.248	180.217	183.073	143.301	252.507	159.541	223.316	194.673	179.268	127.365	241.307	206.192	179.32	153.682	160.709	100.538	211.43	196.607	161.959	142.411	161.955	163.154	141.021	102.288
AAMDC	219.155	208.285	298.577	302.071	348.936	367.565	270.688	235.77	263.101	284.388	323.113	294.73	213.389	172.488	288.941	203.117	370.053	348.563	297.422	186.187	253.745	194.246	303.085	218.15	226.55	179.312	324.847	393.284	255.875	304.812	309.371	299.401	299.115	321.936	388.375	370.693	354.135	363.366
AAMP	196.357	244.255	217.675	152.088	192.749	137.401	177.61	211.55	158.415	194.698	262.199	199.384	142.801	179.619	139.717	147.151	129.399	152.381	106.937	145.032	169.202	200.295	183.41	190.379	133.529	205.771	144.491	169.759	154.308	193.912	146.865	145.129	183.607	228.04	84.3825	195.745	180.841	152.781
AANAT	2.39713	7.00242	5.41691	21.8464	5.84055	1.26574	3.60178	3.88892	3.88897	16.351	41.1489	7.68115	1.74242	7.18615	2.99989	4.43775	2.50557	5.29461	1.12617	2.02061	2.42402	2.39868	2.19249	20.4295	7.74712	1.57993	2.41016	9.7488	0.693053	3.34887	3.46039	2.50165	2.87639	18.0517	12.4944	1.78548	4.40333	1.58453
AAR2	116.132	104.5	76.7474	111.628	148.808	107.743	74.9885	103.775	132.493	110.039	115.71	132.944	158.367	138.595	125.028	144.212	142.837	161.237	130.028	162.864	142.318	108.533	139.412	138.629	136.479	121.81	158.877	140.425	157.674	130.846	112.678	134.325	126.102	97.0654	127.775	62.5407	114.118	99.8224
AARS	432.76	369.276	469.054	472.684	341.872	483.187	451.245	442.177	422.426	391.458	404.526	440.901	466.296	460.901	381.443	410.642	440.73	489.186	302.561	500.821	443.013	469.725	289.427	486.093	393.121	486.519	269.543	417.163	371.072	458.086	292.209	410.885	298.713	414.642	405.896	368.437	465.001	490.926
AARS2	38.8231	41.9819	35.9167	61.8801	61.3439	69.262	62.0834	50.8373	44.9528	56.4041	61.6599	58.0375	43.3156	38.4541	61.352	41.6389	55.1455	37.1318	58.3563	50.7967	70.9539	39.6721	55.0844	45.1649	51.1847	49.4258	33.7197	4.56742	29.3727	59.7508	34.3716	62.3514	57.4786	42.552	41.4557	43.3631	40.3105	66.9413
AASDH	74.7479	107.726	83.2857	144.171	96.7903	96.791	95.2886	116.013	115.581	99.4604	89.6461	103.851	100.976	96.8995	85.3777	69.2674	126.513	83.7155	130.707	83.3297	123.891	74.4769	108.088	80.1721	121.295	80.086	96.9107	59.167	74.6872	97.0307	82.8403	85.6216	113.549	93.7418	87.0718	61.5802	91.7491	89.3723
AASDHPPT	352.086	383.398	276.861	275.877	386.033	348.567	296.821	312.909	325.566	339.732	354.76	342.95	329.61	340.507	277.111	338.466	298.038	331.091	328.702	306.17	268.398	319.875	280.906	289.647	239.912	312.153	217.305	247	243.402	321.356	247.711	292.93	255.346	257.604	322.15	258.874	240.623	223.814
AASS	71.8598	95.2406	106.555	109.358	104.977	120.442	104.438	108.29	85.1817	91.7327	91.4779	95.9183	103.833	72.7779	48.1979	57.7318	81.0256	67.5263	78.5784	55.543	69.0346	51.2632	120.036	106.534	90.3173	65.7964	76.4705	81.9739	110.202	111.422	105.565	104.156	64.0919	50.4238	109.701	91.3595	90.0953	100.739
AATBC	4.58865	10.5173	1.98158	1.91738	3.47655	16.6031	9.58978	24.0467	16.5787	3.0795	18.4418	13.7484	6.43117	21.6398	37.4609	39.3547	6.78021	3.35856	28.7109	31.8553	23.2729	23.6291	23.1721	27.7261	25.5147	3.55464	26.303	6.49534	5.09287	2.61036	14.5866	14.5304	18.1244	25.8352	9.83075	4.02586	15.5964	7.47225
AATF	183.039	256.014	171.047	197.065	192.494	265.006	167.695	168.106	199.395	191.539	196.508	215.587	129.39	181.17	214.365	185.017	153.837	139.798	195.469	225.753	195.46	224.775	182.597	204.732	190.711	223.953	261.326	226.024	216.001	163.185	187.922	185.437	155.191	221.708	173.403	206.404	180.321	241.721
AATK	84.1352	81.1807	74.8832	17.1686	75.461	90.8035	52.4798	95.195	55.1056	59.7438	78.525	54.3568	108.429	58.3367	131.752	79.2445	83.8836	121.406	122.517	101.403	155.158	142.161	127.197	170.625	66.6628	161.189	88.6918	124.524	123.631	71.8643	150.627	51.6809	99.3014	129.629	148.48	103.854	143.85	89.3206
ABAT	259.27	320.037	346.557	328.646	365.859	325.253	362.243	255.611	270.788	234.35	298.244	519.159	271.97	313.015	234.843	226.983	128.15	130.814	336.474	280.95	294.294	327.274	345.181	226.6	282.685	253.606	115.69	71.1462	159.164	205.279	267.625	325.17	96.1172	73.5219	124.106	107.218	307.908	116.959
ABCA1	103.731	96.4877	124.66	165.778	86.3082	99.4298	100.271	120.225	135.081	132.445	116.833	137.447	95.6089	85.5613	111.755	95.4904	46.069	38.9225	91.8152	81.6372	103.071	99.0812	125.35	107.908	119.692	95.0295	76.4262	95.8528	53.1811	54.4301	105.099	124.774	137.039	131.921	91.0506	94.2227	70.8897	75.5504
ABCA11P	71.2139	56.5222	52.1932	51.7147	47.8507	92.3001	71.6635	66.782	62.3202	59.7286	80.7908	66.6859	67.9961	65.2683	76.7755	66.6325	77.6449	68.1179	54.9465	44.3876	36.3487	51.8139	74.8219	47.1522	45.6257	72.2173	41.8766	36.2863	56.093	84.7594	47.0832	55.3022	39.9146	35.7599	47.985	77.2414	39.6644	69.6722
ABCA12	1.12755	1.07616	11.9548	8.59687	22.261	13.68	13.2898	4.74859	1.43714	7.41729	17.612	22.5568	0.270361	8.18648	0.494746	9.31928	7.69077	6.22215	1.67366	8.38792	2.13576	20.1453	0.418843	10.9638	0.819349	9.28005	2.24555	18.6337	0.978636	21.8216	0.916251	2.10999	8.56397	8.17454	9.92629	14.281	9.59615	16.7548
ABCA13	5.97344	10.2901	6.14014	0.866439	5.62347	1.98273	4.76736	2.45411	0.236716	12.1957	4.15366	1.46984	1.75499	6.01511	5.98778	6.1522	5.40367	4.46219	3.37026	5.01822	7.23401	5.45132	2.5001	10.0766	3.37912	4.79936	7.03751	8.35619	5.31352	8.45635	5.57253	3.68591	2.93639	3.10371	3.50512	8.06826	0.365963	3.67249
ABCA17P	19.0591	3.17705	12.2476	17.9195	15.2212	25.2205	25.854	3.27751	32.7139	28.9851	5.22009	19.8602	15.208	25.0419	22.7846	7.81375	22.086	24.2811	18.8888	5.65932	5.55934	9.2194	12.083	34.1774	24.4091	28.3926	9.60676	45.1936	4.13327	2.02954	26.9956	2.12455	21.7067	28.8967	29.9257	7.15503	11.0115	28.6606
ABCA2	47.6255	28.5039	15.9964	33.6362	32.6199	37.4481	26.4662	32.1933	16.4352	31.6197	25.4485	23.4665	30.93	39.5718	32.044	34.6232	29.126	28.3335	22.876	45.1593	25.0973	40.5582	23.6682	35.6297	28.2955	61.4925	24.6986	31.2873	19.9781	25.3983	20.9896	35.9047	23.2033	36.1696	20.9474	39.2641	23.7416	39.4823
ABCA3	62.1666	66.3287	12.3201	6.30203	20.2747	66.5906	34.3346	25.8023	4.63705	31.1354	29.5218	59.1118	15.1808	25.3712	10.3063	46.6797	19.8445	62.1526	6.76568	31.5712	7.14475	37.3286	13.3908	47.1262	8.58791	71.001	22.7185	23.8567	12.7346	48.8619	13.8507	15.066	19.9157	40.61	38.4234	44.0071	53.1869	9.66679
ABCA4	1.88946	3.69227	12.1069	5.77156	4.15047	15.6161	7.15286	11.1268	4.15974	12.8386	16.9011	7.04659	5.35497	4.98839	7.7305	2.14986	7.28056	5.56409	4.63291	4.13908	4.24664	6.72374	3.63306	8.42819	3.96957	5.27275	10.291	4.01523	32.2159	13.0506	8.52514	4.34346	3.87946	8.03581	6.64409	24.5719	8.01	13.7932
ABCA5	83.2855	79.4158	91.3378	115.682	90.1887	139.273	110.644	99.7592	98.5677	105.301	133.448	102.293	95.4526	71.608	114.726	87.5964	111.964	91.7334	121.499	71.3452	114.596	102.091	142.516	123.118	92.6174	84.5909	109.328	78.7746	81.0131	85.9276	125.817	85.0851	120.591	113.061	116.039	122.174	72.3079	61.8672
ABCA6	153.154	173.252	87.135	75.0229	120.987	98.2077	86.7613	126.389	173.114	168.085	107.172	117.161	157.109	133.276	71.4496	106.68	203.522	171.906	122.389	144.833	164.587	170.34	132.284	145.698	185.635	157.024	77.7086	63.7788	69.1613	140.651	77.5366	134.088	105.224	130.853	91.7385	102.751	66.365	44.9264
ABCA7	28.3738	6.68851	65.2152	16.2306	35.7863	16.4972	40.3549	29.3112	21.4981	25.4839	25.6247	14.0043	42.027	20.8729	40.6226	4.26873	36.428	31.1977	46.0261	33.0691	31.853	36.7366	18.3195	11.7565	32.298	11.8421	23.9859	32.9857	7.28845	46.4322	45.3836	9.73898	28.1259	59.0534	32.8194	34.7408	29.8855	57.9456
ABCA8	361.05	357.577	314.185	485.858	471.156	671.674	486.869	546.084	576.598	681.845	701.809	564.176	576.884	410.721	394.324	297.954	658.565	545.774	445.179	461.364	543.837	539.624	559.75	465.411	532.389	467.186	295.671	235.44	305.054	453.187	451.439	403.829	484.394	552.629	592.874	707.693	310.696	514.853
ABCA9	66.5723	55.7856	64.3873	51.9229	60.2654	57.7668	83.6147	109.185	99.891	138.302	104.605	105.477	63.4556	62.5525	85.2975	53.6792	96.0899	116.011	89.7133	93.1616	75.6871	73.2275	125.991	74.6473	93.6845	88.2766	45.1992	41.4971	40.1267	105.886	40.5925	76.0731	78.3357	66.0304	56.0353	80.4657	59.2918	84.709
ABCB1	28.8333	24.0551	56.5386	44.5812	15.8161	17.7545	40.4574	50.1828	15.7698	18.8705	30.5016	15.6572	29.9079	11.6736	29.5764	15.0549	30.7823	26.6528	33.5102	29.4091	30.6591	22.0841	9.13884	17.4674	42.8675	49.0829	22.0164	58.7921	23.2827	20.5696	33.974	20.2338	25.3327	27.1398	23.0366	11.1244	25.5984	20.1161
ABCB10	165.233	183.91	219.579	151.86	158.011	136.839	155.21	174.811	207.524	242.613	205.32	171.529	204.715	172.672	133.243	191.571	184.281	212.946	191.523	195.459	167.458	206.377	197.494	173.346	151.303	142.273	212.002	235.058	203.777	252.722	195.385	171.995	169.118	159.226	238.138	154.877	241.814	182.008
ABCB11	5.06337	8.74022	17.7736	7.67011	1.96513	16.6168	1.44953	12.6556	3.6548	5.95334	13.0361	25.3262	3.83975	6.46915	2.65303	7.53533	1.9767	5.13981	7.91167	3.40438	3.54828	3.27111	1.97346	3.70891	3.38591	6.04416	11.707	2.58254	2.19665	6.48888	2.69143	3.73645	2.07802	15.572	5.61612	13.1685	4.60821	4.91875
ABCB4	28.129	31.2838	34.349	53.6358	39.6939	47.3153	55.0605	50.2907	17.1727	37.4267	59.8182	55.3157	61.0906	61.645	64.529	42.157	50.3497	36.6212	47.8837	32.3943	61.2088	54.7275	53.0757	32.2837	73.8118	59.7302	62.8364	58.0445	65.6862	56.7515	102.869	95.1237	60.4874	49.8643	77.7642	74.332	56.2041	42.4856
ABCB5	5.91184	7.57405	5.58759	12.3838	7.25383	11.5819	17.3007	9.49249	14.4666	5.05447	13.9897	2.48579	2.28895	9.19728	1.40814	11.3701	3.76812	18.1599	4.8063	8.10945	4.56795	4.08627	8.19695	7.47884	12.2516	17.4771	5.07508	10.3057	4.4853	11.3298	9.52639	9.05832	11.4437	6.85496	10.769	18.7009	7.57502	8.12011
ABCB6	29.2268	26.3798	20.724	41.5824	33.6103	30.1454	26.546	53.7979	25.3086	46.4266	28.5322	17.0816	19.7884	20.642	31.9806	22.0524	45.4965	26.2825	45.8052	31.643	35.6104	28.6165	32.5406	18.1894	25.3713	26.8915	28.1655	19.1539	27.4219	18.1024	34.5892	32.7802	37.0483	38.6291	48.4375	46.1221	29.5302	35.006
ABCB7	244.104	282.943	232.773	323.813	299.308	312.045	220.545	310.124	453.031	344.236	308.139	295.403	226.796	339.12	311.616	242.458	292.606	343.158	361.668	334.042	346.185	238.226	273.804	321.98	277.033	283.546	346.765	339.704	268.422	311.686	300.217	346.55	202.651	271.194	342.915	414.397	222.836	152.372
ABCB8	17.8293	11.9405	37.6429	29.2205	57.3293	40.826	19.6254	25.4023	26.5974	20.3711	21.5246	30.0846	22.108	28.8381	31.1712	26.3514	17.732	36.7882	28.299	32.136	18.833	8.43647	22.7912	23.6518	21.7479	34.1473	18.6379	35.2524	14.9932	25.4313	28.8783	28.6035	15.8395	11.4777	22.9293	31.3026	21.909	43.2456
ABCB9	10.6812	11.9183	11.2679	16.3677	8.39525	26.2453	42.9996	12.0295	17.2769	12.0395	18.268	11.9889	17.374	17.7596	22.0895	14.1434	17.8456	14.8102	12.0534	16.6032	9.77639	20.4555	5.6223	6.34981	21.4282	9.65901	3.92942	28.4982	4.68336	15.0588	21.8459	20.7926	17.8822	19.5544	11.8904	16.0328	5.43762	8.86866
ABCC1	133.525	140.379	114.543	136.628	174.372	121.549	175.144	143.081	109.037	117.463	103.394	146.206	126.183	107.331	200.152	107.077	152.703	135.455	184.55	125.091	153.283	104.14	138.096	136.074	159.194	135.696	129.448	140.159	203.058	164.098	168.172	165.499	127.892	88.966	134.172	158.057	120.797	114.465
ABCC10	74.0234	72.2542	91.0019	53.3753	101.67	111.105	107.369	98.0766	93.0166	99.9424	81.7376	92.6679	81.7006	75.6148	95.6773	68.3147	91.8938	84.0876	72.7613	95.3887	81.6539	81.2938	82.8982	71.5839	76.358	69.3156	75.2165	63.1028	78.4159	64.6128	89.701	113.279	95.0878	98.2738	85.7957	95.9714	80.6487	66.3483
ABCC11	4.98821	3.81625	14.4275	20.1979	12.2842	18.2508	10.3266	15.6433	20.1804	11.6421	27.4688	12.4187	4.05838	2.17031	20.8753	12.9182	6.61451	16.9233	2.95163	11.831	11.1242	3.94882	3.9158	7.72096	8.47783	16.8053	2.05108	12.8539	12.5825	2.40806	2.70897	7.61492	1.4773	26.3788	11.6434	3.32527	4.3347	13.3614
ABCC12	4.28768	8.06635	16.0317	3.82673	5.05121	2.06671	20.3762	2.18249	6.2038	8.45057	1.8041	8.40747	4.89388	1.69517	3.44711	1.83823	5.78828	7.9823	2.45431	2.16532	7.50376	1.92652	2.07728	12.4538	6.7297	11.2244	5.18411	30.4808	11.4719	11.985	9.07746	2.75403	6.06788	3.0251	1.60885	9.59683	0.905928	3.35336
ABCC13	6.05821	10.0545	2.43332	12.9318	0.972924	15.2448	7.96599	8.88378	6.16487	2.66711	10.5455	8.6853	2.94981	6.13235	6.99728	10.8323	11.233	14.6316	8.76188	11.1626	11.2751	7.69397	7.08145	8.79035	7.68042	12.9052	3.80806	6.26783	11.648	8.88376	5.37908	5.93671	11.1952	7.39132	5.64511	14.533	12.7313	11.0331
ABCC2	0.745741	0.726119	1.3505	3.41957	1.55331	14.6513	5.65213	4.16552	2.09065	1.99217	1.2891	5.80579	8.89307	1.60021	6.10622	1.90004	1.77834	1.75634	1.666	2.69491	5.5361	1.56451	1.4724	1.46592	1.32202	3.81295	2.46997	3.64742	17.828	1.67511	10.475	10.7943	15.7856	1.37263	2.32243	1.82052	5.10585	14.1408
ABCC3	15.9355	15.675	13.9959	12.7595	22.5479	32.8613	12.8832	16.4107	15.2061	15.519	11.1061	18.471	6.13218	10.9639	5.35485	10.9707	5.95293	7.94652	6.09884	22.1537	3.93904	13.408	6.95512	4.70804	10.8212	11.1846	10.1402	37.6209	12.8502	9.04466	7.84382	12.7245	5.93635	14.8179	8.3649	26.5749	4.41401	18.6536
ABCC4	34.3674	30.1127	54.9567	35.5038	38.6679	21.7924	20.7462	27.5777	27.9302	34.0089	36.0994	51.4318	24.2431	25.9634	24.8442	24.4695	19.8043	22.1299	17.3132	21.5409	34.2274	28.1129	16.9345	17.7577	43.2212	35.4703	27.5906	39.087	34.1145	40.3226	38.3441	24.1923	27.4527	24.9484	18.7709	30.7433	22.2532	31.5129
ABCC5	98.7674	102.355	127.514	107.708	98.4876	126.621	137.086	95.8031	122.258	116.718	140.319	124.781	134.279	127.972	124.265	95.6393	135.692	144.039	154.504	131.217	142.23	134.447	158.356	143.847	133.824	139.955	339.324	227.293	163.626	147.459	195.133	130.837	313.374	258.438	339.488	249.806	244.49	172.002
ABCC6P1	2.86191	7.86876	5.63251	12.8992	4.57011	36.4468	17.434	10.152	23.9584	3.99182	3.85276	21.2064	0.788383	26.9687	14.2962	19.0056	21.7129	26.8776	13.4667	7.90972	12.6737	3.52917	3.25425	9.07886	9.51061	35.3577	2.72686	28.6522	0.945737	3.15479	19.8049	6.29242	18.32	23.2061	12.7094	17.8814	22.0004	5.45043
ABCC8	34.2219	9.59226	38.4087	5.30266	29.5788	5.27246	7.0692	9.54818	7.69289	11.6366	9.98252	14.3539	5.17379	4.51891	3.0537	13.6732	16.0872	3.13798	23.1781	4.4869	27.7704	17.4879	13.4204	21.1827	5.313	5.13479	49.0683	6.90317	4.74827	10.4998	15.3881	42.7897	11.1018	6.54727	4.24683	6.67997	7.43038	6.38377
ABCC9	59.0094	65.4323	46.2436	74.3709	54.1835	74.9132	65.9656	82.1874	61.0376	86.3711	87.2446	94.0993	58.8862	85.7939	72.5322	60.1777	71.9639	70.4859	72.3398	83.8781	46.1855	67.5684	63.4208	64.3102	70.8052	67.6439	65.1816	65.8308	70.2703	121.711	73.7034	82.2791	73.9771	100.009	96.8704	112.233	87.0565	81.4768
ABCD1	87.6911	74.3947	49.6406	43.474	93.5918	66.1055	90.7826	74.9235	52.7025	72.6588	106.159	94.2053	49.0268	87.7238	101.404	86.7218	102.525	83.981	54.583	118.145	71.668	31.8325	91.5507	112.057	100.83	101.443	57.2528	31.3001	95.816	70.5671	90.692	65.6872	65.2378	70.0933	71.8297	85.7074	79.4147	98.275
ABCD2	20.3599	10.237	38.3119	27.0186	19.5195	20.3673	24.7026	56.2471	21.112	47.9687	15.7365	20.0985	13.2916	17.0781	38.5127	18.46	40.7292	41.4475	40.0557	34.9824	27.2506	29.958	43.7073	29.5193	26.1501	33.6023	25.7572	39.6848	20.9032	44.8783	29.0605	33.9359	37.2419	41.869	16.5098	17.272	6.6702	28.6423
ABCD3	590.258	607.979	574.801	565.413	622.216	573.71	477.22	482.057	694.993	637.761	617.984	661.565	393.839	619.688	572.302	629.961	577.544	687.413	430.344	430.067	533.146	628.961	598.545	685.687	552.106	652.576	703.617	798.749	502.55	539.588	594.046	507.691	708.497	935.941	609.358	608.481	523.234	428.017
ABCD4	33.0727	26.4282	55.5068	54.5118	44.1832	50.5508	28.3622	44.6837	62.5986	47.8728	26.6311	17.2084	54.7399	42.7707	33.9848	33.7885	41.4796	34.4624	43.0407	47.4786	40.2812	45.0879	47.8068	48.8301	43.6798	45.8893	44.2059	71.2789	22.9281	42.9138	51.6762	16.5522	86.931	66.1741	55.2029	55.0807	46.2216	31.3943
ABCE1	320.228	377.303	370.271	276.223	330.555	288.543	305.725	354.897	370.752	441.318	294.682	344.564	293.801	327.115	280.16	342.616	301.778	348.362	353.39	372.174	276.385	339.641	286.5	265.632	286.048	320.874	290.017	349.77	288.765	359.075	237.516	284.662	299.709	407.769	318.688	363.824	292.561	307.838
ABCF1	310.421	289.381	267.036	282.19	259.9	256.199	241.363	266.036	252.134	247.75	234.204	234.361	304.103	310.14	300.265	309.133	267.653	300.552	284.583	263.39	319.805	308.441	253.173	256.09	264.239	309.044	288.02	232.19	284.704	267.998	242.872	254.725	225.079	230.313	305.204	255.991	256.862	222.87
ABCF2	74.4997	75.713	74.1942	74.4889	71.2565	81.6538	67.2582	72.3994	79.3408	86.4559	99.2802	95.0531	71.5901	89.0276	80.2654	85.6451	55.338	65.7763	59.9426	73.2062	79.0453	82.4733	66.0833	65.3067	74.1518	84.571	93.0484	79.1754	79.0725	57.5681	62.5106	54.4172	69.7463	102.659	71.389	102.819	51.9127	66.4641
ABCF3	148.716	114.546	114.735	179.64	113.212	134.212	136.723	100.604	136.021	145.267	138.674	167.405	129.001	145.954	152.684	151.049	155.401	161.629	140.641	137.221	128.834	147.833	98.998	148.36	156.721	129.445	160.211	168.726	163.01	125.628	135.921	153.513	106.534	105.388	107.859	88.6033	93.7347	16.8339
ABCG1	62.4475	46.3878	68.0601	67.5824	59.8834	50.8258	67.8943	72.8197	54.5665	73.6527	78.3501	95.3858	69.7804	70.2514	71.9982	62.8212	31.7845	45.1834	51.0989	44.0161	35.5932	37.1653	77.9803	50.6391	59.9369	76.4113	71.4134	76.4252	66.352	57.9573	109.355	102.925	61.1645	60.3288	65.1569	84.1784	82.6023	64.466
ABCG2	64.0004	74.8069	79.6864	55.3219	63.6526	78.4683	98.9147	121.211	131.236	139.592	53.2266	49.2264	88.3761	104.838	66.5371	81.7533	39.4668	77.0561	58.091	85.7584	74.9639	61.228	86.1488	64.9469	36.2668	43.2399	29.3657	13.491	55.0233	38.3224	13.1828	37.128	26.847	53.6952	37.0927	38.3755	34.2654	1.3062
ABCG4	69.9531	52.2126	65.9286	10.2508	61.4682	34.8373	32.2801	45.0008	74.964	41.125	12.37	56.0821	13.8208	47.6579	12.3373	55.7556	32.6785	65.0239	26.3871	68.0393	11.2419	67.6094	7.54156	66.7375	9.12026	40.6216	14.9697	57.1505	13.9373	43.4726	40.4611	62.396	15.3777	52.295	42.3544	61.8336	38.0764	16.6489
ABCG5	2.50958	12.0288	4.35663	0.825135	11.7099	4.44514	15.986	6.75444	1.52106	4.89868	13.3494	2.45667	0.884448	1.72063	1.35527	1.26177	1.03834	2.0276	1.27065	1.52119	10.6328	1.09175	1.59877	2.86137	3.43748	3.17628	12.4035	6.22523	2.49787	1.20787	1.41082	13.9029	4.54833	3.83725	0.741781	21.3955	1.60672	5.5242
ABCG8	6.84278	5.34526	6.43275	22.5248	5.65045	4.51749	41.3306	14.6334	4.34022	6.35809	18.8433	9.63552	18.1526	21.1944	13.165	2.59354	4.10475	38.4403	13.4068	21.0612	24.7872	8.88743	21.9485	22.6768	3.59174	20.7209	2.9158	7.62995	5.9187	15.4203	7.26515	4.90932	1.76758	5.95272	4.66089	6.11968	15.5566	7.26198
ABHD1	26.176	27.4566	46.517	17.6235	26.814	29.5945	48.4943	33.8637	25.9827	26.3442	36.0956	68.9361	33.8246	29.8572	33.2285	21.5534	33.4996	18.8925	44.5113	22.6881	19.7442	40.7939	38.6638	28.4296	35.987	43.6681	21.0431	24.0565	28.661	28.3044	30.3978	40.4229	29.0272	3.64347	49.5307	30.7072	41.7455	41.079
ABHD10	297.224	299.295	340.264	404.614	386.788	358.136	422.904	371.268	386.099	392.867	431.037	366.353	245.204	349.48	355.726	275.565	379.945	390.605	348.311	349.671	291.034	360.642	365.224	335.376	337.388	329.647	277.866	235.021	295.218	406.085	389.153	430.704	286.86	340.18	281.561	293.169	308.889	289.8
ABHD11	63.0369	83.0883	78.4583	45.0717	78.9547	49.6361	67.8987	55.56	57.8984	81.1193	73.1323	63.214	71.7852	87.1103	80.2706	75.1776	81.8796	62.8859	60.2028	77.7267	48.6019	85.2763	71.8754	82.9595	68.516	61.5131	75.124	54.8798	49.027	60.2147	49.4415	36.0228	28.3895	59.5712	38.477	46.9712	40.863	39.6892
ABHD12	114.17	123.456	179.722	120.718	81.9308	83.6744	125.327	94.849	101.264	115.397	117.698	136.384	71.301	133.597	106.002	164.562	76.286	104.023	77.1715	133.848	103.953	150.878	90.0371	160.921	109.14	158.025	81.2309	58.3707	138.794	113.35	95.0188	124.729	101.653	91.3179	88.4849	105.084	100.68	77.836
ABHD13	23.5834	25.1368	32.7551	36.1046	25.972	38.0547	18.3429	58.299	42.8375	37.3966	32.9109	37.3822	42.2019	28.2898	32.7467	35.9444	32.7295	42.6365	30.5914	25.01	22.6599	31.9209	38.2861	30.0798	26.9897	30.3267	28.7072	38.2957	21.9228	14.6248	35.5189	46.2361	27.2173	37.4503	32.5646	54.5748	34.699	31.3541
ABHD14A	176.158	169.711	149.345	230.147	234.029	240.277	259.235	232.749	226.077	235.423	217.207	187.66	222.524	231.19	272.318	219.151	219.983	276.072	200.852	219.033	217.452	268.686	276.021	275.702	177.645	262.338	198.154	148.679	264.681	252.262	306.106	303.036	221.564	193.162	207.092	220.2	288.853	257.716
ABHD14A-ACY1	169.265	152.683	131.85	149.666	201.566	141.77	139.62	137.507	171.916	149.613	180.218	189.757	100.825	133.568	121.329	196.54	178.712	192.548	93.0559	112.965	113.664	164.837	83.484	205.13	141.635	175.231	189.037	221.137	143.801	117.711	132.365	229.557	130.944	150.363	118.731	168.146	130.468	187.998
ABHD14B	102.431	60.9111	78.9702	54.9477	74.519	75.7147	81.1046	117.096	88.9936	37.2534	81.6925	56.0749	118.045	110.201	61.6874	82.2907	121.998	83.495	59.3588	140.832	70.5583	137.2	112.01	132.478	76.006	124.637	61.8466	73.1394	63.1251	46.4144	90.9868	66.3056	47.5997	66.7836	88.7879	61.1103	41.9718	65.3416
ABHD15	34.8795	45.6112	27.9055	39.7082	5.32192	8.03657	45.6839	36.1491	18.655	28.3881	24.1694	51.0592	39.7476	43.3821	32.8371	26.7213	27.744	31.5928	16.8801	49.9877	29.2688	27.0629	18.6745	51.6254	47.7539	45.9351	31.9481	20.7798	43.7974	104.109	36.8828	46.0825	35.7127	17.6141	37.0239	71.5857	38.0406	20.3186
ABHD16A	78.2734	60.4918	70.3698	53.1118	60.2465	79.5122	70.5257	84.3294	52.2444	63.286	56.2781	68.0768	54.3595	73.8449	72.9246	112.482	60.757	83.7961	66.3194	79.6511	60.3026	99.2021	60.0441	99.006	70.6231	83.6803	64.2569	109.601	68.2255	65.8802	64.736	92.5447	72.0055	83.5836	48.1205	109.46	65.7087	91.5524
ABHD16B	1.38796	1.57913	2.61479	1.69622	2.13737	3.7585	2.27641	2.31007	2.13174	1.979	1.73935	1.92897	1.10451	2.65979	2.43757	3.48688	1.99388	2.69122	1.4789	1.87861	2.07479	1.85583	1.49778	2.07158	2.1248	2.54879	2.91553	2.20145	1.46113	2.30024	1.84292	1.66364	1.58017	2.18015	1.86423	2.40179	2.36002	4.16637
ABHD17A	348.615	449.806	339.154	446.554	433.245	390.612	291.883	319.591	300.586	411.532	500.559	366.068	463.317	590.231	533.267	558.116	416.262	515.432	453.348	618.878	458.281	539.424	424.476	526.084	457.472	601.23	436.012	433.909	498.379	448.071	482.505	414.536	435.467	378.279	425.117	265.483	478.485	503.924
ABHD17B	92.0547	100.009	98.9156	86.9626	84.081	116.69	127.051	88.1244	84.5311	111.456	98.6918	77.657	72.1189	88.2786	96.0264	80.5056	90.8841	84.6458	72.6092	68.9921	84.3963	85.4165	96.4411	114.784	65.2199	91.9215	90.9645	116.725	86.2045	97.3245	92.4226	79.7142	102.664	106.477	122.335	100.691	76.5802	97.0867
ABHD17C	69.1129	61.6681	51.8773	50.9297	47.3478	40.6613	64.0766	68.0379	74.9156	59.7893	46.2536	49.1789	20.4079	57.1794	48.8681	58.6646	54.0093	41.462	70.5899	49.9512	46.278	47.9232	41.1214	50.588	61.3346	67.5657	31.8636	6.12678	59.3367	17.4397	40.8154	47.8147	42.0292	4.16638	40.4959	33.0494	39.7057	4.50165
ABHD18	145.369	160.176	121.163	133.141	179.264	266.064	281.013	228.831	211.697	209.863	146.088	166.597	152.845	217.395	134.282	133.143	96.6931	210.054	189.67	200.589	141.478	221.2	191.356	194.703	67.8517	88.3927	93.0346	85.9647	140.768	156.854	147.228	153.365	167.756	139.593	122.545	114.565	142.753	140.982
ABHD2	292.351	367.207	279.083	206.474	165.705	208.744	172.745	199.061	219.482	215.141	110.68	141.281	270.397	273.206	224.615	335.94	195.489	281.14	264.699	223.299	306.858	282.977	237.036	208.531	279.517	284.239	286.929	307.661	239.812	184.956	144.495	139.975	202.552	230.299	266.918	249.558	192.208	240.35
ABHD3	41.5935	49.0936	67.0597	52.0347	59.1481	30.3802	58.5557	76.5901	56.1819	75.8449	42.3449	39.6738	58.5542	30.9853	29.7805	55.8395	48.1221	25.9088	44.5865	48.3174	51.6281	46.3566	68.6191	78.2429	39.2632	56.9733	34.2835	49.7072	54.0692	82.0524	47.8066	79.296	124.085	97.6895	60.3105	87.0313	24.6454	59.2682
ABHD4	127.021	122.816	82.1737	57.1978	70.273	78.359	81.9561	91.2363	103.74	82.8061	43.7836	90.2136	76.1923	115.364	115.471	123.228	94.1101	95.3501	98.5115	104.111	94.1903	119.981	82.8316	96.9771	93.359	128.529	78.6544	95.9348	67.5759	48.9813	98.7226	71.2551	101.068	91.3297	108.227	94.1804	92.931	71.977
ABHD5	117.259	102.647	120.041	119.476	103.417	79.2104	88.3467	91.3989	107.033	107.923	98.6841	103.426	91.5739	87.8382	115.049	124.11	104.104	100.313	118.49	95.4079	105.019	96.7716	116.841	103.029	99.5373	114.833	156.276	130.703	185.629	99.9814	125.716	100.032	112.288	127.784	138.83	135.08	147.802	136.708
ABHD6	41.1713	34.7788	43.0016	66.3146	36.8872	37.4142	47.9344	51.1111	37.2287	37.8137	36.297	29.9413	28.8026	23.1389	33.1564	26.8868	36.2928	26.2499	29.8365	31.1273	39.1778	46.0503	29.9448	23.1091	33.9967	44.888	30.7629	43.7854	30.517	41.4444	41.8631	41.617	43.3742	49.0204	32.1375	51.9771	34.4607	44.8697
ABHD8	2.64593	2.62783	35.2205	34.0379	11.278	3.58412	5.13165	8.67019	9.7829	2.88889	16.8874	19.053	17.0485	34.4199	5.23467	22.1861	17.2721	6.4411	7.58915	35.7047	34.5372	3.20117	13.8365	40.6145	7.15371	7.78286	12.9647	6.97259	27.6979	2.85695	15.0936	14.4119	15.3665	9.70894	6.89494	3.709	2.41153	4.28478
ABI1	139.721	140.932	126.368	112.245	106.614	125.142	112.233	125.73	164.099	128.275	132.514	151.062	127.782	153.058	124.065	144.109	110.698	133.855	122.227	144.297	122.065	122.501	115.166	123.975	102.677	115.002	135.227	106.326	109.354	132.97	118.379	111.278	120.425	141.026	109.4	112.801	110.04	129.44
ABI2	221.078	233.784	200.118	170.834	192.696	186.23	168.198	168.901	182.085	171.119	199.822	198.27	213.088	206.151	205.034	233.9	189.406	160.968	230.763	171.208	257.821	232.059	211.474	197.743	186.679	175.476	199.329	163.29	169.555	138.358	192.471	152.121	172.749	133.682	134.175	114.58	175.385	116.659
ABI3	131.557	106.741	79.7854	103.882	153.133	130.705	129.397	125.295	158.97	129.382	116.888	122.026	77.6748	138.82	139.752	153.752	105.425	158.4	99.7524	135.255	174.667	118.651	85.243	124.547	129.207	79.7116	148.78	141.374	138.468	137.623	92.4209	114.274	102.721	161.625	138.201	134.457	112.286	131.997
ABI3BP	273.716	257.117	144.769	179.377	134.205	156.998	108.748	269.037	519.7	317.307	238.636	189.515	474.836	297.212	138.566	239.765	265.23	295.556	180.178	288.968	264.115	424.645	221.383	463.032	387.641	402.031	147.162	132.449	174.326	116.094	105.424	124.442	220.032	394.096	125.376	169.13	155.087	304.775
ABL1	205.546	262.878	158.935	123.034	189.787	167.826	162.876	199.52	137.766	189.581	155.285	145.011	158.374	228.293	160.706	208.863	176.008	188.025	186.906	264.4	176.009	243.36	168.157	195.894	213.253	220.499	186.945	168.355	152.623	153.997	160.271	152.611	249.62	196.793	196.71	234.414	277.754	304.289
ABL2	45.5604	60.0288	82.9661	80.5307	89.1634	102.352	58.4224	66.9714	87.9473	69.7153	62.1684	56.8463	34.7865	34.1181	44.8421	58.8609	32.068	48.0204	45.6317	72.5698	37.9378	69.1736	53.0226	56.5877	41.2347	59.134	61.924	87.8887	49.2804	78.1269	41.4648	60.9363	53.3681	72.3535	59.5941	76.3424	46.784	69.5519
ABLIM1	2506.22	2290.32	2232.19	2681.89	2348.08	2399.79	2271.66	1965.33	2199.36	2103.6	2233.68	2133.29	1855.48	2377.54	2920.55	2121.6	2847.54	2851.84	2739.57	2028	2443.23	2468.88	2671.77	2945.4	3169.65	3115.35	2364.53	2193.83	2044.89	2015.1	2544.53	1997.86	2292.57	2149.39	2170.46	2448.96	2755.46	2294.62
ABLIM2	39.3649	25.2616	35.6113	44.6671	39.9248	41.0492	26.8507	36.143	37.267	28.0848	39.2969	27.9435	18.4628	35.6619	26.6996	34.0705	25.1829	33.7729	19.1785	32.4214	22.5453	30.5891	20.3349	31.4903	36.7273	24.0501	27.994	60.2707	18.1504	37.0541	26.2536	30.5414	26.2217	49.1628	27.0687	37.8676	26.7825	25.8886
ABLIM3	496.937	600.73	459.718	488.662	522.61	474.505	506.655	406.027	391.46	373.281	436.805	433.085	351.366	394.829	495.58	441.632	508.885	524.837	449.314	387.711	413.412	503.286	587.887	555.464	389.488	371.841	307.954	278.197	273.641	454.121	390.592	388.08	339.819	366.88	220.752	505.715	373.18	350.886
ABO	44.9199	28.273	45.0768	50.6534	37.4299	26.8185	54.4136	34.3524	42.5111	31.2175	29.652	38.648	8.05147	12.2494	28.3636	25.1836	15.9008	49.2275	17.727	35.7065	22.4248	35.5148	21.5981	53.7819	17.8046	44.8708	18.0441	40.9	27.8513	36.413	15.2903	34.5232	14.9733	32.7925	21.8508	44.3013	23.0997	38.8413
ABR	163.162	189.054	153.555	155.378	253.271	256.708	195.782	161.749	158.534	179.711	172.396	182.005	214.628	204.327	131.955	159.631	140.056	163.866	181.16	171.686	164.61	184.737	227.298	242.799	195.937	194.252	70.9195	96.1504	159.175	165.505	184.233	246.554	159.338	124.178	114.012	184.847	198.555	178.748
ABRA	376.395	234.375	886.389	185.965	186.664	171.618	162.984	167.414	412.975	183.91	314.614	199.071	203.66	470.203	132.758	293.7	234.741	413.864	430.322	511.235	396.86	265.982	237.35	263.378	234.935	258.725	1827.24	1697.67	536.274	346.818	361.449	427.327	1380.88	1487.07	1002.49	1130.19	1126.24	2236.74
ABRACL	107.636	85.1119	79.5349	50.479	66.7443	65.0896	69.7341	71.9658	82.2208	43.9173	84.5756	91.5141	70.9465	73.3438	65.3166	107.403	88.843	78.243	100.938	122.701	51.6909	52.2222	58.207	70.0526	81.5628	74.3622	109.276	126.633	95.7348	108.076	72.1918	73.06	154.39	140.068	132.642	93.4703	134.411	126.069
ABT1	59.4761	82.5534	91.4374	71.205	57.1417	89.8402	31.4152	84.0072	83.1734	103.965	108.423	49.9575	82.5016	78.013	59.586	45.6344	84.7847	56.1536	65.8884	47.2243	84.7069	62.9503	74.6563	4.49803	101.529	94.2402	84.3874	61.6971	66.9753	103.183	98.3192	139.812	62.8888	86.8992	74.686	51.4291	126.341	142.252
ABTB1	12.5443	31.1268	46.0189	57.5855	51.073	57.9422	45.0428	41.3856	36.5318	31.85	44.0301	31.6284	39.8963	27.0225	52.3035	31.0096	36.8527	40.7783	41.144	32.8849	39.6358	34.9972	32.516	33.1497	50.6172	32.6995	26.5351	32.5076	19.495	33.7171	30.3888	51.9185	33.6471	38.2534	37.8798	38.8519	35.8041	56.3737
ABTB2	74.0427	82.4949	87.0406	83.1265	94.921	65.7064	57.9085	59.5021	76.4103	63.4616	52.7825	78.0997	46.6931	110.912	66.8561	92.9121	113.677	101.168	55.7224	105.845	72.4934	133.999	98.9807	77.0154	83.6157	81.177	75.803	69.5793	67.1192	39.759	94.9219	67.9138	54.6787	64.9706	62.7579	44.4366	68.6056	35.4061
ACAA1	469.824	361.199	483.765	478.994	415.054	318.429	460.615	431.438	374.936	368.895	448.333	449.928	348.373	399.637	534.314	460.475	494.605	520.191	467.674	403.333	419.439	370.978	494.968	507.939	534.21	580.375	425.101	446.457	387.617	415.992	487.647	412.527	376.12	452.164	364.236	399.221	532.896	375.44
ACAA2	343.231	386.017	619.898	736.148	487.952	401.293	470.409	411.012	456.824	528.616	427.247	435.699	353.013	306.983	654.404	433.816	534.292	431.302	464.737	367.973	472.835	316.999	503.034	361.6	515.157	465.871	753.399	608.671	559.77	582.758	569.525	453.047	501.486	499.778	696.419	720.806	435.64	519.912
ACACA	76.5453	87.8517	58.3396	90.1425	55.3615	106.32	48.8603	14.2726	81.5556	36.7607	31.2041	88.49	65.1959	74.3123	98.9698	67.9683	65.0318	19.9345	81.7377	83.9304	75.5481	72.9382	94.9595	68.665	101.803	58.3195	88.4956	67.0159	74.8847	63.2256	55.0309	49.3326	81.5886	40.8313	48.6369	74.8805	106.276	91.8131
ACACB	161.472	172.56	232.949	331.311	176.668	230.471	242.668	216.978	196.651	222.107	187.886	145.689	239.258	176.913	255.217	144.511	241.441	236.576	232.228	155.091	219.819	171.594	258.487	177.19	217.193	242.025	231.089	150.316	228.607	312.702	302.978	252.569	136.191	149.581	310.248	292.271	234.073	133.2
ACAD10	48.872	27.251	43.9623	48.6802	41.6889	40.1596	73.4862	32.6245	57.6278	57.2774	43.2055	57.6233	41.3225	55.3646	48.9985	40.6158	47.7418	70.3438	43.0833	50.3079	33.9876	51.7607	49.7018	51.1289	54.0215	60.5735	55.1483	25.3497	36.8628	45.7108	40.7248	22.2271	36.3759	41.7379	39.2724	34.6289	40.2431	43.9194
ACAD8	324.367	308.163	330.655	383.014	400.061	336.595	508.591	345.463	428.751	396.483	343.029	337.674	242.735	385.544	327.589	374.621	353.219	446.339	393.863	413.308	271.544	336.237	298.452	322.522	291.331	375.049	270.879	246.272	286.407	282.073	250.146	287.089	148.678	184.356	194.656	208.707	230.263	156.914
ACAD9	99.9557	91.5601	96.3883	129.266	110.187	107.184	111.86	92.1738	85.603	103.768	111.423	103.477	98.1946	112.377	88.1244	102.434	119.466	130.834	95.9299	120.742	93.0257	116.942	130.612	138.346	83.981	116.617	129.995	105.734	121.411	118.806	107.19	91.9772	76.952	74.7791	122.101	132.203	90.1795	116.593
ACADL	21.3868	18.8434	28.6737	6.74657	16.094	19.5225	2.94556	19.5338	6.61774	33.8101	13.2919	13.1065	22.6538	20.265	24.009	37.0684	8.45142	7.52085	11.7007	18.3822	31.7238	39.4722	11.8903	31.2563	11.7642	19.027	25.8862	17.363	18.2231	8.68841	10.2004	16.3204	13.6684	20.0508	26.082	39.947	18.6422	18.5391
ACADM	3181.81	3175.99	3389.71	3910.56	4356.97	4009.8	4007.96	3878.21	3921.35	3596.27	3327.91	3576.91	2091.47	3367.05	3657.92	4200.61	4319.26	5362.27	3148.47	3579.17	3478.9	4461.01	3680.24	4104.2	2847.55	4380.88	4180.55	2915.73	2642.34	2479.31	3242.27	3047.41	2295.22	2879.21	3557.65	3414.64	3369.79	2914.29
ACADS	153.834	81.442	250.591	209.702	121.447	218.261	214.255	155.615	255.004	230.719	223.092	151.629	93.12	150.677	119.192	176.28	179.007	164.295	182.429	186.695	162.324	151.783	157.865	176.606	144.064	222.127	183.491	178.503	117.373	162.976	167.976	278.552	148.318	235.324	193.211	226.173	158.22	183.956
ACADSB	345.458	348.349	327.248	420.196	406.839	364.722	346.672	324.095	428.54	371.845	367.7	502.923	281.986	335.312	465.068	371.803	419.601	370.372	360.34	247.695	463.798	442.254	530.313	486.22	306.202	327.915	396.037	334.348	333.844	391.072	345.712	358.085	403.548	349.448	309.029	251.485	429.204	255.759
ACADVL	2017.17	1356.01	2698.61	2953.71	1813.24	1921.58	2307.63	1900.73	2188.78	2470.69	2442.76	2252.61	1965.98	2462.67	3073.7	2226.32	3425.83	3285.82	2690.37	2337.09	1992.84	2030.92	2313.51	1739.91	2510.93	2855.6	2665.44	2237.3	2106.38	2701.36	3027.42	2392.03	2686.81	3026.67	3049.86	3486.97	3105.36	2604.23
ACAN	23.1155	34.8063	63.7047	32.4447	27.054	39.0779	38.4278	35.6464	47.1768	33.883	54.1526	18.4691	19.1524	52.7212	28.2841	26.3186	30.8926	37.8892	26.9701	29.561	39.0835	42.8406	30.1174	48.277	31.2016	58.6284	42.8834	33.5272	43.9623	33.1445	22.758	25.7055	22.5223	18.656	36.9559	21.04	30.6774	31.4499
ACAP1	18.2033	14.5348	34.8993	46.7722	19.4291	19.0153	36.3956	18.7581	30.1201	32.2878	28.59	32.1025	25.9199	13.245	22.8451	18.7488	14.3681	35.905	25.7014	12.6934	13.5239	25.4637	16.2009	19.0406	15.5367	22.5938	21.2667	43.9944	38.9094	26.7766	13.4498	18.0626	25.8309	22.7531	23.4689	11.276	16.6007	29.2809
ACAP2	109.213	82.2141	82.9539	84.7823	95.7828	71.4843	85.0414	106.012	93.6704	107.862	94.7213	105.767	106.705	87.7007	75.6588	108.346	95.0045	76.6125	104.284	106.606	107.21	91.0356	81.3919	89.4409	83.5419	78.7735	69.1988	85.9696	94.2087	65.628	79.0067	82.4289	81.9589	96.0497	96.15	94.9355	79.2272	75.6091
ACAP3	28.3003	3.72637	30.1196	40.484	50.8902	28.2518	42.6807	40.8985	23.3631	37.6955	27.0577	21.5863	41.7281	45.8769	44.0901	50.4067	41.0794	81.8178	29.0744	73.6502	42.1675	37.2	36.3519	24.7828	37.035	77.1932	36.1424	7.94006	54.4026	23.7606	61.6264	49.4194	55.6415	39.8005	30.719	30.6985	55.4862	33.8178
ACAT1	1210.34	1063.13	1635.52	1824.31	1765.7	1553.75	1873.77	1614.05	1511.06	1591.53	1732.18	1549.85	1191.05	1508.95	1698.98	1190.17	1882.74	1764.71	1931.13	1644.06	1403.04	1307.95	1756.21	1461.91	1532.57	1535.16	1627.87	1559.31	1383.77	1749.33	1791.93	1839.88	1388.36	1525.42	1591.73	1550.98	1697.59	1790.71
ACAT2	74.3663	115.921	58.2552	59.3598	53.7375	52.6888	59.1249	68.2717	69.6369	96.6043	97.4322	38.7592	68.0516	71.9622	64.7791	74.5587	74.4512	70.8194	77.4102	55.631	74.2081	75.6177	68.0079	68.284	60.063	62.5853	26.8567	30.5765	67.0344	99.1196	72.2849	69.2585	90.4751	55.3097	62.1569	47.1237	136.432	70.4203
ACBD3	318.525	339.951	319.07	334.854	361.609	272.973	299.841	306.154	338.904	304.791	322.074	301.487	393.596	339.613	327.034	325.437	300.702	271.219	320.938	328.651	348.29	298.859	296.443	322.884	344.399	264.132	363.182	377.713	278.673	280.207	289.335	318.789	238.565	276.641	240.439	291.735	388.585	377.911
ACBD4	15.6002	12.229	21.1373	12.4016	54.5284	116.214	56.6532	72.5513	70.9911	13.0829	51.3287	30.1922	61.8061	38.0934	81.0507	62.1762	53.7385	10.2968	27.9105	72.4248	75.6281	41.233	68.5847	68.8425	48.3282	48.2358	10.7499	30.9663	51.1301	32.7707	30.4761	83.5117	62.514	45.5753	68.7438	31.9686	57.171	73.6156
ACBD5	629.014	626.493	728.24	570.613	719.378	536.797	544.567	520.269	687.117	739.677	746.838	666.858	695.913	684.083	785.943	595.888	796.582	667.165	751.379	626.646	799.454	569.828	823.111	748.293	776.884	809.651	581.192	532.756	752.867	785.979	893.869	647.539	701.685	588.296	912.532	671.48	873.13	457.587
ACBD6	82.4356	106.681	77.9569	97.5419	120.603	79.0639	148.272	104.351	75.9206	84.503	87.5252	113.484	117.673	126.544	101.122	154.504	114.106	141.639	141.385	125.349	112.985	125.15	123.864	141.985	105.387	120.137	103.897	97.017	161.651	142.514	125.509	86.7192	75.8758	60.999	44.5293	84.5316	145.16	112.688
ACCS	4.25127	6.21252	35.6779	46.3336	10.8595	11.9722	63.3773	45.1418	5.84835	30.6005	73.4318	36.689	45.3134	51.2887	3.57371	23.5608	36.3999	34.6872	29.8955	6.81324	6.92026	9.72451	18.772	18.9821	8.91637	18.9644	2.96439	12.2712	5.16519	63.395	6.90876	35.3829	7.67157	12.0718	6.49488	10.7398	33.4012	12.9968
ACD	41.6722	40.8359	73.1659	34.6851	28.7177	43.8143	76.492	51.2314	63.7845	39.9814	57.9028	57.8391	69.478	68.4288	52.7307	65.4825	36.423	67.4232	46.5698	55.9326	60.2198	34.2964	69.6366	53.8167	41.0752	29.2981	35.352	54.6817	43.7012	48.0983	43.3226	66.6194	74.9243	52.1959	33.6247	23.7036	59.4765	66.0001
ACE	14.5936	13.3172	23.4667	8.95257	35.8953	19.9605	7.02909	44.4857	30.3164	23.1002	21.7858	33.3526	39.1049	49.8198	48.9102	23.0354	30.9278	19.9962	29.3719	33.9181	26.3478	31.5018	28.2614	40.3466	13.2088	19.129	16.8765	18.1028	46.0875	19.5352	16.109	64.6031	27.0256	32.0206	10.5971	20.9756	41.1294	12.8169
ACE2	530.491	586.413	474.727	120.332	144.604	161.451	134.626	129.81	343.316	170.66	134.442	199.071	267.743	325.359	188.457	541.428	88.6657	93.8379	84.2277	138.276	229.856	209.289	106.887	135.872	238.459	130.354	107.441	91.8675	217.706	98.4668	85.1198	82.6194	90.0388	86.7673	73.4339	97.3951	85.9068	67.2852
ACER1	1.89561	2.37577	2.15208	2.7293	29.0619	1.67463	2.36831	20.0235	2.95231	1.77558	6.73104	4.3293	1.88081	4.7167	4.49044	4.42014	4.05995	5.34728	4.95877	3.93639	4.07063	2.24078	4.61282	5.82566	2.07165	6.96146	3.40303	4.08727	10.8843	3.55624	1.90796	2.03138	2.93416	2.64518	4.06034	4.99287	1.22358	8.71532
ACER2	19.5164	24.5169	23.292	52.0073	32.7182	51.925	27.0089	46.9588	21.0573	29.9423	21.7792	34.7401	42.5748	34.7374	47.7974	46.2567	31.2889	17.5981	47.051	55.2933	25.1266	26.5732	31.0729	16.2598	49.5853	47.642	33.534	46.7298	28.2319	26.0814	7.70057	39.2001	35.0725	49.6954	46.5603	44.8243	27.6695	20.4466
ACER3	79.6183	72.384	76.7114	62.8178	78.2563	57.4339	72.8424	71.4611	66.7828	54.6908	58.7111	71.3755	65.5608	47.9372	67.2704	60.4715	63.7819	59.5472	65.6223	51.1632	63.3802	52.7062	61.5772	53.2829	48.9732	56.6101	75.2533	77.2996	91.5567	62.1337	74.3327	67.7242	103.511	85.1557	71.1784	69.1124	77.1128	71.6374
ACHE	24.8674	16.2551	10.4842	8.39655	10.7085	17.0881	19.0015	22.0225	25.6804	16.4593	25.0543	10.2588	12.6035	23.992	16.4809	15.5221	6.43565	16.4302	14.2768	29.5855	18.2764	14.8352	12.0311	19.8921	5.87388	35.3243	18.1875	9.81666	10.2637	29.9977	8.60385	18.7535	18.1996	22.8326	14.098	13.1011	9.34001	17.6318
ACIN1	139.628	132.407	137.536	134.509	126.641	98.5694	91.5741	129.978	124.621	119.576	125.569	160.661	111.711	140.172	142.269	144.657	135.068	149.718	128.941	154.966	99.8605	124.287	103.871	144.169	111.114	137.298	141.035	111.384	120.248	118.891	142.009	114.927	88.8405	123.084	74.939	170.465	116.251	104.276
ACKR1	108.158	60.9048	169.669	141.354	76.083	74.5748	110.134	228.368	78.6171	93.5097	62.7088	63.1499	268.693	96.7437	57.3404	101.87	128.421	116.981	199.798	239.723	97.5042	80.1066	34.0715	61.5524	131.312	136.826	199.814	210.615	145.271	224.216	78.9287	97.5038	347.656	182.694	167.306	228.716	90.1638	156.184
ACKR2	19.2845	16.3053	31.6696	18.8751	27.3861	41.9373	22.7481	26.2553	19.2457	28.8457	6.64241	13.3956	12.7108	19.2313	21.357	28.6572	17.1568	22.0596	15.2497	29.5263	12.9564	23.2078	21.7717	32.429	21.5999	20.3616	23.4049	18.9539	17.1683	13.3027	16.7877	18.1467	17.6802	15.7705	24.8655	15.271	8.9485	10.4207
ACKR3	100.505	106.22	183.336	77.6462	84.5691	86.2713	120.651	92.624	87.2717	84.146	122.406	110.811	120.847	136.212	78.2979	101.657	110.264	108.455	83.3373	147.397	125.953	125.353	77.8657	92.9617	129.555	155.643	137.468	160.945	43.307	72.5476	109.078	190.805	199.734	204.326	121.199	119.391	222.261	344.491
ACKR4	20.9044	20.129	32.161	42.1938	27.321	27.758	42.6629	39.3297	38.4373	27.2938	82.8457	58.0125	9.55294	25.8929	23.0853	26.2972	44.2522	21.6543	26.4224	29.0851	16.1156	38.7157	28.3079	29.3636	29.9839	36.778	25.2674	26.7708	24.6055	33.3381	60.7464	118.087	23.0477	53.2025	5.68828	36.2594	42.6484	70.6729
ACLY	133.8	124.581	162.507	138.02	127.961	111.014	144.975	170.084	153.269	142.175	157.454	138.487	183.242	161.488	155.901	149.948	136.756	141.741	152.499	179.826	129.439	162.11	153.122	127.096	168.813	158.962	182.542	191.565	231.865	198.247	131.824	159.544	159.187	242.068	171.565	191.206	184.235	210.168
ACMSD	7.13443	1.27259	4.39342	4.63021	13.7445	1.59191	4.18868	2.29078	2.36836	2.90834	8.83254	5.48086	10.2498	2.52235	14.3764	3.6738	16.883	0.793052	3.4462	0.744735	5.68427	12.5983	12.9128	7.6542	9.62854	3.6125	3.17777	4.10902	9.34538	13.7335	8.55546	3.2248	8.96611	2.43438	8.91269	5.05679	12.9568	23.7768
ACO1	134.911	134.935	192.999	239.887	270.151	205.611	248.653	201.464	234.061	204.034	225.954	235.871	220.324	220.609	266.773	177.337	257.664	232.607	295.841	221.245	220.91	225.362	242.366	241.184	257.539	230.396	226.805	181.386	241.961	204.397	235.003	229.994	253.382	231.351	167.712	204.669	308.559	231.348
ACO2	1836.16	1550.32	2062.62	1832.38	2333.52	1871.01	2501.4	2133.86	2057.5	2435.39	2745.69	2039.39	1370.37	2144.94	2203.07	1895.46	2286.1	2861.03	2066.63	1950.53	1702.08	2159.38	1830.68	2176.51	2038.55	2387.87	1415.44	1637.61	1196.17	2123.79	2523.93	2468.76	1637.18	1815.54	2225.78	1985.24	1835.66	2171.29
ACOD1	21.545	31.7701	23.7498	14.5053	7.48334	39.4176	8.17958	21.0803	22.3883	18.605	20.4733	11.1572	9.81772	8.80996	13.3466	38.2042	10.8587	7.04382	12.061	17.1094	14.3665	22.0754	17.5238	15.8396	25.0118	16.7165	20.9416	19.2144	20.8995	3.77135	3.28041	16.8066	18.0457	4.95179	20.3216	53.1751	25.507	23.733
ACOT1	444.127	326.102	550.128	430.47	740.377	656.972	792.864	688.984	605.125	607.251	670.765	582.826	383.865	548.579	646.012	595.614	734.495	663.392	581.889	553.113	490.162	528.281	651.09	673.928	550.756	575.231	810.031	920.657	477.597	719.058	661.21	674.096	508.795	620.169	567.625	726.521	576.305	632.696
ACOT11	38.6429	32.7085	69.5184	66.1056	57.066	68.062	58.4217	35.5413	71.7369	72.5192	68.7483	60.884	51.0477	65.0253	57.4117	77.4758	51.7841	74.3292	58.4047	73.1739	42.9543	65.9004	49.5803	32.7907	58.0551	62.5887	43.8916	33.794	40.7717	46.4132	59.5818	66.6694	31.7392	23.9859	54.7288	47.5946	51.3793	21.9527
ACOT12	2.94157	0.392682	0.825862	0.928889	1.24169	22.4502	5.59057	18.8797	10.2251	1.30952	2.16619	16.7743	4.98105	5.71832	4.48674	11.6658	10.395	24.8191	9.23197	0.813853	7.96161	21.7009	1.61312	6.34175	6.26784	13.55	4.11862	4.68712	1.91752	3.68522	17.3605	6.89744	2.08803	26.9759	4.73103	2.36904	5.29934	14.8398
ACOT13	728.715	583.51	711.537	789.639	721.963	685.419	655.029	706.027	615.523	700.602	792.212	723.681	515.051	554.544	1031.22	692.78	899.386	800.833	702.142	628.808	836.836	717.905	851.235	779.264	913.403	926.066	951.869	750.58	806.579	745.167	1147.02	755.898	810.423	738.976	1008.21	729.523	951.633	767.47
ACOT4	31.3606	1.18383	23.445	32.3475	8.52953	31.7743	44.7361	20.303	26.7224	20.8078	56.2768	32.0118	25.0499	36.8959	14.0559	40.7417	36.1577	27.9267	37.1453	42.9734	49.9066	34.217	49.5111	42.9285	18.7108	14.177	11.2686	44.0941	28.1529	1.69609	21.6232	39.1504	23.088	3.69757	32.1665	46.0839	20.3301	13.7187
ACOT6	2.27957	5.81841	5.08981	3.92383	4.22415	1.68248	15.3418	1.22612	13.6143	2.17086	3.19287	21.5209	2.49906	5.31297	2.89355	4.50457	4.64956	2.45048	1.39106	2.38648	1.57529	2.78809	2.22623	3.51722	8.71296	2.77845	19.1478	8.54741	1.90151	3.68721	2.33784	3.28197	2.24443	17.4148	1.79388	17.6614	9.07234	6.16968
ACOT7	68.5246	45.4358	74.8198	68.9829	59.1607	43.1499	68.9806	62.7058	55.4268	61.3205	47.1669	66.2877	44.403	66.6763	48.903	70.3479	43.8138	75.9754	54.7062	65.3892	45.6281	77.4527	34.7992	45.6914	53.2817	66.7091	38.7622	84.5139	69.0378	54.8759	52.22	68.426	56.1691	62.0483	61.3053	47.47	39.7356	52.8771
ACOT8	85.6209	69.92	92.9365	70.2421	74.9352	83.3133	94.2153	71.8717	67.5377	59.3023	69.2612	72.1144	53.7387	71.37	91.9031	58.8948	68.9662	79.1527	66.9233	65.8398	69.6904	84.3141	68.2814	69.785	58.8815	70.9918	96.8118	76.5297	67.4144	65.2224	72.9801	80.0092	76.2783	73.4622	62.9695	64.9566	52.7843	66.2799
ACOT9	377.33	383.34	682.651	349.049	473.523	468.523	315.815	432.876	511.143	477.3	389.356	431.864	470.675	533.661	400.376	506.356	460.16	496.08	432.564	400.168	411.042	456.929	423.589	462.825	373.141	514.987	541.57	486.267	524.047	396.79	448.985	375.074	517.864	417.046	394.152	356.84	527.315	463.219
ACOX1	157.403	176.664	115.83	138.129	122.383	153.128	158.19	157.343	127.599	146.02	164.595	137.547	158.334	127.308	120.112	132.508	154.255	135.933	219.693	126.286	148.796	111.807	161.284	149.864	178.5	134.818	156.041	126.123	117.115	157.689	157.375	141.48	116.643	135.707	154.661	114.196	150.922	107.041
ACOX2	174.962	229.521	254.934	268.117	272.297	233.265	291.729	295.564	296.941	316.619	293.013	221.054	236.388	273.758	356.782	264.167	329.934	308.838	263.29	240.854	264.379	313.54	272.837	281.254	270.04	230.958	241.932	164.742	232.757	203.856	354.152	343.032	218.925	225.601	211.362	179.524	206.479	155.178
ACOX3	70.7188	73.5763	60.2916	30.1706	50.7807	56.1842	57.5935	82.0384	23.1679	33.28	59.9994	48.3348	47.0921	69.2693	46.6104	65.0983	46.1789	59.411	58.074	68.2274	20.8493	33.2339	48.5684	84.9491	49.9393	78.9122	55.1359	54.9045	55.5852	40.9113	50.7595	19.4689	49.4834	29.3012	56.1216	41.835	58.5994	61.6579
ACOXL	10.0881	9.72952	17.2686	10.8749	9.43146	17.0191	16.2368	12.9358	9.99206	13.8772	19.2493	9.81421	6.84465	5.18476	12.8261	27.6279	12.5816	9.75276	10.0012	21.5604	14.113	27.7118	19.449	28.7714	7.33142	9.11188	21.6985	8.65839	13.7336	11.4954	13.1924	4.99772	4.72795	14.4395	9.35477	30.2883	6.65171	4.3323
ACP1	302.912	288.36	322.587	306.084	376.648	308.966	275.781	343.633	301.458	360.972	307.593	286.508	248.555	240.132	305.849	328.247	254.634	219.175	269.016	253.687	310.301	291.685	303.712	282.675	256.231	251.681	312.52	352.671	295.094	293.181	311.711	293.988	279.004	266.01	277.579	269.101	258.481	277.454
ACP2	138.909	143.897	144.333	172.651	137.24	168.611	128.803	163.464	154.531	153.033	166.334	163.989	101.731	130.665	176.339	161.317	130.087	202.289	152.155	204.624	184.806	115.495	107.367	148.967	126.666	111.626	199.947	166.336	165.268	111.131	117.968	123.466	175.884	157.109	175.637	109.955	187.378	187.192
ACP5	101.317	62.3052	11.0116	36.7792	8.84736	42.1697	16.4057	49.182	29.4058	28.8521	31.0639	4.26743	5.98572	24.9732	18.8891	28.77	18.9315	6.46513	18.1677	46.5398	24.5541	46.4873	9.02989	46.1995	4.71011	43.7974	19.0942	6.09553	46.44	51.6303	28.9896	74.1033	59.622	44.1746	17.9268	33.7185	36.5308	47.895
ACP6	89.629	79.59	81.9967	59.5415	85.4168	99.4554	113.318	81.6627	157.52	137.646	89.414	85.0491	62.9923	65.4036	90.6854	51.3922	71.951	45.9248	86.2871	73.7852	104.536	109.38	91.9589	71.5273	58.5877	47.9538	60.0068	37.5164	106.612	92.1778	92.6543	85.0624	51.0868	42.452	79.484	71.4466	53.9895	39.9518
ACPP	6.37898	4.5767	8.19899	2.37934	8.52618	8.04941	24.8558	3.28482	2.49954	4.26602	2.57607	6.19565	6.66432	4.91674	9.891	5.10597	1.19253	8.80583	6.59258	2.38578	11.2878	5.19023	3.37327	7.95032	3.304	9.04301	0.992772	8.89344	9.43644	3.84284	4.53452	4.26139	6.37223	10.5566	5.53526	8.33838	5.12573	11.7315
ACPT	77.3969	62.5902	56.9737	37.5092	31.0892	78.7524	63.9491	47.8271	67.2385	56.113	40.4825	30.0569	28.3726	65.5304	29.0821	40.6504	35.821	60.5023	25.6846	78.7502	20.547	69.7759	33.3722	60.9731	43.2593	73.8928	4.75013	58.0825	36.5852	65.8579	29.0679	35.2677	12.2824	36.7383	20.6392	33.3848	30.654	46.005
ACR	16.6728	29.619	32.7091	14.316	40.1858	60.8072	44.082	51.3981	18.4697	30.2598	41.363	64.8801	13.5	8.64361	54.3999	17.325	15.777	30.6792	33.2319	6.54933	35.5691	66.1189	24.9772	12.6288	41.4486	75.4092	47.9804	43.0947	51.9755	54.3649	19.1987	53.5657	28.2035	47.5129	60.9613	11.9466	36.4089	12.9655
ACRBP	25.9178	4.44424	7.52866	15.1381	10.3615	30.1375	8.36028	15.7177	3.72827	15.5846	19.4567	14.6236	5.68133	11.9488	10.2549	11.2846	2.57978	17.0768	16.7313	5.89406	11.3714	20.6858	4.78647	27.7984	8.14994	18.7503	9.90703	16.9551	15.8796	13.0601	5.98755	12.2094	12.6195	6.70645	17.1068	15.4633	6.29874	15.057
ACRC	32.5757	35.5468	36.7903	32.1067	16.6414	63.3979	3.45839	38.9661	50.6936	39.8771	22.7506	42.1325	25.7788	30.0813	31.2941	42.2561	12.0155	33.4914	12.7781	26.2162	19.4425	26.563	21.7185	39.5435	18.024	39.1195	12.5325	50.3616	36.7189	40.6963	1.45624	5.80289	19.899	23.0842	32.3654	63.4371	21.5649	8.49322
ACRV1	19.9704	18.6662	24.1818	32.3405	21.9116	25.2538	24.6339	22.6341	17.9757	18.8011	24.9982	22.8311	13.6761	11.3514	17.0335	12.1259	17.6783	24.6233	12.3806	22.1024	16.5532	29.5198	14.1548	24.2884	21.2182	20.7386	14.3127	42.6069	24.8802	23.7494	16.2126	27.2885	14.1226	26.9958	16.6339	23.7841	21.1448	18.4962
ACSBG1	5.61766	9.65525	4.97338	19.6361	6.35997	11.3115	21.5259	10.5783	8.69509	9.72017	7.34081	18.0368	3.47391	18.1845	13.9657	7.50373	3.15407	15.8581	7.76074	15.4108	11.002	13.4789	1.49912	23.5368	7.33288	3.71191	11.4582	6.20169	8.96711	20.4081	3.46719	3.75	7.71604	5.21514	8.98126	12.6128	4.67543	3.55463
ACSBG2	10.6727	8.75713	3.58379	2.47595	1.97699	3.48933	2.24905	38.389	2.77545	19.9599	3.76232	3.8087	5.7575	3.0411	6.49734	2.22843	16.9587	24.9126	4.84751	5.19711	7.2053	5.31055	3.00912	4.37361	9.52523	5.63231	15.9045	19.4867	4.34324	2.2223	4.01124	2.47419	18.4562	17.9013	3.30624	8.05474	3.69049	28.5954
ACSF2	75.4374	102.871	28.9754	101.864	108.445	54.3268	104.12	64.9573	63.1239	90.1908	65.3218	106.743	56.3835	84.7258	123.118	110.669	110.566	132.654	70.4327	88.5162	87.9467	113.484	141.447	145.177	137.242	121.917	99.8911	22.5079	38.3291	44.5584	105.45	84.9859	110.515	80.3486	112.504	40.7261	67.167	15.3505
ACSF3	9.88974	21.0067	8.24854	31.3857	4.10765	4.44963	8.42322	15.2759	20.0025	10.2253	11.7684	18.0002	15.2959	22.4255	21.6711	7.48884	14.0193	35.2956	16.1493	16.3036	13.7267	14.2052	26.8709	21.7891	14.8791	36.1675	10.4289	15.6674	16.7188	19.0264	12.7812	16.9888	11.3887	6.2459	19.8904	17.7487	5.58791	6.45122
ACSL1	1904.87	1625	1792.26	1998.87	1330.44	1046.62	1637.2	1233.18	1689.73	1698.03	1343.92	1074.68	1288.05	1499.97	2140.04	1574.83	2519.72	2364.85	1761.06	1311.64	1346.32	1413.48	1664.16	1449.57	1779.44	2001.09	1837.04	1734.5	1711.05	1937.86	1585.88	1294.91	1147.71	1470.71	1627.8	1624.52	1446.47	1242.59
ACSL3	463.828	518.241	457.395	495.812	609.32	669.365	577.79	600.773	575.848	649.487	614.159	584.973	610.433	541.17	677.75	515.911	614.334	569.7	792.628	588.974	740.712	562.878	913.402	567.27	582.792	555.187	447.943	367.2	495.158	504.656	606.117	556.819	726.593	635.758	569.09	541.942	607.098	431.315
ACSL4	76.9538	56.6778	81.4597	49.8154	71.4395	37.0491	51.5464	84.2313	72.1731	64.935	40.4761	53.6027	31.9572	51.8147	41.574	88.0597	39.1951	52.2791	57.0746	58.8141	50.4265	69.9435	51.9138	76.3426	37.4212	59.3703	36.3257	69.5399	50.9598	52.7266	36.3361	51.0932	48.7678	69.0847	40.787	66.5297	47.3356	62.6026
ACSL5	96.3573	82.7691	115.08	103.688	90.006	100.589	85.7103	80.5351	73.1379	103.792	71.7858	77.5092	86.8271	89.2848	73.4509	78.2114	82.3785	79.8337	109.886	128.095	73.6162	95.8533	77.0932	63.1867	95.2206	105.496	124.984	121.57	89.81	106.185	64.9903	90.2435	111.733	96.9676	88.6718	98.6286	60.4344	117.773
ACSL6	9.98869	23.44	29.4197	5.49031	24.5017	11.3474	12.3517	26.1136	16.0905	19.2169	19.3493	22.8273	5.46826	15.0189	12.5781	16.9391	13.8195	13.513	12.476	13.3892	12.632	15.949	8.19527	23.4114	12.4283	12.6679	15.0239	22.9902	15.4568	18.764	15.9301	13.4296	9.40978	8.71538	12.4793	27.2981	15.3296	16.6067
ACSM1	3.25884	8.19676	6.46367	21.8252	17.7702	7.84018	5.52426	8.45432	4.31907	6.3399	3.93469	13.0775	8.73639	10.2483	14.686	2.62178	2.53969	7.69026	5.3436	14.3165	9.61975	18.3134	2.29836	9.23558	5.47378	11.436	3.81788	10.555	10.9273	4.92108	3.52444	12.7515	3.32663	12.2244	5.55855	11.0957	4.27384	17.371
ACSM2A	1.91102	11.6446	5.40404	17.1664	10.9198	22.1523	13.0076	11.4547	1.12969	3.29518	14.7883	10.1099	2.15467	7.38037	8.33452	10.6099	3.76653	1.95025	4.69849	11.1797	1.28197	7.14203	5.90611	9.08469	0.479833	15.7086	1.62574	30.2129	11.1464	11.5142	9.77894	4.6683	8.75483	5.21832	1.80178	9.40731	7.25458	9.4096
ACSM2B	6.11716	7.44867	3.74932	19.3452	15.1959	5.45478	13.394	17.1217	13.3577	11.438	10.0819	7.74285	6.47433	2.52893	17.4477	8.51274	11.6958	5.31712	5.80895	5.99201	13.7089	11.1849	6.09832	22.3199	13.8694	16.5775	7.24365	12.05	12.215	7.0448	7.85777	14.0427	1.45957	4.92706	6.86191	10.65	11.1809	5.78598
ACSM3	27.5758	20.582	25.5498	64.894	12.7848	12.564	30.3804	16.2078	17.9396	21.9183	30.2611	23.1075	3.80261	14.3675	10.2532	19.2788	13.9855	8.35551	21.5713	15.008	17.0875	30.0826	22.0369	16.3754	24.0615	13.4157	7.39652	2.99631	7.08276	15.0941	18.5458	34.1797	4.37639	7.44429	2.89255	2.92353	3.71002	16.2939
ACSM5	17.7139	14.3563	24.0277	53.236	47.6828	47.2271	19.8998	21.8204	54.9944	91.4143	20.541	20.1928	20.6441	21.3783	16.8426	18.3387	10.5992	13.1994	18.1218	9.89538	68.2074	49.6985	20.3714	26.4718	18.7144	20.6178	4.11415	9.82258	26.1977	31.2988	23.8675	23.0157	43.7767	26.9921	6.69514	17.9851	18.6426	8.76643
ACSS1	36.9006	22.3618	54.4229	78.1857	61.8762	62.8113	71.7549	45.7968	56.7418	62.1085	62.8664	64.0406	79.1548	54.5843	58.4296	47.7674	94.3881	77.1008	79.3947	57.6053	61.4029	35.7971	62.7406	49.0639	57.8676	42.7677	52.6859	38.7801	64.0345	40.9363	82.9992	68.7738	35.8948	31.4433	51.5163	40.2262	58.3535	40.7946
ACSS2	279.348	254.656	184.163	272.383	217.969	221.837	280.69	301.926	224.273	215.635	233.905	174.201	199.817	255.226	326.788	280.635	293.094	256.31	299.486	174.378	237.398	271.752	339.365	256.628	309.081	307.5	332.536	218.126	258.295	183.882	354.72	245.041	305.921	158.804	353.419	347.695	255.652	260.527
ACSS3	115.459	124.401	178.312	167.687	159.813	139.646	156.385	124.171	123.24	117.597	129.649	113.744	97.747	123.759	109.2	112.538	113.107	139.405	129.771	94.1804	119.31	134.857	130.506	117.753	97.3071	143.889	102.009	115.652	119.717	111.283	159.674	147.205	126.726	105.227	117.592	128.994	85.8685	76.5551
ACTA1	13436.2	13290.3	15039.9	14326.7	14748.7	13030.2	14337.9	11565.5	12395.2	5445.13	12549.1	11872.9	12341	14584.3	14577.8	13090.9	14826.9	14502.6	11191.2	12805.2	13523.4	12801.6	14867.4	14349.7	14378.6	16253.4	19125.5	15818.6	17945	11442.7	4716.05	7784.52	14601.7	10659.3	11190.9	9548.27	14853.9	9557.52
ACTA2	419.637	561.025	345.849	409.291	335.983	377.437	392.546	412.065	423.927	308.478	440.637	836.329	1905.68	1675.03	647.968	478.342	1285.75	541.563	409.547	574.438	769.897	370.631	506.948	648.049	546.443	471.347	846.948	674.383	1041.57	868.029	839.072	803.197	740.543	578.268	769.512	529.569	442.505	862.131
ACTA2-AS1	29.609	38.2725	11.9026	38.0559	13.5505	26.0992	40.6197	33.6119	50.9368	22.3868	16.8767	56.213	26.5456	18.416	28.2057	26.2452	13.6807	23.7513	15.8743	21.2328	26.2968	39.2107	26.1464	16.2996	21.0945	32.2058	21.3561	45.3241	26.6795	35.8086	32.4643	37.3766	28.0367	51.8769	21.7123	65.7457	35.2529	41.3975
ACTB	3552.69	2988.06	2932.44	2896.66	2904.31	3191.28	2819.08	3439.8	2635.79	2175.17	3399.36	3519.37	4722.3	4606.97	3564.4	3988.25	4054.65	3758.89	3518.44	4992.72	3455.05	3447.52	2702.98	3454.11	4068.17	3967.86	4924.12	5651.92	5041.8	4483.59	4038.52	4403.78	5074.19	4765.24	4224.3	4459.07	4863.2	7763.91
ACTBP9	76.5663	70.3275	69.4528	46.2447	70.0899	84.2109	77.8339	76.7953	72.5307	61.6757	89.1623	76.949	67.1493	110.369	67.0664	105.65	81.8757	130.807	49.8193	121.001	39.0361	94.8386	64.9892	104.898	63.9388	98.5658	69.5726	85.0043	81.5543	98.5722	59.5904	67.8488	92.1461	72.0213	30.7519	42.8053	64.4578	122.469
ACTC1	11664.6	12673.8	12165.7	16805	14106.3	13933.7	14850.5	11613.1	11229.1	9014.88	10955.5	11544.6	12833.8	11899.9	15752.8	10775.9	13868.8	13529.3	11658.5	10797.7	13657.3	11585.1	12970.8	12694	14806.6	13891	16150	14973.4	17517.6	10771.1	13843	13752.8	13031.8	10915.3	13891.9	10688.6	13712.4	15840.6
ACTG1	2790.93	2761.76	1741.2	1818.26	1830.93	2083.32	1973.76	2362.94	2028.61	1761.88	1868.98	1960.52	2994.04	3213.69	1939.89	2793.16	1909.08	2028.26	1675.95	2895.72	2008.3	2616.05	1719.45	2068.7	2363.65	2336.01	2531.54	3486.46	2748.24	2185.42	2034.66	2612.62	3053.42	3158.35	2441.34	3071.98	2620.84	4890
ACTG1P17	11.2113	10.9336	15.0081	32.2167	7.20913	29.2012	14.1469	5.11293	20.2238	10.2398	5.20505	11.4555	7.52228	15.2434	14.6295	8.83888	7.64191	28.6014	13.3024	12.541	15.7081	16.2997	17.8009	7.32004	18.2304	10.811	7.29574	9.72376	13.867	26.4937	12.4702	18.6308	10.2867	18.7068	5.80208	20.2924	11.788	25.565
ACTG1P4	96.3899	90.8318	104.868	147.764	110.069	106.141	117.545	104.466	102.706	153.138	185.418	131.365	180.974	119.356	125.742	77.7005	155.451	119.061	116.445	96.9324	173.823	103.765	141.497	121.032	131.914	98.9158	60.765	74.2836	69.7317	113.963	122.583	102.719	90.8158	79.8244	82.1656	79.7141	58.8024	49.5502
ACTG2	50.7546	49.7838	16.5753	64.9694	90.1067	63.9911	43.9636	87.4394	53.2343	81.5375	77.1994	114.242	74.9004	58.117	90.7091	46.8449	228.864	133.24	73.6792	79.8705	155.326	51.9527	107.463	104.107	117.774	75.8414	142.995	114.407	54.2178	110.047	77.9625	88.4719	131.994	99.8729	138.711	69.0699	136.438	133.208
ACTL10	18.2168	23.3612	72.3547	54.3405	37.1035	59.9095	35.1407	40.7349	46.9458	49.8808	46.8873	70.069	25.3328	37.1587	34.9699	4.78799	11.9754	40.2531	21.4739	9.90685	20.8761	54.384	16.5282	15.2143	17.8716	39.1871	19.9502	78.5759	1.37471	71.1368	8.71662	3.43689	23.341	52.1493	19.1331	45.6465	36.4129	24.7848
ACTL6A	214.929	188.702	168.38	161.208	191.699	160.023	202.438	209.299	180.677	203.857	210.208	239.035	171.962	196.261	178.839	214.904	197.972	205.419	181.455	227.112	214.544	188.209	200.268	192.818	170.383	174.78	201.877	220.199	197.032	226.481	167.608	226.808	224.547	226.423	253.684	204.645	257.831	281.043
ACTL6B	12.3235	2.24076	10.2749	6.90217	6.0699	3.37686	4.01055	3.40328	12.6866	3.05599	2.6282	3.09276	10.4975	3.82759	2.31065	3.70821	5.68339	2.74412	2.25057	11.551	2.7927	12.4277	2.96073	3.68341	5.00996	8.40825	1.85261	14.1255	2.48052	3.3851	2.32328	1.96946	11.0993	3.10129	6.5082	2.42667	2.72673	4.04634
ACTL7A	10.9962	4.13316	30.8444	18.1876	5.65395	6.42994	4.05235	30.9393	18.573	17.2178	39.5805	29.859	6.55816	4.71523	12.5123	12.2446	17.7026	33.2337	4.99274	2.91956	11.1382	34.9057	36.0285	41.9288	25.8437	4.68226	18.3471	18.9219	4.23042	12.3886	6.77657	7.13767	5.54267	7.13561	49.9307	7.21243	7.09058	24.4184
ACTL7B	30.9096	3.01517	4.74433	2.46671	7.17893	4.0661	5.05801	5.40087	2.05052	1.65462	6.43874	3.83151	3.36343	11.2228	8.79327	3.51461	8.70683	2.57258	4.06257	25.8024	6.08903	9.622	5.6672	3.53734	12.0788	6.61463	2.92503	4.36105	6.77393	8.93326	6.44775	2.37363	6.21694	28.3723	6.90088	9.58959	7.72131	7.85289
ACTL8	3.7031	7.24931	12.3515	7.61933	14.0803	9.53014	4.43939	12.8001	7.28745	9.19945	5.06991	8.46539	2.20662	20.2295	4.30793	4.81666	7.20627	6.2494	5.11201	4.50702	2.73062	5.32233	8.01283	6.40921	4.58974	6.86723	4.40748	9.00784	3.31796	9.3674	6.27304	4.35963	7.15837	26.5638	8.25175	3.886	7.23665	13.5459
ACTL9	0.794031	12.0805	19.7301	1.20605	3.72589	14.8306	4.37728	1.95397	11.8505	15.3589	1.288	6.75833	16.8656	11.28	8.12098	18.3467	29.9478	11.7899	20.6137	1.57986	1.76133	5.35422	16.5066	26.4615	7.46084	9.09054	8.48304	24.999	8.66712	6.59596	18.5441	14.632	11.4393	13.8796	19.4035	1.39414	4.19716	8.04509
ACTN1	565.511	607.47	340.586	249.446	197.731	203.049	199.321	261.17	248.465	201.036	203.551	305.799	575.181	681.511	282.051	628.149	237.65	260.931	307.298	495.2	301.713	361.873	227.498	274.067	336.233	374.972	236.692	333.155	416.977	342.097	224.393	263.519	513.046	485.627	291.299	346.833	583.819	722.415
ACTN2	2989.45	2893.15	4041.77	3246.52	3569.22	3399.97	3140.58	2997.75	3193.76	2623.73	3079.04	3156.2	2412.36	3055.89	3490.06	3313.8	2893.37	3369.04	3140.36	2987.23	4207.83	3777.3	3443.83	3244.53	3781.14	3374.54	3877.15	3903.59	3259.74	2750.76	2522.24	2652.94	3585.84	2678.28	3280.45	3301.86	2856.26	3432.32
ACTN3	17.8634	2.61428	12.0812	6.00497	32.9443	28.2368	3.98051	16.8015	4.31753	2.21318	9.99475	15.0086	20.8966	17.2859	19.6503	4.46464	16.9653	8.68582	12.891	3.27713	3.55508	27.6323	3.50447	13.0167	9.04207	28.1784	2.75126	24.6501	15.9459	17.0625	5.63228	31.6242	10.3755	8.95982	29.3791	3.44616	4.97408	3.45591
ACTN4	141.98	180.425	139.385	116.987	180.827	152.066	227.008	177.72	152.509	106.111	154.025	187.766	396.906	307.959	329.067	178.497	343.816	243.972	341.956	313.134	295.162	197.099	246.175	171.518	268.858	234.24	167.056	164.12	225.797	110.903	281.733	279.817	283.845	183.865	263.457	155.247	283.1	215.308
ACTR10	1247.56	1069.21	1182.49	1514.92	1361.51	1324.31	1304.2	1401.1	1239.81	1175.05	1127.73	1061.44	1181.81	1363.43	1394.87	1195.4	1413.14	1473.93	1193.86	1248.32	1200.38	1300.98	1292.08	1306.76	1278.16	1422.26	1483.67	1142.66	1493.66	1182.46	1427.36	1374.63	1338.46	1160.14	1402.69	1185.18	971.98	1143.67
ACTR1A	435.188	400.878	448.817	337.364	375.497	345.159	321.674	322.378	342.861	370.418	383.284	361.243	320.319	420.496	377.485	484.615	331.381	373.578	341.176	378.374	352.57	421.704	362.104	409.776	342.918	409.762	387.484	327.336	430.532	393.985	422.061	394.25	388.367	350.963	365.948	312.439	411.029	340.061
ACTR1B	298.971	278.871	303.942	250.936	305.966	312.661	296.285	339.292	340.987	247.479	352.365	303.007	315.669	497.245	350.417	417.646	335.337	374.489	338.114	473.827	317.808	429.506	332.112	365.061	330.264	343.052	306.632	275.299	331.995	313.523	356.563	318.857	296.329	240.185	319.538	267.104	354.719	350.288
ACTR2	362.698	355.364	387.942	365.091	364.248	347.48	308.043	345.566	378.472	377.422	462.856	483.917	295.567	312.643	202.243	336.61	313.808	376.834	355.993	443.897	246.801	319.453	247.864	326.696	315.001	348.133	247.805	375.111	258.821	473.912	252.373	304.45	243.867	468.091	217.783	322.241	260.328	371.958
ACTR3	848.918	872.751	736.878	542.646	642.224	637.452	580.913	619.384	611.775	564.317	633.801	707.326	700.557	665.333	605.726	750.441	582.745	564.845	647.197	742.603	642.436	631.759	642.762	629.719	621.028	646.235	879.319	1170.76	758.183	690.308	593.176	601.865	901.606	917.235	744.02	818.629	740.23	877.836
ACTR3B	55.8218	53.6726	69.8238	53.5892	62.6057	61.6579	82.4355	69.0376	61.9272	60.677	59.2886	70.1694	64.8228	89.5667	61.2642	75.3264	82.3203	80.0393	75.7403	51.6638	65.264	61.8833	59.7879	46.8307	57.4091	66.0201	43.3173	68.6783	54.5272	69.2915	57.1575	36.2331	44.4255	42.9381	65.3278	68.2867	49.1422	22.9941
ACTR3BP2	17.1854	6.59047	6.00993	24.9279	11.9348	25.8516	3.20537	12.1284	13.0205	13.0094	13.8834	14.1486	9.66047	15.6161	18.8036	13.2251	10.0301	9.00254	9.11232	7.00202	11.1209	12.0759	12.1815	11.5364	9.51984	14.5106	10.2302	33.8682	7.19233	20.8904	8.33672	2.73382	14.6868	18.1183	23.0204	35.0381	15.8978	9.65428
ACTR3C	41.3639	22.1674	52.2594	5.33398	25.1027	40.1879	11.0934	5.89546	37.0639	45.4158	53.9695	37.4709	17.2326	24.4777	7.20441	24.1513	8.32635	23.8801	6.56268	18.6883	35.4946	35.9835	47.9516	33.7583	26.0919	30.0807	56.816	6.39491	30.4854	7.99901	23.0844	24.4966	33.5517	24.9341	46.0647	55.5064	45.5026	49.5985
ACTR5	42.4779	35.298	33.5374	33.0204	5.22178	24.9503	44.3612	43.7263	43.6789	18.7799	54.8946	58.8495	26.3321	42.0513	35.1869	27.7114	31.5056	41.2424	28.8383	54.5842	34.9338	27.9482	34.5146	32.8894	48.162	53.6441	22.9108	50.599	30.3944	44.737	26.5254	32.7126	37.2995	45.913	29.3919	53.7663	26.4689	24.2496
ACTR6	129.454	139.875	121.757	96.4556	122.043	109.589	105.258	148.347	136.203	163.405	132.337	120.85	122.58	165.473	125.893	177.223	111.427	120.894	132.191	137.264	116.536	131.275	136.178	135.331	107.595	119.025	83.6919	75.0282	100.729	93.127	89.9739	111.764	123.087	124.394	94.0085	85.6113	89.2969	71.9148
ACTR8	117.553	142.355	130.599	161.861	116.225	111.989	125.364	113.294	119.312	132.248	154.839	142.895	96.3953	110.072	127.798	101.298	108.316	109.752	112.351	110.995	107.366	103.283	124.7	129.321	111.155	132.465	106.429	110.478	157.146	153.457	97.5921	101.208	122.871	111.397	132.551	118.616	123.835	103.458
ACTRT2	2.95876	2.13431	2.28689	2.32614	3.14361	7.19635	2.35984	3.97323	6.31013	1.95497	9.46968	2.73163	2.38139	4.90336	2.15665	1.70678	1.94106	3.48734	1.59104	1.8395	1.50373	3.91089	4.17224	3.31369	3.39106	2.82119	6.0193	6.05453	3.00873	3.44472	3.17259	3.35165	2.77648	1.84849	3.32497	4.52189	2.52434	4.19656
ACTRT3	6.70744	15.5854	5.2435	24.4504	13.7161	6.09783	3.53242	9.71245	2.64415	3.52507	20.5495	2.24535	3.58663	30.8621	14.2422	32.6976	8.44681	17.5197	13.8476	14.645	12.4265	29.6721	13.8416	32.2374	4.20012	17.7497	17.2073	23.4812	13.9429	12.0393	13.5492	20.5456	16.9873	32.5042	19.2106	9.83108	17.1239	29.022
ACVR1	421.31	345.915	295.801	355.065	296.226	262.765	314.122	282.86	314.961	281.585	358.522	370.498	340.454	403.164	293.22	359.798	320.209	338.617	298.431	290.624	215.845	274.185	343.044	392.113	323.741	321.161	304.238	291.62	351.705	287.547	339.919	442.416	328.332	411.115	313.973	330.254	280.577	304.389
ACVR1B	49.8754	59.8666	59.7026	60.3512	45.7182	64.6553	59.2104	49.453	60.5484	57.1994	60.9013	48.8331	57.4343	44.9915	67.1989	47.228	52.8226	40.8111	48.1497	47.136	52.5332	40.6034	60.8645	72.6979	54.8031	52.6943	69.6919	95.2262	58.489	66.5365	61.3362	54.9958	76.1927	72.9222	63.2916	60.1279	57.6254	75.8561
ACVR1C	15.2779	16.7965	10.778	2.22803	32.4442	11.272	3.08866	26.9541	8.22618	8.66853	25.0403	11.9127	64.0353	14.325	20.8814	22.2916	14.221	10.2996	10.4202	7.16021	21.9013	22.6746	20.4502	13.2087	22.1528	8.61842	16.7433	27.7685	15.4137	26.7358	17.4683	19.6851	11.0523	20.2057	9.08128	30.8889	14.7906	12.5698
ACVR2A	87.03	107.443	127.574	126.882	105.269	102.49	98.8879	99.6486	97.583	103.538	113.356	115.121	145.877	97.04	225.976	107.208	106.43	104.347	111.619	108.588	132.591	147.803	121.926	103.12	112.082	91.9183	123.895	115.399	120.171	123.363	97.5736	93.0667	93.6191	123.543	115.142	97.9925	144.618	88.009
ACVR2B	26.9186	60.9507	13.5686	33.4238	51.9182	54.6876	64.6456	43.3456	40.5196	62.8779	58.2647	38.5869	68.5293	54.8563	74.177	54.1526	33.0593	27.1928	53.7186	40.9396	45.2851	71.4141	63.3313	47.3944	41.108	32.7171	46.2436	63.5018	54.5079	59.0713	32.1396	49.277	46.8758	57.5301	60.3797	44.0977	39.0638	37.1671
ACVR2B-AS1	46.0226	33.942	13.2195	52.1681	52.4102	41.9226	5.11824	4.42295	12.2025	25.811	47.3242	40.9678	18.6289	21.9111	25.9134	49.6541	36.1207	24.2576	48.9974	43.9703	17.2596	3.09509	24.9577	42.4776	51.9845	41.6326	24.7501	58.5768	36.8201	31.7777	26.1806	4.80386	3.8711	37.1868	51.249	44.4355	26.2548	30.4814
ACVRL1	90.2194	121.839	55.3998	71.7204	68.0596	117.689	65.0046	77.8294	47.283	43.4141	48.6216	37.9232	74.0112	62.5226	69.6368	59.5558	37.0492	55.0461	63.1794	74.0248	70.0729	63.9496	61.3778	81.1263	67.0222	95.2942	80.9427	162.084	51.5922	70.2786	91.094	79.0664	92.6317	93.648	83.6636	72.8153	69.7135	103.256
ACY1	2.66785	7.5747	7.14001	6.29759	7.05171	6.38301	5.2704	6.1422	5.26585	12.8009	10.1588	5.33209	13.7992	1.93623	6.22401	5.78077	8.40018	4.57395	22.5724	3.73364	3.14628	14.0868	3.22425	3.86409	11.6735	4.3679	7.8488	35.8323	4.3803	6.0423	3.78037	4.28997	5.29566	9.33823	4.61018	7.4323	7.06265	8.31782
ACY3	4.87375	2.56399	9.87314	38.3443	15.8029	30.111	26.8209	9.95269	15.9282	15.1955	19.9622	9.51511	6.07789	13.4676	14.5357	13.3679	12.066	4.56558	8.35891	11.2501	9.62539	22.0205	13.6803	5.22558	16.321	23.5071	14.1862	57.5353	8.01394	5.15845	27.4281	13.646	23.1982	30.0925	19.5027	6.49847	15.3604	14.0847
ACYP1	95.1272	114.425	68.4735	99.068	76.2795	46.3043	51.7748	63.3182	60.0944	45.7646	86.0353	54.4309	83.741	58.6974	69.2985	111.953	73.8645	116.513	73.1585	112.328	157.609	69.687	109.578	89.2639	114.38	72.9639	59.4062	51.5999	60.121	92.3624	69.039	55.4136	63.3481	78.5266	83.8282	81.398	82.7012	50.0976
ADA	48.7613	33.9212	34.6145	77.3576	23.0141	43.8236	44.9114	70.7622	46.8141	30.9088	68.3788	52.6892	35.6248	30.3249	72.5828	18.4083	51.674	57.2602	67.2919	47.1955	35.4836	51.7089	41.9839	28.1044	83.8193	69.904	136.609	57.411	64.9937	43.2649	80.6874	81.6862	122.523	25.987	72.8027	64.2134	64.1004	78.4326
ADAD1	23.1356	10.2921	33.6728	15.4473	11.3532	26.788	22.0803	33.8486	25.6404	22.3198	29.0634	36.6983	9.25837	21.7113	28.3198	18.3753	15.3386	17.0025	24.0462	15.4771	11.3639	35.6907	9.9048	19.7505	13.8733	29.0835	2.3988	40.6677	27.0587	25.643	20.1879	31.3933	5.06123	37.9153	22.6551	24.1072	21.8548	9.97759
ADAD2	9.18583	3.88704	4.78708	3.43461	17.1341	78.7098	34.4295	6.5666	37.0947	11.8777	11.5104	46.5477	5.32412	19.6445	51.4656	109.897	6.22305	31.4787	14.6063	17.693	3.61502	42.6475	2.88625	34.1072	7.18285	7.61986	7.59597	36.6417	24.5354	36.1977	4.08006	27.2548	15.5757	5.31831	8.45819	10.7996	4.72969	11.1328
ADAL	64.7126	73.387	104.533	60.009	111.461	81.7461	111.006	78.206	82.0872	80.4575	81.6389	85.0644	61.6937	81.3332	86.1886	82.2207	92.0325	66.1147	67.8391	69.2299	90.2107	84.3423	83.6372	82.3878	79.0247	100.9	59.3175	47.9204	94.5695	82.9249	99.6296	91.2309	46.791	61.0512	70.647	63.8482	98.4346	64.8043
ADAM10	374.576	339.119	286.219	360.727	359.175	315.085	325.307	369.516	374.023	428.53	326.867	409.572	308.569	294.841	242.144	238.862	293.907	367.529	303.713	354.828	302.244	324.393	315.704	263.36	287.577	306.983	241.012	343.335	263.572	358.414	202.979	316.031	293.875	370.855	392.291	447.596	287.709	252.728
ADAM11	4.12839	6.27189	7.4144	27.0126	19.5771	43.1086	28.013	8.77687	27.7094	27.9538	17.0862	11.1726	4.8901	9.34308	14.6314	9.81898	26.0171	35.8835	13.1503	11.4083	18.5152	22.8737	23.0608	21.065	23.052	18.4572	32.2853	54.9142	14.7865	25.1538	28.0314	27.9804	9.61503	14.4756	33.3328	35.4193	20.7344	21.9228
ADAM12	12.4179	9.35385	9.26427	21.6185	8.75732	14.7644	8.56664	18.3309	9.20913	16.3256	5.67633	15.7539	17.1781	14.521	20.2041	15.1736	11.3836	8.07676	17.7562	16.7878	21.3387	26.6772	12.5411	18.0945	7.28838	14.5089	13.5792	29.3184	34.1718	22.9798	10.8493	14.1739	10.793	17.4243	18.6752	9.24851	17.9178	14.5472
ADAM15	39.0407	27.4762	36.358	21.1996	63.3542	60.9257	6.87499	103.981	75.1462	38.1849	43.659	32.8878	76.5447	118.492	79.7767	72.9737	40.6907	108.867	37.3794	90.3509	85.4157	58.3201	76.5302	49.8358	54.6455	51.6935	53.8698	27.1317	37.989	29.8233	61.653	78.8463	87.1363	43.4245	53.5141	95.1945	60.2905	85.7043
ADAM17	102.811	81.2019	124.084	104.937	102.449	92.6878	104.453	94.6475	91.6108	98.9222	117.327	110.16	108.926	98.2474	72.5653	92.6614	85.34	84.9224	108.816	107.089	93.4636	63.0686	62.5518	87.3219	86.8771	84.4732	132.173	142.995	91.7707	93.2606	99.0924	89.6846	89.2001	105.488	86.6084	98.0022	91.8813	100.998
ADAM18	10.4535	7.20658	19.0567	12.4211	7.44932	2.3234	35.1434	16.2609	15.3736	11.8478	24.8695	11.6155	10.2807	7.81884	13.0539	5.96981	12.4498	14.3008	4.09626	1.49196	13.3	14.7734	11.2106	25.3015	8.49086	4.54773	15.0255	8.76509	8.1558	22.2626	7.26804	14.5321	20.0449	14.1464	17.1964	13.8095	12.5636	7.48775
ADAM19	75.128	68.2231	58.699	47.7629	77.5677	58.5036	62.4394	61.0785	111.984	78.7149	81.0248	99.9711	51.2777	103.704	32.29	69.8217	73.6388	99.3997	67.705	66.0455	92.763	70.1689	48.3638	68.2875	59.417	81.0607	158.485	225.554	68.1551	44.5331	48.9985	72.6437	82.7392	71.8039	85.886	98.6557	180.438	122.681
ADAM2	9.68938	9.98549	4.89527	1.35819	1.85099	0.958354	1.507	2.53048	4.02306	7.21636	2.31291	5.75521	1.07384	1.25393	0.566389	0.551762	3.27431	0.705129	1.60046	3.80652	1.67136	19.1537	1.71665	5.33569	11.434	2.25652	1.09807	2.42478	1.06793	19.0063	1.38614	2.16885	8.81893	2.0509	1.39832	24.6877	8.38277	18.192
ADAM20	16.676	11.8806	33.5428	8.1563	20.5753	27.0598	10.2162	32.0403	23.8996	36.501	5.49648	30.6381	14.4396	14.7114	28.3145	11.0609	5.57641	26.1468	11.5318	9.18232	22.0556	23.2611	12.9726	31.5359	21.362	14.443	16.4379	21.4328	22.514	3.69751	17.4338	11.0244	21.0496	17.3062	9.98381	31.8595	11.8806	18.0079
ADAM21	24.2141	22.0107	22.4213	21.3363	19.6253	15.7099	32.569	19.4373	28.9113	25.4116	18.547	14.84	19.3233	13.0304	12.7322	12.445	10.1828	17.6276	10.5375	2.41581	17.4878	15.3979	12.8657	25.6813	15.0659	15.2586	4.8828	16.0417	6.13894	11.4232	15.5736	30.926	6.07726	20.7424	16.5739	22.1796	11.5672	11.9394
ADAM22	6.62044	10.4923	16.6414	17.1095	19.072	11.6548	13.9485	15.9877	21.1637	12.2583	10.4435	17.2784	17.801	19.9012	13.935	11.3938	8.60576	14.0262	9.95489	4.23929	11.325	12.83	11.8215	17.4242	9.52829	17.9241	13.4648	18.6775	16.7739	12.4486	13.5563	17.6861	13.1231	15.3889	10.1838	6.77686	9.61198	15.2954
ADAM23	247.811	190.831	104.129	127.887	168.71	205.123	161.913	100.559	130.524	184.415	171.229	155.117	126.204	131.695	154.507	136.954	171.871	174.147	183.622	115.082	137.002	151.8	150.07	202.893	172.379	180.019	145.572	163.597	130.862	214.775	195.48	183.117	135.903	123.198	141.602	155.957	143.882	122.28
ADAM28	6.19981	9.07882	11.7987	15.3954	9.08621	16.2003	11.6511	8.51428	8.20684	4.30228	16.5843	13.7132	12.3304	6.95746	12.5533	18.2919	4.05662	10.7561	7.69461	25.5087	4.17002	6.47285	6.6748	14.4207	4.60415	11.5144	2.46099	21.6851	14.5639	10.8936	8.2412	17.5417	10.4886	11.1655	6.92113	23.6115	10.1739	18.2342
ADAM30	9.16293	14.171	31.8218	2.36976	12.6505	3.85344	5.07082	6.90082	17.2573	7.67491	3.86392	13.3635	9.81939	15.086	5.30805	6.44536	6.29333	10.2059	13.6981	3.63761	3.03579	25.4463	11.2268	2.83237	11.3472	9.51527	4.27761	11.7524	24.5416	5.04745	10.0861	12.8903	3.84125	24.1433	6.50917	5.89281	9.35837	6.48844
ADAM32	0.668462	28.2898	16.2633	17.1035	17.6177	2.92316	3.6617	12.5277	17.1658	2.25163	3.00449	19.5185	1.23554	7.39858	1.94869	27.9437	4.66346	21.0146	5.52814	5.97503	4.6677	17.0564	14.837	13.6044	1.05686	18.2249	24.8065	8.83744	10.1297	5.47356	1.82669	25.2899	13.5635	18.0584	2.87814	32.3237	2.8554	24.7484
ADAM33	64.6877	62.3901	55.6676	94.4612	36.8177	94.1555	89.5656	72.7042	67.0312	59.4602	75.5128	71.6186	102.639	82.151	75.9524	84.5855	78.636	129.361	71.0633	97.3119	56.9274	80.5903	93.2536	106.848	40.0299	85.5259	36.7239	26.311	46.4208	72.3332	76.9045	69.6068	113.782	58.629	40.1334	35.6901	42.2715	54.1199
ADAM3A	5.92076	8.51197	27.3104	12.4632	2.39813	15.6598	29.8757	20.4986	4.3426	17.8112	4.79342	12.8626	12.2923	12.0466	11.5331	8.90239	8.97512	2.71837	2.09732	17.628	3.04807	12.6618	6.63069	3.24512	11.8461	18.731	4.79505	32.5797	8.3627	18.9341	7.99877	27.93	6.95002	27.8164	9.32421	22.7438	7.49568	14.2328
ADAM3B	3.25649	1.87213	36.2436	3.3454	37.919	5.62607	12.0504	35.6132	3.57829	22.9164	13.263	16.1597	2.06393	10.2416	2.88518	16.889	0.964064	7.2158	2.97016	4.00678	16.2003	27.0144	9.72618	26.1805	7.79197	8.45345	24.271	7.02032	10.2421	16.8355	17.8769	14.7104	1.0199	24.8434	3.72443	1.05063	8.86277	24.1658
ADAM5	18.7552	9.12493	29.3976	28.5636	19.3352	15.5021	13.8822	9.07244	12.9808	4.06617	7.15937	11.2605	18.8562	10.3947	42.9496	13.4136	24.2227	16.8876	16.3103	3.22991	8.44231	31.8342	12.6337	15.2731	13.831	22.9408	9.1678	3.38361	12.8199	7.7663	19.901	27.1761	14.5749	4.18359	19.4783	9.02103	18.455	40.4303
ADAM6	28.1847	26.398	6.02178	27.6941	25.591	21.4526	5.99086	8.00098	17.0863	20.7972	19.3985	2.68214	4.04173	11.3054	9.91941	13.0068	20.4731	4.37118	18.9668	17.0389	5.31182	37.2902	23.0947	27.2547	16.4458	22.5751	3.92069	4.34772	3.46239	25.98	10.0184	4.53193	6.36385	25.7771	14.1203	9.66461	22.7724	35.3898
ADAM7	6.24887	4.9414	13.5698	15.1083	8.7664	18.0396	10.0989	10.5006	8.91004	17.9445	15.2823	3.34609	5.65824	0.75256	5.8021	9.77384	1.46648	6.43618	2.40242	11.7159	1.01102	6.80423	3.56615	6.02955	7.069	4.00403	6.96618	21.0332	7.97557	8.85266	6.44327	14.3455	6.43158	19.4827	7.63468	3.17237	2.53263	14.1196
ADAM8	8.28382	7.28354	11.7903	18.2303	44.9606	6.04713	43.0727	27.397	17.733	19.3039	4.52572	21.7899	24.0057	7.21353	26.4934	17.1375	36.3366	11.0589	34.3437	23.673	16.4808	25.9883	24.5927	18.8312	21.249	11.495	8.85956	30.2776	24.1897	19.8973	25.2522	34.5293	12.3081	26.3325	19.0972	13.0844	10.6411	15.9082
ADAM9	520.773	433.349	548.266	347.897	419.832	354.454	361.715	395.795	519.083	459.215	382.949	387.496	250.378	356.314	357.416	478.884	296.531	401.847	421.267	400.931	361.94	464.778	249.682	341.058	346.527	501.687	308.703	437.227	415.717	474.285	278.67	377.712	515.312	491.845	400.781	472.334	425.619	427.626
ADAMDEC1	11.7315	14.1796	15.9347	14.2206	1.91754	27.8574	26.6216	1.66537	13.5457	7.59504	11.2794	14.5186	12.6055	23.2033	13.7346	4.38851	9.47492	4.95425	48.9807	95.2537	2.90232	9.10302	2.08957	27.7686	17.2128	10.5252	3.31071	32.4364	28.5891	24.9307	18.1266	0.886813	3.81817	6.78581	1.74316	8.05994	0.574529	5.35646
ADAMTS1	199.868	209.127	105.183	152.991	256.727	192.005	220.019	206.013	126.714	143.138	199.424	143.799	782.671	603.328	169.769	186.099	342.801	327.853	161.758	245.182	174.247	234.996	122.192	159.735	226.091	207.894	490.258	524.363	149.36	236.491	439.503	398.941	783.019	777.275	319.802	359.622	630.302	1039.58
ADAMTS10	74.3332	7.67071	71.667	83.3245	74.7125	72.5274	103.442	88.4293	88.8616	59.9952	14.1165	53.9426	112.274	70.082	126.298	74.892	113.491	73.6902	196.19	64.0386	138.598	78.4985	89.5399	56.167	120.39	83.521	106.762	46.6427	126.061	88.7503	80.4887	105.891	97.9034	64.2947	112.263	38.3838	100.424	102.786
ADAMTS12	25.3986	15.1152	33.4094	55.063	14.4756	32.5539	22.3982	32.0451	16.05	7.96172	8.2203	28.5345	37.1299	26.5729	28.4845	17.2036	28.232	27.2043	37.0818	4.17041	15.9798	24.272	28.6965	27.6853	32.2469	14.818	26.6408	25.0873	30.2098	21.3118	29.3282	8.74191	27.6722	11.1199	32.5396	26.1026	26.5426	40.8518
ADAMTS13	15.3077	4.472	22.2236	18.1634	12.0076	22.7605	36.7614	21.2396	19.4682	7.62512	33.652	21.8657	30.8151	7.87665	18.3956	22.0432	26.9423	24.8803	8.84891	38.4115	21.4769	24.0446	14.4579	14.5573	12.6698	26.7535	17.5346	59.486	15.2199	13.8168	10.6029	28.8114	7.40695	17.0876	16.9991	31.5898	4.35548	12.7445
ADAMTS14	3.54442	2.12228	27.8524	51.4317	44.0277	11.1324	7.16568	10.788	5.23775	45.2909	21.1419	22.3111	10.5102	7.74726	36.448	17.2709	4.94878	26.0776	5.0268	28.9054	7.69123	6.51954	37.5519	4.54658	18.7315	15.4407	25.6758	4.90294	5.64227	3.60924	26.0892	18.7368	35.1479	35.789	31.0272	54.2988	13.2379	78.1369
ADAMTS15	33.2572	28.9546	62.4522	137.552	75.0229	94.1341	131.712	115.809	53.3747	135.197	64.5081	56.1028	127.747	80.7599	64.3238	31.2442	117.824	85.2481	77.0245	43.1404	65.5908	49.3375	86.9152	55.241	67.0832	44.7748	113.129	115.717	83.9494	115.343	121.618	89.4526	102.844	76.0461	169.25	162.476	123.584	109.18
ADAMTS16	2.61109	4.47556	3.88584	2.55472	9.84117	2.61995	2.39367	3.05844	7.43951	5.10795	6.33287	3.56389	2.35425	1.84247	19.0638	3.15174	3.75702	3.55855	3.0192	2.03814	2.91603	3.31691	5.06888	2.19327	2.25953	10.2135	3.96779	4.66722	4.27062	2.3185	4.20412	3.06025	4.81414	5.37758	11.6913	3.76946	18.0695	4.16786
ADAMTS17	8.20502	13.441	14.3477	14.5669	20.0318	15.1344	16.7966	12.5081	15.4758	20.6672	18.5127	16.7682	22.1259	5.39087	10.6434	30.9111	12.3817	7.50275	6.67762	10.9403	7.62467	4.4259	13.0563	21.8406	9.22873	18.8209	9.73994	25.2352	19.9536	26.4037	6.03923	14.7068	7.48085	18.3853	11.8734	23.5462	9.18741	9.08015
ADAMTS18	32.0087	20.3661	5.99031	17.9219	10.7951	20.6611	38.8513	30.8077	3.09783	14.3276	17.9938	2.80045	6.90055	14.2006	7.2021	14.1952	11.4473	27.0055	13.8452	13.6948	14.7207	18.7421	11.342	24.9054	10.7179	19.9059	18.5332	13.2644	1.88389	22.006	14.1304	16.8672	15.8426	23.6487	1.43597	4.81435	3.25108	19.4396
ADAMTS19	18.5691	1.50454	5.86053	15.8426	9.87028	2.24687	3.42304	18.3806	1.11032	1.28532	16.2968	9.99632	0.926232	3.43961	6.19943	2.24821	1.974	8.2641	6.88783	3.17872	2.51869	1.21547	1.51737	6.23983	3.14921	5.61177	3.42685	1.61983	1.58177	13.5639	2.47539	1.36236	8.12311	2.79053	3.6684	4.33225	14.7708	2.17786
ADAMTS2	21.63	19.594	29.6685	11.1914	10.2426	4.36296	29.1223	33.9759	41.9929	29.338	18.6561	19.6189	29.4955	46.8325	25.9077	44.1782	26.1845	25.0578	22.0781	20.8456	9.40876	26.3708	12.5681	15.8663	15.186	22.1452	14.6303	44.8415	25.9427	19.3318	14.2701	25.1589	22.438	17.2692	24.1651	8.37785	11.6337	20.7073
ADAMTS20	13.6369	8.36726	3.17675	16.2534	1.61138	18.2255	27.7317	9.20253	8.19274	13.8987	9.79061	19.0315	3.03282	9.53186	10.162	5.77872	0.43833	9.04732	4.16021	9.82667	5.24888	12.0669	4.42501	11.1268	6.46179	11.7788	9.30077	1.24166	2.33558	3.95135	12.5362	9.03152	6.74811	30.7804	1.06106	10.0873	8.75693	26.7499
ADAMTS3	7.82065	37.4643	20.1531	40.0656	2.27914	0.991346	1.04679	22.3545	27.2119	16.6718	4.06139	29.1591	23.4078	30.4722	9.83531	28.8663	4.7748	17.6577	20.2066	20.439	14.712	20.0809	19.5293	21.6284	19.2282	3.95769	2.21682	40.6535	19.0198	13.8985	15.387	7.49935	23.4958	36.2398	13.9237	1.25554	18.0975	18.3412
ADAMTS4	27.6191	28.9402	32.3297	20.3081	19.3158	13.3986	57.5424	64.3088	47.9627	7.14605	47.7348	22.901	39.1422	21.6742	28.1705	16.0183	10.1791	50.3097	17.3663	39.6856	37.2928	48.1769	34.241	46.3733	40.5443	46.3996	36.8352	91.1835	51.0974	38.6593	43.4618	73.358	32.2602	43.5375	44.7109	52.5978	43.6775	43.8191
ADAMTS5	129.508	151.837	129.687	222.497	177.731	212.251	272.447	362.051	117.486	179.3	177.811	169.539	91.6902	66.4022	165.79	50.0816	369.561	227.521	167.063	124.727	164.556	128.246	147.249	151.307	265.254	135.602	187.282	173.241	89.228	214.278	113.871	90.2262	151.3	185.333	77.357	79.1752	216.523	230.257
ADAMTS6	7.73981	15.513	17.8243	30.4574	20.459	28.5386	16.0699	22.3891	33.1131	19.8245	28.1015	13.3904	23.3108	22.5261	12.0525	11.9378	8.71175	18.463	23.0571	15.331	18.0848	25.1797	29.0356	23.7965	22.347	13.288	8.42519	20.6316	17.0603	23.8918	7.86455	21.308	10.0491	19.5982	16.433	28.4756	18.984	25.736
ADAMTS7	6.0354	9.64664	12.0323	46.4627	19.4237	28.6769	28.8868	28.562	25.5535	17.8025	28.3512	26.2325	12.304	12.0125	22.5036	5.01046	22.3679	8.82908	19.6262	20.1063	24.5666	23.9858	17.4717	9.9027	29.9381	10.7943	23.9832	27.4916	22.6074	37.3978	17.3326	15.0515	29.1667	16.8331	19.8209	15.4484	18.0869	48.8884
ADAMTS8	6.62256	10.9276	7.32337	12.0335	15.839	21.1335	32.0777	13.4797	7.61066	14.4363	10.1285	10.0371	14.2804	11.1631	6.1954	6.80933	17.5358	13.3165	12.5395	6.04389	13.5351	8.69039	9.21626	5.65726	14.9801	3.62656	30.3022	32.3354	26.336	8.76963	11.2237	5.83467	36.5219	20.7911	26.9968	24.9297	26.0663	36.7864
ADAMTS9	27.4732	38.7588	30.5905	25.1383	36.9151	43.157	38.474	39.2752	43.8624	29.9189	44.8383	28.7668	46.1497	36.1575	20.7061	34.463	30.5806	28.4056	43.7342	28.471	30.2473	30.8691	41.0525	38.2112	33.151	23.0495	215.944	290.577	42.2201	61.7674	47.9646	60.9023	164.221	141.005	89.6602	127.249	98.7795	102.71
ADAMTS9-AS1	11.8121	4.21584	20.293	9.18942	2.45286	14.3693	1.6394	3.64582	3.34091	5.27658	6.49252	5.19049	6.57674	17.7566	3.57347	6.52272	3.39747	5.20278	2.27078	7.26103	5.23715	13.2083	6.46309	17.2578	2.22734	4.2347	9.34999	3.27807	11.206	9.03849	5.08074	7.63875	10.1362	8.18592	10.4431	6.91914	9.45674	8.70006
ADAMTS9-AS2	17.0633	31.5665	16.2101	52.4423	30.2331	26.8142	34.1254	25.3936	21.9535	24.724	34.1113	36.7676	27.3327	26.5761	23.7582	13.0024	17.4186	19.0844	25.6789	15.2116	27.1984	26.8424	21.9901	28.2878	15.3828	21.2136	17.8854	17.3586	9.85928	25.6046	11.4792	14.6837	13.0501	16.6982	20.3074	19.7566	16.7416	16.6374
ADAMTSL1	14.6144	26.1678	7.82439	11.1117	7.5723	12.2015	13.2815	10.0313	23.3747	13.3889	5.48662	12.6134	11.2021	9.21669	10.6819	11.1999	7.19289	10.1266	8.27517	13.8503	8.07086	16.5759	10.7682	3.12355	3.93038	6.67963	2.98649	15.9622	8.72854	7.13787	9.32127	11.1416	3.39097	4.59225	5.65437	10.5224	8.41262	14.2464
ADAMTSL2	2.98986	1.76226	2.75847	4.42848	6.08703	6.35207	6.18854	4.69262	5.37302	4.40061	4.13061	4.76252	3.30593	5.09852	4.41234	6.77208	3.15676	3.97758	4.08112	2.52384	7.84431	3.59447	4.72651	2.57487	5.90749	5.63	4.85896	2.98953	3.67745	3.42949	3.56681	5.40193	5.24018	4.94657	3.36776	7.64447	4.68356	4.11849
ADAMTSL3	67.2169	78.7114	36.8571	55.8035	73.3298	69.8643	70.3695	72.4171	82.7924	96.703	69.4098	82.564	109.167	112.493	59.6222	73.2484	81.0091	65.7729	67.1317	85.2473	72.9492	72.149	118.86	86.9276	79.2424	64.3614	51.6481	54.8254	70.5098	66.0555	60.2355	88.1304	63.3656	76.1534	73.284	67.1598	66.8976	73.5515
ADAMTSL4	40.9574	38.4089	62.3211	54.5329	32.2512	64.5355	45.3493	49.5827	38.9383	33.2202	53.8755	39.6463	46.1131	52.6219	70.603	69.6504	60.5819	71.197	63.2793	59.3641	66.8427	77.4157	70.0271	134.795	75.2639	101.824	78.3995	117.949	33.9295	71.4013	87.4326	70.4429	120.89	87.1329	91.2644	145.988	68.9118	67.4841
ADAMTSL5	45.4933	25.214	65.7108	43.4299	60.6798	21.589	63.51	46.3596	28.9149	43.6707	32.6772	38.8013	1.78759	37.0574	13.1097	18.8429	32.0476	43.5971	16.6288	12.5134	23.3003	34.0553	6.0538	46.0212	5.39731	36.97	20.4195	80.6097	47.8171	28.2793	5.8781	9.75062	17.9713	28.0677	28.7499	53.5959	6.26896	6.42577
ADAP1	107.337	85.3897	96.3384	93.4315	118.957	60.9114	81.3525	126.656	99.5098	109.482	75.3123	77.3739	97.487	98.5187	107.089	142.734	80.022	84.0768	118.843	114.737	93.6082	75.9839	119.308	77.8778	141.73	115.226	104.526	91.4796	79.9685	88.3708	83.7241	87.4686	91.5296	94.3573	78.7712	126.147	68.365	133.439
ADAP2	61.2154	32.6308	24.6499	52.1191	32.804	25.3078	34.5005	48.4583	33.1238	38.3237	46.6247	27.9066	61.898	62.6572	71.689	50.5593	45.5889	23.2833	61.5893	79.4963	38.335	39.7384	21.617	31.3571	40.5407	25.7895	53.5769	65.9908	45.0283	51.2626	66.0966	75.8238	93.645	91.0401	74.4119	106.658	75.3685	107.662
ADAR	381.718	438.84	330.199	410.416	432.629	418.829	471.46	461.473	414.825	427.955	492.661	520.519	586.423	495.823	494.567	399.685	470.029	371.31	626.007	551.775	537.816	462.487	459.904	440.32	521.088	409.048	424.709	459.914	499.396	506.338	586.357	533.334	557.063	526.715	406.061	456.673	498.729	579.55
ADARB1	32.2597	35.7647	30.0322	28.4334	38.3724	34.0188	20.3764	26.4731	32.4639	26.9624	43.6602	40.8377	29.6238	18.0979	26.7705	13.127	33.0328	29.2062	29.2046	31.3006	34.2921	32.3482	27.3849	24.6385	29.9588	30.8266	25.9892	29.036	26.0693	31.3257	22.0136	37.7152	27.7477	23.7054	30.8038	27.9855	28.4002	31.2149
ADARB2	13.8032	18.9594	18.1309	12.0494	13.5878	31.4658	11.0779	13.4574	3.49296	2.62524	3.89972	8.20691	1.84708	16.0073	6.3957	6.41868	16.2579	5.92094	2.42832	3.69729	12.2304	16.1873	6.2792	27.5071	4.32523	10.7049	7.42434	15.0507	14.7678	12.3485	5.9109	8.66125	7.99049	11.636	9.68702	12.6604	3.663	3.59727
ADARB2-AS1	73.0312	7.26073	49.4144	48.9385	64.7084	27.2092	58.7729	81.0606	55.63	11.8118	46.9806	10.7108	41.5569	18.0622	52.4489	34.2102	75.6736	100.664	52.5287	24.2649	58.8801	82.533	62.929	46.3659	50.6664	88.7965	68.372	73.4166	63.4954	78.2989	63.5986	13.7104	45.1148	57.6829	89.373	38.0609	81.0355	78.5819
ADAT1	17.4148	51.9681	25.7792	39.1155	37.494	56.907	58.7342	27.9588	32.355	32.7011	18.4457	49.2081	34.3695	46.542	46.2105	59.9943	51.1159	47.9026	29.2457	45.3519	28.6019	41.1652	44.1878	43.4096	48.9594	48.5315	52.5709	34.7373	39.747	46.9554	59.3381	80.358	28.1396	70.1262	15.2964	36.3031	46.5908	40.4261
ADAT2	8.86603	20.5712	22.429	8.60913	29.1693	13.083	35.2997	18.8823	20.3958	28.629	2.64242	7.47354	18.532	23.0642	15.0763	30.0898	17.7272	12.1957	19.3611	27.8524	10.5362	4.21162	14.4449	4.39964	5.4077	6.48952	5.29534	17.532	12.4821	13.2987	10.3292	37.3629	10.3444	4.82177	14.6331	10.8554	10.4766	4.48784
ADAT3	52.6704	42.1851	54.5818	38.2774	41.9593	49.9287	33.4906	46.6973	38.2787	55.8846	46.9157	61.0453	38.3773	57.1912	48.9356	59.7534	35.3027	51.8172	22.1369	70.8163	32.2084	68.4157	33.3311	63.0573	23.4605	46.2396	43.3451	46.7014	46.7156	37.6745	42.4109	49.3629	39.5155	57.3513	50.4129	48.4929	46.974	41.0425
ADCK1	87.3429	51.0164	128.05	82.0457	72.8527	88.9877	105.204	21.3493	66.3057	64.9059	63.6601	65.9616	60.1618	96.0571	73.3813	69.9446	78.7455	92.0535	70.5302	85.0332	65.8981	79.3948	74.7378	80.2655	80.9973	97.0294	64.2878	23.3017	60.1119	65.985	104.689	87.7531	49.0525	64.3089	118.464	99.8721	66.1161	19.864
ADCK2	34.6082	42.6622	42.5778	24.4277	42.5746	35.5445	40.061	34.9891	23.9705	18.7145	42.5605	35.1766	33.886	38.9801	51.9767	47.9258	32.1404	28.427	34.8695	43.202	37.6389	34.6066	31.7567	48.6486	42.0092	45.9757	33.4582	38.1735	40.8465	28.6599	37.1734	39.4795	45.7681	22.5689	37.5372	47.6388	40.4463	27.1789
ADCK5	4.98243	19.7331	28.6709	4.60582	5.68057	5.63929	6.92137	6.11439	4.51491	3.6546	3.64998	20.3469	17.9596	5.65144	20.6129	3.51388	5.99415	2.1343	7.18663	2.20798	5.59053	3.57698	6.08155	5.89069	5.55958	13.912	12.9947	9.73162	2.84335	4.90564	15.3852	2.5342	4.40807	7.68887	4.52953	9.76107	17.6334	10.9644
ADCY1	16.4775	17.9748	17.1558	13.8418	34.3327	17.5402	28.2353	20.3096	19.9169	22.9995	12.2921	17.4125	23.3092	16.6317	21.8626	11.0379	22.5466	23.0237	37.3948	21.001	28.1502	26.3558	23.2897	13.4177	16.1898	17.9789	19.6807	29.7923	35.901	26.5764	21.0419	21.6543	23.1522	32.4507	35.5623	30.5366	35.791	36.2692
ADCY10	3.67816	13.6511	25.0523	9.71324	3.91706	6.00071	14.9644	16.5236	25.037	12.9746	6.80706	18.5612	7.41672	2.57651	11.5269	20.1615	12.6744	8.76054	11.2023	3.9879	11.6844	13.3327	2.66799	12.1427	16.5013	21.779	12.7224	31.8772	18.9164	13.5147	7.62384	2.20767	24.0404	9.62527	3.48	11.4114	8.92559	25.1275
ADCY10P1	21.484	31.1389	22.5199	69.6586	32.4132	46.6615	11.1815	35.6756	21.4443	41.7724	17.9906	9.37122	66.433	27.5356	36.2043	19.6976	22.4441	50.5324	41.5336	30.8624	26.4197	29.0306	23.5539	17.1014	40.2267	27.8646	17.5149	23.0399	9.775	10.091	19.4407	14.697	28.5792	37.4228	42.9342	40.7697	9.08745	25.0205
ADCY2	32.1163	12.6653	22.1968	5.32302	7.31151	12.189	20.5561	16.8063	12.0085	24.8523	13.4073	13.5224	21.1402	10.3674	10.6296	15.5518	12.5667	9.62663	18.1666	14.8233	6.53363	12.3091	15.364	20.5582	13.7449	23.1931	5.32955	23.722	3.12485	19.5722	24.4522	13.8882	19.5072	19.4066	10.9601	20.2246	16.6524	10.3259
ADCY3	74.7891	48.0836	79.385	69.8001	75.2971	61.1065	83.8794	103.172	84.9443	72.6201	96.4868	83.0668	108.257	57.2364	96.3718	73.2287	91.9236	74.1048	87.1484	66.6306	96.5275	44.7505	83.7443	84.1721	112.859	63.6219	146.576	96.0008	101.115	78.0587	90.1677	64.4677	155.738	125.158	109.336	161.492	105.657	166.106
ADCY4	89.4679	93.3399	112.506	184.677	143.668	96.1563	129.198	89.9924	47.778	99.3202	122.144	125.607	167.036	98.9477	172.775	85.914	73.4487	44.1396	153.563	122.398	98.8893	62.6212	134.959	64.8353	146.791	110.301	100.284	119.7	110.244	183.218	177.536	155.087	112.079	129.724	185.244	164.963	168.888	162.421
ADCY5	81.7004	101.34	86.0004	96.0125	158.383	104.034	152.788	96.2086	99.8172	117.474	136.949	144.055	90.7097	104.368	139.77	90.882	129.61	86.304	103.181	85.4734	83.0392	66.7037	136.898	94.5028	93.3308	62.3791	53.4853	47.4197	71.0989	60.1183	91.6878	82.5309	49.1275	43.7978	41.97	61.6105	119.943	86.3955
ADCY6	262.549	259.489	252.017	232.759	192.94	280.113	281.027	252.723	278.71	348.175	292.28	261.712	320.061	506.787	311.25	347.13	286.553	332.723	398.157	413.817	312.55	367.681	309.752	333.094	320.996	338.12	325.918	280.691	268.108	291.415	383.266	361.329	303.653	222.123	324.115	432.969	305.911	207.959
ADCY7	35.1403	50.5649	31.0337	26.2187	15.9092	19.6491	32.4937	56.3588	22.9435	37.1039	20.1067	43.0697	33.9738	33.5905	20.8629	38.7728	45.051	31.6183	37.8149	69.5372	28.9693	34.4435	28.6084	43.3369	35.0495	38.4175	21.8271	37.5475	20.0602	34.1654	27.6784	38.5184	51.6093	70.5012	14.006	57.4704	32.5178	59.4
ADCY8	9.28603	1.34365	2.67099	32.5708	31.3518	5.96349	29.0834	10.3531	5.35732	5.17536	21.8223	5.58837	4.0499	12.9025	22.9218	7.70111	16.936	2.19493	4.05308	15.8597	18.4596	7.04499	11.0947	3.36508	6.69262	9.42968	13.4106	6.10335	3.92982	29.6092	14.5057	6.89784	17.212	12.4175	6.3431	9.46969	6.33283	8.49326
ADCY9	170.327	145.852	199.023	199.909	205.548	202.134	206.86	199.955	166.627	171.842	202.356	190.942	150.26	150.842	237.783	144.017	161.997	167.402	208.371	166.11	173.413	182.482	181.599	187.562	190.895	187.038	184.732	158.661	175.524	170.806	226.624	198.726	160.133	155.212	236.924	209.654	231.891	173.589
ADCYAP1	2.15828	1.27147	2.5571	16.5364	2.54127	19.8094	1.69411	12.7722	3.01628	5.65121	1.54426	1.6554	1.30428	5.83355	0.999587	2.19085	13.5936	3.031	2.62296	10.2198	4.20158	4.05002	6.23665	4.81032	1.83301	3.60674	1.68889	2.20172	5.91969	14.2195	6.20483	9.53521	11.6869	24.065	2.2775	3.35705	2.50607	3.57559
ADCYAP1R1	14.6576	34.1327	30.7924	18.6222	29.7431	59.4115	29.0255	49.5369	33.0524	44.9704	42.67	26.5504	26.7842	14.3528	18.1126	15.0883	32.9668	35.3693	19.9355	15.3784	31.9855	28.3428	41.5522	28.2562	23.4587	20.7231	39.3355	32.966	32.6525	42.9467	34.0593	42.9571	22.3305	21.0594	31.6657	45.5701	35.846	25.4837
ADD1	384.426	404.096	331.743	355.626	378.724	389.63	428.471	376.226	353.137	359.351	373.206	399.365	447.787	462.324	406.295	468.383	428.821	493.569	418.545	435.867	389.009	471.165	438.103	429.938	430.748	435.453	318.266	289.063	363.603	375.012	411.428	412.16	381.336	308.934	383.111	363.788	382.876	369.263
ADD2	21.3551	20.699	23.7347	27.7642	26.4261	25.6664	29.1818	38.2971	18.9971	11.4215	27.3026	24.3746	18.5661	13.816	29.9968	19.1895	13.6811	21.8525	22.9704	23.2114	23.778	24.1969	18.8308	31.7095	30.7988	28.3357	11.896	27.3931	23.8784	30.2072	17.5738	19.8799	18.5515	18.4126	32.4325	36.3336	19.9555	25.456
ADD3	1153.06	1303.15	988.585	1250.59	1449.79	1675.44	1395.36	1395.87	1425.15	1526.74	1627.98	1604.97	1337.82	1392.23	1353.05	1307.56	1616.59	1500.45	1313.67	1235.81	1309.2	1457.46	1341.2	1434.76	1311.67	1232.1	885.477	783.174	967.35	1233.72	1279.13	1302.21	1069.67	1364.01	876.175	1043.76	1091.11	1107.13
ADD3-AS1	19.7077	18.6103	13.6513	30.9878	21.3362	47.6277	34.9242	36.7475	10.3254	35.3983	8.38017	12.136	17.5527	10.6232	8.4657	10.6997	14.9366	13.7823	15.9281	5.63992	18.5832	16.5869	12.8199	10.0323	5.91417	24.9131	15.4352	6.1733	6.42691	10.2258	11.749	30.6647	11.3275	14.5572	8.48987	16.3641	18.8504	23.0479
ADGB	3.5174	1.25053	2.60874	23.6879	11.7036	16.03	6.75477	3.21347	12.1963	14.7808	3.55738	0.73195	0.376846	6.2347	2.70004	15.4514	1.95974	3.66385	10.1537	14.6526	11.1254	1.2148	14.0096	2.54864	19.6225	2.984	14.6518	0.740257	0.805409	27.7301	1.94806	2.26883	4.87537	1.04048	4.16615	2.54907	1.49052	3.26474
ADGRA1	29.5583	1.29438	2.47596	35.0784	43.8451	6.38906	32.9456	32.2969	11.2189	18.9271	5.37504	34.0085	1.57938	12.7581	3.8817	12.359	2.32705	2.10794	12.9507	17.5726	12.929	10.9653	2.5515	16.8781	3.42363	8.49495	30.9475	2.03214	28.8017	7.19908	3.15117	20.2598	1.94978	36.9061	19.547	27.2656	15.2566	11.3003
ADGRA2	71.509	89.6839	79.0306	75.3465	96.7343	83.4674	120.017	108.575	125.593	105.882	100.717	108.575	145.839	125.088	94.5079	101.898	96.377	96.2927	128.661	143.124	84.5428	105.761	112.945	95.4547	89.4058	118.287	78.5456	19.8166	97.8094	92.6235	80.3981	114.994	96.8446	72.0545	84.4577	83.8482	87.2363	88.3116
ADGRA3	56.0493	65.12	54.1741	58.1805	85.8695	75.627	73.3049	71.0836	66.6978	71.0069	74.2451	49.3383	70.4336	50.9361	72.2193	56.066	69.8241	58.7745	69.6549	53.6551	61.1037	55.2381	78.184	76.2034	52.7991	64.7799	56.0992	55.8042	57.7788	85.388	83.2255	85.3021	72.8349	85.8965	109.213	126.08	60.7159	88.5922
ADGRB1	15.5153	42.3831	6.05155	100.472	33.5318	15.1534	17.0289	9.88961	36.9537	12.2509	21.9434	9.8514	20.0155	14.5119	15.4088	6.02799	12.1105	39.3409	13.7618	9.33117	11.522	14.51	9.29693	16.3487	13.1468	14.4171	13.9542	12.6663	2.67788	11.9657	9.95075	28.1078	10.734	9.84113	31.7627	6.3937	11.1403	66.8591
ADGRB2	63.0579	81.4049	63.8112	71.3811	8.34458	80.1371	45.9608	81.8414	85.1263	67.1347	56.3039	59.032	19.1941	53.2268	45.5378	73.2481	34.8817	78.7052	40.8595	70.3833	44.8211	111.516	56.2118	92.3459	29.7937	97.0336	12.3834	65.4958	38.0514	46.0826	32.5846	41.6086	42.7906	44.7033	34.1039	97.6775	40.5168	47.3532
ADGRB3	9.71973	14.3418	28.033	14.8475	5.28574	17.8546	30.4883	14.4941	27.0254	29.7004	26.7712	18.4747	19.4361	19.8315	15.519	24.2092	20.4799	14.5419	18.5681	15.2528	23.4233	11.1178	17.0145	16.3313	14.9219	10.6306	10.4054	29.7715	12.2543	30.1063	17.0729	12.9214	17.9028	27.689	32.678	22.9363	22.5071	20.752
ADGRD1	202.869	189.21	200.815	229.722	203.154	232.093	287.952	263.523	138.522	188.626	264.509	130.4	266.915	231.103	151.09	100.693	352.041	328.807	243.641	296.435	255.024	257.057	361.77	250.591	362.608	337.762	339.124	268.201	231.457	247.421	438.928	358.528	295.082	290.353	439.313	413.671	340.34	227.938
ADGRD2	14.6517	21.2363	18.283	13.5245	8.7705	33.4356	10.6311	58.0746	5.81237	4.29417	8.01887	94.9906	7.28084	24.3849	28.325	36.4439	30.0612	29.3093	9.85511	20.3403	35.2787	8.34176	20.5367	22.65	5.72105	28.9135	9.64588	41.2248	5.38362	6.90236	36.0083	12.7882	9.51428	89.7098	28.1665	10.9637	12.8309	9.40885
ADGRE1	3.52364	31.0235	21.5619	29.5785	2.07599	6.67592	5.59437	7.52413	13.5497	4.37929	16.6416	27.3404	0.901433	6.86025	28.0402	11.9664	21.5374	6.29282	9.4309	18.4895	9.37095	11.3792	22.0006	6.74549	6.75823	4.52431	27.7199	24.9887	29.583	27.1162	27.8271	45.9259	21.0703	3.60344	27.8343	56.0276	14.1655	3.15346
ADGRE2	22.7207	29.3848	20.4707	10.0803	2.6668	14.0591	18.5997	6.05445	10.9274	20.0167	10.3615	7.95667	9.5589	20.4653	12.5168	17.4642	12.8697	16.6387	21.219	16.7292	9.49002	23.4169	17.5357	22.6633	13.3318	8.14731	34.8272	26.8439	30.3281	16.7225	17.2284	15.548	11.9625	6.22499	26.6854	24.4935	18.3454	19.7492
ADGRE3	2.91099	0.914948	15.6522	24.8523	5.12899	2.479	2.90779	4.50911	1.98853	4.22836	2.10108	12.4346	1.31773	7.40048	2.1077	16.2752	4.60737	23.8374	1.9419	3.22107	3.7454	2.54622	1.68396	3.34342	2.37651	7.41905	2.85805	3.0111	3.03794	6.36093	9.59356	20.6263	9.92361	22.7402	1.43099	6.38207	1.99303	13.7192
ADGRE5	76.0711	100.587	80.9685	31.6985	65.8241	80.9873	86.6039	152.053	65.425	65.9133	78.6466	77.7444	100.581	120.904	87.0383	77.237	115.458	49.0367	118.676	155.096	59.1279	61.132	65.9648	92.7785	111.467	74.9479	179.964	194.782	82.0673	76.2181	171.067	140.099	122.797	120.101	135.76	184.761	133.16	171.668
ADGRF1	1.92961	4.27664	16.8706	6.82562	11.3142	12.9976	12.2773	6.28396	4.5432	11.0672	4.37414	13.1353	4.17626	2.215	7.40276	10.351	7.65651	7.60054	10.0826	1.45102	3.7015	5.15304	5.88623	11.0415	4.46904	7.57317	5.4417	5.57283	2.50223	11.4316	5.1883	9.32366	5.45385	8.87305	8.19587	11.1432	4.37274	6.95537
ADGRF2	0.51762	0.320324	2.79534	2.18137	5.36037	25.519	8.7426	1.9532	2.56668	1.767	11.7019	12.904	0.961287	5.16612	1.92473	11.5499	6.60604	1.33219	4.05893	1.81994	1.20139	1.42382	10.0056	7.48754	13.4882	1.5836	1.46877	0.899921	1.3116	1.79314	8.02513	1.26475	10.2196	9.16195	1.81827	1.54011	0.572543	2.17639
ADGRF3	1.20254	10.1788	24.5541	12.0739	4.36096	39.316	26.5685	14.5941	24.7354	26.0093	18.2475	3.74163	7.66975	18.2925	23.7622	15.2666	12.3627	17.9648	14.1943	5.34935	16.8207	11.2889	8.25935	8.49277	18.6146	15.0176	9.78851	23.8613	16.7735	6.88246	4.66296	10.041	2.44864	17.9093	19.5248	19.2383	19.9097	5.78751
ADGRF4	20.0521	16.4	3.56143	2.34857	14.8205	9.71071	9.49511	14.9524	15.7767	13.3158	11.9991	19.328	6.48891	14.1523	8.03188	1.07455	12.9152	4.91795	19.5681	8.399	2.96678	8.6494	8.9102	10.435	10.6744	11.1456	3.31161	16.6253	15.6229	14.8728	11.9095	12.607	7.44757	12.5837	7.01749	2.19107	10.4417	8.50603
ADGRF5	671.85	616.685	763.746	1104.36	893.614	1068.38	939.317	905.454	776.439	935.661	563.946	617.732	716.32	918.755	1017.24	607.058	969.736	832.565	1023.63	688.603	784.796	695.954	1050.26	884.012	1096.57	967.495	1103.62	843.595	885.194	877.18	898.766	673.869	816.9	754.118	1018.28	1090.64	697.027	756.258
ADGRG1	47.4193	47.8765	22.1579	65.205	43.3413	59.9669	54.0801	48.5849	31.4871	30.731	26.2376	44.5063	64.3819	91.353	58.6198	42.0725	38.2743	68.9449	48.9745	46.8515	17.8409	52.3853	69.3451	59.3555	29.4871	46.9694	55.85	78.9888	63.489	44.4817	58.4161	71.4543	56.9667	71.5367	47.462	40.1286	38.3917	61.6654
ADGRG2	18.4212	29.147	3.12378	41.581	23.8429	29.8088	15.9015	28.6877	27.1166	1.29241	27.0923	2.35015	19.3408	1.44195	8.25205	26.3124	41.3182	8.24528	25.3418	13.4682	29.7655	17.4237	19.4077	14.372	42.9173	21.7358	24.1557	37.9704	20.4186	7.14418	14.1162	1.56354	30.1942	27.6264	13.2831	34.4835	23.679	29.9457
ADGRG3	2.91213	17.2371	4.27646	25.7804	12.0868	18.372	6.7365	17.9579	13.1854	2.13301	4.62633	9.64776	10.3687	10.4789	17.1436	1.90736	11.8286	27.8074	8.66805	2.38939	8.06308	10.1698	17.5579	4.51839	22.741	22.1938	26.4439	5.46355	29.6073	17.9899	11.2781	5.68662	11.7976	5.73561	27.3606	19.3496	6.95641	22.0189
ADGRG4	8.13869	12.88	11.3144	21.3298	5.57382	7.41825	3.744	4.95357	29.8735	1.90377	4.55921	28.9809	1.15899	6.45729	5.71151	23.3534	2.4721	4.97335	2.16671	3.82658	1.11018	4.60845	1.9964	3.05251	16.4794	7.17933	34.6027	2.97154	4.14612	2.0554	6.51132	1.98393	20.4119	2.35631	3.29209	2.51062	1.80942	3.22949
ADGRG5	23.1512	15.0691	33.5515	23.7444	18.1204	38.0909	25.3902	22.7749	15.9483	20.6773	20.7913	22.8609	16.1763	23.5962	26.6938	21.5898	25.282	11.4849	26.6141	5.19229	21.9575	24.1824	20.7202	37.5915	13.797	27.7098	28.4336	24.056	23.8962	13.973	19.2137	14.8692	21.2877	13.5002	24.3485	20.2581	27.6837	39.5289
ADGRG6	18.1925	19.0197	19.914	15.6007	18.6272	13.2059	16.8588	22.7135	25.9566	19.132	15.2886	15.8773	29.6471	22.5913	21.3533	12.6677	30.5469	23.8144	17.194	26.6925	10.3052	21.1153	19.4346	12.4726	16.7341	21.5135	7.05795	26.0225	13.1871	26.6739	10.8534	33.2944	8.88317	35.4573	10.8866	6.91267	11.9069	14.5184
ADGRG7	2.18375	1.54074	23.2117	8.85398	2.67654	22.608	1.08361	10.7929	14.9282	1.6552	3.12033	13.4621	8.78533	1.77943	0.476354	13.1653	3.31205	11.5659	0.437784	5.79609	1.42354	9.71519	1.62787	10.2689	1.90904	22.1559	1.38955	2.26975	16.5535	1.68456	0.653259	3.61027	1.76482	18.2542	8.84089	15.4996	0.43568	2.42308
ADGRL1	46.8501	43.5214	30.0087	35.0047	76.4985	62.0846	23.1856	29.3588	58.8459	49.2653	44.614	50.1889	45.7543	21.4752	60.442	40.1468	76.1724	37.0521	63.1979	55.1419	64.8684	46.0676	40.6003	76.652	58.3951	58.4258	56.6419	72.2016	84.1711	42.9515	58.7018	80.0461	32.3935	40.6667	51.0562	70.8963	46.3567	35.6924
ADGRL2	142.889	152.52	101.853	139.059	123.912	104.7	113.454	123.706	143.103	164.143	135.355	163.618	145.6	201.087	111.623	144.902	132.166	182.652	147.987	174.196	118.147	194.185	154.059	198.943	107.61	151.258	96.9773	34.9519	134.964	80.7805	151.292	119.113	143.352	124.843	130.85	175.818	132.902	100.376
ADGRL3	63.8396	41.1415	125.444	19.7656	58.1292	37.4232	78.7625	61.4264	73.4032	59.6026	82.1565	57.1225	39.2128	14.0976	100.245	51.1492	52.4337	21.3379	37.4545	22.8561	133.579	92.6612	44.1493	79.7347	85.2575	101.1	27.0169	12.2052	24.5586	35.3297	55.2858	41.0717	77.6366	48.6481	29.5019	30.634	64.5088	32.8686
ADGRL4	132.118	165.15	101.173	192.398	169.336	159.344	216.043	242.629	88.5283	129.281	151.908	199.109	265.581	170.484	124.631	103.322	168.726	180.573	302.113	231.468	137.765	94.2501	196.052	104.081	165.524	130.312	404.541	429.8	196.071	258.402	293.342	281.182	369.484	254.975	329.417	322.091	288.278	311.424
ADGRV1	9.5702	7.6963	5.37576	15.2223	7.53867	21.7666	11.9888	12.9351	14.5275	9.1103	16.9009	7.53415	5.92816	10.6429	4.18943	10.1579	4.48465	11.1466	9.79453	5.32672	3.22196	11.4637	6.3336	10.8062	9.19645	12.2164	7.50026	9.87265	4.34501	11.0324	8.62335	18.0736	3.76783	10.8633	4.47463	24.1102	5.27112	10.4975
ADH1A	22.1466	17.3265	29.0841	28.7532	40.6992	24.4325	33.4018	34.5083	32.5975	19.6375	34.9653	26.2434	16.3863	33.6016	25.1371	15.9897	31.7041	23.4727	36.7317	22.321	20.8131	32.8656	4.32702	28.325	24.7543	37.2387	22.0491	15.3187	26.2273	34.2967	24.778	36.0859	17.0979	16.1301	32.6056	37.6488	11.0562	29.6221
ADH1B	152.26	254.458	285.1	627.008	121.85	174.131	385.302	296.592	303.166	518.673	234.3	274.143	402.239	324.099	125.843	151.876	416.615	337.411	173.071	240.613	345.516	332.438	306.059	201.88	265.842	340.451	218.461	246.3	185.251	488.858	465.111	833.947	174.422	224.593	221.344	270.14	109.668	186.892
ADH1C	28.1221	26.3124	27.487	26.1636	35.0793	44.2458	36.855	31.0786	4.39037	40.0823	43.3117	4.39622	25.7577	3.95592	18.0816	19.5356	30.9238	30.7696	20.9122	5.23473	29.9178	24.6708	25.3359	31.4191	78.323	57.7022	5.6364	12.8034	40.4555	10.4683	58.499	73.2198	45.4411	59.7129	28.3959	26.9893	22.7633	54.7801
ADH4	20.6032	15.8392	8.74687	19.4922	19.5777	14.2893	25.5742	17.6652	20.2348	13.6844	13.2675	6.65408	17.219	19.5563	7.2558	15.2686	17.4996	9.04879	14.1226	15.6223	20.0646	16.1711	11.352	15.6247	16.4706	8.28199	6.70637	9.36443	9.00791	18.965	10.2339	18.6116	15.8617	10.6743	10.6084	15.0474	17.3357	14.9366
ADH5	1266.59	1136.87	1389.63	1265.01	1276.34	1142.08	1427.99	1428.41	1207.29	1032.78	1181.63	1251.73	1182.67	1300.48	1701.05	1314.93	1654.41	1422.72	1459.93	1209.45	1633.56	1237.9	1675.44	1634.17	1319.46	1293.19	1413.74	1052.32	1308.86	1208.61	1306.74	1059.64	960.814	919.206	920.244	946.256	1428.84	1172.88
ADH6	11.8803	23.9951	25.0794	17.6779	34.7149	23.8634	27.4783	5.3374	25.8536	13.5994	7.63227	11.5003	13.1828	5.88606	15.5511	15.598	6.72152	15.7925	7.67837	9.30345	12.7886	22.9737	2.91946	18.7933	17.0884	14.7401	7.68287	5.12053	11.1755	8.96911	6.0242	22.2334	3.59694	28.5323	14.6201	6.48812	11.5622	12.6168
ADH7	3.48925	1.293	28.8134	6.2963	32.2435	5.6064	4.74212	10.1074	3.53576	6.23444	7.24108	34.5563	8.22422	5.77772	26.0903	3.07474	16.8894	20.5209	15.1572	2.78138	1.42326	15.9442	19.3941	1.96623	10.0557	4.09178	1.25015	2.91367	23.7696	6.62763	1.37626	8.40985	15.1592	2.10181	2.54308	15.6818	2.73985	31.0702
ADHFE1	359.404	296.769	488.93	567.527	500.905	460.963	370.839	327.27	489.359	404.455	646.509	640.263	369.095	575.143	769.93	638.944	533.523	521.285	561.695	483.71	428.075	413.424	541.041	401.978	277.4	320.726	456.433	348.544	464.158	438.411	466.893	474.48	410.212	292.888	216.641	170.405	410.974	262.15
ADI1	1884.18	1790.05	1725.72	1720.6	1995.62	1716.88	1525.61	1431.81	1438.71	1143.51	1676.74	1845.26	1040.93	1113.96	1633.02	1376.87	1616.47	1240.57	1169.11	1231.11	1746.4	1526.55	1719.14	1648.62	1991.66	1828.59	1674.1	1585.05	1626.58	1450.49	1894.09	1768.48	1496.3	1181.4	1319.44	1089.72	1703.96	1514.77
ADIG	23.9718	20.4125	19.184	28.2054	3.09925	33.9074	12.4225	25.5274	20.8193	11.4827	8.08019	18.2507	2.81826	25.5406	2.88824	14.3417	3.32401	12.9119	4.72752	17.5512	2.57215	19.9888	3.5791	10.5604	2.68727	18.8079	2.16969	6.91648	4.32863	22.8171	2.30891	3.17446	5.85893	14.4388	5.21731	24.7241	3.51184	11.4046
ADIPOQ	24.0494	309.503	26.5089	10.2728	12.458	35.0568	25.0133	168.5	14.8526	72.262	8.94925	7.12071	1170.44	32.1886	3.14625	121.077	18.9792	82.0956	43.046	49.2606	613.967	234.831	499.244	95.2229	6.40548	58.9189	9.88992	21.6014	17.264	23.7699	27.0542	15.412	36.8592	33.0593	12.9274	14.0946	9.5628	44.6591
ADIPOR1	622.288	553.059	516.427	617.759	550.722	439.575	531.65	480.933	525.253	460.045	482.283	471.158	274.541	520.1	303.629	767.23	365.709	520.931	366.882	560.825	374.104	653.515	344.011	614.134	383.615	496.811	372.629	496.805	285.434	447.903	416.936	551.437	245.8	369.186	289.463	363.645	334.554	367.325
ADIPOR2	708.55	740.033	747.939	926.375	808.993	731.678	814.067	825.881	669.34	853.245	753.639	713.925	762.862	671.339	736.14	630.994	842.576	644.773	786.06	618.724	684.705	576.962	870.451	567.724	873.581	551.282	859.231	655.926	644.141	745.672	566.256	569.185	518.842	602.241	541.274	561.477	563.391	375.005
ADIRF	355.814	442.444	402.857	317.069	272.421	272.405	273.128	256.063	235.103	273.316	289.35	228.131	1110.38	432.723	310.99	354.511	547.147	276.536	218.02	361.777	454.522	223.023	331.115	382.793	480.053	503.878	252.451	190.768	417.797	584.023	429.031	570.246	291.439	519.292	345.421	315.287	323.787	472.526
ADIRF-AS1	18.4325	41.0145	62.0007	6.95795	7.5598	24.8145	10.2434	7.59388	37.7928	29.6421	25.8791	45.8488	39.9856	30.6004	15.0573	39.8621	27.9461	38.2787	11.2169	27.9199	7.843	47.9556	11.3739	29.1003	42.9588	48.1502	33.4283	41.9063	31.9471	6.59392	23.7054	26.4566	35.6492	65.1051	19.2118	9.54632	21.4031	47.9421
ADK	277.182	310.983	263.459	339.857	265.111	244.128	259.434	227.315	289.922	277.961	285.334	265.638	221.962	236.423	280.997	198.013	251.473	201.688	273.804	194.611	270.506	258.471	318.766	252.884	298.274	236.251	386.71	276.164	324.817	395.444	283.813	286.407	287.196	344.802	250.225	186.936	391.239	500.841
ADM	648.921	416.315	797.456	295.789	283.929	383.238	247.915	239.477	343.606	266.63	164.626	125.459	162.209	208.77	273.385	239.412	159.7	184.671	202.581	129.768	277.42	165.79	201.52	309.077	373.727	414.562	273.628	310.741	70.4431	92.1629	217.791	227.458	177.886	69.498	103.269	150.13	35.1326	90.4307
ADM2	17.3862	40.765	41.5542	53.13	30.9598	23.1184	27.6195	35.3713	13.3165	29.3346	65.7428	16.2841	86.2795	18.9639	59.0699	53.0205	11.2545	10.4629	37.8117	18.2051	35.4505	90.5368	38.2341	42.9412	81.3216	12.1788	15.4898	76.9688	87.1458	54.9858	19.912	48.131	64.0137	50.0777	14.9312	16.5897	24.24	54.3324
ADM5	2.77477	24.3212	9.4946	13.0417	8.47062	7.02965	13.5665	12.104	3.09075	3.15439	4.80442	8.50067	7.01701	2.64215	7.81633	9.13375	4.75049	11.7601	5.47243	23.418	4.5734	8.4007	2.33413	5.20457	2.51782	10.1317	4.91327	38.2291	9.66419	6.0924	7.80849	7.69195	7.71356	6.34886	4.4745	4.49117	14.9571	10.9465
ADNP	293.061	334.749	270.143	238.23	275.842	256.679	283.784	283.839	258.191	307.859	267.379	247.162	355.03	370.377	273.028	319.618	273.776	297.788	261.66	325.667	303.071	359.906	324.085	304.277	259.612	249.087	304.96	242.992	283.17	266.014	239.206	247.012	288.78	231.344	310.323	241.59	269.351	235.359
ADNP2	115.706	148.306	111.708	128.418	130.58	142.801	128.929	99.2357	113.934	128.77	97.5853	102.132	151.541	135.773	125.838	131.13	96.6238	123.461	143.445	124.835	128.3	123.99	114.732	100.423	121.104	112.991	83.4372	83.6852	91.6097	93.4527	68.2077	73.5054	90.0686	101.313	88.1458	92.5503	123.989	105.552
ADO	405.648	383.367	463.502	425.397	403.503	493.242	467.381	390.501	386.632	456.575	385.02	346.308	348.512	387.499	427.984	360.22	468.024	394.669	349.827	299.607	402.86	451.845	368.409	330.289	389.176	353.062	294.006	318.029	392.138	301.195	354.979	357.226	312.863	284.938	319.382	290.138	278.435	291.102
ADORA1	44.7385	27.6604	48.9781	66.0047	66.0059	108.914	90.7354	44.929	68.3034	41.6583	54.6179	56.871	44.0407	55.2519	28.6138	44.8362	67.0732	81.222	50.8416	53.1679	39.3964	53.2587	42.4162	88.361	48.5914	56.6632	28.4723	37.5921	37.818	38.9932	38.1508	82.4863	54.524	71.6968	48.5833	98.169	45.8663	32.8249
ADORA2A-AS1	2.39358	6.38256	7.83768	15.8724	7.56412	5.65425	2.92305	3.77564	7.42295	3.17768	8.95815	9.78662	1.69079	3.07988	3.50368	5.69645	4.14877	4.89693	2.75706	1.81913	1.25207	7.80613	4.09127	3.63873	1.50421	6.07206	8.06113	12.6209	4.79592	10.4522	3.49468	2.67002	2.78628	7.9521	3.59621	2.7447	2.97908	2.52422
ADORA2B	36.1452	8.98173	37.3679	22.8464	54.7592	31.3483	4.34705	19.211	5.05018	34.0109	46.9904	55.8679	35.7348	36.577	32.5988	42.7286	33.3256	31.987	50.3485	63.3166	20.7757	17.8101	20.8484	28.5646	55.2497	64.2514	5.78866	1.63639	36.5704	41.3058	38.8002	27.551	60.8763	83.2948	12.5378	34.2268	73.9126	21.3484
ADORA3	49.6476	17.0435	48.8966	28.4637	23.3162	19.7128	45.752	56.9341	29.1249	20.9568	15.3016	24.4542	36.8733	17.942	38.7113	23.6627	39.4088	19.2859	38.0026	40.2763	29.3801	33.0084	23.3492	19.9136	23.1848	34.8855	34.8645	36.2117	48.6466	41.422	35.4387	38.2959	60.859	32.2464	28.3483	64.3966	25.3338	29.9813
ADPGK	79.4451	78.3955	75.1052	105.117	64.049	91.1421	68.7525	93.8187	90.6758	83.9914	98.796	80.241	83.1883	99.9529	83.1845	65.1891	88.405	83.5474	106.109	84.4783	81.8505	82.1855	82.9524	64.6589	87.9947	71.6113	77.576	94.3433	80.8601	75.1068	54.3808	57.419	91.557	110.526	94.8537	91.1178	76.174	102.919
ADPRH	37.3853	36.1118	81.164	107.07	67.6707	46.183	66.1169	54.0072	75.0357	86.0752	61.713	82.4182	36.4882	62.8264	63.687	45.7657	47.5224	67.5659	68.8053	62.4571	60.5086	88.1194	66.2401	76.4566	52.6776	73.2107	67.3286	51.9873	55.7419	70.087	57.1047	63.0005	47.7893	38.015	62.8197	87.6937	60.1389	42.904
ADPRHL1	573.607	709.015	761.556	875.428	1156.49	1215.54	1287.95	1130.03	764.417	855.642	717.642	753.805	586.943	1288.66	1094.21	1177.47	860.844	1559.88	865.816	1346.19	863.571	1169.21	993.301	1186.38	743.947	1525.07	755.672	870.91	757.28	729.747	829.386	936.072	460.966	454.83	648.48	628.515	887.513	1120.77
ADPRHL2	137.127	156.293	105.293	113.099	123.455	173.334	106.399	129.481	101.865	130.733	124.937	81.1206	141.913	165.621	181.332	127.874	145.412	139.246	156.859	149.956	141.445	152.559	122.482	124.301	144.053	134.53	170.956	112.306	160.556	128.688	159.144	114.656	176.7	156.211	138.723	111.114	163.559	204.909
ADPRM	50.8219	61.8707	56.4957	48.2393	63.437	75.9147	71.3161	77.3108	69.7958	97.3532	74.961	91.2408	69.3768	68.4678	74.547	93.3191	65.1205	78.7959	66.9837	83.4007	83.4837	69.9848	80.2625	69.1564	65.8031	72.0764	92.593	42.4941	81.0088	61.5149	77.1045	57.3976	58.8453	53.7451	79.1597	60.8558	87.2896	70.0303
ADRA1A	72.9	57.113	47.3158	74.3994	119.321	84.3935	97.2169	76.357	83.8137	107.673	93.7187	85.675	54.6729	65.6239	61.2731	40.1923	137.922	87.6933	99.7683	69.422	60.6789	43.0743	102.334	78.7218	71.041	62.2798	83.3512	46.2339	85.0321	107.218	104.215	75.2703	138.055	149.993	166.438	155.698	171.817	119.077
ADRA1B	1.18667	2.76995	12.595	11.0184	1.85308	16.6065	5.91383	2.29241	1.15179	2.72775	3.23413	1.39775	1.89933	3.26218	2.68049	18.922	0.876995	1.95738	1.45961	3.00976	13.3615	5.48795	1.40656	1.40505	4.63747	2.00109	3.5089	7.66229	9.13623	1.03897	5.38962	2.56614	2.55306	2.57215	1.66719	37.1251	0.861449	8.22668
ADRA1D	22.5632	3.92872	5.45555	3.32805	14.1676	3.20871	7.37651	14.8148	5.1681	14.4466	3.11857	23.0202	7.58021	3.18389	11.5137	14.3267	13.4037	5.05064	3.0511	14.0164	7.99159	11.0886	8.62193	15.2604	3.48405	5.55989	21.7493	7.63533	9.90897	5.80929	12.9611	20.4672	8.83425	12.2229	10.9993	9.0737	5.48066	11.4077
ADRA2A	4.33349	20.6877	1.85309	1.3449	4.47088	3.03495	12.1378	18.3209	2.42516	20.4599	28.9907	4.52571	19.3035	16.6745	8.14755	14.5258	3.84273	17.5653	20.5581	29.4078	3.3666	2.51632	2.22356	11.2597	12.7299	24.4628	15.7832	1.56422	10.9404	15.3708	6.9344	1.79632	49.7167	47.4602	20.2995	38.3286	29.5544	33.491
ADRA2B	31.5099	19.2707	9.54511	3.16252	6.61669	9.53415	34.1678	57.7785	5.01952	38.1967	32.5048	5.71781	6.16667	51.4692	2.98026	21.2736	2.18754	50.1616	6.71641	4.365	27.3372	13.7501	12.3956	6.3578	3.94535	5.4777	39.8877	8.43922	10.0284	59.1066	3.8437	7.49565	6.98754	6.28821	9.02386	35.8216	5.5612	2.76401
ADRA2C	71.9724	56.1731	66.6253	76.8063	75.2105	95.2665	66.9229	110.563	55.6775	62.1612	68.6762	93.0491	18.1753	77.8382	63.6279	86.4458	29.555	68.0216	49.4265	62.8042	42.6643	67.1564	27.2773	86.5976	31.5968	83.7156	41.3062	107.92	46.693	39.0053	53.3352	100.208	40.9843	67.31	42.3037	106.116	32.655	87.6132
ADRB1	159.211	141.387	114.009	130.821	167.099	223.399	185.553	179.019	110.867	200.581	199.092	219.786	156.01	223.288	229.251	185.74	249.449	310.746	362.82	341.633	145.661	175.309	174.403	166.634	157.016	222.878	297.049	361.228	453.84	446.215	643.415	494.555	553.021	514.673	874.932	691.05	379.066	289.211
ADRB2	59.8663	75.7814	60.4619	96.9256	61.9038	76.2148	82.7161	85.7678	61.5686	101.832	63.8325	57.7678	63.5571	75.4736	72.4825	64.6053	82.4784	115.495	96.9558	98.9487	91.3245	73.0668	101.536	91.8019	113.934	88.6887	88.7392	86.1291	72.5359	90.6361	134.213	126.808	65.5491	98.547	135.381	111.615	102.59	68.8904
ADRB3	6.08263	3.47609	3.16627	11.1114	3.6085	7.53503	6.627	9.306	23.602	13.6566	3.00383	3.51003	15.7311	6.89798	8.96721	3.99611	3.92564	3.74585	3.80784	9.09363	3.69798	2.98186	1.90259	5.65279	6.34469	4.04894	6.14221	16.837	4.51041	5.35021	6.12969	6.61158	7.28345	4.40295	5.65652	7.43881	8.33365	4.10256
ADRM1	392.981	388.425	336.874	315.598	316.967	287.313	246.758	271.667	267.985	300.332	351.26	302.484	293.877	353.309	290.264	337.463	340.16	309.611	300.398	302.292	342.947	237.843	310.495	351.931	345.04	379.886	360.542	394.478	421.135	377.285	392.869	425.685	248.783	242.488	324.925	326.802	359.777	349.371
ADSL	563.807	462.543	534.86	438.541	531.721	505.011	463.922	455.468	452.803	480.468	409.603	463.65	510.489	523.928	565.251	432.133	531.372	512.612	489.652	462.918	507.073	394.552	503.849	464.146	513.588	453.388	619.255	440.422	658.701	456.359	523.29	388.843	614.091	423.819	534.928	366.804	477.019	504.847
ADSS	46.9499	44.0671	42.8333	46.3692	34.7607	25.5725	32.2735	45.3853	44.3228	40.7694	32.7601	38.0604	37.2004	24.8353	39.9327	52.2547	32.8488	57.5095	30.1911	51.8248	45.209	39.9665	36.7595	48.1766	40.7201	39.6862	53.5683	59.8309	47.9408	44.5647	33.5627	31.584	42.2962	48.7229	39.6549	46.6311	31.5066	47.8475
ADSSL1	399.021	409.827	367.502	507.779	580.505	566.377	609.004	503.642	453.363	485.775	620.768	531.863	401.813	599.873	414.422	446.391	564.275	620.046	541.467	570.478	458.535	578.547	609.302	704.827	526.926	728.75	528.348	573.249	318.129	421.636	728.571	779.757	438.992	644.049	477.678	451.015	505.929	450.761
ADTRP	10.6913	24.8964	36.4169	10.3367	24.1807	16.3169	32.8986	52.4129	30.0358	11.4626	26.4829	18.9993	22.2764	22.1193	39.4347	21.4254	12.3251	40.9143	21.8406	27.2163	39.3128	22.2159	21.1528	34.8702	31.814	11.3021	32.315	23.7409	29.7412	19.5912	26.8102	22.5574	14.1668	21.0281	27.4836	19.0555	32.7948	55.8998
AEBP1	191.501	400.736	135.587	183.169	83.3969	105.703	89.9321	83.7188	569.676	132.957	85.3243	99.1389	666.358	279.788	79.7203	283.659	81.4143	106.625	49.1903	135.918	146.099	227.828	87.6287	413.269	220.347	194.774	87.1847	91.9573	49.0968	117.753	52.1857	71.5668	135.969	117.98	84.6534	120.335	82.8222	138.539
AEBP2	104.781	136.551	128.788	90.3945	113.861	143.346	96.2756	108.66	110.975	196.925	100.327	103.038	124.418	119.788	141.037	98.3701	117.826	108.637	122.27	111.645	123.259	109.888	130.408	132.112	112.533	107.211	138.171	147.128	86.4813	118.901	119.275	108.636	114.943	143.675	139.175	132.133	118.722	93.0139
AEN	41.4091	6.75779	29.7364	27.5284	45.0593	31.4557	21.7974	52.017	8.51865	12.8874	82.5018	24.0684	34.2996	43.8634	45.8505	22.4025	29.9303	40.8593	11.7944	14.465	19.8285	28.5822	22.2579	9.17584	18.313	28.9904	47.351	42.426	20.8376	17.182	35.347	23.3986	45.6547	14.4961	35.2761	57.4436	13.2059	29.8071
AES	298.479	255.75	440.937	556.737	362.959	349.355	461.031	386.276	250.783	321.382	554.004	403.874	316.589	573.893	339.334	629.52	547.95	736.257	454.253	743.827	316.245	462.804	474.164	777.743	664.738	997.876	300.316	335.626	350.546	551.923	676.251	641.359	210.699	296.53	454.883	548.486	577.185	519.4
AFAP1	16.7226	19.589	28.6585	44.4348	19.9838	14.3812	29.0902	13.794	14.3443	17.9319	18.7444	29.1206	15.8527	20.2372	16.9389	22.1478	14.3277	13.9675	13.0303	16.4915	15.4632	15.7472	9.95737	15.1143	15.0179	12.685	13.4091	3.77705	17.5088	13.9708	7.10751	21.4426	21.1074	28.6189	13.4187	30.8673	22.8762	34.2575
AFAP1-AS1	17.492	4.47601	23.0436	8.91974	13.3221	17.9322	16.9372	15.0963	20.7429	14.4917	13.3588	28.6382	10.9316	11.0338	6.98504	16.1189	9.53562	20.5542	1.69613	13.2752	11.8074	24.9694	11.0344	7.84187	5.25539	7.65893	4.73338	22.7513	5.60859	15.0624	12.55	16.6848	13.5508	3.35526	3.79488	23.7369	12.8049	17.4286
AFAP1L1	180.634	182.774	141.437	162.726	165.22	160.509	164.353	156.567	162.965	170.863	176.591	168.767	174.99	217.17	226.851	186.567	174.139	166.013	176.429	161.573	178.685	166.963	190.679	158.935	104.775	132.327	140.581	112.416	152.856	153.707	161.274	137.262	150.381	139.57	123.291	121.818	168.961	156.741
AFAP1L2	16.7911	25.3939	34.609	26.6831	45.8511	20.9529	43.1687	32.7263	24.5373	3.26606	44.7515	32.4264	11.2011	7.03409	24.116	17.8285	33.9608	36.706	37.5233	22.6254	23.745	34.2738	8.85353	37.4728	27.7232	19.8764	42.1419	39.9783	27.8144	25.372	29.6603	30.8207	14.647	2.31599	18.7758	10.0932	17.1075	19.8906
AFDN	67.7233	67.9676	71.0268	83.5644	68.2185	75.8678	69.9293	78.1263	68.1094	66.7705	67.8831	64.9087	81.636	81.5139	117.652	70.0599	76.21	61.9225	79.9962	67.1673	78.2651	72.9137	70.1249	54.5633	75.6437	60.4869	94.2248	71.4148	54.1752	59.0231	94.3195	73.839	102.622	91.1658	74.3495	86.0096	84.3803	70.5796
AFDN-AS1	3.70133	18.4906	2.26784	3.0938	15.1788	13.0169	21.9898	29.2087	14.8107	14.8996	12.4249	8.84289	19.1919	10.065	1.35357	7.71779	11.816	22.6966	2.08767	1.99136	15.3254	20.2871	16.0651	6.86049	7.38633	4.79311	3.27587	19.2542	8.93253	1.30484	0.724086	3.45511	3.67857	2.1133	26.4432	32.8383	19.4163	1.43271
AFF1	564.515	624.287	528.276	547.694	578.834	610.555	636.592	645.016	527.741	604.651	500.429	497.326	660.168	494.427	609.174	476.006	637.698	525.941	683.327	534.137	565.296	557.076	659.31	610.879	567.497	580.924	421.663	431.828	491.505	547.593	445.05	374.045	428.991	421.782	401.673	365.899	380.925	244.611
AFF2	17.9374	21.8283	9.57104	31.9464	11.1575	22.6695	39.3767	15.2845	20.2665	13.3386	26.4052	10.7989	10.4054	20.0293	18.0709	11.4141	11.5163	21.3161	8.29515	14.8091	10.6874	17.4865	9.00066	9.53899	12.0886	18.1741	13.7164	18.502	10.8256	21.3758	10.0128	15.7756	19.9488	14.9519	6.30975	17.3331	24.0585	22.4099
AFF3	21.7143	19.4023	10.5405	13.0358	26.1721	15.0723	20.6303	19.8643	26.8072	16.8131	23.927	28.3621	24.6255	11.9799	19.497	12.5882	23.8234	17.3976	13.3226	11.7477	20.8925	19.9866	30.4131	26.8926	35.034	22.7376	16.6515	9.49413	11.5902	11.4823	14.6843	16.533	14.9546	16.8932	11.2027	9.39059	14.77	15.4595
AFF4	96.797	87.5122	95.2427	68.448	74.1648	73.1556	88.6885	68.0014	113.259	111.993	91.1948	94.6643	101.348	99.3891	78.2821	85.5368	81.7683	75.5822	95.538	85.781	83.642	98.6891	87.3465	80.9171	91.5312	73.5068	87.2135	111.363	83.4256	79.9471	76.1997	73.9166	90.1987	107.143	73.669	91.6477	85.4319	82.0594
AFG3L1P	30.1973	37.3689	23.5092	23.5803	30.8683	34.4603	26.341	37.0239	38.3442	27.0048	25.655	46.4824	32.5519	28.4178	19.7462	32.6127	24.7482	25.3884	28.5457	43.4358	34.4765	41.1455	20.705	26.4212	31.704	28.2984	34.107	38.854	24.985	24.285	28.0333	26.3619	35.105	27.6659	20.294	24.6323	28.3108	22.6005
AFG3L2	985.773	996.139	964.583	820.052	1104.93	1091.9	1205.97	1003.34	1191.83	1303.91	1157.54	964.865	955.245	946.551	1593.01	810.229	1295.41	1122.02	1378.53	946.674	1079.74	727.718	1382.16	934.866	1001.99	945.017	721.358	769.042	1094.58	1189.67	1321.54	942.236	1065.78	1005.82	1206.9	791.353	997.792	784.437
AFM	1.28454	15.0713	14.7362	16.028	24.8831	1.70872	5.33926	4.51649	9.28486	20.7012	26.3961	13.7845	14.5984	23.0447	11.8338	3.91119	27.3998	8.7547	15.216	8.92777	11.6968	13.3057	23.6491	25.1603	17.4447	15.9744	7.02005	39.4621	14.359	21.9359	1.17195	2.92079	6.65357	2.26174	34.2238	0.851856	14.2893	18.7448
AFMID	26.0042	1.15569	3.37458	7.12118	4.4593	19.3304	35.0506	11.3933	11.5016	11.6022	7.16608	7.90528	3.49804	19.0842	4.2526	16.764	3.30843	6.26539	1.52965	21.3077	1.18822	24.0966	2.21398	4.89844	6.25428	4.01501	3.19505	2.89569	3.35331	22.2348	1.63207	2.292	3.29224	20.792	3.23216	13.8438	2.49712	31.6734
AFP	22.043	21.4161	28.3705	2.57367	2.58186	22.9701	5.28923	27.3497	11.3905	29.4392	30.8688	4.47015	2.18912	2.96235	3.50148	4.56955	9.26531	5.25484	26.4363	1.60972	8.20557	15.3757	25.9145	4.38043	9.15424	2.53712	28.1212	4.53669	21.6392	44.6417	23.2283	14.0629	23.6439	20.4959	16.8134	4.16108	9.33552	10.5529
AFTPH	190.562	193.57	172.779	183.564	181.282	208.424	196.116	209.881	171.839	189.618	216.535	185.305	193.9	164.824	255.811	125.331	226.776	148.774	208.371	202.612	270.729	165.238	243.467	206.443	249.206	156.563	236.423	228.732	230.743	176.855	239.151	174.681	211.83	234.733	238.614	174.656	214.92	159.106
AGA	57.4529	62.5847	66.5147	75.8973	65.8139	54.4388	72.5067	71.8044	79.902	92.9317	101.613	97.4232	87.5443	101.924	67.325	68.1166	114.683	96.5121	89.0001	77.9268	59.0716	62.5558	81.232	68.2018	69.4641	73.534	77.9501	59.9593	69.9785	129.833	109.477	113.405	75.3109	112.718	72.6952	71.4481	129.413	139.719
AGAP1	48.9334	45.7465	44.0428	46.3757	73.4021	66.4859	58.4092	50.1967	56.3419	54.4856	67.2223	61.2515	70.2308	47.8791	62.482	54.1607	75.5733	64.0925	62.9744	56.5245	55.9352	46.5917	62.4993	75.6641	75.0741	67.3542	62.5026	51.8259	81.6964	69.1363	84.9988	69.0508	48.153	58.3229	72.1576	67.2635	71.3563	85.0167
AGAP11	6.40915	2.49083	12.4418	12.3437	9.23906	17.4226	3.99056	4.27928	3.2067	12.586	18.3095	14.2053	13.6157	7.65785	9.50236	13.6523	17.12	10.3043	9.89237	12.0577	7.41452	2.19243	10.1838	16.1097	9.44511	6.24267	3.20401	9.72987	12.287	12.6732	14.1864	2.95718	6.29224	19.118	7.69801	16.7242	2.78246	4.31562
AGAP2	13.0574	17.2102	7.65994	34.1375	18.9688	8.33492	26.8081	24.1334	5.92309	10.9976	15.6881	15.8286	6.57162	3.81159	33.0162	20.9496	11.0962	18.5212	19.4003	13.8113	17.2473	17.5478	12.0085	19.871	6.02215	21.3218	23.7421	29.5476	20.4017	21.5253	17.5654	38.2402	8.39695	18.2217	9.05435	10.018	13.9971	34.1976
AGAP2-AS1	4.06931	6.64577	5.49463	15.0256	3.86108	6.84302	4.53403	40.9073	7.33019	32.1835	5.81256	5.83886	4.98584	5.40725	23.9658	18.1198	5.17688	10.179	5.60153	22.474	3.31999	3.61681	5.46283	9.55575	3.86387	21.4305	1.34297	4.86263	20.4967	5.87585	2.42941	14.7092	5.13155	28.2036	3.07617	30.3704	32.8703	43.3786
AGAP3	52.4782	36.6215	34.6008	47.2768	27.2673	50.5665	48.9025	38.941	63.2519	23.7616	40.1082	29.6604	31.1927	53.3808	56.2148	51.8797	44.7242	47.4057	51.8439	68.2673	35.5881	53.2221	39.8576	10.2308	57.8721	78.5568	38.6345	43.2397	51.0311	27.7281	57.7723	41.0191	60.6852	52.5281	72.6882	48.5254	65.089	63.455
AGAP4	29.1567	12.337	25.5781	20.6364	7.13149	14.7126	37.8992	25.6263	27.3083	15.7244	19.6696	32.8709	44.3374	22.5687	8.7886	28.9127	33.7267	30.0058	25.9832	40.8001	22.3127	21.3095	26.8458	58.7067	29.3072	26.7588	10.1181	38.5501	19.4383	1.73295	17.7787	1.17162	30.652	16.6236	12.3431	8.33344	15.6704	1.91924
AGAP6	4.1591	12.4108	14.611	17.9084	16.5123	22.8099	47.425	7.64455	19.6279	22.6979	18.3375	25.7436	29.5766	24.0809	17.7326	13.8717	20.742	36.5893	24.4884	19.3648	22.7101	27.0525	12.9471	20.7682	26.3161	34.6893	28.3558	6.95601	18.4129	28.4196	12.479	6.69657	13.029	28.5071	11.541	5.41901	11.3583	22.8648
AGAP9	27.2117	12.6167	3.37632	25.128	3.07999	5.56007	20.9183	18.7238	11.4654	25.1744	32.4231	33.0003	18.244	12.1497	17.8822	18.5587	29.6911	21.3498	15.4292	12.7527	10.7107	12.7401	28.4562	13.0652	9.61039	13.542	12.1973	11.0681	16.0467	17.6434	16.217	17.9038	12.911	20.0116	10.1968	20.5534	8.91826	10.8477
AGBL1	2.10641	0.8727	21.0916	3.88865	1.31121	7.0478	28.6767	13.0272	2.87468	14.2762	21.3382	18.1576	1.00169	1.72879	11.513	3.65045	6.88153	11.6535	0.830686	8.19597	2.75266	28.651	8.63159	2.52247	1.55182	4.33283	0.645819	44.7665	14.8541	9.74749	5.65382	7.74118	0.870553	7.53741	0.972545	12.0489	5.58192	35.0232
AGBL2	1.32443	14.0091	10.253	3.7545	1.35255	6.69059	5.70865	2.02237	10.4462	27.3982	0.681316	2.51359	12.4789	3.10375	2.47123	11.8816	16.6583	8.48362	13.7733	16.728	12.2783	3.5784	2.04091	22.3466	1.54112	13.5635	6.8019	1.24158	2.02129	19.4622	10.8288	24.4823	2.71156	0.965879	13.4396	7.92179	17.0248	1.86496
AGBL3	4.88905	7.81858	15.5268	21.8749	10.7076	7.23714	9.37221	9.67888	3.85349	12.0187	17.9044	2.93198	2.15779	6.74879	7.90927	4.66612	3.09028	6.68535	2.1865	8.66249	6.55525	14.7944	8.40699	7.81799	3.98729	8.05613	4.48668	13.1698	1.66132	9.89337	12.7007	14.2791	8.66529	5.01637	11.5052	21.5179	9.12617	5.81493
AGBL4	6.48276	11.2796	20.6535	6.34219	4.84628	18.8196	3.26369	5.37421	9.30591	12.1352	12.6387	4.79389	2.26363	18.6771	5.99964	16.8106	5.60033	6.26503	3.73606	9.20392	5.2085	14.8626	2.1393	10.9213	5.10679	13.1809	3.82344	4.75927	10.4329	18.9089	5.17025	4.24039	4.93682	9.86969	5.16579	14.0443	8.8688	29.1751
AGBL5	38.4049	51.9474	29.2449	51.9506	36.7028	43.8298	17.6661	49.8209	52.4684	44.459	65.3901	58.3245	42.4274	49.6471	40.7183	56.7323	50.9238	50.1264	41.5106	45.6946	59.4315	47.1488	41.6979	49.5281	45.8232	71.2134	39.2745	33.8903	39.7133	55.4292	31.4211	18.5657	33.2825	26.5775	25.8538	37.7666	58.3641	42.2655
AGER	13.5869	5.20552	22.0997	29.0494	12.6099	10.168	10.4837	5.38688	18.7795	6.01553	4.30262	7.75115	9.74308	8.05936	31.3879	10.2982	21.5888	4.26282	12.4443	8.40484	5.95132	3.77287	13.0772	8.35061	22.6907	11.457	3.87726	29.3453	17.0676	10.5546	6.13447	10.3238	10.7655	9.1701	8.84476	8.54237	4.316	22.9456
AGFG1	99.3517	93.3638	94.7289	110.628	105.436	92.2093	87.8083	106.626	105.077	91.0024	101.971	93.0176	91.4889	110.224	92.9822	97.9016	113.157	89.2952	105.792	84.4973	95.612	89.1515	98.552	96.8058	97.2257	101.098	135.874	134.406	116.514	121.313	105.552	131.444	144.479	129.061	144.039	157.425	118.335	114.293
AGFG2	23.8746	19.0364	39.9104	39.6881	23.3963	23.6319	14.5741	30.7113	16.1938	19.5711	21.9003	20.4571	6.29002	30.1743	16.6037	18.365	16.0519	27.1911	11.7628	23.4586	21.9956	27.4451	10.4536	24.841	19.6764	24.7846	14.8033	24.3427	9.71955	24.7437	20.3551	17.7536	16.1281	18.1634	20.6529	23.6472	24.4082	27.5722
AGGF1	111.543	134.261	146.668	155.344	128.91	104.198	123.98	141.862	128.768	148.005	125.883	142.737	139.146	140.734	149.224	145.654	139.999	130.249	131.775	132.912	151.278	122.918	158.282	144.499	127.089	133.027	131.759	93.7801	120.923	134.455	142.076	130.9	120.458	142.835	141.791	131.119	140.217	119.224
AGK	154.204	157.272	192.917	137.758	198.819	180.186	261.3	178.935	231.268	193.763	187.448	177.422	127.835	161.622	178.21	149.393	169.882	148.262	132.125	149.421	137.111	145.795	188.45	154.089	164.603	148.531	181.58	115.858	182.597	170.757	200.593	183.39	86.1204	134.898	122.017	125.679	174.215	200.334
AGL	1198.28	1300.87	1282.37	829.648	1355.29	1130.95	992.776	1064.69	1092.71	1069.41	1208.87	1162.17	995.22	1262.2	1171.58	1246.79	1255.11	1265.65	1158.29	1178.22	1168.27	1174.53	1251.33	1337.72	1126.79	1282.29	1098.67	1131.01	1059.58	1043.15	1209.58	1102.97	1151.87	1088.75	1202.87	1111.73	1154.26	821.03
AGMAT	12.6732	10.3772	24.6652	14.3126	23.1415	15.3195	21.7304	26.8848	13.3456	7.98819	20.0928	4.51813	9.85363	12.1796	13.2787	11.8914	14.1075	20.0959	16.7392	20.1928	6.2855	16.8105	15.2444	26.2291	18.9669	17.2615	8.89715	22.8906	16.2114	17.0137	17.082	15.6252	10.3537	17.2077	6.77567	15.9293	12.4958	33.0606
AGO1	96.2395	88.903	77.6949	102.406	101.925	90.36	108.344	87.3023	84.8086	83.359	101.755	85.0194	117.479	86.3403	106.523	84.0421	114.725	75.866	122.945	103.379	115.452	94.1061	109.37	89.9951	117.991	94.7888	95.8813	71.4683	113.528	110.236	87.0031	86.9659	78.017	79.396	80.2784	105.406	100.34	87.2849
AGO2	259.15	267.023	243.179	277.048	214.741	184.309	246.34	190.925	184.161	229.058	198.384	238.476	273.646	240.345	188.392	252.473	287.778	295.796	305.228	258.226	278.981	277.687	152.295	203.654	272.171	282.817	354.695	328.691	236.808	248.02	215.109	207.335	273.15	204.352	269.56	155.714	223.703	228.256
AGO3	58.5387	64.6043	58.7708	83.3471	59.4075	58.1092	71.7258	68.7405	82.705	72.4525	62.0423	62.1697	81.7607	62.1238	64.7846	63.3206	70.4705	45.7733	67.1017	55.9158	69.2617	66.6524	59.8181	54.5001	71.0314	52.9375	69.8632	55.0243	58.1191	76.1328	61.9021	79.7847	56.1015	67.0337	69.3124	65.1211	58.02	54.2831
AGO4	75.9142	84.1165	74.5581	65.5345	79.448	88.2575	68.6279	88.8229	70.4254	72.7916	72.2125	73.7446	64.6036	104.742	75.0926	87.2902	85.0825	96.6583	83.9594	76.194	82.1287	82.6384	80.4386	72.2872	64.9537	85.6425	42.7063	61.7999	61.5574	101.127	84.0824	93.572	65.928	80.1188	60.7864	90.5082	69.9591	43.7536
AGPAT1	250.547	219.348	183.71	235.567	184.774	184.454	229.451	197.022	169.86	165.809	166.929	196.946	162.595	233.679	227.521	279.251	219.498	280.313	189.188	222.158	201.828	268.234	156.893	268.561	164.153	262.684	178.409	173.631	159.468	145.138	224.538	202.137	194.895	166.584	183.272	175.037	190.148	155.045
AGPAT2	191.472	174.336	180.78	145.653	171.088	171.505	148.662	154.65	167.551	145.766	149.39	199.399	154.621	210.692	178.351	198.914	129.054	183.986	129.953	156.993	151.356	246.682	138.646	163.432	146.84	185.58	166.298	159.694	136.619	146.092	183.803	180.802	161.103	140.568	164.513	166.839	177.568	134.929
AGPAT3	114.132	101.706	127.72	132.71	152.769	151.681	172.57	146.942	103.879	124.706	169.547	123.979	130.305	139.203	155.73	138.251	178.759	184.339	200.071	135.972	166.198	139.806	176.155	160.155	178.468	170.609	159.484	141.952	154.161	145.565	197.441	138.752	192.67	141.101	202.45	157.535	163.918	143.41
AGPAT4	27.931	2.1005	10.2201	21.1355	7.45722	12.1727	21.8895	24.2854	14.6796	2.59584	19.7627	16.6023	6.26157	17.7776	13.5313	3.85729	13.0291	5.08801	11.9687	2.73189	3.88406	18.667	8.46835	10.5092	6.60779	5.10335	8.6795	15.4337	8.68851	10.7234	10.063	19.9323	17.701	17.405	8.34959	36.0419	2.599	28.4062
AGPAT4-IT1	35.5579	8.82025	32.2224	4.71996	17.7637	32.9854	59.4981	48.8056	39.2609	42.1136	42.1287	47.7153	16.6549	36.6828	46.3105	83.4492	48.0322	37.3892	28.8367	42.3801	38.3828	36.0788	19.8935	12.4697	26.5141	5.52165	69.2594	24.359	21.7335	33.941	48.2559	44.3716	59.538	34.8616	18.7858	45.2915	53.7672	4.58494
AGPAT5	54.9546	63.7079	68.1008	52.1745	53.4152	64.0326	75.3053	77.7643	53.1895	65.8443	64.312	55.8617	59.8158	62.8973	53.1206	56.6049	48.4919	47.7286	63.4183	51.612	56.6036	77.3277	48.0616	36.9346	45.363	43.2198	80.1718	88.4491	51.1399	76.5093	38.1203	60.1635	83.5711	97.5922	49.0535	89.9967	62.2862	42.121
AGPS	143.866	135.661	138.602	101.894	109.08	95.2711	94.4463	120.665	141.434	142.051	109.471	146.558	109.317	117.567	95.756	156.377	108.177	119.556	112.986	101.369	121.367	124.264	119.498	125.258	120.46	128.625	113.707	113.437	124.677	116.579	86.7409	94.6792	108.51	139.126	117.686	112.685	124.581	101.963
AGR2	18.3852	3.01646	3.53471	13.9287	6.79394	7.11578	2.7092	3.89239	10.144	13.1649	23.0794	10.7617	2.76415	10.1232	3.2002	3.36408	8.73506	6.40863	2.36427	9.48937	2.96878	8.20729	1.79857	3.45274	3.60885	4.65423	1.71151	5.14339	7.93693	18.3359	7.22239	24.1526	7.89355	5.66105	6.60568	20.3478	6.89458	5.06666
AGR3	2.44019	4.42756	4.12439	22.3225	2.93208	1.89796	1.27213	3.52977	0.88191	10.0447	1.45875	4.38313	2.32625	20.2173	5.15312	0.506105	7.72746	23.7349	17.3229	2.26415	4.57335	17.5918	10.6461	14.7069	2.81841	16.7932	5.58278	9.54519	2.50941	15.7811	5.76153	32.2257	1.7339	3.43529	2.81381	28.0118	1.48521	3.39638
AGRN	26.843	27.8809	47.7332	56.9931	62.5175	50.6428	51.8113	60.4244	66.8378	28.696	37.3117	54.9624	38.1297	48.0392	37.2762	41.6134	38.4547	32.4948	34.2738	48.9987	41.5421	33.5086	26.1913	42.592	60.2201	40.0437	30.8556	68.0911	38.7539	37.6704	33.4523	48.7867	28.4083	44.8361	32.8243	54.5536	38.7725	50.3819
AGRP	4.06163	2.71792	14.9204	2.93625	22.4026	7.2047	5.92333	7.52211	19.0446	6.48301	8.18482	27.7005	9.49152	13.9726	5.37905	39.2571	11.0879	6.00836	4.79297	4.59014	30.7674	4.18558	34.4095	8.59092	23.4143	5.38784	5.54352	6.58693	5.37043	31.5541	9.4272	10.0642	4.57426	7.38885	19.1135	3.37349	13.8425	27.7949
AGT	1112.13	950.372	645.544	929.636	1063.77	1157.16	996.025	998.515	1449.45	1123.35	1148.08	1155.75	768.177	869.912	1227.58	927.113	968.192	1074.67	787.229	1114.25	1129.71	1273.71	826.027	1241.64	1327.54	1607.44	1053	1040.52	1469.44	1468.38	1188.59	1323.14	1357.87	1283.78	1015.7	1187.78	1246.31	1448.62
AGTPBP1	275.454	320.511	200.052	231.408	326.618	275.16	198.701	216.49	258.742	325.782	294.751	303.767	256.401	209.771	312.449	268.557	404.452	325.22	316.371	224.308	298.713	249.024	494.207	306.521	289.091	331.233	270.867	284.173	308.696	385.116	422.787	407.108	312.12	284.756	426.501	402.501	369.547	349.442
AGTR1	112.144	113.802	51.7005	91.8541	78.5701	130.598	103.847	252.227	97.5206	107.48	63.2959	75.0463	186.939	120.03	85.191	87.0547	122.124	109.148	101.68	76.0948	82.0855	64.5989	153.824	148.812	87.545	102.988	89.2651	66.6006	108.421	141.884	62.4545	75.8068	56.8174	52.346	59.1551	77.3035	33.6487	35.7923
AGTR2	17.6058	2.50396	4.37893	8.85943	12.5538	6.90761	9.59818	27.1916	68.4771	77.6053	19.7337	46.0588	12.4973	18.2604	10.0636	10.8427	29.5912	21.1037	6.299	12.0195	10.8811	12.1642	21.974	9.67895	11.0143	13.7146	4.80743	13.7637	18.7524	26.8364	14.8595	13.7627	8.93329	4.07914	4.94971	29.2816	6.9691	11.6237
AGTRAP	79.1387	76.0205	86.7772	58.3092	72.4011	55.6437	58.7076	70.8225	78.403	60.2331	55.9494	54.5544	52.9822	71.3691	69.8592	88.9432	46.4636	59.7606	49.3494	80.0065	54.6806	47.4447	51.6338	47.3035	48.2135	52.3433	56.7829	65.8457	60.8942	72.8266	43.8434	64.6426	72.4974	83.782	29.768	71.4911	48.5511	87.4253
AGXT	10.7676	5.66039	4.23268	20.9652	8.84049	15.2411	10.4452	14.7182	12.468	12.4526	12.3161	1.67119	4.10242	3.16238	5.02133	9.12261	7.95519	4.37348	3.57615	13.9847	8.35103	5.79483	5.36775	6.44627	3.73135	9.13065	7.54049	11.5117	3.0903	2.76591	6.45699	9.69444	10.0419	11.1402	6.41774	10.1671	6.98488	7.63441
AGXT2	3.07989	3.18839	6.00879	37.8752	13.0049	4.13863	4.67119	27.2399	3.71193	6.78477	22.707	18.3418	2.5554	2.14492	25.193	5.83188	3.44007	2.36049	2.64222	3.88113	3.26701	4.775	7.16114	1.45375	2.60852	2.75792	4.06603	19.4483	1.7594	4.37575	2.68615	5.11931	4.42174	23.1719	6.99077	10.5016	5.46407	1.83126
AHCTF1	113.125	167.028	133.055	120.29	119.537	146.234	123.656	124.82	136.066	144.613	123.106	124.873	161.552	134.429	118.771	111.799	123.285	90.0855	139.674	105.514	115.508	105.508	187.543	115.15	117.485	101.158	107.406	140.69	93.2348	148.677	120.802	124.068	143.265	150.085	126.677	135.543	109.794	88.0676
AHCTF1P1	25.3664	16.6576	33.2049	38.9961	16.1274	30.8502	10.2857	30.2657	45.881	43.1611	23.8238	24.8014	21.4312	19.6971	14.4191	36.4143	18.9402	29.2649	15.5651	17.8672	14.3895	20.9124	20.1317	11.9261	15.0704	17.6681	13.4797	7.70288	26.656	33.3872	17.141	3.54332	27.1626	32.9575	18.3204	25.7601	2.81973	1.17052
AHCY	254.295	223.617	181.341	271.75	249.147	230.951	189.611	219.096	225.076	234.665	185.598	170.644	158.729	256.244	213.11	294.974	242.968	249.967	134.382	198.017	185.268	243.773	184.82	237.702	216.727	256.162	232.503	262.21	180.273	179.866	221.897	179.874	188.449	153.553	204.307	206.988	156.501	193.664
AHCYL1	397.699	497.28	321.911	335.388	288.961	269.022	342.493	300.184	317.979	306.156	332.446	315.648	370.13	378.941	406.63	310.733	309.569	327.053	334.782	307.484	375.964	324.064	309.1	339.343	396.338	374.033	404.2	410.264	375.05	285.917	365.752	334.87	372.582	371.766	409.371	364.077	415.767	430.496
AHCYL2	50.3265	49.0061	56.2964	53.9785	46.9711	45.7693	52.4588	37.0197	59.8013	58.5409	47.9799	49.9807	62.049	47.5688	50.6025	52.2499	44.5241	37.7283	40.9187	42.1521	43.2359	57.1364	57.959	60.4567	48.0601	66.0745	47.0897	58.3172	50.0346	51.9607	46.7066	57.6595	34.3126	43.2766	45.5762	40.695	41.0863	46.6918
AHDC1	15.2348	22.1573	20.0945	52.3386	30.6057	38.8371	16.9149	10.1927	17.4115	24.3279	23.2177	29.9072	17.6904	21.4145	6.63652	30.2947	20.6613	25.9433	18.0456	29.5404	14.1757	25.0118	17.134	25.2501	14.2308	21.2515	28.8002	26.7158	25.7745	17.1401	32.0366	40.9366	26.4111	25.5646	30.1777	24.7182	22.1519	28.5992
AHI1	23.0285	36.1849	22.7693	23.7146	26.246	25.6464	19.3717	29.9646	41.9557	32.8198	39.0935	41.2899	43.051	34.1697	24.1907	29.9758	40.7953	38.8121	38.539	25.5564	38.471	26.0352	43.6922	31.2148	25.5017	31.9122	35.3467	48.0297	33.4185	37.181	33.4041	40.4494	32.4625	41.9183	37.5147	32.8718	31.546	48.264
AHNAK	232.69	295.619	240.863	271.873	285.062	231.47	247.743	279.428	208.21	251.513	303.518	273.186	345.624	246.889	205.969	221.805	315.918	262.605	280.737	214.027	244.097	259.024	200.057	256.247	265.207	235.319	145.233	144.208	157.473	221.612	162.106	226.115	150.163	213.599	127.148	200.086	190.816	199.284
AHNAK2	30.6297	24.5068	16.9313	35.0239	3.56945	17.4038	29.9033	46.2947	25.248	19.8514	16.2853	26.9748	47.8539	37.8613	36.2696	26.5987	26.5669	17.7798	23.3583	22.5237	21.538	37.8834	5.38251	21.3237	52.3174	45.457	16.562	30.8664	46.6431	15.194	17.6038	11.8146	34.06	26.5228	11.1526	8.30603	88.5522	50.4891
AHR	181.317	366.69	134.546	124.01	121.584	142.085	108.264	184.681	139.163	128.403	143.834	121.016	158.965	179.128	111.28	137.109	133.701	93.9827	143.114	235.234	168.213	104.914	142.398	114.14	98.2457	162.719	139.306	254.953	142.233	214.028	203.496	197.151	217.2	335.153	240.089	243.135	223.29	208.984
AHRR	27.7871	4.23019	14.4041	8.27032	34.7945	16.9901	1.77632	16.821	38.2241	42.5005	26.5299	34.9982	12.6372	16.6683	21.099	3.63808	24.9077	34.425	28.6622	59.9562	14.7287	20.9675	21.7734	15.1355	43.0181	33.8429	19.7984	32.2004	42.5999	29.9389	14.4552	21.6846	15.7736	7.3178	19.1935	11.5631	20.3779	36.6625
AHSA1	638.094	609.649	676.033	594.745	824.744	749.18	503.684	521.686	618.673	590.312	605.041	532.619	578.947	496.731	754.664	562.056	596.367	553.844	858.59	623.08	730.677	557.781	666.137	511.737	778.068	446.554	576.766	509.329	436.894	398.817	602.391	565.988	697.733	654.528	709.064	593.753	495.537	350.71
AHSA2	48.6023	53.9832	51.1261	72.7515	64.7381	54.5114	83.6315	80.7246	93.2377	68.19	94.7724	78.7194	102.273	84.7609	84.9421	49.7257	81.7435	81.5909	77.5763	78.7055	75.7587	75.6965	93.0551	89.7138	56.4124	57.1954	50.2088	52.9128	63.9052	69.3107	49.886	83.8827	47.4568	51.0407	56.9775	79.5836	50.4271	42.5274
AHSG	5.52279	11.4065	11.7696	36.3314	27.7114	48.3045	15.9761	11.1425	20.3408	14.9379	9.95512	29.6281	4.72749	18.0367	15.9234	21.0229	15.4306	23.8953	6.46794	13.0351	19.2322	28.4396	20.4173	15.2613	22.2338	3.92635	22.3303	7.07504	12.7673	25.9744	18.0378	19.8599	20.1252	19.9251	26.395	15.8394	19.9504	18.8781
AHSP	48.5659	20.2075	37.2731	27.5057	24.9657	65.008	34.3567	30.9754	50.6714	25.7736	33.3739	24.8273	26.6782	28.4206	44.6495	37.6886	29.5659	37.0153	22.2088	23.2422	12.1052	34.1457	35.1624	34.87	50.5054	53.7317	26.6102	39.5253	23.4778	13.7465	46.0022	31.6943	31.2458	29.7012	24.5454	33.6955	43.9994	54.5111
AICDA	8.25304	1.51522	12.7097	12.0959	11.2423	8.33053	10.4037	1.58843	4.61221	7.55424	4.26802	8.18468	0.782459	8.75743	2.62364	6.59925	2.3537	5.66311	9.10932	5.57565	10.5653	6.69102	6.40267	4.90161	18.2263	8.52256	6.73778	9.75458	4.19364	3.36337	11.5285	7.09218	2.03611	3.66818	0.884024	6.70544	6.35575	7.6537
AIDA	734.149	811.852	723.277	883.238	698.726	797.106	731.465	805.688	614.798	625.923	755.856	731.625	710.525	685.149	780.13	733.375	767.241	754.22	822.323	818.706	706.584	753.649	707.69	722.863	824.497	771.656	607.628	614.674	729.513	688.501	704.242	698.038	812.352	822.922	614.444	730.066	723.552	762.854
AIF1	59.0166	21.9455	21.273	25.3952	36.6687	22.5269	41.1437	49.3907	81.9283	48.2363	51.9359	63.0612	119.459	45.2819	64.4211	60.766	104.379	26.4922	162.758	145.072	89.3597	30.2863	58.4915	28.8204	61.9432	28.1728	69.0954	21.0412	157.308	138.397	82.2473	106.615	184.699	137.82	111.699	93.2166	111.705	226.367
AIF1L	76.7825	63.951	130.901	96.9245	51.4158	93.5192	104.684	96.4086	62.3145	58.7339	51.134	73.0671	94.471	98.6449	83.2838	68.2996	82.8837	90.1144	65.4395	86.6163	96.7959	78.7166	72.4656	70.2819	90.3485	101.923	68.7143	53.5404	82.0518	91.2791	131.592	79.3331	51.0468	18.148	60.968	49.3239	56.4515	48.1906
AIFM1	687.546	543.864	803.956	867.6	746.964	752.734	849.682	732.879	764.234	737.945	899.273	791.649	467.716	655.832	993.044	627.914	901.917	656.506	859.682	611.787	651.631	628.91	669.5	654.709	853.683	824.834	720.541	675.715	771.228	862.382	660.06	677.943	643.165	748.987	798.938	832.413	692.571	774.156
AIFM2	95.501	114.357	87.574	94.45	86.619	93.7848	67.3025	75.0912	39.322	76.984	101.289	81.9037	93.2877	95.4688	84.7598	93.943	63.8533	70.0035	69.7543	63.9779	69.8539	92.3273	47.6221	45.4018	59.2757	73.0208	100.821	108.418	99.2316	91.2983	99.0453	83.9549	70.2848	70.7837	122.809	141.17	44.0382	49.1908
AIFM3	17.9719	11.6789	6.83919	27.0356	7.23349	18.7159	2.0762	8.40029	27.701	6.6198	42.8787	3.82357	16.8316	35.563	15.8688	8.24538	2.516	26.1305	2.18437	1.52805	8.18692	29.0808	15.1901	3.09387	2.57073	58.3191	4.70113	8.903	11.9272	5.79302	23.683	5.00104	20.1144	18.5974	19.005	10.9212	13.1184	37.4677
AIG1	189.273	184.23	224.206	205.225	281.275	330.097	283.805	234.597	211.243	258.753	187.109	241.708	168.876	202.742	256.427	225.823	289.942	302.249	262.601	206.715	203.67	194.071	297.919	265.773	208.522	206.65	245.28	191.959	209.295	195.494	269.649	197.527	223.758	193.63	211.376	199.812	252.629	185.244
AIM1	62.1906	40.4567	58.6909	76.3343	63.0015	50.0238	49.6194	82.4521	21.6388	41.0906	51.2302	54.1132	93.9103	39.607	44.2484	47.2807	63.7086	40.1693	161.464	122.922	64.1642	23.2692	64.1415	44.8704	54.5673	29.0852	65.1495	9.64744	100.253	51.0249	78.4372	59.4442	68.6684	81.0347	66.2747	67.2596	62.435	57.8955
AIM1L	37.1233	44.0116	76.4306	38.9787	62.462	32.4035	52.5145	35.9389	55.1507	41.1194	54.0131	61.2975	25.0394	22.9029	22.5773	24.7005	17.4211	45.1095	27.7999	29.2564	31.3661	23.9492	42.4956	44.7447	24.3441	57.5393	14.0897	74.024	22.5629	39.5108	19.426	42.9768	20.7166	30.1643	39.2665	42.0666	29.3173	44.1262
AIM2	20.9067	23.4812	41.2462	34.9869	17.2374	35.455	22.1499	34.97	14.8438	7.2691	31.5173	25.5209	8.89055	17.9093	11.9861	22.0419	2.74907	29.5481	20.8783	38.3374	9.13383	21.008	17.7425	7.12634	4.86528	7.12219	1.09363	7.98423	15.8612	19.2924	13.3506	29.9525	7.39886	18.7277	5.20358	15.2989	23.0838	35.5481
AIMP1	257.422	264.936	255.517	270.409	278.023	266.793	252.923	266.538	275.904	324.201	343.229	313.119	236.259	278.995	238.2	320.656	266.862	274.432	244.222	264.534	276.14	284.565	275.416	263.416	250.97	244.892	271.364	247.021	220.285	275.292	263.254	233.49	263.711	271.039	237.906	237.818	249.277	231.671
AIMP2	393.689	363.591	408.269	514.375	459.208	491.496	486.937	455.937	375.017	423.863	459.911	446.355	398.609	396.556	576.685	400.172	580.063	524.218	520.517	395.554	369.642	312.762	425.561	308.28	574.167	469.535	511.19	409.379	548.484	462.019	628.407	492.479	428.243	478.841	521.46	545.624	354.408	459.585
AIP	203.267	183.626	211.897	182.328	168.728	200.024	217.796	221.379	200.303	192.756	235.131	199.821	216.296	213.468	164.317	173.049	203.081	244.665	221.937	217.414	179.678	182.327	184.828	224.649	204.292	213.47	198.067	157.322	228.839	229.839	219.498	178.947	228.923	181.946	218.975	153.486	226.562	158.06
AIPL1	11.1358	11.1526	17.6781	22.7269	20.2955	50.6644	28.6364	18.2637	24.2897	25.4126	23.5753	20.3218	17.8129	24.4935	31.5529	19.0584	16.4824	21.4052	17.7613	19.2382	11.0674	25.684	9.38146	20.1281	13.4424	24.8648	10.9257	12.3206	27.9209	5.45996	19.3698	8.87199	21.4287	29.63	20.161	28.0944	18.4471	20.9102
AIRE	14.1279	9.08865	11.2907	16.8583	15.4943	32.4839	9.25543	24.1768	12.3209	6.7373	15.3617	15.1417	6.9742	4.27018	5.77581	7.27771	4.76441	38.1677	11.2307	2.92268	6.07018	20.5858	5.53503	5.19511	13.2246	13.5423	3.27561	23.6269	10.4965	38.2709	4.77205	16.8849	4.7264	30.6521	25.4597	44.6683	5.17511	8.42722
AJAP1	5.7269	5.48989	5.60175	12.5349	7.68669	14.0453	4.2645	5.51123	5.19915	5.91309	5.18798	10.0048	6.5268	6.63841	11.4349	6.72116	7.91132	4.08719	7.45663	3.1984	6.68026	7.57705	5.97059	9.85074	9.82473	8.13869	10.751	6.33259	10.0475	12.8108	3.37072	7.09813	6.54686	13.0376	13.1625	5.24038	12.9592	6.62804
AJUBA	46.5111	32.9822	98.5106	46.1328	28.8397	54.476	44.0837	57.1702	56.3299	55.0412	74.8637	80.868	28.9761	39.8741	39.0602	43.7248	31.9138	49.5551	43.2081	54.5457	46.8217	56.1316	29.0841	48.981	35.0747	44.2065	84.2719	85.0799	51.1445	45.9377	42.269	36.6226	45.3379	53.8638	51.8532	86.8917	46.5541	39.1642
AK1	1041.04	845.844	1285.68	1275.61	1293.51	1218.52	1063.34	1005.29	1066.95	1014.29	1080	1115.52	825.884	1036.76	1071.7	1096.58	1259.14	1121.84	847.201	919.872	1161.67	1179.66	1113.15	1457.28	1331.67	1515.05	1170.1	1264.38	1002.53	1122.98	1518.31	1457.33	1140.1	932.048	1201.97	1096	1220.49	1177.99
AK2	170.978	140.965	207.341	192.778	190.916	155.251	180.491	159.243	171.509	166.684	227.632	212.313	153.575	144.35	211.86	187.128	205.059	146.615	168.067	149.451	175.621	137.075	167.254	151.834	189.127	174.606	254.323	234.063	242.106	200.96	231.14	202.921	232.684	236.687	245.068	211.654	233.665	250.167
AK3	1820.69	1993.71	1575.41	1442.01	1667.05	1661.24	1529.62	1525.57	1432.16	1367.44	1519.99	1536.99	1703.45	1660.79	2385.41	1923.94	2324.75	2081.9	1951.38	1651.04	1890.4	1946.66	2007.1	1997.03	2131.69	2004.33	1813.41	1547.41	1905.39	1916.33	1988.06	1732.22	2128.05	1881.56	2562.48	2158.98	2017.67	1821.02
AK5	4.18718	4.81162	3.48167	16.9745	4.95313	16.0796	12.568	6.91925	6.27775	5.83505	13.9809	26.5265	16.3708	16.7247	11.7452	18.7741	26.31	15.4107	2.77092	5.67338	10.4118	19.8394	15.2074	20.3966	10.7516	15.809	7.30016	6.16817	8.76617	13.8022	22.0852	30.8264	9.67105	13.2453	4.30594	8.76463	6.75743	19.9126
AK6	563.302	528.419	707.591	510.05	501.225	546.113	540.901	507.437	516.536	486.574	551.123	596.336	584.672	539.967	703.886	583.546	625.777	526.112	642.216	526.186	669.576	500.22	622.565	486.685	567.053	575.137	909.909	654.187	751.985	510.518	838.591	572.378	699.901	588.65	765.204	567.256	715.572	693.918
AK7	21.1717	9.41623	13.5455	12.7547	10.6277	17.458	13.6523	18.1985	17.4333	14.17	20.4867	6.12039	7.21794	12.1092	23.6958	23.5666	13.724	23.58	11.9167	13.1827	13.8314	16.5157	18.7452	28.8193	11.8326	11.5775	10.1308	5.39963	24.0727	9.91439	21.9437	26.2997	13.8606	5.70495	25.7922	18.8438	16.3351	25.884
AK8	19.9887	19.067	25.9673	45.179	14.0825	28.1835	49.4513	42.8994	35.5515	20.7864	29.5957	37.2222	47.9244	20.7354	41.4604	32.5712	29.9546	23.4175	24.8917	53.5169	36.2916	45.8783	36.5043	29.548	36.7367	45.4466	44.9294	39.6281	25.8279	17.7199	32.8163	18.5009	39.7587	21.3457	21.4187	44.6878	50.1643	29.1634
AK9	29.7582	27.1653	52.2064	57.802	39.0856	15.6146	31.655	35.0411	43.0295	41.2409	66.7504	45.2204	33.6265	20.9584	25.6387	31.8947	49.083	42.6642	32.6099	43.5579	35.3758	28.2208	33.675	41.3966	44.4142	36.0314	52.2636	33.967	39.6066	65.6544	57.6351	50.6661	43.6456	41.1801	57.1747	57.6887	53.3293	29.0875
AKAIN1	0.805142	9.22016	3.84346	3.04974	2.11151	1.35458	23.3191	24.6806	3.47355	22.9809	0.881321	1.65291	1.30476	3.02331	16.9845	2.73014	11.9523	23.1169	1.55441	6.68942	1.05133	5.52012	9.67861	4.56654	4.78778	10.1021	8.3077	23.1087	12.294	10.3923	2.31608	23.127	8.52092	8.56554	1.21824	16.3693	2.42653	2.59117
AKAP1	372.041	387.267	412.94	551.15	532.327	565.128	585.832	406.553	427.174	480.057	591.299	550.473	499.637	558.148	682.795	529.44	704.598	762.918	708.973	511.642	535.727	571.269	715.005	736.022	598.097	675.727	334.412	284.577	521.586	581.073	773.033	493.294	412.624	360.299	473.489	418.678	547.78	373.084
AKAP10	48.3506	50.8043	41.0453	42.9596	45.6809	32.78	44.5441	41.2569	51.6588	50.4801	51.1878	44.8059	62.5753	41.2764	42.623	41.7136	61.9916	45.9024	56.106	55.5426	65.0742	39.0966	52.3937	37.0083	66.3976	48.0708	34.6981	43.6566	43.5149	57.8824	47.1694	42.7134	49.3428	29.1059	44.4919	53.2299	47.7614	37.3919
AKAP11	316.329	405.913	255.839	389.883	320.256	340.002	244.469	363.143	280.774	351.872	276.673	355.418	373.324	392.542	375.661	385.728	328.984	328.274	306.379	382.482	367.531	388.535	422.796	378.157	345.409	339.28	345.8	262.41	275.381	253.726	261.065	262.157	300.231	301.448	281.496	300.293	301.31	204.605
AKAP12	128.757	162.468	130.283	148.117	145.112	139.501	126.359	174.145	254.036	212.902	169.963	181.414	392.39	180.002	187.48	129.576	250.784	137.081	189.154	167.682	242.48	149.639	151.605	131.791	243.33	142.719	192.231	243.082	108.763	92.5809	95.4041	117.389	210.113	169.545	142.685	118.06	138.367	165.24
AKAP13	358.295	397.007	284.709	303.774	412.239	384.885	332.955	301.331	409.814	364.525	320.55	335.278	563.457	446.282	498.637	396.403	495.099	460.811	609.382	443.048	531.16	380.947	461.637	335.329	591.179	432.588	443.982	425.385	334.256	317.119	319.564	303.491	368.133	353.001	394.46	290.843	429.958	445.934
AKAP14	7.10924	5.22166	4.58738	10.1341	13.4709	13.2482	8.92301	15.9682	9.3226	12.0998	18.4137	14.3494	1.14413	3.87552	13.0678	9.41294	3.52191	4.66797	6.65451	8.16898	9.01168	16.524	1.91627	14.1248	5.98018	7.79359	7.32036	10.0117	3.39608	4.94701	2.07559	1.98948	4.64398	8.05461	3.70669	13.3486	3.98548	15.6782
AKAP17A	89.1388	84.2756	85.8143	96.5585	84.7206	98.5035	85.3941	89.5293	95.2397	104.992	91.9748	98.354	108.607	113.781	90.6716	86.4858	78.7922	106.769	80.608	111.934	80.7035	113.846	98.1336	105.301	71.3233	96.6373	100.286	94.0673	87.1664	93.1673	86.3893	79.0916	104.677	75.3288	92.2331	78.9691	69.0024	74.6394
AKAP3	22.8909	4.73924	5.75008	6.13589	4.01803	84.3076	9.48741	32.7346	22.1563	50.425	4.2981	6.02227	2.47229	26.4158	7.30774	4.77828	12.5891	50.0336	5.8765	16.8034	17.0197	24.0033	10.2227	15.2311	4.59071	12.1457	6.37582	6.20302	3.01671	19.8643	2.86132	15.7522	3.3817	8.53819	6.13846	39.1824	3.32448	7.54025
AKAP4	4.78656	9.10675	9.06267	27.559	6.21713	16.4772	8.58953	9.83709	24.8433	9.03489	6.01063	18.4024	2.52514	2.24821	2.93758	11.2094	1.79721	19.9378	0.924916	4.79479	8.44885	5.62347	3.76178	4.30053	3.4481	22.4166	7.60047	7.80384	6.18728	5.23539	4.62444	43.8783	3.65523	9.08912	4.13377	21.4682	2.1077	1.4966
AKAP5	7.24508	2.793	8.7289	3.4864	9.15179	12.8691	13.1912	4.25343	6.05194	7.86944	14.1486	6.34752	2.6046	9.03049	4.06211	3.41732	6.66297	5.30462	8.33848	1.86066	4.00389	2.98694	2.75688	2.15286	5.18776	8.53131	7.53019	5.34743	11.0049	1.43501	7.57551	2.38542	4.73407	4.90559	2.76416	22.2898	11.5834	19.5326
AKAP6	95.9227	139.524	133.969	139.975	180.624	165.543	140.201	135.46	169.579	232.79	193.697	142.056	126.123	174.213	169.135	143.472	130.623	127.452	175.848	145.81	168.243	152.797	174.267	159.656	176.196	155.271	218.293	234.565	194.512	174.05	126.263	126.145	102.774	146.837	132.844	173.781	160.981	114.859
AKAP7	68.7133	57.8407	61.4906	51.8316	64.3993	77.4586	62.804	67.7483	47.7395	65.6277	47.4499	64.9761	39.6289	56.5114	55.9746	49.5899	64.2395	69.3518	64.5935	50.316	54.9726	72.1258	73.9376	80.2227	54.4839	61.0614	36.0355	43.4101	77.0976	96.7657	61.8485	82.8987	35.0134	38.8397	45.3071	95.3987	64.1924	67.1082
AKAP8	95.1604	104.388	132.364	142.621	111.186	120.364	107.752	120.7	106.153	98.7789	110.624	93.7078	112.617	110	116.5	104.254	105.761	117.418	99.2396	93.7206	87.5558	91.0705	106.281	153.66	112.201	112.844	148.703	148.837	180.572	180.733	167.87	139.988	91.8624	78.0391	117.507	94.9359	115.011	151.116
AKAP8L	44.2313	46.8459	44.2633	51.2957	44.2422	42.0579	43.9682	46.8737	50.8209	63.4815	37.1928	54.5205	52.6263	46.8836	41.2954	51.3828	50.1273	56.2703	44.7384	54.1829	51.1719	71.3903	47.5863	76.5592	41.4139	56.9678	40.9	43.2307	44.6726	45.4895	36.7598	37.669	40.9889	44.8694	42.4722	39.6928	32.2166	30.9958
AKAP9	124.066	156.236	105.543	139.058	125.155	120.974	122.61	105.867	105.686	141.743	145.881	114.767	174.381	139.813	146.465	121.105	157.4	150.443	170.022	155.628	127.983	139.037	213.847	171.902	122.15	164.772	94.4266	57.7178	211.393	189.464	213.516	171.726	157.377	125.679	158.524	145.71	154.47	102.32
AKIP1	232.814	201.41	195.954	156.54	226.867	220.52	228.696	201.043	242.671	202.757	270.055	232.138	172.136	223.113	224.801	231.05	201.982	198.381	227.07	227.387	174.232	214.319	161.31	203.737	222.157	252.818	150.58	128.507	164.538	221.132	206.468	222.188	194.11	235.063	199.347	217.042	200.14	195.52
AKIRIN1	341.557	262.558	332.168	266.679	197.713	211.018	207.708	190.946	220.424	239.881	240.126	235.912	139.078	187.187	184.72	286.447	180.909	225.601	227.035	246.282	182.012	256.005	172.788	242.278	206.745	291.185	397.372	348.66	252.194	212.032	252.501	238.725	240.839	245.717	288.773	251.917	310.779	230.68
AKIRIN2	171.461	160.325	180.978	145.44	152.784	111.055	115.111	130.831	154.799	123.175	135.279	127.28	106.02	153.068	92.1967	161.446	89.0868	141.146	109.68	166.831	95.906	113.211	95.6974	128.292	102.411	149.233	123.347	117.976	90.6824	97.9266	107.872	148.317	75.0764	104.819	81.8061	121.267	65.7247	72.3201
AKNA	16.6121	6.63315	9.15858	16.8641	13.0481	26.6953	17.7446	28.6541	10.1843	36.6429	22.0071	5.39101	11.0665	21.2001	5.87598	13.8551	6.54299	4.13548	21.4093	28.9239	5.88958	4.19598	10.5411	7.4232	11.5069	10.6455	12.8289	9.98178	3.67426	3.07191	16.4913	28.7601	9.8553	3.71924	8.09635	28.0129	5.27897	29.1319
AKNAD1	10.5485	2.76701	10.9259	11.321	3.95706	4.99595	28.5906	13.9533	6.70881	17.3224	7.12479	7.3978	6.37392	12.3951	2.58699	2.345	8.30565	4.68156	1.50081	6.12059	10.0421	7.16785	6.27863	10.4957	4.81005	9.49971	2.84428	3.32147	10.5027	13.9201	13.2322	1.10803	3.53639	10.3184	13.9669	8.57253	6.2442	2.49902
AKR1A1	159.559	125.556	121.763	118.93	176.417	122.881	146.229	165.458	114.384	142.313	159.53	131.703	172.695	147.695	117.197	151.052	131.278	118.513	164.834	141.722	121.65	123.259	177.672	152.284	125.322	128.292	194.047	179.914	236.959	238.535	174.231	222.511	221.79	199.871	140.152	163.395	178.451	278.646
AKR1B1	1771.5	1258.98	1560.87	1673.4	1331.71	1418.77	1543.76	1136.23	1194.14	1187.69	1300.72	1269.47	997.334	1283.53	1766.49	1478.76	1430.42	1232.95	1013.65	1008.44	1127.43	1255.48	1063.82	1384.23	1433.72	1691.48	1782.27	1938.71	1571.11	1834.88	1486.91	2118.73	1741.85	1667.41	1335.71	1614.12	866.901	1438.96
AKR1B10	5.60416	29.4961	6.51666	32.5922	30.3792	4.78082	20.4234	19.8095	36.3373	24.5583	14.8455	17.4064	39.1196	1.01219	23.8908	23.7726	31.3933	11.6264	22.3019	11.9071	6.65961	10.2524	20.1986	23.8684	12.4914	35.4562	15.5347	5.83666	3.18931	0.956016	17.5331	4.71863	20.2664	22.0844	20.3627	21.2052	4.06223	2.11688
AKR1C1	113.447	203.455	184.702	381.883	132.109	135.83	92.858	160.881	239.12	197.319	177.288	223.737	316.726	129.434	108.025	132.88	232.201	114.299	129.73	155.822	156.19	135.743	165.695	99.1606	250.68	143.165	246.127	291.913	223.82	301.152	409.014	563.743	233.581	294.733	203.19	295.062	198.504	423.011
AKR1C3	216.514	301.534	260.485	405.676	176.709	133.005	230.105	256.659	301.232	196.917	242.971	268.201	352.258	174.828	175.178	209.237	305.788	186.84	189.982	219.687	222.492	134.928	204.812	129.068	286.061	161.972	395.106	346.952	425.924	426.876	509.544	678.865	493.863	383.673	312.531	383.322	320.424	458.748
AKR1C4	1.50515	0.919532	2.98265	3.55802	37.4846	1.69134	39.4925	4.19515	4.4896	13.3834	6.10791	5.31256	11.9042	0.733737	2.52431	2.04889	11.8638	1.332	1.28931	1.43663	2.11722	10.4092	4.09575	15.7457	0.624851	5.06888	1.61604	1.02415	1.95703	1.19602	0.590168	2.03457	7.30164	11.1238	1.52016	16.0796	10.5685	2.46616
AKR1C6P	40.0497	23.95	47.0432	7.07855	20.1101	9.90717	44.4798	56.2178	7.34779	33.6624	40.5486	11.3043	10.3335	24.0884	53.2068	38.7538	48.8247	41.6392	33.2406	27.9524	5.51375	33.5732	24.6628	28.0118	46.8598	15.0122	41.3749	1.13487	21.8371	11.0878	41.3379	32.4397	15.6815	33.4957	23.9904	9.11693	33.5731	28.9388
AKR1D1	1.11495	15.3168	1.45625	0.66327	15.5994	15.813	12.5708	19.1289	2.53034	18.4223	4.94254	18.1287	0.938814	9.07007	12.6431	2.22942	0.322989	6.87811	6.28871	1.18965	5.05964	17.3186	6.63642	7.4343	0.596435	0.524421	0.410486	17.567	5.53177	11.1159	1.39932	11.2886	11.6387	1.165	6.55997	2.14317	0.313176	12.0414
AKR1E2	13.5331	10.0065	15.4435	9.56418	12.0194	21.3991	16.9384	27.1409	18.6546	25.8757	17.2092	19.8451	18.5818	12.7155	19.7117	4.96143	31.2048	17.5008	15.5256	7.26553	26.1739	21.8363	11.8207	13.9288	16.1734	19.8881	31.0476	48.1731	28.2073	12.7794	13.4776	35.2991	20.5585	11.6161	12.3821	37.8384	25.5525	35.4163
AKR7A2	297.138	301.916	253.173	265.286	350.406	283.061	295.051	273.156	306.41	312.444	314.398	294.732	273.841	286.895	303.11	329.553	282.136	258.883	297.294	328.511	252.862	283.909	290.938	264.457	236.749	240.956	270.684	222.411	205.608	286.905	237.896	249.939	235.063	282.338	248.825	242.912	232.317	231.001
AKR7A3	85.8242	29.6135	12.8272	57.1984	35.7786	87.9681	57.4606	94.2204	84.4324	79.2652	14.2238	47.802	61.198	84.1329	96.1788	102.216	81.1686	117.134	68.5011	86.5443	71.0877	117.272	105.561	126.997	65.9465	53.5477	56.6522	88.6245	52.0275	74.8236	102.117	79.2657	82.3589	61.7681	86.6767	116.7	65.4019	75.2405
AKT1	254.609	202.188	258.662	219.648	290.225	277.536	206.19	244.264	200.349	176.622	194.819	254.572	167.371	267.986	283.227	306.5	207.652	244.878	235.022	321.501	260.669	237.762	223.331	268.486	271.001	216.992	180.899	240.889	218.581	216.358	126.643	293.053	242.005	261.418	209.299	386.243	280.062	299.76
AKT1S1	76.5674	61.19	71.6035	81.5501	35.959	68.7712	88.665	73.6412	51.9371	72.029	72.0275	68.1495	60.4423	90.6423	56.8957	130.516	53.5184	97.8	73.3243	98.7988	58.4823	93.598	64.8242	115.94	64.9426	115.959	74.7357	65.5937	74.0707	72.0614	79.3062	74.8904	68.7561	72.4478	80.3439	39.0084	56.5202	57.2704
AKT2	34.9086	33.8699	38.3884	41.2668	64.3639	49.2286	53.4769	45.2245	40.1298	31.2109	46.1963	33.7214	33.6009	43.4725	42.8107	46.9803	36.7571	49.5249	32.137	51.7708	41.4595	44.4759	39.0657	40.8208	34.1224	44.8756	45.8815	47.0228	47.1323	39.7633	40.4496	42.3383	42.5052	32.6964	44.3295	45.1895	37.7963	46.242
AKT3	97.2326	82.2948	76.7649	101.924	68.8326	93.315	84.7146	92.8954	80.5293	82.5171	66.7582	76.5594	87.2778	61.5129	79.5099	57.7103	85.3252	72.3841	71.7234	64.1473	75.2167	78.4068	93.4805	88.3179	88.5245	98.7365	64.773	74.1224	60.0219	66.9729	54.066	56.2193	66.5971	73.2162	51.4522	60.2541	54.497	70.6079
AKTIP	648.018	512.079	888.049	736.123	648.427	593.703	589.1	620.456	624.112	626.488	754.207	700.125	525.177	548.156	436.473	415.31	624.07	538.159	435.381	433.032	592.56	541.488	639.957	749.506	713.105	628.865	1096.55	978.91	582.83	627.301	759.236	580.719	653.281	593.638	722.768	749.323	557.2	472.442
ALAD	414.475	413.478	439.661	610.871	332.764	295.519	199.149	402.974	392.505	520.035	416.806	457.63	268.431	282.416	479.966	432.405	423.21	508.67	448.169	405.497	352.494	371.203	427.908	480.743	405.153	603.779	421.134	364.254	243.834	303.34	434.392	370.761	490.11	546.525	505.867	695.966	580.966	442.667
ALAS1	1384.93	1199.29	1631.14	1684.46	1292.45	1206.41	1643.72	1319.63	1190.78	1137.22	1198.17	1149.51	916.856	1233.58	1256.29	1384.04	1480.07	1602.7	1144.95	1110.56	1180.98	1238.83	1184.72	1190.74	1654.65	1631.51	1380.97	929.987	1663.94	1511.91	1716.66	1329.2	1366.81	1233.13	1100.2	1115.87	1647.9	1732.39
ALAS2	12.2563	14.1959	19.4224	17.3564	2.95538	12.4194	11.8403	15.1208	12.4752	4.36805	10.7812	4.09887	4.05527	3.2567	5.4554	7.64244	8.44397	5.01523	12.7132	16.5301	9.04474	17.0305	3.17475	9.66525	11.4095	8.38047	7.94427	9.62903	13.2733	16.8338	3.45984	12.0334	10.5669	14.5616	4.15259	11.7503	12.5999	3.39435
ALB	16.0851	7.82083	26.5057	3.56264	5.41787	25.0204	4.45061	19.7348	3.52329	15.83	9.54693	14.6564	4.29429	4.68034	3.57976	6.85606	4.78806	7.13968	4.27476	7.36676	6.74387	10.4833	5.37818	11.5583	5.26926	10.6843	7.36555	3.08327	8.64046	11.0447	8.02915	18.1686	4.07556	15.4781	5.87419	10.3814	5.40479	13.7741
ALCAM	47.3089	65.2988	45.9189	46.8816	55.9382	47.7224	42.2492	45.6423	95.3111	105.163	89.404	61.9887	77.0819	61.1599	46.4872	72.6165	49.4836	33.2012	47.8913	61.29	49.0165	74.8254	21.2327	37.5075	34.2192	41.338	41.8893	44.0021	83.2197	77.5088	34.2924	39.3013	44.6705	57.1867	26.905	44.3161	86.0978	102.498
ALDH16A1	6.59882	19.0543	40.6368	38.4262	6.28002	4.56653	3.29369	2.22454	29.1262	24.7269	10.6841	24.8531	18.1338	44.4259	36.2852	33.7326	7.0208	57.4969	12.2012	67.0496	12.3565	17.3792	20.094	35.8546	27.7787	59.2746	8.60979	45.9468	4.3092	40.679	40.9123	25.6288	34.2537	38.4959	26.652	62.5767	34.8815	33.7551
ALDH18A1	82.8208	116.495	58.2795	47.7936	68.4021	56.6189	75.0624	102.46	117.593	87.5458	108.211	146.224	107.981	99.9733	95.4397	101.136	90.8647	102.362	74.7798	96.7988	80.9819	118.763	73.3022	62.7011	77.1452	117.549	71.7458	58.3284	122.218	99.8514	54.5495	71.2623	91.9127	134.221	104.947	130.352	103.255	115.997
ALDH1A1	112.309	101.584	111.875	101.701	102.993	133.999	130.749	150.759	113.755	163.729	162	105.082	157.141	158.871	53.1646	93.9175	114.131	89.2043	85.8906	74.4845	69.9548	90.6065	169.264	165.399	63.652	101.451	65.6185	74.9182	71.8903	186.966	102.563	191.707	143.766	155.613	83.1644	94.8103	94.9592	136.844
ALDH1A2	4.02993	9.52448	54.5036	24.9727	31.9914	59.528	26.085	51.9368	60.5824	44.6765	10.2266	9.79552	42.9231	43.9297	9.25155	28.496	56.1081	22.8543	23.1695	33.72	10.8722	36.3791	47.1894	37.5849	32.8021	12.767	38.2138	15.8641	8.27125	76.8808	27.7826	61.9599	7.9031	50.5782	19.162	19.3486	20.5075	35.9851
ALDH1A3	24.4078	18.4624	15.9994	25.9825	15.4978	17.9446	5.24552	21.4472	21.3818	7.73493	27.3547	7.89871	35.9751	11.593	22.781	8.36902	25.0859	29.4861	29.4274	24.1242	15.9371	8.84792	15.4128	8.86417	15.4268	35.421	32.7769	37.9932	28.3338	19.9663	14.5211	24.2278	102.244	109.894	29.7116	43.3079	62.7577	166.423
ALDH1B1	53.3281	45.3132	61.723	52.6702	53.3418	21.6955	49.2079	51.3193	79.607	35.7297	49.8451	49.3274	26.2767	60.0222	52.4428	57.8568	44.455	45.8842	45.7257	53.5168	47.0485	76.4936	35.3363	73.6457	42.4919	88.6188	40.1729	74.2175	53.3929	51.6465	46.6932	61.365	39.9778	79.6134	42.8096	33.1507	35.9769	57.193
ALDH1L1	141.466	142.882	131.787	164.379	166.417	84.2625	142.827	106.857	108.168	91.1394	115.672	133.724	63.3312	101.064	65.8594	138.787	60.6057	147.386	124.251	111.64	142.065	150.624	90.5485	122.317	80.2892	101.261	52.8884	87.9051	65.0321	111.412	99.5523	115.32	73.6114	86.4501	57.0153	96.9215	86.329	66.4463
ALDH1L1-AS2	68.648	111.283	91.8346	91.8482	113.034	90.2879	64.1311	55.8216	86.044	52.4441	40.9081	103.205	40.0195	50.9054	46.089	30.9959	55.4221	56.6764	88.2863	80.5412	54.2794	77.9121	66.0216	105.384	101.542	94.8089	35.1398	24.6541	91.1327	38.329	31.5309	46.6492	44.3113	11.0319	37.4849	39.1104	70.6586	32.5482
ALDH1L2	15.7556	14.124	28.5238	19.2338	10.0579	31.1469	7.62444	31.7063	9.68223	19.7702	20.8616	12.1951	16.6139	17.2058	11.5877	13.6825	8.79949	23.2733	14.3565	13.9479	11.0292	20.8908	10.9365	27.7414	10.1183	22.015	9.88021	8.65147	6.34367	18.1261	9.2244	12.7222	11.5769	27.3238	12.259	19.2906	17.1692	11.6697
ALDH2	2321.86	2448.64	2212.61	3161.77	2925.43	2916.31	3054.08	2768.76	2267.39	2179.89	2296.41	2309.01	2137.2	2526.35	3005.52	1864.36	2841.18	2943.87	2224.29	2007.37	2209.86	2686.75	2570.34	2599.45	2750.45	2773.85	2121.07	2400.04	2337.85	2461.52	2741.33	2680.5	1930.96	2011.34	2586.91	2158.19	2650.32	2989.15
ALDH3A1	18.6163	21.8707	59.0041	7.71475	23.2237	26.0883	8.52133	7.57601	25.983	3.92256	34.9477	8.55583	12.8762	15.1954	12.3641	2.90261	8.11921	24.551	11.2121	17.4583	3.89919	26.5694	7.13687	6.17986	13.7163	5.03076	24.871	11.8183	6.00422	35.3739	7.93406	35.9535	2.85445	20.5503	7.50509	18.4009	3.35932	35.9456
ALDH3A2	439.955	427.85	348.374	324.714	396.117	267.586	329.429	373.842	550.282	472.541	400.425	385.648	479.516	405.904	476.165	419.702	338.145	335.841	455.48	443.251	369.609	312.301	330.383	367.822	558.305	508.522	470.911	353.567	472.284	271.067	340.531	284.091	585.334	449.94	491.235	409.281	449.308	387.365
ALDH3B1	49.9118	14.4423	19.2692	40.0285	26.8635	25.6296	36.3803	55.9682	44.6776	39.6428	42.2844	26.7369	15.071	39.6	27.5257	44.2746	26.4739	36.5878	19.5316	46.7925	15.7976	40.1907	21.0281	39.5586	29.2682	58.0182	36.6151	40.8296	27.2593	39.4174	19.0822	20.1787	17.1989	29.4225	11.1932	58.6666	16.821	54.5523
ALDH3B2	17.109	11.5352	9.95201	3.99517	17.163	7.253	3.87103	27.2571	17.1765	10.352	14.3791	10.0558	13.6986	8.18627	19.0657	9.80192	7.85515	21.7845	6.96609	9.38952	14.5448	19.6338	6.14388	8.46404	3.18063	20.3243	15.8715	3.88934	3.55049	25.3405	18.9445	17.2779	12.9612	15.3056	9.51583	7.91207	14.6622	16.8506
ALDH4A1	96.8766	57.1241	99.588	34.4559	56.3995	78.27	49.6621	74.5587	64.1421	50.2847	51.8084	86.3124	73.1805	142.275	56.6518	113.614	61.6293	85.4759	48.2121	138.977	44.6245	111.232	53.4482	66.8738	42.6176	85.0621	42.5299	56.3983	28.7218	68.9145	56.0051	20.0652	57.3364	41.5503	39.608	33.0208	24.1334	57.0783
ALDH5A1	114.862	134.96	80.916	140.808	167.728	122.504	191.009	148.143	156.425	162.551	188.005	126.83	106.651	173.813	209.217	164.331	197.562	181.74	239.612	169.672	143.296	160.673	177.284	132.185	119.138	204.731	164.376	67.5213	116.99	93.5112	167.195	116.692	96.4456	60.7499	116.173	122.791	149.667	62.8834
ALDH6A1	568.534	608.425	515.099	707.216	795.057	660.628	717.589	586.821	624.059	655.504	557.671	694.425	533.997	612.607	534.703	471.505	552.384	561.31	655.579	515.501	631.163	544.907	612.253	482.588	666.208	630.619	454.541	312.141	413.654	457.621	607.178	570.326	400.553	339.178	489.678	309.863	561.62	318.624
ALDH7A1	147.87	148.528	179.101	206.102	270.536	250.927	213.865	229.966	194.893	229.545	265.52	218.346	141.231	173.835	135.544	180.777	196.064	209.414	154.05	144.534	183.535	210.592	193.5	203.049	144.271	184.897	140.243	136.473	143.134	279.012	164.965	174.314	167.375	192.252	152.641	170.327	164.968	179.852
ALDH8A1	13.5218	4.87631	2.88947	22.6522	26.1406	18.2869	3.33857	5.76312	45.1607	19.0992	8.6216	16.3126	15.2306	10.9406	18.8985	29.8602	11.9422	9.69018	4.30003	2.43779	9.6184	16.9306	4.91161	17.8	13.3859	20.7471	6.93671	4.3169	11.3889	19.0829	10.3754	5.19096	1.51213	1.36482	14.5755	1.69575	12.0319	26.2191
ALDH9A1	1494.21	1318.34	757.023	653.93	1097.83	946.803	1352.56	1200.82	1125.48	929.696	1054.26	1193.75	991.777	1088.33	1405.53	1415.24	1160.49	1346.66	925.952	1147.18	1264.79	1426.7	927.216	995.968	1114.66	1232.14	1191.34	828.546	1272.43	754.829	1012.85	871.431	1070.82	840.854	1094.21	833.515	1040.39	827.093
ALDOA	4250.79	3856.74	4203.36	4845.31	4611.43	5228.49	4512.57	4095	3934.91	3870.24	4532.16	4346.45	3704	4973.6	5394.2	4889.05	4541.18	5010.09	4457.02	4334.87	4002.06	4459.95	4146.74	4454.11	4856.49	5547.66	4232.09	4913.31	3894.98	4797.32	4489.86	4846.11	3793.73	4321.06	4613.17	4320.12	4710.02	5331.07
ALDOAP2	23.6664	1.32416	5.24551	8.65763	2.63054	51.9228	10.9219	40.8505	30.7313	1.43321	25.3205	2.78025	2.53761	15.1433	6.17911	10.4926	1.66044	41.5783	1.96494	9.52046	8.6301	3.26022	1.82615	35.704	16.1458	8.72197	11.8808	24.0868	12.8446	23.6779	11.6839	2.06274	21.7439	9.0497	13.5827	12.1713	13.3158	18.5313
ALDOB	16.6797	18.6379	22.1121	21.6861	16.0503	22.0078	20.4673	24.3748	16.4389	18.2935	18.0478	18.7208	12.3187	17.5961	18.8942	13.7659	10.337	15.5682	18.1435	21.8339	14.2454	20.886	12.3372	22.0854	9.08904	15.8921	16.1741	21.0592	15.4952	22.8585	17.5603	15.9336	9.2887	9.98291	12.6558	20.2319	11.0044	20.0053
ALDOC	1183.93	961.577	916.586	1419.17	1508.41	1743.13	1948.3	1346.26	953.035	1091.44	1349.88	1119.49	1270.43	1294.2	1394.46	1309.51	1768.04	1825.82	1208.44	1143.96	1161.88	1583.08	1556.92	1541.37	1321.09	1350.67	927.406	879.002	1329.89	1949.83	1669.94	1527.13	1410.27	1740.47	792.987	858.448	1797.78	1703.99
ALG1	20.2546	20.0454	6.74453	36.1531	7.6373	2.81009	7.17326	11.8796	5.18717	28.2304	17.1701	7.78346	16.8035	26.8614	24.9508	3.48146	6.61588	4.91856	19.3901	28.598	4.02492	5.40771	24.3093	19.9107	10.6813	24.425	16.4271	3.69647	33.2648	24.6331	36.5599	58.2979	32.1494	27.084	17.5412	7.18764	20.2392	11.6199
ALG10	13.0082	15.9925	5.67518	29.5182	19.2612	2.14376	25.316	1.25926	13.7652	6.54407	17.1114	13.1283	3.3623	8.99657	12.3573	6.72939	8.419	10.5662	9.82303	10.602	9.97658	15.1383	14.6453	21.2654	11.6422	11.5965	15.1517	12.4081	25.4307	8.92624	7.59484	17.2721	15.416	14.2596	20.5813	14.5225	12.3522	6.07162
ALG10B	32.1527	28.8993	28.9862	32.8381	22.102	38.2986	37.9093	44.7989	38.2915	69.7523	57.719	58.8448	33.8469	53.0516	31.6882	30.6882	52.9983	61.2447	43.6894	48.986	31.674	38.8416	46.3444	63.4713	32.3196	47.8679	32.7625	19.1834	29.2232	52.6282	24.0424	36.5995	41.0263	40.1207	44.1638	34.3829	38.6912	15.1413
ALG11	279.338	323.173	257.46	230.481	204.768	269.991	234.001	250.347	267.991	285.141	236.658	231.836	261.934	303.619	214.997	259.654	226.874	268.046	268.452	320.58	267.189	320.885	281.319	322.638	248.195	248.485	267.584	195.926	238.846	178.073	228.627	208.415	224.235	272.056	214.314	206.373	212.535	182.78
ALG12	44.8053	9.18227	46.6268	17.3927	35.622	96.8439	11.9104	21.3279	10.9372	29.2518	40.0202	12.0912	53.4844	58.9687	45.1277	20.1053	38.784	79.246	34.5293	36.9684	70.1325	67.3545	12.7595	31.103	10.0882	35.9719	71.119	26.2643	70.7228	47.792	37.2267	47.4567	44.2703	69.5701	70.5695	25.091	51.4927	58.2489
ALG13	115.425	103.646	83.4637	72.8107	99.7995	79.5772	84.9245	83.8815	110.478	108.58	76.7585	100.851	124.277	134.798	126.74	123.335	107.917	112.18	108.929	120.192	94.6382	116.42	105.307	96.2129	92.4036	119.952	111.048	112.408	132.677	124.915	92.8417	78.3906	102.639	103.352	89.8546	81.477	112.771	110.301
ALG14	134.384	108.774	74.5372	57.4164	70.8595	66.5253	71.7613	66.0275	77.2391	73.5252	96.0211	102.203	80.7134	98.6646	57.0293	98.8561	69.7189	75.0446	52.016	70.0811	77.7978	70.4937	81.1865	78.9997	71.3727	86.3258	88.8648	60.3509	147.855	79.3164	75.4635	69.7409	79.9527	94.8957	77.5338	97.1819	74.6784	88.2706
ALG2	102.306	95.732	107.568	79.2809	94.2498	103.332	155.585	107.49	102.369	142.431	104.806	116.797	80.1227	70.0552	92.0497	103.75	90.6959	87.1895	76.6329	81.9162	91.8356	110.627	91.3316	90.2363	91.5489	64.7446	103.878	143.184	85.206	82.6753	92.2609	124.379	110.504	130.562	98.8944	119.165	106.029	146.231
ALG3	87.7965	109.723	95.9214	75.2317	60.3515	111.574	84.4935	76.3843	67.4388	83.1273	64.4883	73.5013	48.4294	99.5872	95.6841	59.9862	82.1582	80.8175	68.4218	84.0013	72.2534	76.5447	61.1926	73.285	79.9032	75.8738	129.883	120.244	115.684	103.868	51.763	61.1308	85.7809	117.524	103.21	135.466	142.335	123.486
ALG5	86.7561	114.433	95.3877	113.134	90.3177	93.7087	95.896	80.9996	75.0715	89.6113	98.8255	107.911	113.749	83.0948	95.133	96.4773	89.6392	85.3688	87.5128	86.2205	107.269	83.7013	92.5149	84.3283	110.806	90.8964	138.725	161.723	158.349	130.578	127.464	108.72	141.831	124.73	122.75	120.529	148.868	131.099
ALG6	81.7176	90.5157	101.979	74.0091	66.9455	85.1148	102.099	98.8547	104.677	100.16	109.151	115.475	94.3366	142.71	99.5694	89.4993	95.0163	117.756	79.3271	112.735	84.8621	97.9748	88.955	111.975	90.4961	106.205	133.191	43.9849	120.783	82.9342	85.3985	109.467	151.568	118.523	133.067	130.673	115.647	99.9753
ALG8	172.656	169.549	225.48	224.308	171.835	142.227	186.883	202.897	175.933	201.071	181.643	168.147	118.383	159.149	159.173	137.119	171.653	154.843	163.037	148.697	150.119	147.576	126.109	151.652	159.311	197.96	191.955	168.545	179.69	188.841	191.069	116.848	250.147	232.301	217.135	184.769	198.904	234.861
ALG9	104.155	101.41	98.8806	71.0139	85.8929	78.9983	66.0978	82.1808	107.507	96.3538	85.1016	77.6065	92.3164	116.297	109.504	106.488	82.3296	75.2092	81.2586	73.5162	101.683	88.4267	96.4145	67.8841	90.2339	90.4665	206.724	107.454	127.403	88.1518	79.9134	105.547	172.502	143.732	142.618	111.201	103.525	117.883
ALK	8.49817	9.2124	56.6399	5.34917	19.3177	26.1824	7.98466	29.8089	15.3486	36.4715	20.9464	18.6509	14.5652	8.48187	21.8192	21.3119	25.4415	14.9174	10.6119	21.4468	5.87845	14.2674	18.0902	14.5976	14.4362	18.207	16.2963	17.912	14.0244	46.9138	32.387	9.21649	22.7273	30.8837	9.43304	49.4379	29.6841	18.2875
ALKBH1	118.369	144.234	179.769	126.979	122.629	143.379	148.978	164.067	125.261	118.401	150.285	164.468	117.417	132.719	213.653	106.14	155.347	106.234	131.028	120.243	178.473	129.783	148.814	122.079	186.195	135.529	176.855	165.132	172.789	150.247	138.276	188.952	128.417	130.599	154.198	141.494	144.03	165.188
ALKBH2	92.3071	79.1684	62.358	82.5814	111.335	84.6143	95.8629	143.615	63.9971	82.7923	113.618	106.497	103.889	87.4135	118.775	87.2945	99.641	86.6666	59.803	79.2583	79.619	110.589	106.103	102.779	77.9657	75.7467	63.9893	48.0518	85.0159	87.1513	84.7315	33.9101	82.3608	91.3818	131.009	92.2865	97.0155	91.0355
ALKBH3	67.8908	74.7138	64.8627	87.3658	113.635	49.8225	83.3789	63.3328	59.4241	54.5433	82.0152	81.6779	55.9501	73.374	60.8972	59.96	81.0292	58.2821	41.7555	67.2167	74.4785	56.5373	64.8849	79.1582	56.9605	53.5768	72.0032	52.0099	121.036	107.273	72.846	59.5683	69.1683	43.4285	69.1711	100.541	80.3193	92.6394
ALKBH3-AS1	13.8647	5.6132	15.7778	9.74181	36.7419	15.0838	19.8611	5.53752	4.01173	13.452	3.64907	3.14706	4.23231	4.74624	3.55181	12.5906	10.5876	10.9542	11.7672	2.75413	3.02459	10.8329	4.59422	12.6877	6.58894	17.7812	3.9739	23.8991	3.02034	15.3999	10.9767	2.95283	7.61729	14.0108	5.79074	14.2753	12.9575	9.64928
ALKBH4	67.0526	27.8693	89.5887	42.3144	80.4062	77.3419	78.1746	79.7427	77.0996	47.7283	63.3867	35.1834	31.6601	49.9928	12.8659	43.9575	44.9774	35.9636	38.0303	53.8123	52.6543	64.6981	85.8896	78.8087	72.8066	40.008	75.5775	50.3311	43.4595	52.2504	25.1383	43.4246	71.7048	43.8714	46.8757	90.4102	61.4426	91.6559
ALKBH5	410.931	387.136	393.916	381.64	385.159	415.557	380.696	452.253	365.4	355.635	406.86	375.246	362.681	506.426	408.45	572.479	435.687	523.309	440.833	542.629	324.188	545.557	334.318	505.319	501.71	660.502	297.327	320.143	345.453	402.248	432.455	358.202	334.415	365.875	419.349	473.492	376.215	335.282
ALKBH6	98.5122	119.991	108.75	97.4695	128.123	70.459	98.8273	95.2326	100.805	109.763	101.401	103.996	65.3936	101.575	99.9591	108.662	88.181	85.3538	82.6984	97.2333	100.311	104.657	102.253	110.587	91.1696	96.4237	91.853	93.5061	90.3584	80.7495	86.2396	85.8592	81.5319	88.1661	75.7979	119.698	91.7314	122.882
ALKBH7	246.169	241.404	301.048	320.676	290.323	304.078	331.286	291.959	256.268	360.467	377.749	328.027	200.237	290.38	256.502	300.949	250.798	298.55	205.375	253.357	221.051	278.797	235.495	265.125	214.665	298.569	206.924	236.15	230.626	345.466	409.023	396.009	205.984	270.954	263.86	224.677	276.722	347.577
ALKBH8	41.448	27.6223	39.6343	34.6072	39.5107	36.0961	20.1711	50.5838	36.6684	46.9857	26.2184	58.3985	32.0943	29.4745	27.8206	35.6794	38.3062	35.0126	46.3154	28.9271	40.0776	34.9457	37.3503	33.7842	50.4058	28.5307	36.5358	9.0222	31.5064	58.3915	36.225	44.4414	32.9128	49.5108	29.5192	45.7457	35.183	16.4971
ALLC	23.645	21.6866	15.707	14.9994	44.2417	9.60102	26.4301	6.12248	24.6496	32.4513	42.8342	31.1522	17.3572	20.6582	1.37944	18.504	23.136	11.7013	1.1498	7.56138	6.67265	22.5688	5.42779	19.5537	20.4242	5.73857	18.4991	61.6822	4.2482	17.5568	1.18918	5.42763	3.32485	20.9315	8.66618	20.6582	4.74069	1.55819
ALMS1	58.1294	61.988	63.2169	73.2043	73.9967	93.373	80.8085	90.4024	53.0652	54.2126	64.1058	81.8752	70.4168	76.7246	63.9735	78.0453	67.3612	78.9514	66.204	74.4019	56.6121	85.8877	86.2553	83.7901	78.6768	53.7319	61.7605	59.0511	55.7039	50.5761	56.8686	40.6009	66.1952	66.5465	58.5097	51.0333	62.455	66.909
ALMS1-IT1	20.1436	24.3338	19.5112	9.09069	17.2149	36.0305	15.3421	11.2491	15.5582	17.0867	15.2664	42.2151	17.8886	33.5334	17.6269	23.6499	12.8461	13.3732	15.427	14.6503	19.7503	17.5135	13.1031	21.1198	19.8393	18.2685	8.02946	3.98406	15.6981	29.8483	8.17799	3.56089	9.45712	25.3779	20.4484	3.7807	5.61194	18.3465
ALMS1P1	26.8266	10.3275	38.7752	2.723	13.4989	2.59998	41.7462	6.48844	13.0853	38.861	20.8155	2.9064	26.5853	30.9907	20.2986	3.67401	15.6671	22.4514	22.2022	23.7827	15.0419	29.9143	11.5077	3.64894	2.2377	7.99312	5.64568	15.2583	2.49208	1.66943	5.12123	15.3535	14.9417	18.6139	18.4755	8.88199	24.0903	2.43074
ALOX12	18.9667	11.9172	34.648	48.2804	36.0464	7.58476	32.8748	18.9448	26.0617	33.9411	25.7848	14.2156	12.8964	22.8994	16.8424	16.3493	32.3546	26.3266	15.9492	1.11804	5.3512	3.22461	23.928	16.4223	1.1341	30.2956	38.9833	1.82065	18.6361	13.6348	9.95804	16.8405	7.04152	20.5019	18.9825	3.70041	30.5701	7.88838
ALOX12-AS1	9.62242	34.0997	39.7815	11.9682	27.2393	20.4655	46.4091	23.7226	30.4885	37.7155	49.6223	29.8648	32.2885	7.69649	21.785	22.7719	25.2984	25.9584	23.6078	20.8945	6.15856	37.118	27.6694	13.1413	13.9031	13.4689	35.7507	45.9137	19.3192	31.2836	41.1447	36.2846	15.3016	5.92785	29.9414	28.1896	21.6339	33.8832
ALOX12B	9.49445	21.5442	3.10511	7.73727	2.96275	22.2294	1.5614	13.6865	3.72033	7.40662	4.7267	6.38123	2.60187	2.13175	4.93505	1.58445	17.9097	21.7886	4.25433	3.50248	16.3965	3.54637	7.4225	2.94046	9.75046	5.29061	7.9581	7.33056	4.5732	12.9538	1.81279	3.97576	4.93978	10.5067	1.62829	2.09878	3.89336	8.50193
ALOX12P2	5.44541	6.21264	26.0105	8.36429	33.8449	47.8762	11.1523	4.15159	21.1164	4.16349	15.0572	11.4574	5.88436	5.19644	10.6753	7.17285	24.1475	10.1087	6.24025	2.93908	10.4902	8.84771	17.9462	1.94673	7.36689	9.10732	10.1807	21.0234	3.09135	6.36191	4.57864	3.07829	3.0521	13.0772	3.63293	5.15805	4.73249	2.66817
ALOX15	1.89312	5.20968	11.3126	34.3314	8.05914	12.756	22.7996	11.2315	27.1196	4.08068	7.24567	7.48424	3.23369	2.87951	23.3418	17.0484	22.0085	13.6187	3.56491	3.35339	8.13471	5.42103	13.7814	10.7201	6.15731	23.9976	18.6083	5.15621	11.2673	14.8864	17.0674	44.2075	3.43587	26.5542	30.8108	6.95704	33.9089	14.1675
ALOX15B	42.8834	29.3379	34.0545	22.5784	17.6985	22.3848	24.2064	38.983	7.26194	38.902	19.0201	25.5309	30.1111	31.4729	26.6149	20.6821	34.6924	8.7849	32.069	31.2016	39.1404	28.1877	36.8089	6.92111	18.594	15.3582	19.0665	6.12534	18.9645	13.4105	24.023	15.1946	22.2062	9.13113	23.4669	39.3134	23.4743	13.8171
ALOX5	54.7214	41.0553	28.0057	53.4733	30.5187	43.5914	37.4874	47.1742	24.0517	45.255	42.3811	36.9083	46.8243	45.5647	21.9299	24.96	39.9829	34.0557	61.0787	93.3768	35.3674	48.333	30.1256	23.3121	34.0025	20.8618	62.3609	69.4423	74.1023	65.9792	37.226	51.2031	58.7877	54.0758	40.1574	66.0238	39.5981	65.4074
ALOX5AP	213.966	101.227	81.1948	104.899	127.933	156.108	150.749	232.646	113.338	146.771	160.268	144.885	229.431	87.3089	107.397	99.6996	211.281	96.0746	260.188	315.057	129.645	121.787	96.4143	78.3317	108.035	94.544	187.169	130.504	183.266	211.956	226.224	326.01	467.005	439.359	300.383	308.065	109.335	288.459
ALOXE3	5.78913	28.1194	10.2043	13.9289	22.6574	29.0732	20.4853	32.4398	13.3747	22.1463	31.6711	4.91912	11.846	4.59764	29.3576	3.2091	18.4594	16.1012	10.2597	4.47373	12.0571	7.83692	26.9142	6.28698	14.8256	15.2639	15.3673	23.368	33.3691	22.9664	21.016	3.92448	13.1937	19.1649	30.7171	31.4733	18.9101	2.65367
ALPI	11.7896	9.81043	17.306	4.94674	3.15875	5.09587	3.2561	2.83217	9.43511	6.52551	20.4224	2.45129	1.49379	5.15924	2.04502	12.1067	3.15127	5.18545	2.46357	2.31506	2.00678	2.83911	3.15463	11.552	2.35061	11.4113	2.03442	19.7019	3.44731	3.20375	3.50184	4.89684	3.1228	2.58327	2.46028	4.30813	1.96356	16.0776
ALPK1	23.6969	19.323	37.2105	42.2866	50.6692	53.6893	39.9769	40.0126	26.3296	22.5286	39.8906	42.0705	40.5959	15.9874	36.5138	20.7016	25.8617	35.4432	27.9344	17.623	22.6507	23.0937	31.3326	32.6733	36.1824	12.6421	31.0735	13.2418	23.5607	32.4589	22.0715	23.2297	41.3023	25.3247	34.3266	33.2803	17.3976	19.2398
ALPK2	315.789	454.074	406.074	424.986	553.71	601.993	412.7	378.602	475.334	556.885	509.811	513.327	462.394	485.482	680.004	501.603	607.775	628.312	947.014	650.053	605.132	516.911	834.173	518.164	704.801	557.583	484.062	435.583	540.92	559.514	802.555	662.29	1066.74	749.126	1213.04	1208.47	827.696	847.985
ALPK3	261.558	247.143	258.468	242.092	267.422	242.013	301.719	269.468	327.928	244.174	261.274	280.109	427.143	371.224	374.201	326.314	284.117	301.303	520.369	412.642	511.738	326.013	369.554	273.043	482.746	452.353	381.8	329.8	306.575	291.139	339.319	277.518	264.93	219.234	304.772	361.971	343.383	211.658
ALPL	27.9341	34.9111	41.1354	45.8593	32.328	31.2942	33.683	27.7242	23.0423	34.793	26.9046	25.7117	23.7395	27.3333	24.8196	29.6474	24.8211	41.412	28.3691	44.3236	29.0589	39.3094	25.7583	37.9815	36.0537	41.3421	28.0304	48.4046	16.3162	27.7364	17.5922	44.4732	28.051	29.7755	23.9184	34.2075	39.2321	29.296
ALPP	1.57792	1.1746	2.25823	1.77367	1.91471	1.88624	11.217	1.86489	2.15155	1.6094	2.06333	2.16341	0.906782	1.94019	1.60215	1.12839	1.40503	1.7631	1.35699	1.70211	1.25905	2.01733	1.75617	2.15351	1.40544	2.39598	1.89759	2.85704	1.28116	1.51648	1.80645	1.83112	1.42157	2.06088	1.45399	2.82864	1.28573	3.83059
ALPPL2	35.9995	29.5265	35.6828	45.7167	55.1546	49.3525	55.1529	49.3372	51.6279	48.5751	44.1059	45.0539	24.7162	42.8403	41.0022	33.7673	30.3747	46.7172	28.8522	39.1445	38.5359	32.7059	31.9963	44.6618	30.4624	47.904	30.089	28.3715	31.1468	38.2677	24.0779	47.3775	28.2779	56.2372	29.583	76.0243	16.8988	56.1981
ALS2	81.7083	73.3787	107.171	85.4708	104.682	69.8929	97.6013	83.2607	110.724	83.8136	81.2155	82.3327	96.5846	83.4145	104.176	77.0564	103.81	74.5515	110.799	78.9017	101.59	67.4782	92.3516	89.6657	108.641	67.8598	93.7323	78.6932	103.024	76.2934	132.51	104.194	79.5925	67.9062	94.8573	93.503	83.0724	60.2123
ALS2CL	93.7949	64.6681	104.442	109.679	78.7199	100.179	79.4242	103.511	84.7052	72.0383	89.4227	84.5931	63.6745	95.7356	127.544	54.3523	72.9394	87.5071	78.2161	87.723	62.089	106.777	84.1026	117.73	86.9274	119.123	83.1101	73.4727	67.184	68.7873	65.8514	62.7879	79.8969	97.8992	70.9786	98.3187	75.0743	82.0289
ALS2CR11	8.33148	7.52891	10.892	9.17328	19.9693	18.6648	12.6067	8.94421	11.4238	15.8323	15.5483	17.291	13.3235	10.0444	11.8734	9.74835	16.4968	9.5733	9.49366	17.1992	6.09487	10.0059	13.7698	12.9994	8.40127	6.86357	10.3212	19.9986	13.9272	27.6539	11.1176	11.3826	14.3548	11.8917	15.306	7.05518	14.6548	12.1961
ALS2CR12	13.0728	22.6555	50.2101	49.0387	27.778	20.2874	65.6415	33.6607	25.5966	27.1392	40.3382	59.9199	36.7987	24.8209	22.119	15.0607	32.0763	14.7117	30.6438	32.8864	25.2547	10.4212	22.7781	34.8638	55.5717	30.2395	21.3677	5.2524	21.7656	16.5571	33.591	65.0448	15.72	8.06925	8.84264	10.8211	20.639	13.0236
ALX1	4.26223	2.45263	3.71797	9.95876	3.21881	3.00717	4.70517	8.84831	9.97355	2.89511	11.8111	6.26978	3.17824	5.57568	9.12433	2.2448	2.6375	1.99114	5.11293	2.77861	5.33177	4.19694	7.5852	6.49796	18.8009	4.82449	9.54212	10.8537	6.61491	5.67219	3.01602	2.64168	3.25928	3.37848	16.1784	6.74454	2.71645	3.7124
ALX3	22.932	18.3076	5.66872	10.4428	40.6377	17.7963	32.4967	28.8638	25.769	4.43815	27.8638	16.0039	4.45931	8.43105	30.1837	32.5983	22.0532	8.7956	21.5263	17.1466	20.9865	20.2211	30.4231	16.2432	22.0096	14.9305	27.4351	6.71728	15.5453	8.91647	22.3535	35.1209	5.76233	9.0644	38.3848	40.9266	38.6325	39.4504
ALX4	50.5628	6.52151	6.00575	2.75521	19.3506	5.31722	45.2007	10.7873	5.50013	20.9753	4.96257	13.7343	12.2731	23.8906	4.89117	8.01356	19.3842	5.92874	2.08336	2.52077	6.58535	4.75602	2.99702	6.64027	2.79944	6.41535	4.54595	5.27542	10.762	5.45731	20.8836	19.2061	19.974	7.96058	4.71601	2.29447	14.8841	2.0595
ALYREF	143.372	142.672	158.294	138.619	129.987	170.782	154.3	146.336	156.883	161.571	171.811	187.92	63.3147	87.045	55.571	125.114	93.8558	165.335	91.4504	126.666	53.2574	97.5832	52.4847	92.9873	95.6358	114.277	130.09	206.695	73.4796	193.442	65.7183	144.128	74.1403	168.72	64.0093	119.376	78.5078	179.26
AMACR	17.0901	29.2465	13.9466	27.3111	29.128	32.2402	40.0834	19.2918	25.5945	29.4082	24.2599	25.2659	17.8616	13.2925	21.6797	35.6244	21.8286	26.0571	25.1184	15.546	25.5478	26.6753	17.0103	33.467	16.3966	30.4396	22.783	28.1411	17.2782	24.3949	21.2293	21.7207	16.2112	30.019	17.3661	22.0717	22.8085	27.9319
AMBN	14.5009	24.4451	6.39255	2.54883	4.73955	29.8712	19.8378	33.9239	20.346	28.1953	3.52082	3.92896	5.837	8.37601	17.1071	17.4743	6.44086	12.4534	2.74723	31.8758	6.50349	23.7774	10.423	43.2149	20.1793	48.8784	13.7359	4.13007	29.1362	8.78422	19.1901	12.0039	21.559	14.2976	29.9447	29.8536	10.9804	4.40137
AMBP	12.3307	5.14599	6.39777	20.3846	6.70155	18.5333	8.02903	10.0852	13.2238	3.72598	7.39524	5.06869	9.40239	2.85628	4.92629	14.4619	6.00656	5.13103	11.719	6.15749	3.51489	3.04993	2.46833	12.3308	5.06186	25.1939	12.2319	2.73476	13.4949	18.3349	3.21271	13.4533	8.60475	11.1986	3.46852	4.20604	6.31496	20.6626
AMBRA1	32.4527	28.7774	41.6376	40.1472	32.4072	30.319	15.443	35.0522	32.5918	29.8089	37.6367	23.7786	23.8623	30.2542	26.4907	34.9443	24.6496	25.0361	30.2801	34.6506	34.3682	33.7687	23.8566	46.8061	22.8243	35.0382	27.3165	19.6107	33.3027	28.0381	30.8895	36.3482	26.6798	29.1178	15.3728	22.8949	29.5273	16.4248
AMD1	322.95	313.683	759.204	532.32	488.011	415.933	560.793	458.263	414.68	538.57	655.058	527.403	303.413	521.827	312.462	529.181	410.112	619.297	398.777	405.577	467.221	516.42	444.859	499.255	313.541	418.145	566.738	711.22	380.501	714.529	707.077	594.526	433.436	564.649	762.131	759.908	463.992	558.636
AMDHD1	11.1046	5.98411	40.9783	23.1772	12.2566	5.4431	3.14548	4.31051	12.3179	1.60824	34.7616	4.62281	1.18067	8.17462	11.1494	3.61824	2.41589	23.825	14.1118	2.04797	0.639408	14.8745	1.3382	2.99524	1.83131	41.1313	31.396	43.559	1.33705	17.025	4.69568	2.71565	15.9889	24.3132	2.58867	4.63602	14.4478	24.0208
AMELX	1.92784	15.7097	26.1016	26.8817	24.8433	1.97264	19.6221	23.3129	1.64841	28.5959	14.8538	19.0236	16.6116	7.73033	17.5015	24.8177	26.5793	7.38447	11.9268	21.262	12.8444	31.3497	7.33689	34.5188	19.4669	2.49189	32.7102	43.8045	9.43218	12.2786	15.1423	1.78923	8.98656	19.9453	3.25202	42.7487	19.8564	1.13516
AMELY	29.538	2.63596	33.1362	33.9685	17.3077	62.9897	37.4454	61.3286	41.7247	39.7937	23.6447	41.9229	34.3058	23.2166	17	10.7364	44.9884	38.4759	41.4008	10.0408	16.6017	35.2302	2.7688	52.2894	51.7495	19.9688	25.4663	1.9431	26.2716	11.9682	34.0267	49.0621	13.2194	41.7956	19.7566	55.1033	22.7791	11.5891
AMER1	32.3482	20.1447	40.8108	18.4334	39.1166	31.9701	24.6913	36.8849	33.8829	5.01876	33.3124	41.1013	1.86103	19.0551	1.24203	30.1304	12.3194	24.0557	12.0276	12.17	26.9696	8.07584	20.6997	31.6465	17.6181	37.0704	15.8677	13.52	29.6821	41.3968	32.5696	50.9575	3.57669	32.2595	3.40616	31.5222	3.72824	43.9293
AMER2	10.4382	4.10607	4.01179	16.2902	6.99201	1.98435	3.33572	3.02612	7.32714	1.94179	5.99111	3.42303	2.83689	1.70622	2.52997	10.1391	2.82843	7.03191	8.00581	8.3092	5.74585	6.8728	4.30176	3.66379	2.1289	7.92638	7.15746	2.19495	6.48812	8.38015	1.79386	9.65175	2.45506	4.50919	3.39488	1.82448	2.32476	1.64936
AMER3	7.01354	3.78666	15.9642	7.09616	13.7588	10.2697	5.69468	7.24163	12.3714	9.20939	9.37777	7.64556	5.90059	10.0438	8.30236	9.45425	5.19831	18.3937	3.83156	5.32546	9.52773	18.1017	4.61876	7.25189	6.85954	5.91785	24.0025	23.3708	14.826	16.9663	2.61737	6.88525	2.94229	5.43573	8.30272	24.643	20.3863	29.5312
AMFR	113.869	109.188	100.889	113.43	80.267	94.4693	41.3318	52.1911	47.7974	33.6981	119.786	117.56	52.1896	77.4419	53.361	91.8338	81.7338	117.269	86.5537	148.526	63.1964	108.621	61.551	119.427	47.6523	52.4484	57.6856	43.0545	73.9654	131.078	59.2215	79.7455	84.6319	164.075	73.2	77.4078	104.461	91.1963
AMHR2	5.21848	4.08471	4.9795	6.08443	7.47915	2.28012	6.9688	6.12413	4.2963	9.39848	4.80377	6.77149	7.65812	5.77851	5.95442	6.31615	8.01203	4.4774	5.97089	3.21373	8.97494	4.88162	4.50163	4.42823	4.94911	8.17234	7.49226	4.31149	4.36372	10.4886	4.23484	4.54235	2.9416	8.36855	20.4818	5.93434	5.8342	8.99282
AMIGO1	54.1017	58.7485	114.853	114.567	111.351	72.5996	88.6709	99.4641	51.4338	77.8014	84.2366	122.022	66.8506	60.3168	119.192	73.8957	106.787	99.6484	88.9905	69.4532	120.048	75.7654	82.8651	93.4051	125.022	89.7582	89.1597	85.7295	80.1808	53.8932	74.7178	93.5059	94.45	57.731	88.4468	102.027	69.0127	71.8727
AMIGO2	111.916	96.8424	46.1535	44.1358	126.886	82.4806	72.8998	60.596	89.5659	83.7184	145.165	102.149	138.968	93.9738	67.0436	89.248	111.546	48.9583	45.6327	99.8474	82.4433	58.2411	115.522	95.5127	65.5971	74.601	65.7234	49.2684	71.3908	58.7438	90.9358	141.613	154.979	212.116	90.3209	100.373	82.6026	132.842
AMIGO3	35.3329	32.0789	43.2844	60.8895	34.4994	34.1356	30.7161	32.7845	36.3596	31.3843	41.2336	40.7905	30.0885	34.0739	38.0473	33.3024	49.0727	33.4877	36.0911	35.5861	41.9019	36.6384	32.2177	31.034	35.9137	50.9187	31.2702	43.1856	53.9467	37.7266	71.3576	46.1157	65.3018	44.8586	49.9245	37.6859	68.7837	51.1125
AMMECR1	17.1091	30.6223	20.9435	22.4717	18.1635	17.4559	28.9031	21.6071	24.9889	17.4731	15.2798	13.9147	22.1384	27.8423	23.2902	17.5534	18.3181	19.3516	27.1917	21.2303	16.989	16.482	13.0663	27.3877	21.2018	20.5933	25.8721	24.3467	20.5974	22.7127	17.4381	17.9533	19.2915	21.0256	17.5257	19.2321	22.4735	22.3257
AMMECR1L	212.343	267.975	196.067	171.705	249.36	193.294	198.68	182.242	274.393	233.864	187.24	138.39	258.577	199.877	165.515	209.773	221.202	184.307	194.309	190.506	174.039	187.125	208.115	144.241	176.97	154.324	256.938	239.719	197.937	170.863	210.23	182.777	183.304	197.302	189.533	198.35	183.937	187.122
AMN	20.9752	20.9171	40.9117	40.6127	36.1057	34.8006	10.8072	37.1071	37.0875	23.8812	26.8991	19.1326	19.6348	20.3684	30.271	18.9268	40.46	29.5282	30.1493	23.1637	29.2898	27.2973	49.6484	23.4906	40.6007	27.3193	33.6552	38.3273	33.4433	25.3133	27.9276	32.3996	26.3484	39.7326	41.6372	59.5382	28.8756	45.3602
AMN1	37.5534	112.325	97.1209	157.643	111.264	108.11	155.146	95.7837	91.6065	70.9962	82.3231	131.472	89.5749	118.4	78.4946	76.9392	96.5799	93.6674	94.6125	94.1833	100.767	94.9274	155.737	91.5531	106.525	84.4215	104.088	75.4876	110.169	140.838	188.164	136.372	106.078	163.732	156.042	114.172	112.731	81.4775
AMOT	0.701633	25.7678	4.38067	4.52235	4.61299	25.2649	11.9735	6.31023	39.5476	30.9092	52.0787	35.0717	5.85875	19.3285	15.9044	31.5946	25.6621	26.2945	13.96	19.3014	24.8495	33.3672	20.9665	54.907	14.8912	19.3159	32.0989	6.92892	33.1789	32.2375	26.5476	15.6543	6.82773	48.0086	8.2174	16.5652	16.7493	12.616
AMOTL1	118.188	148.856	161.064	104.649	207.205	166.623	128.577	148.268	141.205	115.334	139.309	137.085	192.595	147.878	140.858	175.028	167.975	176.612	168.708	164.061	222.564	179.34	148.867	131.877	159.657	151.539	107.875	125.769	98.3933	107.797	117.225	120.301	146.477	112.099	103.081	121.829	107.019	105.459
AMOTL2	462.354	519.907	544.72	355.381	308.593	281.303	561.868	527.2	397.373	516.644	201.574	325.591	312.297	311.718	215.459	297.865	257.128	340.863	293.978	340.731	541.715	465.508	292.487	391.946	412.231	377.626	324.756	368.825	216.365	276.589	202.843	261.287	134.437	101.169	294.956	276.285	227.387	198.368
AMPD1	7.55171	14.8036	38.1461	3.09581	35.5824	1.38831	18.5202	2.92482	1.45131	19.4663	10.7616	4.5407	4.73499	25.3221	36.7397	22.7176	13.9962	9.03638	13.9287	3.69151	4.33622	30.5214	7.04219	33.0181	18.152	19.4327	7.06158	19.4133	2.75493	14.1392	12.5445	20.2144	15.9911	7.83143	3.97301	41.9684	20.1563	6.3699
AMPD2	46.9372	66.2879	39.7533	41.4032	33.3235	63.6819	62.3142	40.6489	52.1684	57.5273	54.3842	64.4162	89.0013	82.6507	50.2552	44.8685	49.4054	47.3339	37.3749	33.0173	47.8179	45.1428	37.4641	47.0412	67.347	69.9979	55.3598	91.1341	82.019	67.9177	58.2777	82.4138	81.1485	56.4941	57.3103	63.303	22.2663	42.3051
AMPD3	39.6751	50.8797	38.99	36.6204	11.115	72.4664	24.3653	49.6533	21.3919	10.2098	38.6296	31.5558	65.9765	40.3252	35.7977	13.1123	67.2892	47.1308	75.8839	65.1288	55.8385	54.4779	45.6618	31.1015	56.8691	30.3099	45.1942	9.4519	161.562	62.0666	66.9166	30.0095	97.5415	100.739	70.9969	47.1124	72.8635	28.1597
AMPH	70.854	55.0631	45.4247	69.8904	84.7288	35.0083	47.9386	35.2373	110.7	81.7925	86.7274	167.46	73.2151	113.443	51.2699	139.413	55.5803	75.2544	53.4083	56.6313	108.274	132.839	68.5594	95.6427	34.113	47.933	59.4107	46.7373	77.2796	42.144	37.4372	39.5904	42.6776	38.0498	78.4817	81.2833	55.9313	55.4578
AMT	147.887	166.35	243.072	258.808	350.551	390.084	403.862	308.456	339.132	328.835	357.153	306.326	318.708	287.582	333.77	212.188	318.225	275.21	375.578	273.525	379.898	278.185	396.756	296.542	296.442	348.924	227.77	226.786	221.277	265.091	334.132	260.288	202.506	158.446	211.439	148.872	259.561	202.27
AMZ1	45.0326	30.8942	54.3166	39.1674	41.408	46.9281	75.7857	35.7498	27.7521	37.7611	49.6444	51.8671	28.2896	32.1117	30.3011	31.3721	63.0696	50.7663	33.6812	38.037	56.5516	56.1843	22.4515	67.9192	26.3964	76.7681	39.3975	32.2286	38.5027	29.3331	58.5597	55.2618	32.313	54.8677	44.0089	45.3539	31.7524	22.9017
AMZ2	1243.55	1062.45	1132.41	1019.16	1191.41	1052.95	1106.23	775.552	1185.51	984.329	1510.21	1355.53	977.714	1049.74	1525.15	1308.14	1208.59	974.246	1086.98	931.028	1155.58	1073.84	1318.87	919.993	1242.67	1104.07	1012.63	776.142	1042.48	1177.33	933.342	895.064	935.43	960.733	952.4	802.82	1183.7	647.918
AMZ2P1	125.821	182.553	107.38	134.733	168.744	142.458	116.585	148.941	109.232	105.638	187.844	179.132	145.765	147.925	147.779	139.927	138.92	96.9344	145.218	98.9622	155.935	132.817	187.082	120.269	177.772	127.03	161.706	94.8832	97.7462	172.11	106.248	119.329	109.24	97.2798	142.072	97.3395	123.522	142.804
ANAPC10	125.566	170.876	137.134	101.987	154.102	95.3188	169.897	145.043	149.874	191.357	151.894	169.98	125.247	128.984	150.436	170.385	141.157	113.731	129.505	123.339	180.176	161.777	159.336	114.106	131.048	121.5	102.691	64.0034	141.446	132.009	113.236	76.2119	117.408	131.355	124.074	94.4766	156.202	109.817
ANAPC11	409.904	395.173	470.169	431.103	448.536	404.93	492.206	258.951	415.493	465.803	456.323	432.737	541.098	404.907	514.252	467.343	583.74	424.737	543.486	455.691	554.306	382.335	578.11	437.115	514.097	446.728	615.284	489.534	606.009	615.048	723.308	577.247	712.452	509.784	636.8	492.146	752.874	654.991
ANAPC13	1352.7	1332.2	1232.73	1028.41	1086.04	1068.28	1228.83	1136.56	943.906	870.425	976.413	1052.78	845.367	920.393	1302.44	1322.92	988.36	1148.89	832.902	842.476	1346.61	1437.84	1200.32	1250.68	1053.03	1139.1	1229.51	1026.8	1310.4	917.886	973.58	920.278	952.018	774.532	1184.09	954.667	1297.22	1163.16
ANAPC15	213.467	156.647	184.588	130.953	185.581	113.686	187.136	132.129	74.4613	173.413	198.338	175.686	110.492	150.066	168.055	180.393	192.83	204.928	199.6	171.756	168.442	190.886	172.076	173.603	164.68	197.28	231.117	200.866	194.21	176.274	184.784	140.142	194.12	167.443	177.097	159.848	256.015	121.115
ANAPC16	1326.44	1121.26	1281.46	1418.37	1387.73	1350.23	1333.21	1144.25	1249.88	1303.61	1286.06	1118.08	1156.36	1106.47	1439.49	1280.19	1279.17	1309.67	1129.12	1181.35	1312.79	1150.83	1272.38	1321.22	1203.87	1231.02	900.665	971.252	1021.38	1132.48	1264.1	1308.43	913.794	883.37	1151.99	1007.3	1166.96	1043.83
ANAPC2	95.9624	51.2622	44.5093	47.0172	130.818	47.256	76.5118	53.901	38.5563	67.6877	66.1303	39.4313	55.2382	69.8176	70.622	79.0402	47.3678	61.6101	73.8517	87.3383	68.6896	68.9687	79.4695	73.3683	50.2491	86.6016	40.4877	12.8499	22.4323	57.8776	64.1123	82.2435	21.8197	63.325	59.7647	54.0446	49.3232	72.8344
ANAPC4	166.765	206.535	189.887	160.721	168.742	190.605	165.542	198.748	207.408	215.571	212.611	198.286	301.553	235.35	211.111	207.997	167.865	168.827	193.665	163.297	216.771	159.647	260.071	142.824	154.742	152.793	195.168	121.259	180.629	216.288	177.851	153.501	182.473	147.868	214.886	198.466	203.984	184.109
ANAPC5	303.853	300.479	308.412	281.429	347.257	303.01	290.851	294.96	312.685	290.682	325.048	284.643	376.333	297.728	318.003	272.493	330.215	271.142	279.258	297.375	340.59	276.691	347.571	271.947	307.034	266.164	353.725	327.555	354.535	329.339	342.598	330.594	306.774	279.003	304.565	315.889	322.908	350.083
ANAPC7	109.793	93.9094	145.708	192.264	148.913	162.673	130.344	146.798	186.568	154.303	196.947	132.491	131.327	133.133	133.105	109.481	157.334	147.662	157.42	132.296	149.395	150.101	136.413	118.636	132.637	106.465	196.523	156.292	194.024	180.811	169.833	155.494	163.61	161.837	165.368	164.972	131.816	186.332
ANG	56.5382	63.8873	67.9131	64.0676	53.0458	8.13546	46.3917	79.2146	87.2669	105.539	35.8554	61.4515	69.4405	10.0957	65.444	30.9719	77.0834	67.8434	69.273	49.8049	81.7924	58.2032	71.429	66.6018	90.5567	88.026	78.9119	25.244	84.5589	56.5848	79.8037	60.113	94.0219	104.4	94.6285	68.7716	91.6357	107.374
ANGEL1	39.1053	50.5365	61.0929	55.3201	47.5583	43.0951	46.5635	42.8911	40.1274	39.1185	50.5418	45.6838	50.663	37.652	48.5611	54.8397	48.7999	50.9105	40.1237	47.0055	53.6397	59.2553	38.3291	58.7127	39.1699	61.6724	44.3024	25.6401	47.9934	48.2215	55.0419	56.4573	53.7685	56.9547	58.1954	52.7981	46.009	46.5859
ANGEL2	72.5461	75.3582	77.9305	72.7659	74.5532	90.4579	87.7345	70.4478	82.3226	106.009	90.2682	88.9996	84.109	91.4227	86.0611	76.1565	84.1936	67.7717	87.6468	84.375	95.5341	81.7747	94.7322	68.8026	79.5298	78.4037	79.6779	70.6569	87.5445	67.4602	81.8438	96.1632	55.8927	72.8027	72.3649	79.6668	67.4672	66.4781
ANGPT1	32.2357	58.5128	30.1732	55.7464	34.4777	42.3706	54.6108	64.0131	84.0408	81.8156	68.3057	49.1656	98.0391	41.795	36.2057	33.849	47.0542	44.6501	47.313	45.1129	52.7043	66.25	63.2814	39.6006	50.6492	26.9839	45.2005	36.5628	39.8294	54.7601	25.3835	24.8772	50.3388	50.7402	27.3919	57.0536	33.3055	53.6272
ANGPT2	35.0814	24.7394	16.0984	7.45855	20.093	36.2176	29.4287	39.3743	17.0705	29.8145	33.7427	19.8282	42.9077	27.6255	71.5687	57.6346	23.4011	22.1537	74.496	50.2627	20.1506	22.422	24.6375	13.2015	24.2812	22.4802	97.0663	164.611	32.1639	44.1965	30.5347	50.9603	83.7695	98.2134	62.3706	55.1383	38.652	55.3425
ANGPT4	28.7915	4.96464	34.5234	3.2016	7.04817	1.80969	42.7102	17.1417	9.51761	24.2162	11.4006	13.8997	16.5285	32.0214	1.59794	22.8835	7.85402	25.738	21.6103	19.2209	4.73332	12.8642	12.5295	47.4385	5.73038	38.1992	14.746	38.2552	8.71254	17.0526	19.5363	32.7595	4.41121	23.009	10.023	9.95935	8.46235	6.35087
ANGPTL1	237.313	243.333	278.728	202.96	136.581	132.414	132.807	173.694	183.277	157.019	98.3244	158.585	217.084	168.482	122.505	145.092	149.166	90.2636	111.963	146.463	235.364	165.41	155.662	158.724	228.299	153.663	143.262	120.327	66.0861	111.156	127.114	176.016	97.6348	123.504	49.128	97.7375	51.3919	66.7826
ANGPTL2	111.681	113.317	110.388	110.437	138.088	94.9138	121.292	129.035	155.453	164.236	149.195	163.189	276.418	304.205	200.68	140.266	135.377	117.572	210.628	293.582	104.28	73.146	114.148	133.248	329.627	241.64	217.041	227.332	211.942	222.461	212.181	207.627	260.857	192.003	260.369	230.736	265.588	388.72
ANGPTL3	6.85707	5.85124	14.1186	16.8442	4.27643	8.00395	11.1536	24.5894	14.6537	7.67641	11.6999	18.9594	10.8773	2.94883	15.1826	8.8396	9.39004	14.7549	2.87043	12.9231	13.4414	9.47434	6.28976	13.2018	7.10964	10.7908	10.026	17.4092	1.99271	32.5226	7.20713	8.08775	7.76892	9.02037	17.3815	13.8913	5.65874	18.9767
ANGPTL4	10.448	2.68683	44.5123	35.1966	35.894	36.9199	46.6785	44.3303	37.739	27.977	32.144	8.48085	31.22	19.7148	6.6428	16.8145	23.8164	4.71216	26.045	36.1482	24.8576	35.9883	27.4031	16.3529	20.0176	21.6648	37.6243	81.3318	24.0443	42.7055	6.4921	24.6393	117.437	129.629	89.4246	70.0679	20.2124	65.9305
ANGPTL6	4.76161	5.62762	9.98142	32.008	2.40136	47.1152	1.86603	6.25944	16.4788	4.69067	4.67535	24.9371	3.60063	2.8313	2.16183	1.92352	4.46598	3.21511	3.84272	7.19171	4.72246	6.04568	6.12567	3.04772	1.16135	5.53317	5.93026	5.26117	2.96498	3.43196	1.63898	10.7152	3.23332	1.89645	2.27234	4.44096	1.29683	11.3492
ANGPTL7	36.7422	2.46054	2.11524	41.1213	4.13257	3.81386	7.14352	5.86159	3.69685	27.6402	19.5784	34.1731	9.04431	24.8544	3.61272	4.03585	10.0036	7.10202	11.5891	2.74237	44.1035	26.896	25.0202	10.0201	3.30166	5.11931	2.86327	10.3144	2.084	4.19996	3.81217	3.35698	2.19034	4.41924	6.09757	8.65808	3.99273	2.59976
ANGPTL8	5.11448	3.4111	7.08974	4.63773	4.34891	2.78983	2.39634	9.93885	2.31034	4.74262	2.02033	4.04789	1.70135	1.3325	10.2531	2.78955	5.45711	2.19435	22.6853	2.09012	2.71284	3.69918	6.17263	3.43871	3.0032	1.58835	1.16531	1.94429	3.60778	8.54149	1.13898	1.46821	3.68093	2.74927	12.4331	4.07577	2.13292	4.39079
ANHX	34.344	13.5342	41.6517	6.88829	12.2381	6.00014	5.47821	8.62423	5.94054	5.37512	9.1011	7.90023	4.23134	8.36234	23.805	6.73769	12.4842	13.7437	8.24949	18.0391	6.01746	9.99	32.3547	5.55049	18.6051	6.63257	45.1244	7.29019	7.08438	6.21198	3.44149	4.16344	38.1745	4.13845	45.5491	34.8961	38.5848	14.3086
ANK1	244.06	175.547	269.063	375.728	554.25	434.322	374.751	317.913	182.723	196.648	362.512	309.72	196.498	244.059	320.909	227.907	516.415	519.49	395.062	274.055	228.356	236.756	304.344	344.448	352.666	365.012	247.428	217.403	211.793	187.134	602.767	357.58	168.464	147.131	123.189	136.399	230.972	165.858
ANK2	381.785	385.698	291.86	392.514	399.85	414.255	394.316	393.42	392.057	409.746	409.289	395.813	352.81	408.088	538.989	354.404	496.511	421.556	549.958	398.93	424.733	427.843	519.884	425.684	519.23	451.616	427.238	286.506	328.41	357.437	425.382	343.673	347.83	405.662	400.454	406.658	390.564	352.874
ANK3	720.085	678.746	779.83	726.199	724.851	714.573	570.372	592.359	617.776	626.836	859.391	787.415	557.124	450.066	784.017	477.686	619.396	498.832	731.714	557.945	771.964	576.423	691.959	614.903	656.58	577.413	1002.17	1010.65	730.336	571.996	676.035	493.085	736.899	590.605	1323.36	904.722	617.777	539.708
ANKAR	12.1662	7.98707	14.7612	37.7086	15.8344	16.1239	11.4651	5.80122	7.11858	11.5109	11.1538	20.7297	1.96033	6.91681	7.90413	8.57009	2.43824	16.4422	14.2059	6.76367	13.8405	13.6628	1.438	14.6782	6.30226	9.33512	9.75207	31.0872	10.3327	6.96706	7.93531	1.90155	4.00637	12.5636	2.91142	2.76994	2.0723	8.96745
ANKDD1A	29.1133	31.9686	5.46147	25.6983	12.7187	26.5508	17.5935	42.8313	13.0626	36.3188	22.8833	26.6928	34.7541	15.8615	24.2157	16.8621	24.2457	18.6701	11.3504	25.8049	13.4702	16.4923	17.4345	13.7123	9.61477	20.4985	21.1649	17.6592	30.3692	34.2768	25.1533	29.9401	23.6755	11.0269	15.2906	22.5269	8.89111	7.76369
ANKEF1	13.0808	25.3843	8.61307	44.1274	16.1341	17.9375	21.0903	25.0354	30.6038	17.0133	16.5509	24.4849	14.7695	8.13686	16.0599	18.1962	13.7589	8.55579	16.0354	28.5787	11.6181	22.7028	17.1301	15.0552	12.9895	18.5013	10.8336	50.741	11.1031	25.7236	4.65566	25.7181	7.70867	8.22905	9.87161	23.9812	18.4943	13.1307
ANKFN1	7.63746	7.45208	5.29595	3.8955	13.1312	11.3722	10.1737	19.6647	19.9154	8.49543	7.15617	4.18419	8.14193	8.22886	13.1326	13.5579	5.84075	16.9806	6.50367	11.2253	12.7023	10.1248	15.6408	11.0374	13.3329	5.7167	20.1702	7.73865	7.46356	11.3027	16.4393	14.222	9.24656	13.4778	12.2726	11.8896	9.98362	10.4786
ANKFY1	66.9088	89.7805	71.3513	74.1466	54.5938	92.1576	81.3136	64.6444	73.2681	75.6523	86.8046	67.3872	111.112	84.8851	87.2068	64.9385	78.5582	70.2312	81.3262	71.1973	71.2822	81.5496	98.2177	69.467	83.5929	69.5166	57.7092	61.3299	79.0022	94.5605	71.8564	79.9575	105.448	66.3745	62.5224	44.8631	92.0665	70.2508
ANKH	241.99	278.097	297.876	247.664	322.195	229.775	277.045	190.937	311.894	291.387	264.098	261.88	263.777	330.706	261.345	292.176	207.686	226.276	238.407	270.87	285.974	309.933	294.159	361.489	338.678	294.093	280.939	289.198	255.757	249.61	260.938	260.113	295.694	276.136	292.418	260.014	361.478	329.729
ANKHD1	12.9236	16.8388	18.4085	32.9502	4.02373	1.81851	19.5743	2.98915	1.59341	2.01107	6.68846	10.177	0.711264	7.25819	9.23804	3.39037	3.05287	20.2043	10.9473	8.14744	1.17089	1.9136	8.45753	16.698	14.1787	13.6979	12.0364	23.499	4.20321	18.9781	9.55995	17.6804	11.0422	10.5178	2.39873	4.48562	5.74219	2.10757
ANKHD1-EIF4EBP3	216.226	203.005	210.244	196.332	201.077	225.814	192.32	207.99	224.708	224.335	228.661	232.382	191.569	220.627	223.56	231.136	196.169	214.939	215.252	206.301	264.008	282.543	239.095	244.209	193.182	185.398	213.791	150.433	172.322	204.784	197.225	170.35	178.389	155.198	199.598	210.588	173.276	166.609
ANKIB1	138.6	183.42	162.789	157.362	190.111	152.291	119.734	132.7	157.171	143.793	117.367	151.729	198.923	169.538	141.232	154.048	144.295	114.271	168.443	161.293	160.305	148.169	144.396	137.962	162.521	154.426	142.629	112.052	125.277	105.416	120.757	155.697	162.915	147.961	128.333	132.23	121.485	111.458
ANKLE1	0.697135	1.6286	18.8206	0.874136	13.5098	5.73423	3.62133	1.06874	3.89697	0.8467	4.6957	9.50736	7.06429	8.91906	0.498812	0.858951	0.483052	1.30884	2.59431	0.794727	7.55693	3.85592	2.12854	3.07129	0.807987	2.86055	5.2036	1.02228	6.58923	1.38347	1.35245	13.0396	0.72113	2.5997	2.44115	3.0348	3.3587	24.3822
ANKLE2	51.752	72.2497	58.3304	57.3232	45.1569	52.6032	60.2792	51.5157	50.0745	69.2543	61.0774	56.1953	30.5731	55.8244	42.346	67.5791	45.4317	56.4629	46.396	50.9388	45.6589	58.9005	48.379	71.4306	38.5742	46.4959	49.4113	56.4711	43.6194	43.7682	32.8296	37.4247	49.9172	63.2373	48.8127	49.9398	50.5128	50.9285
ANKMY1	10.896	5.85964	18.5459	29.657	12.1735	22.1884	8.63939	12.4456	8.66363	9.87046	14.6497	6.64323	8.18894	22.2361	16.9154	14.1115	3.73611	12.8867	3.86487	12.0831	4.85273	9.51927	4.16441	11.3464	6.01057	7.88799	9.73063	17.86	4.21224	19.98	17.4822	16.8501	3.00266	6.23687	5.42192	8.04152	4.89567	8.80081
ANKMY2	749.266	809.994	662.16	514.128	749.893	830.486	850.885	738.24	643.077	713.743	735.036	925.859	940.296	831.976	1020.46	924.386	752.981	709.025	667.076	689.39	856.906	674.579	932.058	691.665	695.166	624.298	424.387	340.328	632.489	739.447	788.925	703.892	648.337	684.003	411.331	469.596	651.533	556.28
ANKRA2	248.286	264.715	228.089	215.778	182.543	205.92	228.802	260.382	279.729	286.799	301.493	261.365	189.096	246.851	200.765	242.859	275.59	226.712	299.076	258.583	309.244	229.783	305.895	244.668	189.745	242.018	199.898	148.238	238.594	242.709	209.813	163.117	253.137	146.335	151.022	144.979	243	103.456
ANKRD1	664.963	464.213	2724.07	1659.14	503.869	581.836	241.956	342.32	665.34	505.43	1006.26	1091.75	247.227	200.622	535.802	1471.42	218.203	321.898	230.218	243.01	753.139	761.064	502.772	1656.88	758.13	1007.1	377.003	635.318	420.234	266.8	84.3487	59.9361	260.184	251.414	234.462	253.161	311.901	819.779
ANKRD10	106.869	88.3656	91.4861	118.571	74.4245	74.1339	85.1561	91.6379	87.0958	86.2763	89.969	84.388	104.085	94.0825	67.5194	108.673	64.8141	85.2277	77.5917	97.2529	70.8843	91.7751	69.1543	95.0831	79.7917	95.7342	107.081	109.607	129.755	116.273	98.8758	130.868	94.8635	90.0465	108.368	110.409	97.268	107.828
ANKRD10-IT1	138.485	98.1792	138.602	204.158	103.179	124.624	182.591	234.404	179.828	189.729	180.49	177.51	150.077	126.779	157.348	104.127	191.975	138.225	174.925	173.963	175.703	172.714	160.541	132.045	115.096	87.787	202.023	156.195	157.787	141.426	181.339	157.439	341.672	148.718	241.466	172.877	155.483	152.623
ANKRD11	92.0198	95.6422	98.1121	107.117	107.788	133.742	136.061	112.102	105.094	108.924	117.312	106.768	100.629	102.065	98.2034	94.5726	84.5686	84.0556	103.583	101.758	105.118	98.6379	91.6575	89.4527	107.934	94.4042	123	143.525	114.354	110.638	104.681	117.373	99.5158	114.955	103.067	135.15	103.289	125.001
ANKRD12	58.5162	112.147	71.0062	87.7703	75.4276	52.7729	42.9335	69.949	89.5021	104.281	74.448	87.5147	133.968	100.684	72.1522	82.3169	80.39	71.0945	107.287	64.4692	70.5525	76.0804	84.1975	85.0639	77.8754	75.3837	98.4669	95.0503	69.7973	78.695	64.2145	62.2308	70.2629	88.0501	67.3619	87.699	72.2776	79.0265
ANKRD13A	124.033	113.234	105.62	107.416	93.1413	92.1372	106.537	115.952	101.276	88.1726	108.916	101.831	124.684	129.536	99.6909	117.689	109.187	80.6644	131.304	131.131	110.761	85.0524	134.963	100.312	97.0799	100.133	213.112	255.208	548.123	126.843	149.474	121.048	175.514	129.207	183.659	157.769	162.012	129.896
ANKRD13B	40.8699	52.8044	61.1271	66.0807	19.2119	66.3679	71.7653	39.7582	65.6658	52.4386	64.7581	41.8564	50.4323	44.5924	45.6633	59.3871	60.5525	76.2032	47.0739	59.8559	45.6901	61.4587	32.1502	57.6777	40.9534	62.441	37.495	66.4956	56.1221	54.0668	54.6089	39.5594	35.4357	28.8582	50.4242	92.5328	54.7645	41.1751
ANKRD13C	44.3861	61.035	48.9884	65.0694	50.4597	51.8432	48.4935	64.2698	50.5224	72.0504	52.9085	50.4322	43.0466	54.348	38.0542	52.231	54.881	61.9903	42.5695	57.3883	48.3716	53.9753	44.289	56.3357	38.0084	56.9895	48.2298	61.2153	46.6919	56.7984	44.1809	42.1147	44.1226	52.2197	43.3655	47.2177	51.4073	46.5388
ANKRD13D	26.5019	39.5046	25.6693	21.9929	30.3138	35.6251	42.7524	32.0722	7.99601	28.7279	40.402	33.2671	37.1342	19.9834	27.95	28.0676	30.2084	26.3211	32.6369	41	35.4721	26.6565	13.2625	24.7512	31.529	30.9018	29.0106	40.456	24.2113	25.5817	22.5341	32.3995	33.3422	35.1515	38.7267	21.6383	23.5706	26.8467
ANKRD16	15.0851	18.2123	23.4111	7.0633	22.7582	28.1362	22.2538	21.3339	10.9276	21.03	19.8774	26.2996	33.2694	27.9548	19.6024	24.8677	20.4419	21.3453	24.7495	20.2022	17.1209	17.8059	31.0788	18.0511	28.6796	24.3382	29.9512	14.0901	15.542	12.2012	16.5035	24.3393	20.9016	18.866	24.6291	21.2357	13.916	13.7256
ANKRD17	256.826	299.317	300.102	329.133	298.028	284.423	318.771	305.14	285.245	342.565	255.654	321.734	404.309	319.231	303.601	338.935	400.636	377.293	574.238	310.914	451.466	336.359	348.572	368.91	442.613	357.095	314.098	281.3	206.295	294.537	316.322	239.441	259.62	287.654	294.148	286.048	286.833	272.61
ANKRD18A	10.6417	5.23564	6.32932	6.88906	7.45731	17.5391	5.80581	10.7937	7.33157	9.37851	13.6339	10.6487	10.191	10.5242	7.61726	6.82944	10.6219	10.117	7.14006	16.1128	7.73765	8.9421	7.38892	16.8096	5.1192	12.2637	7.94772	26.1378	5.62391	14.7499	10.2072	16.2716	9.24267	2.94066	12.2304	5.68819	3.62462	6.81593
ANKRD18B	2.28867	17.0568	40.2044	3.42974	46.5918	19.0924	5.33019	10.0339	29.5419	8.45757	25.7853	29.0786	21.3159	23.9348	2.87532	22.2265	4.01317	33.3415	26.0095	21.3194	7.82088	42.9677	15.7999	11.606	33.7747	25.5775	7.11872	5.06768	18.3245	1.87663	27.8654	24.6759	30.3793	31.1084	22.9493	29.6685	20.5722	33.9297
ANKRD19P	12.7367	7.08475	3.26386	40.3172	12.6505	16.1031	51.4201	2.53482	5.6333	11.7155	8.40526	2.37133	1.69265	1.71821	1.75728	4.30659	3.95115	1.95363	19.5951	23.7708	14.4532	3.8252	7.07264	2.8889	9.84281	2.10997	4.68042	2.39775	5.25673	4.49728	1.55345	13.3757	2.1667	12.5949	4.77636	1.75307	29.0032	1.92187
ANKRD2	470.949	179.249	7073.03	859.012	1566.02	720.856	1871.5	971.042	557.096	202.477	324.27	150.894	135.752	144.269	723.947	463.646	1366.89	714.58	879.056	332.202	1024.83	778.432	270.893	697.397	1314.6	1534.86	1246.88	659.383	1401.8	266.867	621.235	352.556	1901	433.642	1060.16	519.328	367.763	264.504
ANKRD20A11P	26.2284	10.0108	42.8257	25.2185	4.7521	8.97917	35.5012	56.4041	68.7575	34.2064	47.0288	32.8541	29.0151	8.51112	53.4324	6.24298	64.4791	52.6016	54.2813	18.4888	52.1763	13.7299	71.0853	50.5349	44.1004	25.8745	33.373	57.3544	45.3534	41.4271	60.0746	13.7022	57.953	41.9756	54.1086	13.0777	38.698	41.9218
ANKRD20A12P	20.6911	22.5166	41.4643	43.301	24.2198	29.4978	13.3967	42.3132	23.898	18.1546	31.9909	36.2462	14.5458	18.9758	25.0428	13.2061	21.424	17.7042	19.4795	15.0214	17.1399	19.5585	39.3173	36.2241	20.5248	21.341	14.737	26.4009	25.6362	12.7247	20.5817	19.3892	15.8295	31.2387	17.2322	49.7702	10.4126	9.86611
ANKRD20A4	1.94128	1.12482	6.80574	0.652874	5.48066	2.52373	3.73751	12.2489	9.65496	12.0844	7.86152	1.0147	11.8391	5.34891	10.1894	8.65757	1.81255	22.6683	0.76852	14.0771	14.5401	14.0593	10.6162	1.61465	1.29559	2.06419	1.10584	8.55097	4.98524	2.00796	1.7026	6.06628	0.522898	7.01383	7.70983	13.1781	0.442287	0.728478
ANKRD20A5P	1.75605	4.52217	4.48947	11.3857	2.15204	3.99521	10.0794	2.63346	18.2834	4.78541	22.7984	6.12804	7.85301	1.63582	3.85904	6.21818	27.1208	2.25896	9.11969	19.1485	5.53239	8.93068	3.91006	30.8012	21.1732	1.95035	3.00379	28.9348	2.07333	4.41222	8.82512	4.4889	10.8389	10.9519	21.6895	1.74886	1.30362	6.10729
ANKRD22	22.8948	20.6995	30.6521	31.9597	9.22868	23.4501	52.0973	33.6348	21.6557	38.4398	32.2428	20.9022	30.0064	15.7954	24.0146	28.3701	17.4872	24.3175	62.7291	61.8676	18.5584	27.4423	23.7138	20.0471	17.4522	15.0161	24.7218	24.9354	40.214	24.5293	17.6609	15.6519	20.6612	31.6827	15.6764	30.7272	15.4527	33.4002
ANKRD23	19.7696	20.466	55.565	49.0979	80.9411	55.2662	15.5579	34.9459	48.3346	27.353	26.0298	14.6454	31.2863	40.9489	48.7808	72.9839	155.861	187.586	34.9852	33.9071	42.4383	16.4307	42.6105	14.9641	32.4068	26.8163	57.0594	87.0209	37.6729	14.1436	24.1179	36.3244	21.041	22.3738	37.4143	36.5413	14.8403	29.2655
ANKRD24	6.36351	3.7666	3.6115	13.9977	15.6902	20.9035	15.7847	23.9001	9.78515	12.4752	14.3335	7.88848	3.58047	10.1192	11.357	15.8728	8.75207	10.1184	10.9681	9.67116	8.62193	8.36231	13.6549	4.68404	12.0685	9.75138	24.4843	15.0764	7.58791	3.77782	14.2825	5.9346	16.2087	11.5118	13.4647	5.89945	13.3346	19.592
ANKRD26	33.4847	59.3748	56.8481	64.3353	38.6914	52.0786	43.6941	73.3304	70.8775	59.7603	58.5571	42.5268	55.8453	64.3076	55.2023	40.2811	56.7748	92.3925	64.7098	58.4618	53.9921	68.5119	66.2268	61.6707	84.0508	64.7831	42.1657	20.2788	76.0555	45.6655	69.8888	74.8004	41.366	52.4743	72.6683	71.9581	48.1507	29.9599
ANKRD26P3	1.38551	6.84643	4.16139	5.07146	13.4701	16.4666	19.9135	7.64698	30.9918	22.4564	16.7049	14.847	1.16863	13.6447	2.30165	3.36422	1.47782	17.4811	7.62985	2.14032	3.65877	24.0299	5.0161	2.38946	3.45419	4.03406	6.71817	3.7235	9.88742	13.2281	9.78773	41.3772	15.9326	5.15231	1.07076	4.26075	3.32058	26.4719
ANKRD27	323.193	334.801	266.863	240.212	226.222	319.679	244.948	249.796	209.787	235.717	380.403	327.845	226.875	268.367	219.752	262.095	195.076	208.716	259.447	243.721	193.688	200.148	307.582	239.683	246.424	244.354	250.487	243.688	237.44	257.15	225.229	161.391	229.118	325.837	255.87	266.472	247.917	249.85
ANKRD28	134.988	158.822	130.689	148.859	134.118	123.689	125.374	121.592	116.98	124.001	124.953	112.152	143.33	114.726	163.968	126.367	144.402	120.133	176.363	135.228	159.928	122.52	147.16	149.777	171.719	152.343	182.087	148.261	178.536	134.96	152.266	94.4381	146.851	110.003	169.254	134.882	166.077	108.95
ANKRD29	35.9117	61.8549	39.4714	38.0845	36.6637	53.9744	111.161	99.6539	34.9443	60.7745	76.2159	106.705	125.453	68.2465	87.549	73.0282	84.1314	78.0853	66.2084	65.6054	87.0151	66.584	63.3032	72.3202	48.5669	53.6973	33.8486	39.5594	43.422	52.6807	60.1857	51.2817	75.4172	90.044	49.9224	43.5074	48.9416	43.7715
ANKRD30A	1.33891	10.4777	37.552	1.50927	1.46352	9.00869	25.47	2.34446	1.8737	31.7735	10.6687	22.6888	1.51463	14.3938	17.8487	1.47217	18.9343	9.50683	3.37378	11.0356	3.38553	2.06602	4.11609	1.29032	1.3561	1.99786	6.81432	20.8116	17.1056	10.1383	0.839812	21.0921	0.695828	29.3053	1.14166	5.38573	12.8066	2.86462
ANKRD30B	10.2707	10.5731	8.38731	3.02998	8.70007	1.57366	6.18911	10.4641	18.4095	19.4034	11.4633	8.22662	5.28586	5.79446	3.25931	0.639097	3.36619	4.70432	2.20768	4.38928	0.389809	2.49844	1.29114	4.98725	1.32404	1.90084	0.545799	8.05264	4.96257	3.62038	0.392497	23.1157	0.875256	11.727	0.704061	3.38658	3.24348	6.77892
ANKRD30BP2	4.84254	9.44548	2.09188	22.0625	13.4504	21.8119	22.6163	22.5057	6.05453	7.9485	13.5335	17.17	2.23929	22.7946	6.51174	11.7289	13.3575	7.79209	13.5107	7.0554	15.371	14.8294	13.3993	14.9083	9.69067	3.60675	8.49898	18.9478	22.0253	5.77104	8.72192	25.4951	15.8249	10.741	8.02898	11.1369	13.458	24.559
ANKRD30BP3	10.942	14.1197	8.3042	10.617	17.1961	7.22274	15.4553	23.5728	17.5085	21.0296	7.81017	15.373	10.0841	6.65579	8.85069	9.03914	14.0304	16.2576	5.32446	11.6508	11.5379	12.3644	6.23481	11.2134	10.1057	26.475	12.5632	15.4715	9.54122	2.33618	12.9443	17.0667	12.9103	14.5225	15.3824	14.4939	11.2936	9.82747
ANKRD31	1.69678	0.601315	1.8697	2.37052	1.68904	1.70899	4.0451	1.74013	1.40576	1.5843	1.8965	3.51792	1.52542	0.767975	2.0007	0.764437	2.61435	0.95331	1.14056	0.552393	0.538937	0.875663	0.725374	2.00771	1.39254	1.30021	0.526875	2.17653	2.9586	10.0567	0.98908	1.11865	3.89299	14.8604	6.8236	1.12438	0.941747	2.17275
ANKRD33	0.864314	16.1627	17.9227	27.4652	1.10301	23.2213	18.6834	24.1858	11.5242	9.56533	1.91779	20.9928	14.9886	12.6964	10.9257	11.1093	15.7146	1.68833	15.0206	2.04968	3.93546	27.0881	13.4471	18.5443	9.84216	30.4946	13.2828	26.354	1.50291	21.8274	23.8327	7.14942	13.1763	8.78914	23.0715	19.9938	16.992	16.1931
ANKRD33B	23.6446	27.8182	50.7033	40.0833	46.7524	114.63	37.1696	20.5963	39.8089	13.8333	55.7566	75.2687	69.4541	84.837	81.2816	70.1289	51.7855	83.9958	110.548	33.1082	91.4867	83.7033	88.9364	42.4592	20.6461	9.51544	36.5711	16.4211	62.1586	13.834	30.1228	8.28962	41.4965	18.257	40.2911	22.0903	57.6504	58.4738
ANKRD34A	3.38851	4.05829	10.9698	5.71232	16.4696	5.78333	12.5771	24.9529	3.23355	16.2935	4.80684	7.05548	11.0396	2.49512	14.4462	2.0585	13.0647	3.54697	8.44091	2.54337	5.41276	10.3693	6.22894	8.34584	15.7469	5.39506	20.9121	14.0214	4.42504	7.58953	14.0411	16.6525	11.2844	4.57347	15.6415	6.62271	7.84754	10.1959
ANKRD34C	7.50387	3.01082	38.9323	11.4582	54.5647	3.58251	17.6075	22.0994	21.0775	18.2286	13.1778	36.3608	27.9298	10.0832	29.744	2.95017	2.45089	9.715	26.2557	54.3847	1.26166	0.73419	9.56835	23.9221	21.9159	18.6669	20.6118	18.4243	26.7518	10.9412	9.41903	22.3025	22.2322	26.815	21.3285	5.70687	55.7897	31.6073
ANKRD35	44.944	29.8014	65.6946	58.2846	53.0082	27.228	53.7988	29.8154	46.8621	48.2646	60.9439	42.8374	46.1138	35.6694	57.6737	35.5153	46.9623	52.5381	29.7786	49.3597	8.53473	12.1389	43.6087	8.0081	78.6685	45.0391	53.8668	64.5082	68.6436	100.406	34.598	81.0199	62.0879	54.6318	79.2015	28.8893	47.706	76.1836
ANKRD36	18.5657	22.9999	22.0852	16.08	12.2115	16.9849	14.2128	18.0802	23.9404	8.25232	22.1215	10.5499	25.7585	17.0672	13.9131	15.0054	25.2405	22.1754	24.8797	14.5105	14.7788	21.9023	24.0402	15.8786	21.3952	12.9915	13.5528	5.76973	13.8176	11.5491	10.4864	27.6675	15.5576	18.2481	14.0081	2.64841	20.4467	13.0881
ANKRD36B	56.1961	22.9974	22.4894	42.2953	45.0665	68.8214	31.1086	39.0672	49.1462	45.7463	117.682	66.318	134.341	43.9427	26.2726	43.1946	91.5277	28.9149	156.223	59.3364	96.9451	36.2854	94.6743	40.7623	74.9494	32.9171	30.5973	36.7843	27.8358	44.0788	27.2301	27.0015	39.2623	37.6745	30.7327	35.6132	32.3612	31.0957
ANKRD36BP2	2.50666	10.1314	8.99567	3.09308	12.2643	12.9556	12.6776	9.82289	8.23361	15.8686	16.2407	2.52944	7.91922	15.2861	11.9821	8.65291	6.84167	2.72103	4.24	8.01497	1.97519	9.33146	8.68173	6.38846	14.1706	6.40665	9.3533	5.48313	10.7241	11.3471	7.11687	3.14961	10.8461	2.25123	11.1552	4.63566	12.9887	9.81099
ANKRD36C	9.42585	2.11089	2.64211	10.9951	18.4843	4.13179	4.23821	3.29997	4.14843	19.053	1.84621	1.31996	2.84605	12.5105	2.31106	15.4587	3.80963	4.8311	2.67772	34.4043	1.18246	2.81955	2.83968	7.00312	7.42007	23.8572	3.83386	4.30625	2.92956	4.37055	13.8719	1.28556	23.2425	2.11286	2.69402	25.9639	7.3239	4.23874
ANKRD37	69.3198	67.0964	84.42	148.175	123.659	62.6109	109.191	93.0204	64.4591	86.3295	137.393	117.22	105.059	90.1117	83.9014	60.6661	66.8707	73.4817	91.4702	109.891	68.0586	50.3204	90.8127	70.0367	148.725	132.98	97.6325	101.526	64.8461	92.4023	143.376	148.842	175.595	295.353	205.637	185.34	99.1674	158.748
ANKRD39	80.9533	89.7435	60.4417	4.69251	64.1835	45.4278	102.648	59.6218	80.5408	42.8185	62.5889	98.8384	72.2781	60.7401	103.569	76.2038	67.1158	63.5013	87.8407	37.2161	70.6665	43.0942	67.3223	63.8544	59.6708	52.4711	88.3842	59.0131	101.117	77.708	72.8448	54.6234	65.6353	79.0568	73.1972	54.2874	75.1599	29.1254
ANKRD40	96.4104	94.1109	84.1989	96.8256	91.6488	122.473	94.9285	71.7861	95.184	102.477	91.1793	109.551	94.5054	96.9684	93.6712	96.1224	119.396	109.959	126.169	102.22	100.375	104.805	94.5739	105.24	112.706	116.952	98.7832	98.4861	123.954	103.977	129.695	84.838	112.219	106.455	157.137	143.561	139.083	100.703
ANKRD42	9.16017	21.981	12.2062	13.2981	3.37241	1.03479	14.2393	44.3372	18.2308	26.5729	29.2787	5.02905	30.1327	19.1385	15.7248	12.4719	13.9061	21.7578	16.0532	14.4032	24.9221	6.02783	19.11	1.02875	20.6139	21.5577	11.5765	20.8533	10.438	13.4324	22.044	12.9905	3.51784	8.82393	9.12856	13.8702	25.2119	17.4518
ANKRD44	30.2606	35.7327	33.4349	36.5984	30.5801	20.6814	27.7298	31.751	41.0264	38.5044	31.0997	28.4843	33.3828	29.2992	23.0355	31.3499	33.2148	31.5684	32.4617	40.4207	24.8352	29.1049	28.8506	33.7111	25.097	24.4549	20.5382	38.4585	16.9754	20.1259	18.8751	29.2997	25.4914	24.3361	22.9291	21.2953	21.0628	24.7794
ANKRD44-IT1	2.33043	17.725	27.51	28.0004	32.1649	4.6133	1.44477	11.7222	2.10413	1.16994	13.8736	1.38334	7.13125	6.09798	0.772695	15.1978	11.0926	0.695114	0.338291	13.1365	1.26668	14.91	5.84562	2.08325	0.327042	4.93839	14.1092	5.89894	1.41487	16.815	1.23316	1.23689	8.84976	8.57593	6.96866	11.2212	1.27942	10.5694
ANKRD45	9.02883	1.21365	2.32703	2.01399	18.8459	32.3081	22.053	2.27198	14.0597	26.1954	15.9591	29.7331	9.66686	6.88652	3.79537	1.97677	1.66871	15.7117	0.699761	1.3014	11.6962	12.2603	12.481	2.17323	5.09434	8.00194	10.7778	12.3516	3.89047	22.363	10.2075	31.2628	10.4329	20.5781	5.43788	17.3752	7.14257	5.65678
ANKRD46	467.961	469.359	468.283	428.421	578.935	394.094	442.398	427.465	575.56	452.902	392.836	354.334	410.408	476.576	499.06	495.618	441.527	449.87	378.102	421.512	451.875	434.952	425.735	410.416	437.285	459.301	299.731	256.082	297.958	329.437	320.607	315.502	334.63	317.692	330.068	264.994	407.407	210.656
ANKRD49	130.917	149.426	171.062	148.711	133.088	131.666	124.601	194.019	156.882	152.926	141.703	150.771	168.409	115.378	162.495	158.184	173.782	142.469	149.364	146.136	188.277	145.4	149.661	107.545	179.142	119.522	214.165	171.543	175.912	123.32	134.268	156.89	170.152	179.138	162.678	161.608	148.3	121.667
ANKRD50	74.4675	81.4546	72.77	77.9772	83.8559	79.1145	48.4717	60.7571	101.916	73.0906	84.7812	82.2414	92.7575	73.4241	76.6848	92.759	85.2674	73.8635	58.6695	69.4175	104.001	66.6176	75.229	73.9784	86.1783	49.1117	100.253	85.858	127.778	102.057	44.6079	71.9655	71.2099	89.5301	69.1167	74.1709	85.1452	67.3031
ANKRD52	14.0201	89.7855	132.632	50.7603	18.257	28.0714	60.935	60.224	44.6071	88.0353	58.9053	107.672	69.2888	127.735	96.3521	100.532	102.557	90.4951	71.9747	85.6558	45.9998	126.008	68.0543	114.228	110.825	128.871	70.4959	108.577	50.9863	38.3985	69.6268	62.9768	118.735	10.243	132.974	103.008	108.75	42.8532
ANKRD53	15.6049	28.6475	22.0458	7.5331	27.992	40.5358	7.63107	50.8322	34.6831	15.9491	25.6544	36.2752	22.6911	10.8074	15.3345	19.245	19.146	22.3729	32.6123	10.9199	15.5691	16.0941	29.6741	13.4634	25.511	38.0995	35.1151	27.7781	15.1457	31.4158	27.6026	8.69829	27.0909	30.7727	5.19249	39.1174	23.7244	28.6504
ANKRD54	55.0342	49.1051	19.7446	47.6336	25.5091	51.8812	48.9636	46.8843	36.222	44.9525	54.142	31.3262	25.7714	35.8431	35.4541	54.1683	36.284	40.6345	25.2713	45.5474	34.836	50.4188	34.9401	54.6053	42.7001	44.7074	27.8283	35.6568	38.8585	38.7117	27.2533	34.8907	28.0588	34.0846	35.3055	61.9334	40.5918	50.4355
ANKRD55	14.5964	32.2752	17.3297	51.6215	35.8289	15.3817	48.8487	57.121	15.891	19.0154	1.01665	39.0843	18.7045	27.59	5.24716	24.2954	17.0018	23.6748	27.1981	54.1272	17.0647	11.0896	14.6222	32.6245	18.1274	36.4315	9.79182	3.35643	21.5329	39.6364	19.9252	6.10925	12.4317	19.4276	20.0363	35.3949	19.7095	29.0897
ANKRD6	80.6002	92.7413	48.9902	56.5667	96.7808	65.4199	69.4874	69.2494	107.921	75.6477	106.775	82.7714	117.913	114.23	90.2375	64.8383	86.2404	54.0421	61.6307	55.2504	77.0665	64.899	84.6554	78.9109	63.5816	56.2546	71.4513	26.9615	96.2225	77.7104	99.8338	104.914	68.9329	72.3472	48.1933	58.5248	66.3357	36.6931
ANKRD60	8.66996	13.1104	3.61761	3.52368	5.64968	2.01254	4.14649	5.50018	5.19187	4.16118	3.67052	2.46245	2.99842	2.93937	6.29269	3.41836	1.72778	3.05784	3.15688	2.08605	2.5212	2.66801	1.70448	4.31826	7.0475	2.33335	1.85637	15.201	2.37733	2.211	1.64462	2.5015	3.86775	3.24798	3.41905	6.79699	3.76952	4.38499
ANKRD65	17.8148	18.3344	26.2633	28.0955	4.81699	32.0003	21.4505	18.9844	26.1822	21.6778	22.7814	6.68042	7.95266	33.8245	18.1649	32.8268	19.3056	59.6973	12.8465	33.6959	6.85762	28.1243	5.21072	40.0195	3.57324	37.1539	30.4747	24.7091	17.5809	17.82	11.5676	13.3436	15.3924	10.7505	1.92038	22.3115	16.2589	38.1347
ANKRD7	5.9178	8.13254	28.1495	8.18851	17.115	2.74021	22.2099	31.675	3.42396	12.6125	18.4985	16.1696	10.279	8.03676	5.18329	5.52099	5.84006	13.695	9.24084	8.74702	11.5229	13.0818	5.90758	13.1196	15.565	7.90493	10.1635	49.6211	0.455833	24.5274	10.9545	19.851	6.802	12.1489	1.40809	5.04136	9.67492	2.24258
ANKRD9	349.552	335.487	427.077	322.953	352.76	373.175	405.86	324.651	357.023	375.304	325.653	310.754	375.742	443.137	490.112	475.23	401.531	508.741	449.937	389.531	467.068	455.512	570.108	545.548	515.009	574.718	582.394	537.9	550.917	427.698	642.899	534.691	706.404	490.564	699.447	421.275	578.042	481.905
ANKS1A	378.746	553.131	365.322	253.153	273.297	313.318	279.944	275.238	345.105	321.206	290.16	399.256	524.19	432.018	322.651	269.808	385.691	384.234	472.42	402.331	313.345	325.886	517.787	354.786	308.662	350.968	229.469	255.189	284.652	266.316	347.022	343.107	300.127	208.725	469.923	363.911	300.083	168.301
ANKS1B	2.98742	2.69786	12.5755	10.1011	11.7917	7.08701	8.84682	8.50684	15.529	13.8892	14.5154	6.38012	13.0424	17.2957	7.91134	10.8518	5.27909	3.90024	7.67691	7.25356	6.83821	16.4716	7.2088	9.17717	7.24597	4.90761	3.14063	1.54834	4.84925	8.03647	6.89087	8.71602	6.57569	12.4694	5.35061	10.1341	6.10885	5.53353
ANKS3	56.7793	15.4885	13.5744	15.4828	26.5915	12.3101	43.9826	61.2152	41.0385	9.30025	50.9995	26.4615	52.2605	43.8884	57.9684	26.2351	53.4786	26.4206	26.5061	36.0023	34.7347	58.5674	44.1839	38.4366	47.9086	10.4759	44.8795	64.4579	39.4338	37.7015	66.3264	35.2608	39.5917	44.3984	22.0138	55.9408	26.6261	33.8001
ANKS4B	2.19256	1.56568	4.54505	1.6201	13.7755	2.97318	2.29636	3.52002	3.69229	2.21868	1.94453	3.67323	6.67744	1.22806	2.45367	1.22359	8.31936	2.37006	2.5912	2.37587	1.27976	2.95668	11.8489	2.4409	18.7139	1.79958	1.83374	2.49976	5.13401	6.30648	2.45521	11.304	2.72588	2.60453	1.59303	3.55179	2.31611	17.8845
ANKS6	5.47437	9.92317	9.19659	17.3945	12.9144	17.7225	7.35644	11.0968	16.1816	22.4207	18.1692	10.6902	17.8101	16.1909	25.9339	13.5245	17.0392	9.08519	12.0177	11.7768	12.3316	19.4018	10.7801	11.0616	11.6503	10.7721	14.8837	15.88	23.6235	26.545	14.7389	9.01739	18.1025	12.57	13.111	14.913	13.9981	19.3086
ANKUB1	15.4963	8.34653	7.84347	12.2674	28.6504	18.0446	19.3829	13.8243	4.84784	9.23894	17.2713	4.16208	4.20504	5.46612	5.63794	10.4409	3.52361	6.42068	8.62818	6.46713	3.55811	23.4327	9.46985	20.8107	10.988	11.6327	7.62844	10.0226	14.6453	6.58231	7.8184	13.5689	10.3722	9.33532	11.8129	19.4369	8.90318	10.4123
ANKZF1	73.8644	11.0238	62.1965	92.2542	48.0805	72.7759	86.1927	39.5049	92.3642	47.3967	82.5657	31.6856	54.9857	28.0617	66.6187	65.2759	45.7268	91.4415	72.5565	96.5947	24.3451	70.3549	8.4001	51.8005	58.9247	44.7222	66.6901	16.6361	5.04865	12.563	26.0181	7.61399	23.2995	43.7362	8.10719	61.7125	29.5161	70.3589
ANLN	21.4037	15.6518	15.451	19.4169	13.8161	15.6186	9.76486	22.8904	34.5074	16.7061	10.5515	12.2897	13.0118	16.4788	15.8697	21.0807	14.9588	11.5758	8.18498	16.3978	13.7374	20.3688	12.8272	19.9102	15.6179	6.30924	10.5485	23.8541	49.1931	28.6189	24.2594	10.9076	14.5456	17.2686	17.3132	39.7392	9.21673	44.5921
ANO1	50.0625	70.5452	31.3162	67.1742	44.9373	40.4194	45.0946	53.2143	66.1194	75.4111	73.9766	54.491	102.571	112.941	51.9951	80.9278	55.7649	65.3261	39.2019	65.0215	27.2949	59.8277	44.6521	69.7165	58.7172	70.6274	12.8701	41.1888	39.5273	56.0653	40.61	30.7372	31.8976	68.9033	30.8711	76.9851	59.8761	54.9187
ANO10	80.8104	68.3674	81.4132	70.9897	85.1019	57.1811	132.34	96.6591	45.082	91.4791	112.573	92.3186	117.121	71.2564	144.876	102.396	140.806	92.9037	108.934	97.2541	142.493	81.7349	126.25	117.797	124.809	151.448	79.4164	77.8643	112.713	95.2372	118.514	48.304	138.613	122.102	98.0314	102.482	168.73	134.669
ANO2	15.9136	14.0815	16.6674	20.3987	1.9125	7.86905	15.9601	23.0574	17.7611	10.9238	25.0074	20.7445	14.6689	13.2331	10.3299	19.8208	7.29714	13.6672	12.8681	17.3959	26.7214	10.2777	13.7144	17.8094	23.6187	13.0255	13.1819	14.5053	23.7445	8.62428	13.2158	21.159	31.68	5.07213	19.8227	23.5112	17.3303	3.89921
ANO3	16.0846	16.5751	6.0703	31.9145	1.26952	12.1878	2.6646	1.84838	1.82364	20.5701	4.49427	2.02433	1.86851	18.7956	5.24986	1.11091	4.21227	2.17073	1.69445	8.92956	2.80481	18.6484	1.71981	1.89458	1.92456	9.72196	11.0582	26.1473	0.650588	5.87397	3.00093	1.93898	1.02305	13.0853	11.9917	12.0145	1.74675	3.24464
ANO4	5.763	4.31353	14.0837	13.4236	9.4683	9.61928	7.01957	10.6225	11.0069	12.0996	13.2628	29.8168	5.09066	8.75127	8.10136	7.77585	9.18238	7.62811	9.98304	11.119	7.92434	11.4423	6.00862	8.60833	2.51972	5.82199	7.48138	23.4809	2.70249	2.5429	5.61017	10.1398	1.21414	14.0536	9.38532	17.6098	4.14507	6.15557
ANO5	474.01	663.943	440.392	472.226	674.422	658.221	479.839	526.752	627.739	787.081	605.688	502.032	509.821	640.976	489.615	667.591	706.644	818.039	628.66	668.235	534.524	675.421	711.085	601.185	420.704	494.709	340.02	322.858	419.006	741.525	755.318	809.42	440.626	477.078	552.509	506.707	695.158	400.407
ANO6	316.472	311.7	305.023	245.093	326.35	375.217	302.405	354.757	311.406	309.774	246.078	221.425	430.167	322.865	346.357	298.315	330.547	280.802	327.802	236.709	364.584	231.676	357.186	289.005	361.478	295.127	364.01	422.126	444.87	335.985	377.142	411.603	372.994	266.682	263.899	251.725	313.567	342.142
ANO7	16.3954	31.6628	26.5403	4.50141	12.7517	17.3874	15.5182	9.12915	10.1181	12.7769	12.39	5.26213	7.57667	4.2647	16.4246	11.0963	11.11	13.7964	8.93068	5.85191	5.82547	11.5974	2.63341	6.8661	2.9712	13.7265	12.2333	17.3887	14.0089	5.2303	7.64729	7.91035	6.7116	32.3224	7.20946	10.9543	14.4346	21.7779
ANO8	45.1796	48.3298	48.5149	50.4813	69.4729	25.5006	72.4265	39.3456	51.4313	38.4746	29.7651	45.6475	53.7681	86.6841	42.9377	39.4089	41.6913	63.897	59.996	68.8769	21.459	59.4194	61.7096	62.6474	41.3676	70.1276	44.7687	77.1183	54.1305	75.006	62.6386	35.2082	42.8595	19.3609	53.3627	33.7984	68.7653	23.0137
ANO9	46.2854	5.56882	17.9482	22.5292	47.9527	13.3909	38.4318	59.3547	37.3686	21.4867	24.7274	21.6837	18.0898	10.9699	26.4074	11.3987	11.6386	28.6673	34.4774	17.5966	4.90563	30.0729	33.5947	57.3578	43.7097	39.9547	9.81375	78.6035	11.5454	49.1236	37.7917	33.5165	42.9947	21.0535	26.4865	21.5028	20.796	19.1359
ANOS1	89.7173	74.4462	68.5756	86.8559	129.658	95.2102	93.7067	131.877	105.324	114.986	109.023	135.538	137.909	100.379	121.016	119.278	136.97	89.8903	123.176	85.8576	116.659	101.754	134.18	77.0429	84.4203	108.685	70.3285	53.7664	119.105	116.408	85.9392	57.0196	96.7792	79.1065	65.4809	89.1092	110.398	63.4324
ANP32A	382.147	452.294	374.52	325.001	367.511	377.532	363.338	342.033	445.689	359.828	482.017	486.984	377.204	535.48	354.558	546.272	344.996	431.178	357.606	451.391	415.019	657.978	349.77	568.202	417.548	460.864	228.005	291.446	236.282	411.385	293.393	386.606	263.692	327.725	261.356	269.609	409	341.759
ANP32A-IT1	13.1473	27.7801	2.40402	8.36823	2.16235	14.971	12.0323	3.1912	13.6122	0.98064	8.92099	8.45168	2.36658	4.31038	1.26297	31.1267	9.7587	1.04446	22.9649	10.2983	17.4012	3.38551	9.38126	2.93599	1.95992	12.176	1.48093	2.22412	1.75292	28.8425	2.50299	0.80251	1.60204	1.2444	2.61932	14.1885	6.14954	20.0849
ANP32B	862.441	936.874	741.297	919.503	900.174	883.873	826.711	809.671	852.618	815.862	676.216	707.348	1093.61	749.064	867.09	711.571	856.815	639.545	836.313	759.971	1025.53	850.563	927.205	807.022	1098.61	719.565	687.64	933.794	783.397	866.994	731.786	972.968	699.876	787.934	877.962	752.529	808.903	1005.78
ANP32C	1.21284	1.30468	3.7461	1.68384	2.02609	18.2229	4.09375	7.32474	3.38438	2.08798	4.56764	11.9539	3.78991	1.28063	1.28886	2.16204	1.43579	2.23647	3.12176	2.0015	3.24094	7.68893	1.0754	4.31473	1.80419	1.94524	2.31432	2.97687	3.69973	6.22584	3.462	0.836553	2.6324	5.91079	2.30567	10.6842	2.12018	3.99932
ANP32D	1.60943	4.80155	2.0913	14.7529	3.52537	10.891	1.80745	3.05617	3.87185	1.42188	7.15303	3.13128	9.34304	8.94283	1.86282	1.38774	3.60949	1.28102	1.56541	1.72278	5.58128	0.958475	4.8584	1.77007	12.0191	1.75463	19.7524	2.34256	2.87649	12.8572	15.7892	15.9039	4.6614	13.9499	1.01891	10.312	12.2849	2.10739
ANP32E	475.279	547.156	443.391	400.095	459.338	504.52	501.276	492.776	534.573	486.525	448.036	423.935	668.331	515.434	569.041	517.947	484.473	464.563	432.995	431.392	826.238	659.288	544.212	453.085	522.98	463.342	508.88	363.707	537.073	375.916	484.479	389.541	519.963	398.537	452.047	362.278	573.056	527.856
ANPEP	15.2956	20.8715	14.5999	19.9511	6.31355	7.86014	13.3645	8.73393	7.52887	6.96211	8.23241	13.6691	9.48022	8.18763	10.0747	11.4419	10.2898	15.1593	11.003	17.945	7.83292	7.25387	3.20087	3.8889	15.0885	11.482	5.63019	11.9426	19.7725	23.0838	3.52012	9.25492	4.72637	13.3156	13.1397	9.49189	11.93	21.1492
ANTXR1	79.8182	121.459	65.4162	95.9002	86.9648	133.122	81.4839	129.381	128.186	118.118	91.5347	112.788	234.321	122.7	99.5014	114.351	157.356	112.912	108.443	129.19	153.618	133.606	115.321	150.604	149.655	122.654	84.1444	70.291	81.5908	73.6402	72.5901	81.153	94.5063	107.37	72.5059	78.2585	75.1293	79.5332
ANTXR2	199.524	292.571	187.305	166.456	190.904	243.203	137.649	187.889	178.212	211.917	141.974	177.48	150.95	128.248	141.088	153.222	120.322	114.521	133.877	152.882	181.26	211.57	171.542	174.622	140.665	110.071	97.4633	83.7805	127.198	164.846	137.287	158.808	168.633	178.729	109.32	135.113	112.628	112.531
ANXA1	321.725	328.246	266.797	278.22	282.701	213.283	197.688	371.799	367.958	271.68	376.438	344.113	553.379	364.483	281.031	345.475	467.181	390.989	436.262	528.3	309.295	266.202	263.918	292.054	390.852	335.882	477.068	455.187	335.707	410.56	336.45	391.323	456.134	578.835	259.569	321.345	391.313	846.326
ANXA10	1.22667	6.09379	2.53097	1.80584	6.15646	25.5705	16.728	1.69891	1.35087	1.76189	8.69263	1.04314	7.13666	2.8329	3.22718	3.24545	2.77633	1.89692	4.7503	1.54946	2.58756	17.2883	1.18404	14.3604	1.6458	3.73248	2.07314	24.0401	1.57904	1.33814	3.67417	3.7315	2.06648	4.00555	2.5133	2.065	4.01116	1.4245
ANXA11	699.457	842.07	625.438	658.001	601.488	593.448	657.324	623.83	588.93	628.132	594.753	666.17	632.55	583.998	843.878	547.942	732.776	555.089	743.21	725.819	790.927	518.486	652.263	616.435	986.408	627.72	886.192	782.436	971.281	791.457	862.382	690.854	814.666	759.05	828.097	693.813	944.494	789.652
ANXA13	4.93028	3.64338	27.1308	6.83714	8.71676	6.32348	3.14643	10.9686	3.35	6.67237	26.548	2.92968	1.42507	2.86304	5.49515	4.75301	19.7905	5.70881	2.40534	1.59691	4.31012	2.59209	2.85183	6.78731	6.025	7.20816	11.6384	1.16573	18.6771	42.493	14.1792	3.13769	1.11822	16.7738	5.87154	19.6707	23.57	7.18668
ANXA2	1466.34	1289.59	1358.16	1310.4	1079.29	1159.7	970.231	1453.17	1056.51	845.093	1211.16	1293.52	1689.27	921.753	1313.76	836.174	1580.81	805.384	1350.2	1179.53	1411.24	936.944	927.548	829.099	1715.59	1053.81	2524.33	2731.42	1908.74	1552.19	1452.29	1560.17	1918.89	1767.33	1440.95	1902.76	1580.92	2902.26
ANXA2P1	16.223	3.85876	14.0227	7.4199	5.40854	5.33679	33.8048	45.1763	17.7418	26.3828	14.9408	7.52376	2.95555	20.1816	1.30006	24.2312	26.0647	18.8014	20.8631	19.9333	6.63424	36.5158	4.12812	7.46761	5.66945	26.6763	51.3631	60.3427	6.58794	38.2018	14.1267	7.2358	13.7321	24.2885	9.35636	47.3028	8.0088	6.67842
ANXA2P2	586.797	434.344	282.641	497.954	291.624	314.33	368.547	373.957	367.323	371.411	321.789	292.671	355.902	372.426	350.415	302.292	355.052	302.672	306.532	385.703	356.427	505.772	291.053	368.148	395.303	479.553	609.31	679.873	520.307	349.165	317.729	382.196	531.293	447.572	333.364	404.051	464.65	540.141
ANXA2P3	34.1256	4.49823	9.19004	56.621	5.97395	6.78148	9.16353	79.6568	38.6516	27.4114	12.0966	10.5668	4.06711	10.6235	7.57099	34.6711	47.61	2.69855	16.0501	7.02856	64.8515	4.68347	6.04662	7.40005	18.9553	8.66631	8.28646	58.6703	5.19378	15.1804	33.5919	33.8791	8.56697	24.8789	71.416	32.4116	52.8227	97.8798
ANXA2R	58.4481	43.6225	27.0343	3.02312	37.4928	52.077	53.2874	45.6193	52.8639	48.6925	57.7558	38.1448	29.2733	36.3325	32.9983	35.318	31.1183	65.2544	42.9166	27.29	35.0093	65.6187	31.2669	49.4117	21.9599	43.9498	12.0968	39.4718	24.5827	33.0623	28.2538	63.0228	35.9214	20.1659	18.6248	47.9836	21.9909	29.8046
ANXA3	439.139	380.727	598.008	409.727	406.318	384.097	495.602	530.315	397.679	498.683	355.3	389.467	270.151	348.956	657.52	345.317	813.619	555.947	498.712	357.018	617.338	313.669	417.897	418.996	484.299	474.848	716.208	411.834	513.439	442.205	597.042	419.265	273.093	251.032	322.709	333.82	450.261	435.953
ANXA4	273.858	285.548	225.763	158.106	249.952	159.82	172.832	254.65	185.867	153.428	299.456	269.854	341.227	232.167	178.479	249.093	230.688	175.911	188.415	302.987	237.203	232.465	140.869	211.186	254.923	227.496	117.917	109.335	160.102	211.617	207.734	245.783	242.662	256.434	153.733	170.171	206.381	261.072
ANXA5	1564.17	1290.92	1210.6	1065.08	1059.3	985.321	931.442	1168.64	1245.17	1025.88	854.153	861.729	1002.01	1092.53	908.746	1340.47	979.037	1138.95	772.376	1199.66	877.281	1253.7	650.509	973.908	1043.18	1084.4	977.817	1549.85	1084.45	1272.86	720.799	1295.22	945.232	1163.38	610.379	1081.29	755.441	1301.57
ANXA6	286.085	291.678	208.886	255.484	285.412	339.318	323.254	249.884	289.313	245.742	275.762	253.555	153.378	310.243	170.839	332.633	148.623	351.223	193.35	311.006	114.297	345.467	157.748	325.16	122.429	306.111	220.382	238.364	216.713	318.535	283.165	218.488	294.379	376.676	206.566	225.449	309.935	351.487
ANXA7	1333.95	1341.7	1279.13	1021.57	1156.17	1253.62	1198.57	1206.68	1296.24	1278.14	1476.21	1301.31	946.888	1200.45	1067.1	1213.22	1106.52	1126.66	935.195	1126.82	1139.72	1077.53	1161.82	1300.4	995.432	997.757	1006.06	1337.53	887.473	1150.7	943.14	1109.61	1043.92	1082.17	1032.02	1080.35	1081.27	1349.82
ANXA8L1	6.85986	34.1822	3.70674	7.92662	6.71376	32.9663	3.2473	5.61707	7.76352	15.3477	6.83397	8.35866	25.1002	4.6987	9.44338	3.30887	32.7635	7.21282	18.6153	7.09214	45.2134	24.8163	9.41362	60.071	31.2881	6.6928	17.4481	40.5522	6.25617	7.94558	28.9392	11.7506	5.77392	26.9394	21.8732	6.64161	19.0297	8.99666
ANXA9	4.0058	4.38302	4.54081	7.43656	16.7864	4.28708	4.07201	11.2752	3.85315	6.6547	15.8512	5.38924	3.57678	2.04696	17.3101	16.2347	8.53311	5.1393	10.1751	3.41836	10.6269	2.97632	9.19926	5.87024	3.9515	7.34882	3.31488	5.6765	12.2085	7.97448	19.7862	15.1094	10.5909	10.9754	11.2698	4.00762	2.61519	10.3216
AOAH	58.1291	28.7707	6.14556	50.3806	42.7619	66.3803	6.07828	45.1356	50.2767	35.7047	37.5525	7.81784	37.9861	38.0721	50.5166	52.4415	37.1111	29.2239	70.4705	82.9944	22.0461	37.8443	26.7439	25.0479	29.0787	25.7339	35.5883	39.0674	14.0112	7.46546	31.7512	50.2923	37.0874	40.3523	19.0388	57.7891	39.1155	19.8723
AOC1	16.4192	0.864123	19.1534	18.6491	4.65071	6.40916	1.78351	27.0149	6.87638	13.7648	4.38963	1.52892	8.3145	5.3636	25.9677	15.2777	1.20071	1.77453	19.024	13.5461	10.4109	18.5781	36.7024	19.7606	2.23735	14.1015	10.264	6.98522	0.73231	1.29409	20.3378	14.1257	1.91002	3.9895	1.77583	7.16259	20.5725	43.4367
AOC2	11.934	11.4806	23.3842	3.90897	2.64284	9.82484	46.8394	23.3291	1.61187	24.0682	22.3269	14.0894	18.7217	24.4988	15.0997	14.2157	23.9202	27.3375	12.1165	2.26502	12.3366	25.0531	8.85658	1.7894	30.3198	6.43805	7.10843	27.1295	16.1618	33.1382	17.5665	7.83934	5.10793	15.1508	22.4859	11.5152	31.5412	2.91691
AOC3	160.053	207.437	117.901	239.756	275.625	199.241	282.066	317.326	178.216	195.184	230.989	340.174	401.301	298.777	286.83	189.634	400.321	195.231	207.796	238.063	205.86	129.563	299.506	142.143	217.022	302.455	146.044	126.23	154.7	330.328	204.94	252.489	306.513	301.928	246.853	184.836	176.399	407.629
AOC4P	53.1474	8.46446	20.5437	7.30718	19.3106	39.0516	42.5507	38.2607	68.4653	36.8283	53.4433	15.8746	29.8346	6.27819	12.8545	14.8424	16.3161	13.0786	17.0831	29.4457	5.92039	8.06147	15.3522	58.8453	9.70543	19.8766	28.8189	100.325	8.2167	14.0546	17.4153	30.1712	12.8213	16.7166	23.2056	73.2585	16.2531	80.0407
AOX1	20.8363	33.2416	9.99101	71.6833	16.8337	31.2633	32.2303	31.1652	26.2318	44.9722	17.2311	19.276	47.0885	25.9916	5.52802	13.4467	33.4887	30.0109	22.0531	16.8185	35.7298	34.3422	38.0973	12.4294	32.7086	43.9975	48.4729	41.3142	29.2205	28.6124	28.0607	44.8104	78.4028	75.1358	50.0693	168.972	17.9031	32.7456
AOX2P	3.49074	2.26606	4.36033	3.41029	5.55279	7.23321	2.7175	29.4476	7.44085	5.26452	6.10733	5.28807	3.90869	3.36806	2.97172	3.12922	13.0006	2.70849	2.45236	2.3733	2.79635	2.26564	2.47236	5.54228	2.6553	7.77523	3.19568	9.44117	2.7016	4.83623	7.44964	1.98107	5.89376	4.86469	4.77802	9.72411	13.5494	3.86977
AP1AR	42.0899	40.7817	36.769	36.8137	26.6893	41.6256	27.8567	43.0262	34.9002	37.3749	36.3842	47.0256	25.2293	38.9186	26.6475	31.2098	25.6477	40.4165	44.3658	34.3398	32.6979	35.6217	24.3242	40.3278	29.3427	31.7802	36.5259	34.4734	17.8729	42.4083	28.6343	46.6092	32.593	31.031	24.8186	27.86	26.1559	30.0488
AP1B1	51.6266	62.6331	69.676	75.6319	17.5836	77.3262	76.0027	87.0695	75.8444	41.8318	35.4853	33.8118	32.2961	104.761	57.7205	73.5268	46.9214	32.7303	26.4812	73.6621	27.9769	88.6776	52.6938	77.7347	33.1716	66.5778	29.9342	93.7917	64.2251	88.9089	27.2026	34.6812	54.6259	70.3745	54.6537	91.6662	59.4982	37.9658
AP1G1	122.941	121.321	143.074	100.233	166.232	139.893	133.85	139.794	135.794	125.065	159.895	102.856	162.451	121.488	111.318	128.656	124.461	93.3046	149.411	120.618	159.039	112.289	132.968	108.472	165.068	111.037	151.526	146.955	162.694	127.717	132.629	120.901	150.62	137.604	127.279	167.06	111.562	111.346
AP1G2	34.8767	11.0849	27.1678	21.3167	49.9256	41.4868	36.6904	28.1253	30.8295	15.7648	36.2374	22.8526	27.2802	23.286	11.7879	12.1966	25.6207	24.8701	15.883	28.3149	16.4233	15.0206	8.45619	32.4829	20.6253	24.1776	10.408	59.6812	20.0881	32.9088	20.9862	13.9385	20.4149	12.5077	17.1317	24.5881	14.7336	11.2974
AP1M1	118.501	106.09	138.012	133.298	109.289	110.846	109.201	102.171	108.868	97.8789	119.079	110.716	139.511	160.166	103.014	179.086	117.147	128.973	113.335	153.153	122.363	178.648	93.1875	127.171	140.112	153.184	150.546	150.001	120.337	110.662	93.5278	128.718	108.962	114.005	101.58	113.08	170.68	115.259
AP1M2	26.5789	18.3426	11.6438	17.9073	39.3424	8.50498	10.5036	5.60036	5.85283	18.6836	5.65673	16.7573	22.5901	9.36164	8.75173	16.5633	9.39333	36.2653	15.6051	15.8548	22.7481	7.62139	16.3812	15.2377	10.832	11.8991	9.13689	10.0776	11.0989	8.0442	21.4244	12.7233	11.4009	6.7104	10.969	26.8497	28.8115	11.8177
AP1S1	41.2708	47.7291	31.9594	43.4063	46.2155	28.4053	68.3426	35.2887	42.3593	48.5577	35.0269	42.3729	24.913	27.8104	32.3652	40.8447	27.4711	33.8944	27.8773	31.0861	5.97727	27.6356	19.5911	46.0319	31.2421	25.0516	34.2858	27.7315	43.1377	79.4627	25.0064	47.6035	36.2406	34.7354	53.2904	27.2389	27.4922	60.3019
AP1S2	1206.22	1045.42	902.552	719.781	848.326	800.791	696.592	661.179	721.832	551.096	808.35	741.899	872.044	846.098	953.905	1151.68	752.447	731.021	768.524	908.821	730.164	616.554	747.487	745.123	886.185	829.222	1055.59	1215.6	1442.94	1351.21	943.952	913.238	1285.26	1143.68	1181.77	964.491	1632.73	1589.8
AP1S3	2.60109	6.94076	5.44447	12.166	7.92133	11.3994	11.2762	6.0058	9.64729	9.12834	14.5979	15.5472	4.73142	8.46416	2.69115	5.27067	7.20275	11.6657	3.34448	7.43408	4.28022	12.1182	7.34295	6.4881	5.69549	6.92665	7.65901	10.2942	8.54603	4.32096	5.10098	10.45	5.24795	9.73844	10.9206	11.3418	4.40253	3.97316
AP2A1	42.2215	21.5284	50.1511	29.0199	42.0207	41.2362	32.1959	21.7855	42.039	36.3213	34.1257	37.3312	20.1486	57.1025	25.5461	55.4853	26.9687	63.248	26.5904	37.9363	34.6527	64.3316	17.4881	53.6288	25.2996	75.1026	29.4219	40.2406	29.5702	42.1985	25.1052	43.4724	20.1406	36.9411	32.7651	48.5324	23.9117	46.8317
AP2A2	129.442	101.431	139.456	113.874	120.387	118.361	117.799	137.747	113.234	108.549	143.165	126.877	148.38	162.555	151.597	131.238	131.147	121.159	142.209	155.139	116.561	152.968	109.955	105.894	171.293	155.615	130.924	126.651	144.12	134.882	144.211	118.679	154.766	150.138	159.69	177.837	125.716	148.909
AP2B1	548.307	540.083	542.606	557.338	533.135	526.657	575.78	550.321	495.924	463.746	513.929	535.941	342.452	541.011	638.877	590.217	401.923	500.869	485.628	511.835	475.137	664.344	491.807	596.542	444.678	559.418	618.12	520.5	495.144	403.997	528.43	492.501	560.982	506.315	555.006	532.768	522.537	481.96
AP2M1	1414.56	1352.35	1304.87	1078.02	1067.86	976.321	1192.22	1127.95	1308.98	979.496	1141.92	1031.43	1037.54	1387.82	962.384	1394.89	1346.02	1181.19	1354.45	1212.55	1268.64	1228.73	1186.69	972.044	1498.15	1199.02	1477.09	1011.77	1442.37	1173.03	1425.44	738.022	783.852	994.251	1171.63	870.324	1309.64	1186.44
AP2S1	455.076	388.397	500.326	452.832	498.566	448.711	401.694	393.862	390.59	354.384	432.393	423.5	277.947	444.143	292.295	465.537	308.914	448.729	331.81	544.484	299.953	403.447	281.032	394.968	342.992	470.759	355.091	483.595	419.853	522.747	427.821	608.475	417.435	579.112	302.394	467.423	359.117	571.234
AP3B1	122.78	121.316	121.376	174.651	105.519	101.023	88.4853	112.51	109.403	132.618	133.12	126.576	116.109	104.7	165.121	120.384	132.147	121.458	146.448	123.559	157.014	150.922	131.032	119.524	176.658	137.167	133.102	155.158	129.769	119.137	115.245	133.872	104.008	144.823	120.337	137.357	126.296	164.835
AP3B2	7.05371	9.89771	16.7403	10.3508	12.5493	11.1853	10.2223	15.1568	18.9688	12.4158	5.69114	14.5672	6.80812	11.2249	7.39986	11.9073	2.84874	7.77256	10.4202	3.26539	6.5369	18.6966	11.3518	12.9322	12.3639	2.16075	6.27973	5.6222	22.0644	5.36124	2.94626	10.4055	4.04379	12.2694	10.9615	28.4844	3.21442	22.5161
AP3D1	194.866	206.009	178.578	180.393	141.444	179.107	207.62	168.014	171.79	212.52	185.644	166.634	221.249	180.579	290.158	206.807	228.816	192.768	296.593	245.996	310.086	248.579	319.102	273.703	281.659	262.43	269.603	213.684	244.119	195.92	283.059	172.107	262.635	197.533	319.237	214.367	286.255	212.91
AP3M1	187.574	194.618	204.035	229.978	197.355	229.16	215.147	217.935	210.468	213.744	179.162	212.347	215.159	184.818	235.265	186.788	228.035	178.061	239.026	179.605	201.773	176.393	220.25	153.33	217.863	167.887	197.515	157.571	234.459	178.836	203.486	167.581	211.544	201.973	258.927	200.792	204.445	203.42
AP3M2	141.707	175.373	80.9834	97.5084	133.772	101.818	143.825	171.772	171.755	124.258	95.4956	116.95	109.324	119.415	190.309	140.486	113.49	87.6138	142.492	124.523	125.016	128.658	98.8052	73.5055	98.1356	82.1383	52.113	54.6345	57.3367	39.0871	56.1855	51.9451	92.9315	69.3792	72.0864	66.6875	90.4085	82.9956
AP3S1	1688.96	1488.73	1005.28	1033.92	1136.37	1315.62	1254.95	1339.28	1279.05	1075.68	876.797	1081.36	1592.87	1347.13	1335.36	1406.34	1412.13	1194.79	1133.7	1609.55	1418.83	1155.61	1211.18	1210.69	1254.3	1483.66	1401.57	1172.13	1381.14	1217.74	1155.18	1176.43	1317.57	1470.84	1645.81	1240.04	1501.32	1304.91
AP4B1	59.554	66.5665	60.048	88.5714	51.8246	66.0475	56.5151	48.3269	70.2348	84.0789	53.0013	65.6836	67.8855	65.2754	75.9256	59.3249	75.3258	54.0154	82.8652	62.5069	73.979	51.8337	63.0155	66.9985	87.17	57.2402	62.0013	37.3004	68.1741	46.9963	58.5554	43.434	80.8624	59.4585	71.0744	62.232	63.7228	32.8557
AP4E1	33.5469	36.7848	32.8295	30.8861	35.0587	48.5343	32.3223	37.2335	27.368	34.1964	40.1286	42.9893	38.0671	32.5524	39.302	25.2207	43.3298	34.5624	43.6438	23.5299	42.2029	32.5457	37.8324	34.0491	32.1415	22.2774	42.2345	24.2064	35.1298	28.8418	44.0684	28.1057	38.9568	32.37	35.6279	36.0032	33.1607	41.1872
AP4M1	56.2356	51.8981	65.7848	45.9729	5.97291	40.3272	11.8854	37.6351	7.66802	51.3542	57.8588	33.6579	34.4208	66.7652	56.756	33.8165	16.5865	21.1201	9.05465	40.6927	52.6452	30.2675	53.4413	12.8769	49.0025	17.5626	44.4417	48.9199	60.943	62.9146	44.1558	31.4856	39.0057	41.5072	75.2312	64.4329	25.6566	44.4723
AP4S1	82.3502	68.8283	77.7774	66.4637	110.587	77.404	61.7276	85.7227	73.7367	84.6093	76.3372	83.0844	63.0586	75.2726	78.0291	87.0067	67.7668	64.7432	59.5841	70.5277	76.9367	83.5859	80.6079	59.5925	50.9927	57.8129	47.6568	50.369	70.5643	95.5111	60.1349	67.5466	69.5729	78.4303	58.7817	68.5086	53.6773	50.3241
AP5B1	24.8071	5.74146	46.3924	69.4231	68.2006	39.35	43.4831	20.4263	14.3921	16.9812	50.8323	7.73338	37.7187	17.0569	45.5174	15.8943	41.7574	41.5454	32.3788	35.2452	41.6016	41.947	32.4773	36.5372	26.5376	37.1704	49.9574	40.2616	31.7382	37.551	33.7637	5.24886	23.5707	20.1413	21.344	5.83499	41.9617	14.1988
AP5M1	234.687	259.194	319.837	275.468	227.029	231.728	239.89	220.41	261.421	253.346	244.386	272.003	239.546	268.046	248.668	268.239	229.491	258.285	283.098	264.359	250.16	256.821	304.769	267.693	282.159	296.351	264.332	246.662	309.404	243.133	282.791	247.75	249.878	232.411	295.585	227.261	290.475	265.507
AP5S1	106.316	148.814	149.515	87.9374	141.092	139.08	95.5454	140.721	87.047	120.27	86.7913	145.82	125.737	133.58	154.338	133.467	129.371	167.067	105.298	151.765	175.122	126.236	71.7174	157.273	152.774	119.274	129.609	106.266	167.29	116.445	128.377	142.226	98.9401	106.937	127.057	103.172	156.633	163.854
APAF1	14.228	9.61135	22.8533	22.9825	14.5116	16.7253	13.2443	21.3254	27.8251	23.3182	23.0684	24.2498	10.3285	13.5776	11.1953	15.2352	10.6472	19.7368	15.699	14.2944	22.4183	8.89625	20.574	6.13524	11.2108	10.8761	14.4732	6.91836	10.97	21.3198	3.66949	10.5314	12.6699	10.7426	20.61	23.5467	9.52331	12.694
APBA1	7.51922	22.0522	14.8695	84.1111	46.7076	45.4805	34.6311	29.3051	14.7004	30.188	42.8829	23.3347	16.9879	38.171	49.1023	32.0155	28.7151	17.9527	29.0393	19.5601	47.0965	28.7502	24.9914	28.6486	33.6678	20.7532	16.9337	55.6248	38.5693	7.6716	25.2523	17.0838	23.7393	40.7303	13.5714	30.8686	27.6006	33.6807
APBA2	7.91989	37.6067	14.0205	17.199	34.7365	14.9605	46.0611	17.5831	8.77907	12.7422	11.9456	16.5533	6.83189	16.0984	22.6268	24.1274	11.3025	15.8466	9.29299	18.3347	9.81003	28.4893	7.97884	32.8531	14.8507	23.0104	12.8746	38.8019	19.9007	6.15754	10.3116	7.79395	17.3268	41.0743	19.1599	60.6522	11.4995	13.5123
APBA3	46.5102	23.2499	57.3776	51.6053	38.3519	75.0042	49.654	57.3152	26.6233	37.2521	41.7914	40.448	34.8	37.7161	33.2363	41.9964	38.6854	58.0547	37.6053	56.2085	25.5629	32.6756	33.2565	38.6107	36.0348	35.5876	36.6865	61.2748	25.4848	40.5704	50.5477	44.5271	54.0273	62.1357	66.1134	85.6755	31.6615	66.0117
APBB1	72.9743	61.7024	121.846	75.5005	104.128	59.7699	73.8214	92.0813	74.7775	91.3728	81.863	79.6906	91.6989	65.7768	112.278	90.9484	151.471	67.9351	125.903	66.095	101.928	50.5109	89.0584	67.7957	143.698	97.2093	88.5578	121.684	61.4142	82.4801	78.7499	132.475	107.619	116.649	129.682	119.693	133.914	97.063
APBB1IP	38.4869	18.0112	47.5698	51.7298	35.1955	27.6518	30.8065	29.0813	37.8431	40.0113	34.7053	35.7936	51.3095	45.522	24.5913	32.9628	44.8611	28.684	78.111	78.9004	27.905	27.7436	28.5229	21.011	22.695	31.6883	26.5514	28.6541	55.6961	43.7729	15.5345	44.7642	42.9181	34.8724	46.1148	56.0675	32.7206	71.0678
APBB2	85.6104	100.11	69.589	77.2329	76.8163	85.1702	63.4681	106.108	104.806	93.8692	67.9324	76.5551	131.36	127.867	65.0789	72.1313	93.4438	81.0246	87.3307	120.716	67.4877	74.8743	75.8599	75.314	91.7364	85.8225	83.5664	92.4557	98.4424	78.832	72.2694	66.7009	76.9046	72.7905	62.5366	77.9804	70.728	94.1066
APC	79.9064	115.501	92.5959	96.7315	106.495	96.0387	85.0522	117.664	114.741	138.143	121.075	124.855	82.0859	101.77	103.293	92.2455	94.624	96.1725	98.9383	105.81	102.461	102.611	116.752	108.507	89.9445	99.2001	76.8705	74.8526	84.89	107.845	65.7427	94.7469	66.3767	82.3557	79.7656	78.9007	80.7178	85.4098
APC2	11.7132	8.24893	4.8891	15.4096	16.4581	36.1536	6.89356	10.5853	7.38416	8.74031	6.62256	8.76849	11.6757	18.3515	7.92567	9.7641	15.6398	9.93688	6.09333	7.44777	9.58498	16.5339	19.7521	15.5514	4.95789	21.063	5.31091	9.94908	1.97303	22.1506	2.83277	4.38369	16.3348	7.25159	13.5477	52.9036	12.2312	6.71715
APCDD1	206.882	211.112	151.133	268.671	217.437	194.492	158.505	177.462	154.577	187.622	256.496	302.057	201.969	240.926	218.741	144.909	197.91	181.918	143.033	205.586	211.161	227.04	184.779	175.611	393.383	374.898	158.963	137.401	91.4369	133.219	226.845	216.297	58.7492	91.6292	93.6556	92.6593	147.234	86.6634
APCDD1L	8.50615	3.88785	15.757	5.68491	9.69532	6.98815	7.19131	20.4717	11.1262	11.1789	50.7625	16.8842	6.26656	20.7987	9.47401	4.82102	8.97766	17.1955	4.48761	4.91677	5.49306	4.79799	6.96158	14.5919	8.67513	13.6968	19.4894	7.66463	11.0044	8.58867	10.7351	5.83687	3.38417	14.92	11.8382	10.6335	22.8172	65.2157
APCDD1L-AS1	23.9038	15.9831	17.1329	9.05693	12.1701	13.7104	11.0206	26.1855	10.6452	20.757	21.9102	15.9578	23.2536	7.37594	24.1884	8.44565	28.2236	22.4125	24.8201	18.145	29.2811	5.8635	16.3428	19.2691	24.8217	23.1106	29.8719	19.1175	31.9406	13.1847	19.0088	27.9921	17.7766	17.7507	16.3145	12.8195	17.6075	25.7502
APCS	65.8357	35.9455	34.4307	73.1702	40.5449	46.4976	50.8672	90.783	55.9041	34.7109	47.2771	31.0535	17.4322	39.1266	28.8505	44.3109	11.9136	52.6138	13.2145	31.8158	19.5052	46.3015	10.4515	64.759	1.48846	12.8796	8.09922	56.2656	9.05453	56.8716	5.52313	43.1913	13.4667	27.2185	7.89779	59.6631	1.21116	39.398
APEH	125.481	117.162	119.253	105.53	116.31	111.434	140.303	103.712	132.899	138.784	135.045	143.43	67.2436	93.4266	147.394	134.499	118.881	141.873	113.986	115.741	108.052	129.395	116	187.051	128.84	194.864	93.0231	98.4831	133.923	130.119	152.509	151.972	93.3812	110.561	146.252	101.821	146.087	125.05
APELA	0.350469	0.50906	0.215746	7.93147	21.6104	13.8888	0.811325	1.77686	1.08085	1.1387	1.71566	2.44791	0.650293	5.0944	14.7029	2.28792	3.59608	5.85822	3.63291	0.42976	0.448338	2.4622	0.396317	18.8666	0.502514	1.11372	1.91171	1.38756	0.336799	10.9375	1.73979	1.27657	0.49997	0.938201	0.927238	1.62242	0.415002	0.664149
APEX1	616.673	588.451	531.677	627.379	814.874	577.612	681.362	629.062	603.945	686.893	603.442	540.862	556.907	617.972	537.427	562.229	550.338	543.143	505.529	533.155	568.152	617.651	599.406	491.005	575.401	563.257	918.084	1066.55	810.39	797.83	589.038	656.739	460.108	450.49	528.03	614.263	677.016	757.396
APEX2	47.6124	28.3786	32.274	56.5708	25.9955	38.5295	40.4062	43.9285	22.2523	32.2855	49.5956	40.7697	48.9214	50.5099	48.7365	46.7019	37.0078	33.4828	22.7348	49.5219	41.7887	34.6792	47.0223	49.4095	32.7554	53.0214	38.2052	38.3788	66.3223	17.9221	33.3051	47.3929	19.1797	29.6023	41.3983	28.0319	54.7684	52.8028
APH1A	111.44	108.47	118.214	141.613	152.187	134.605	133.416	146.26	148.22	127.518	148.921	142.583	104.167	110.973	100.742	122.456	79.8272	113.737	80.3429	123.579	72.1476	118.988	88.7965	123.752	88.8362	116.451	143.359	139.796	148.941	168.151	103.257	167.352	90.8124	121.948	109.567	84.326	128.623	236.046
APH1B	67.182	71.3185	37.9153	87.2131	59.1769	60.7548	88.4328	93.8163	43.4817	76.9532	85.7396	122.858	68.433	68.6693	57.2063	80.4455	68.5719	60.3233	60.1724	63.8525	53.6038	91.2357	51.6106	57.4106	69.136	76.5057	59.0023	77.8743	72.0001	77.7809	46.55	59.928	44.7459	57.6629	57.6326	80.7289	71.0822	86.6125
API5	146.793	136.131	131.912	127.281	142.585	112.508	117.89	134.807	134.495	152.025	116.391	119.521	118.123	131.253	101.011	136.074	109.837	115.673	142.029	151.295	120.205	125.518	114.801	128.765	119.824	138.573	140.116	131.494	112.847	133.554	116.992	140.758	101.431	121.998	106.153	100.657	104.986	107.504
APIP	216.441	203.632	209.178	191.269	228.171	189.264	150.25	179.973	132.083	126.645	233.146	222.186	212.539	228.622	148.222	202.746	216.375	271.938	178.522	164.017	157.227	146.472	195.247	169.771	164.411	177.902	210.777	250.742	141.04	219.498	210.088	159.515	192.393	182.055	186.817	160.757	265.602	168.662
APITD1-CORT	30.0164	79.1535	52.8341	82.7372	63.5942	44.5063	33.3513	32.8708	68.5092	74.3367	43.3236	46.9646	52.5693	41.0761	57.5637	58.3126	41.1866	33.448	34.074	37.4335	65.4214	47.9058	59.1841	43.1054	50.2502	82.5394	40.3142	50.9714	38.3318	68.0372	51.8484	64.037	54.7945	35.5351	50.3329	26.6615	87.5909	49.7025
APLF	21.9241	13.2964	30.8857	19.7834	18.02	19.2052	21.1399	27.725	14.2427	19.2657	21.5168	9.90364	11.5972	22.1554	14.8599	25.1067	10.6925	18.661	10.3484	13.4471	10.1566	21.4574	15.9826	9.24836	13.9696	31.0547	17.5371	1.80485	19.0849	26.1602	19.9598	16.8004	12.6845	4.25493	16.6985	32.0642	18.7401	18.193
APLN	52.7714	57.7785	111.663	91.3165	145.077	148.124	131.142	69.6337	119.097	99.7191	148.898	90.0042	99.7633	89.8574	175.653	107.088	230.156	158.852	98.0849	123.38	148.506	88.5192	136.7	108.214	79.6636	153.385	220.68	149.89	145.274	134.807	148.358	146.702	160.199	146.296	142.817	160.56	202.221	180.299
APLNR	29.8021	31.0388	26.4321	51.8014	72.1567	151.847	15.2752	67.4924	30.6456	40.3602	54.0304	73.7263	67.7282	68.5144	65.8336	48.4936	57.6747	71.0655	81.6048	109.372	33.2614	22.3052	71.5752	74.6135	22.8863	11.3238	89.5109	73.0121	70.944	86.8262	121.592	152.531	160.937	186.207	108.316	147.599	136.795	135.621
APLP1	107.058	97.62	41.214	42.7975	48.9858	31.8387	8.41704	57.8134	40.0544	33.6195	7.47069	11.5089	44.1662	57.4968	92.9964	111.879	34.3029	59.4936	105.433	149.331	65.6621	85.8109	43.2876	134.432	93.7506	143.824	39.5727	92.9899	26.2168	30.9183	44.3308	33.5427	29.0075	24.5504	29.2424	23.4668	35.7244	24.6543
APLP2	749.323	610.98	699.813	805.506	747.318	708.903	618.265	629.97	762.464	704.197	768.286	849.913	513.771	684.318	536.302	673.753	597.168	709.389	760.672	859.224	584.518	755.325	570.796	808.757	806.31	776.696	480.379	575.718	411.643	715.636	483.024	583.247	510.525	685.873	392.139	608.386	529.629	671.193
APMAP	130.326	112.471	109.153	112.038	126.794	110.884	157.155	146.645	123.157	117.37	132.402	106.711	138.254	121.854	161.866	127.773	125.724	127.829	135.689	144.859	156.073	134.441	138.096	122.867	123.15	117.845	160.187	114.419	142.325	138.195	109.578	119.466	164.378	139.144	144.437	129.836	163.948	142.573
APOA1	722.008	870.132	676.469	323.332	153.686	66.037	106.987	60.6958	387.319	138.878	80.6982	164.976	148.752	140.929	83.9724	154.37	102.962	50.5245	516.558	766.746	179.577	279.398	88.8749	200.255	172.953	118.499	50.234	25.8536	19.7273	71.6295	72.3413	132.984	144.994	98.7969	28.6143	42.3976	255.759	72.0606
APOA2	9.63147	2.54614	15.3253	3.03962	27.8272	3.98602	30.8914	18.1178	20.5426	3.5529	12.5423	2.54836	8.43397	12.9022	2.93624	13.1078	7.56559	5.91842	7.32532	2.85155	7.02896	11.0319	3.92876	3.47068	6.41725	6.88735	8.60362	2.5755	13.1538	9.48141	14.9409	2.83456	13.1556	3.47735	4.6127	3.98832	7.03727	7.81831
APOA4	9.97369	31.0623	17.2125	8.743	65.2576	11.8359	21.6106	28.9482	8.14948	8.87197	10.9384	5.88836	13.3294	7.48978	11.0275	9.77038	27.3692	33.9485	7.79472	6.37076	12.818	6.38634	42.348	6.2364	12.1912	36.5919	31.1002	41.2385	12.4642	7.84405	10.4662	23.7599	16.1851	42.5257	46.3617	35.5714	8.20477	13.4387
APOA5	8.54681	2.56718	34.0148	19.6581	13.7916	26.2904	11.2265	7.05528	5.11763	3.34647	5.8771	5.28408	3.24696	3.17938	8.55092	16.2914	17.4018	7.67727	6.43939	11.3344	20.8564	16.7021	8.50195	6.54605	11.683	4.40335	11.1055	5.6957	9.46686	8.63801	5.12396	5.28463	13.3629	3.15748	15.6384	3.93289	7.52727	6.75592
APOB	51.8016	31.7867	96.853	128.502	54.9508	83.6664	118.635	78.7579	94.8676	150.82	52.104	27.9616	49.4278	20.8246	147.749	50.1644	192.66	172.463	179.093	42.3061	152.324	190.522	91.1732	91.7736	131.518	143.532	233.36	84.5098	57.8604	45.5319	140.693	55.6231	78.5042	84.6985	167.247	286.135	26.1018	49.356
APOBEC1	30.2485	13.0061	5.04217	17.955	15.5327	9.93908	4.18426	15.0773	37.5072	10.6603	25.7374	17.8882	4.22018	10.3964	6.17707	14.8413	14.4543	30.7843	4.93807	2.49198	2.43244	10.0534	17.9422	40.7825	11.2526	3.10422	3.10411	31.3932	11.1621	4.67042	13.2852	23.2791	12.7459	1.44232	3.0668	8.69362	13.6035	3.51504
APOBEC2	794.96	773.373	916.402	1139.24	1045.41	1215.9	1217.84	1169.84	783.737	1107.63	1430.08	1293.1	847.195	1202.95	1016.21	936.8	995.32	1199.02	1377.83	1267.71	634.623	847.502	1715.47	1363.77	926.116	1266.52	1608.4	1343.86	2085.15	2478.31	2502.36	2027.34	2372.97	1923.05	3324.72	2398.11	2780.22	2449.82
APOBEC3A_B	15.169	16.3926	2.58245	38.9248	36.4601	15.6524	21.6389	20.8086	9.18244	12.9844	23.7931	3.77996	4.12572	24.4303	26.6111	26.6874	13.6102	33.3006	26.5475	4.86943	15.7342	12.8568	9.82534	0.453394	12.315	21.1664	37.371	75.0866	20.7545	31.7143	7.95306	14.0006	28.0225	3.71945	28.1265	3.41121	28.1144	34.1591
APOBEC3B	18.499	2.6183	32.8755	38.6268	30.0178	9.19387	23.6376	12.7177	52.0797	30.4161	31.7863	43.0139	6.3618	10.9869	23.9766	27.7138	14.8697	20.1992	23.5438	20.1437	22.6827	18.0961	23.3746	37.516	21.7069	28.0223	16.0284	31.1927	37.1956	40.8389	34.5064	35.9205	35.6382	26.2983	15.5143	16.1522	25.4656	35.5885
APOBEC3C	70.3593	95.5147	30.9166	109.081	100.724	94.9836	120.22	91.2156	94.303	107.662	118.144	115.943	90.1162	83.4478	127.918	100.832	104.165	95.6017	102.311	88.9709	90.4131	83.8199	99.6959	137.972	122.691	113.637	114.22	101.753	100.325	125.966	106.93	62.0549	97.3428	90.7911	88.5755	69.4706	77.7422	86.0508
APOBEC3D	79.1584	61.7454	11.9446	61.8527	42.0509	79.2864	16.2933	57.648	8.43336	43.6849	41.1907	46.3418	21.3506	50.6589	25.4354	54.1257	32.6507	81.4417	38.0173	48.7423	6.20442	61.1624	11.5443	37.4168	41.8423	57.5956	50.4852	64.6939	35.7656	2.26424	30.7236	40.8542	5.96062	39.6828	29.433	60.2048	12.594	81.8721
APOBEC3F	33.2907	39.3705	39.9837	35.4814	23.1844	34.2686	48.2332	51.7819	48.2164	41.9849	62.54	61.224	25.9252	40.3538	42.5981	38.833	36.1451	51.6918	34.2469	39.531	37.392	45.0055	31.3971	42.8639	30.5734	41.0599	24.7981	50.7215	38.6877	44.2461	42.9916	62.3398	29.0952	52.7525	38.9953	68.2283	30.1478	31.721
APOBEC3G	31.1656	39.6162	27.0367	40.4831	51.0823	59.1698	63.1276	55.7894	27.503	44.7459	64.7852	84.081	69.3678	42.1301	36.2654	44.1898	61.2359	34.4944	87.9703	82.6944	48.5225	49.0993	73.4989	59.7714	46.7448	42.1028	43.6658	18.6087	50.0397	53.3383	69.4346	61.521	52.4726	39.6232	46.7882	36.0388	71.5835	96.4082
APOBEC4	20.0182	16.743	21.5894	16.3552	20.5082	19.1911	6.71645	19.3106	15.671	4.00166	5.90545	3.02459	2.27948	10.797	11.0161	16.7457	2.04326	26.7584	18.4538	23.2141	12.3419	20.7801	11.6393	36.9718	18.9623	3.4618	25.2214	35.2681	13.2596	26.0725	20.4772	14.024	11.2457	30.6219	12.4266	36.986	22.0975	10.2807
APOBR	5.2068	18.7229	4.65971	4.60607	4.54897	5.62693	25.306	3.02547	5.42798	6.08042	18.0357	4.55656	3.82968	15.0553	5.64173	5.72131	4.77103	3.84113	2.20498	4.54366	2.77079	3.73267	2.6542	17.8203	14.9225	7.6612	15.1299	3.27133	8.57029	4.21565	12.673	2.25745	8.87026	3.99755	11.0015	4.27509	13.1986	4.03197
APOC1	86.1515	76.4191	36.6642	33.41	11.0178	25.168	26.7594	36.2124	59.9124	42.6154	35.2975	34.5716	31.0223	86.6106	59.4527	41.6755	34.9335	45.9024	46.3987	35.9093	51.8968	39.3623	42.319	56.1943	34.7237	28.7836	41.9052	65.9837	48.5346	22.3505	55.3683	73.1698	32.3419	10.5987	50.8186	62.2005	26.7727	22.4956
APOC2	27.1599	7.57105	34.4357	32.784	23.4583	8.24469	23.9331	34.4874	21.6788	13.3878	36.9529	32.2778	11.6846	10.0331	28.2752	14.5584	24.0395	30.4913	21.2856	4.23409	18.9174	25.0349	21.1269	4.33639	17.4314	30.204	21.7562	37.8186	30.5317	25.716	15.3384	17.2075	16.534	22.675	22.9415	44.2866	21.4774	30.1014
APOC3	8.47912	12.9878	2.07737	5.04187	1.73405	6.11091	2.33	6.3669	4.5339	4.55503	15.3414	13.1074	2.76617	21.125	2.92297	4.50103	3.82062	10.4936	2.80302	2.64453	6.31103	8.67384	11.21	8.9379	11.5444	8.79688	1.50785	6.00825	5.69852	4.98114	11.7734	2.97828	10.376	4.75883	9.14091	24.8385	2.16419	8.19276
APOC4-APOC2	12.7738	5.98368	11.0732	23.2746	12.6219	28.5896	17.7676	20.8917	14.4024	11.1725	5.88394	15.0735	20.6975	26.6382	20.1423	11.0598	28.061	14.7158	9.67772	8.9555	32.2018	11.7357	28.361	25.0465	26.8354	18.7743	22.2781	21.7807	31.9626	22.2505	26.7554	9.84928	16.0215	30.831	33.7297	12.2912	25.118	16.7129
APOD	4006.04	1897.9	5371.9	1163.64	3070.85	2349.95	1334.61	3667.11	1785.04	2231.75	2393.64	1684.38	3357.9	2211.28	3752.57	4027.12	2542.11	3660.17	2290.03	3053.53	1395.76	2503.29	2736.11	3229.46	3688.46	5403.4	908.872	1740.73	1935.96	1782.06	3799.64	3500.98	4503.34	3121.98	1866.51	2218.93	2313.79	5717.59
APOE	153.089	159.613	77.8785	77.3296	119.812	131.81	95.9544	86.4814	138.059	142.9	156.517	144.872	174.293	296.968	82.5176	160.165	77.5066	124.764	55.881	128.643	76.4706	145.525	120.504	126.158	44.9972	81.1505	77.6854	111.201	65.0607	87.6975	95.6937	193.699	103.633	158.037	76.0895	87.987	71.8809	161.946
APOF	17.0018	2.60005	24.2918	1.48855	2.7815	3.4826	1.19986	3.5757	2.15811	0.628394	1.03798	2.45883	0.509666	6.71323	0.891125	11.5916	7.82041	6.15861	6.99384	1.88881	5.67841	1.47554	1.41492	18.0193	13.5199	8.55619	3.48363	0.88569	2.15551	1.87131	13.0105	8.25662	9.48158	0.813754	1.12743	24.4696	10.1148	0.974511
APOH	1.7416	5.51396	4.86087	19.8854	2.93121	1.58204	4.2113	1.78186	3.31386	15.3878	4.13015	16.0807	6.55403	12.5249	5.53431	3.25271	2.73694	12.3521	3.60903	5.19385	6.11701	3.02148	11.2808	8.94532	10.9776	11.2717	5.572	4.18063	4.85507	2.85657	11.7268	1.82456	15.435	2.7248	3.49855	3.97788	5.31709	14.3224
APOL1	38.9306	22.8503	35.8481	23.5524	21.086	58.0919	37.127	34.4272	16.7961	50.0514	60.8942	34.9945	46.011	18.3516	32.5717	21.1049	31.5304	5.67568	62.2118	91.9145	13.339	6.13474	39.3177	14.6158	38.7578	20.827	34.4127	12.1922	51.929	43.4676	83.3172	50.2307	77.5332	100.395	63.5464	32.8047	40.1069	70.7593
APOL2	90.751	95.8252	73.2729	101.238	115.45	135.558	128.133	103.838	116.23	98.8928	111.511	127.945	67.5713	66.8966	63.4718	53.1197	71.4972	47.181	117.858	77.3336	111.431	70.0507	71.9925	65.1999	137.037	86.2545	131.391	136.212	82.4585	156.682	92.6909	90.8018	103.92	137.262	112.518	103.79	96.3501	91.0671
APOL3	111.644	148.807	184.277	279.96	174.219	207.805	215.358	194.391	218.256	197.755	216.073	239.07	246.444	159.229	328.38	202.947	212.451	133.329	300.581	296	231.633	152.078	272.259	250.034	228.95	172.656	339.268	313.513	314.148	209.244	402.236	228.032	294.308	229.896	269.325	242.271	257.531	229.159
APOL4	25.0494	19.48	25.8796	15.3261	22.1165	26.8431	14.2892	13.6471	42.286	39.9831	44.2899	33.5029	5.86106	7.47291	16.5449	18.5216	13.6432	9.95457	9.39609	35.2415	17.5491	33.8093	11.6316	19.5864	16.0879	12.206	7.57477	30.0386	7.02978	11.5464	11.1268	20.6719	37.8151	32.8119	13.3466	28.6926	26.3143	34.8157
APOL5	3.17697	2.67693	6.06975	3.50353	4.69536	6.65594	2.05447	3.49418	3.89354	1.96696	6.42072	4.0267	3.85383	3.88634	1.64429	4.05579	1.75598	4.16699	1.45761	3.40078	2.8742	2.66761	3.79507	3.16437	1.90713	4.60703	2.35341	7.15318	3.12837	2.8861	4.22056	2.19954	2.22306	6.17227	3.7283	3.60193	2.89136	2.20045
APOL6	40.1131	33.7136	33.5082	65.4331	40.0663	39.5262	56.6745	59.4203	49.2981	43.4303	47.653	41.5771	47.116	41.4004	59.8966	34.5692	29.9175	52.7369	56.1647	62.5335	29.993	40.5745	44.9678	39.7261	41.5403	49.5938	35.6468	65.2923	51.3544	39.1478	72.5388	57.9774	57.4835	72.7171	60.3367	64.8778	48.9601	76.4389
APOLD1	427.099	434.082	433.028	427.259	791.703	684.068	830.444	788.243	503.283	451.791	551.685	502.524	963.852	641.744	542.336	448.845	645.77	536.382	574.986	580.137	605.221	430.422	514.226	361.607	605.555	503.63	628.424	581.6	537.269	418.759	484.9	546.722	494.62	435.403	484.521	480.318	557.425	598.045
APOM	49.9259	52.6472	46.0616	54.3309	18.4123	34.5809	41.4344	38.025	43.5234	41.09	38.6621	43.7776	36.0645	36.5153	44.2004	45.7933	37.1211	30.2897	53.1234	54.0368	57.48	54.5238	52.1584	37.211	42.4552	44.5305	52.819	41.6386	61.6051	63.6709	52.2015	19.3532	31.6251	47.1946	35.9242	22.8418	64.0087	28.3842
APOO	852.144	960.146	1087.07	1207.02	1118.53	963.658	1190.37	1037.71	883.201	879.77	956.745	870.022	541.297	814.674	1124.49	1288.2	1171.68	927.003	895.095	1065.2	927.238	881.197	829.448	870.604	1063.47	1473.76	1266.1	1093.41	1072.56	980.849	1357.74	1165.27	844.984	932.512	1190.41	1269.02	1152.68	1086.1
APOOL	305.635	264.707	329.264	356.384	354.803	425.489	355.252	335.282	278.359	287.638	331.657	331.691	300.635	309.121	438.496	368.014	402.527	370.304	397.954	319.324	382.24	346.262	383.209	313.593	424.074	372.681	366.793	306.012	385.921	300.244	446.276	332.645	366.377	299.99	379.731	310.627	335.325	277.646
APOPT1	265.926	244.057	225.229	279.077	246.971	248.945	219.03	222.78	246.608	219.646	242.813	218.963	192.719	256.736	232.662	254.393	246.957	256.01	238.854	175.967	233.719	223.522	212.237	172.695	219.713	245.458	206.3	255.186	215.543	246.355	250.181	221.794	276.379	215.107	276.144	219.485	232.35	226.47
APP	1215.43	1161.2	966.883	1021.38	821.086	1125.34	1033.39	1122.44	1071.4	1022.16	1023.23	1132.07	409.984	1064.47	564.862	1022.78	338.353	1002.21	469.281	1252.86	378.64	1352.02	530.008	1429.58	351.345	1146.31	1024.24	914.662	894.056	959.327	798.42	948.563	947.361	937.475	904.583	985.993	1032.61	906.494
APPBP2	100.796	115.076	102.828	98.4906	89.7116	92.3273	80.5647	80.7197	91.8129	92.4469	86.1166	74.8239	105.221	111.964	80.9115	94.9659	88.7659	72.0328	96.6882	105.345	76.8009	109.813	92.3571	83.3785	83.612	89.1907	99.4144	76.933	90.5727	88.0266	82.6753	78.0042	87.7668	114.959	86.2189	86.9154	96.9327	76.3462
APPL1	283.135	278.097	215.822	223.561	305.146	246.334	234.049	238.347	340.52	358.062	355.265	399.994	274.308	371.637	248.779	365.1	391.142	386.281	330.195	269.208	313.368	378.845	350.383	315.605	325.572	292.539	214.872	214.459	184.117	270.028	338.335	319.635	213.182	365.635	184.611	259.244	232.797	217.85
APPL2	162.685	176.187	100.851	158.76	171.021	124.62	213.82	166.093	149.29	192.507	115.646	125.103	153.239	178.164	175.321	133.143	192.005	171.321	161.267	112.158	161.6	177.886	169.38	130.726	131.265	122.892	61.6117	59.3178	124.958	143.008	121.494	111.104	101.826	69.8907	111.581	97.8526	70.5117	73.2675
APRT	88.3743	76.114	71.9139	76.204	101.256	87.2027	77.1928	100.106	75.3192	94.0578	68.0452	65.7745	66.4666	62.1024	69.2453	57.4427	84.5816	69.6489	66.5384	90.0483	79.0959	46.6328	54.8248	74.5537	76.4759	67.3335	105.24	125.373	88.9756	92.2747	71.2778	95.8928	89.9068	88.2196	62.8731	71.9636	79.3766	120.073
APTR	49.015	46.3629	29.7514	67.1632	50.6069	43.9341	35.9107	30.3617	67.4059	40.8788	53.8687	44.1935	29.2065	43.1474	42.6888	39.6196	27.2826	59.0074	30.1737	29.4548	48.2646	57.9252	48.9649	52.9477	48.3165	44.5433	46.5291	61.1622	36.3929	42.6415	29.1748	31.8853	44.6025	41.117	30.0445	47.8329	53.3565	65.434
APTX	79.0897	91.411	58.54	77.032	64.1346	60.4069	72.4316	67.7973	65.5718	67.1166	68.1656	74.5691	64.6021	72.6364	67.3233	66.5322	77.0253	66.5594	83.2213	63.8905	89.4136	78.8215	65.7111	66.6783	72.0055	61.1648	65.2007	44.5586	71.9614	51.6268	67.6091	57.0108	81.5972	62.4175	62.0455	59.8289	73.9378	61.3249
AQP1	833.793	721.07	793.005	923.951	1355.81	1452.76	1333.16	1128.11	998.269	926.026	1200.48	1243.81	958.27	1341.36	704.112	821.358	911.042	1079.97	957.028	1188.71	776.79	1037.54	1552.56	1955.08	556.849	752.948	901.943	881.443	972.903	1444.19	881.513	1009.86	1460.04	1438.11	1213.65	1478.27	713.359	839.981
AQP10	6.59055	1.18528	16.2832	5.73998	0.662513	5.45286	22.9041	9.76993	18.981	14.5965	11.2859	24.7168	4.97979	23.0713	15.1566	25.2722	9.37331	15.8224	11.2714	31.7919	7.86092	15.1329	7.39463	23.5172	25.8824	1.79141	3.24885	2.64186	18.9843	5.66733	5.07684	3.38927	5.69013	8.5223	29.3064	58.119	5.40908	22.5826
AQP11	41.2546	29.4414	37.5221	2.21167	26.3354	8.7282	27.8257	2.6435	13.004	5.09267	8.52831	38.7583	27.3976	27.6434	35.3361	31.5632	26.6624	24.177	21.1149	27.1334	18.4719	22.3836	19.5382	24.2393	3.57858	32.43	16.4393	2.13651	6.64744	3.88443	7.5187	38.5958	22.3593	19.2865	52.7271	59.4657	16.97	3.03694
AQP12B	72.5674	81.3792	56.3355	58.8965	71.4386	64.6222	71.1893	52.8025	92.4939	68.196	69.9806	62.7603	53.2744	47.4066	57.0397	43.857	56.4427	73.6192	52.9512	70.613	74.9597	53.7207	48.9272	76.2745	50.0723	80.8706	40.4488	75.5491	58.6143	56.0294	72.3457	57.7321	61.4311	67.4243	63.1156	53.1028	53.6833	51.1963
AQP2	21.8878	20.5222	34.5278	20.3144	24.5709	15.2898	43.32	17.9139	31.9206	32.3672	34.324	16.3156	13.838	31.4892	13.9508	17.8109	16.3561	42.4788	13.7301	20.371	12.3669	30.9684	10.7336	32.8616	25.0734	33.0169	10.2881	32.1993	21.8213	25.2571	22.5795	21.1747	18.2129	18.0875	15.0177	38.7929	19.6347	20.7475
AQP3	102.241	56.5958	109.657	31.5018	58.1366	75.1725	134.478	41.0692	30.7652	51.6862	44.0906	36.798	80.378	89.7052	71.361	79.4086	196.894	136.757	54.5349	65.7293	122.412	101.317	36.231	44.4186	130.865	130.838	180.751	132.283	126.459	61.8791	143.036	121.888	120.337	131.619	228.929	87.6765	174.858	175.538
AQP4	4.69689	3.38339	17.5192	47.0988	2.23581	36.7891	23.7747	75.1529	8.59793	30.0309	14.9769	9.4568	7.17288	30.0329	46.0539	26.8272	45.5812	86.889	61.7223	47.7111	35.3731	7.68937	89.4359	27.0361	8.41112	20.3802	43.2962	87.2562	19.9758	64.9599	58.5252	24.713	73.8325	66.1742	64.6028	110.948	36.5638	61.735
AQP4-AS1	4.84345	24.3308	10.1672	15.9282	18.2257	9.54148	10.3228	12.8892	14.5347	11.7084	9.76464	9.47392	4.68491	12.2896	10.7183	13.6	9.44868	3.55794	3.49085	8.60744	2.88683	19.4331	7.3035	13.1277	10.0227	9.91915	8.26588	7.88012	1.48422	11.6053	2.29218	1.72639	5.18549	10.0783	9.48515	7.67238	7.23695	6.95623
AQP5	7.86889	5.78517	6.5633	4.94702	9.96059	7.51632	23.2783	10.7953	6.72098	7.06281	12.2756	35.1386	5.59627	4.46464	3.77477	17.0662	6.0824	21.4544	9.93596	6.04948	20.0177	11.6254	4.43944	11.0106	11.2788	15.9756	4.70647	6.93165	9.57515	28.902	5.80982	3.75133	7.49996	22.29	10.4422	13.5957	10.5677	15.7649
AQP6	6.85094	16.8254	21.9087	22.3374	11.3336	20.9677	6.03353	16.8299	9.03218	12.9683	17.9241	25.22	7.12631	4.80292	26.7241	17.9145	35.2163	5.42498	13.6652	18.6822	12.007	19.4891	11.6039	4.2472	26.162	8.65348	19.8373	6.28014	11.1946	19.8494	17.1813	23.0589	27.7208	3.04582	11.6027	21.747	8.32284	22.9444
AQP8	2.22658	2.77398	18.4944	4.2347	7.16659	5.05693	6.82255	2.32348	2.06416	1.84955	5.31042	1.62622	2.88043	2.23034	1.76337	2.67952	3.21996	4.98779	1.64121	1.56625	2.27148	1.59956	2.50448	9.45271	1.54716	5.12829	4.04755	2.43151	2.6513	8.09322	1.58576	30.7223	6.832	4.40224	1.83362	7.94789	1.56673	8.65306
AQP9	39.6287	3.7741	2.91493	39.3854	37.5581	27	64.7897	11.5733	15.207	3.52	2.00601	12.2188	21.3572	2.67678	3.77337	6.75671	28.8687	14.2997	29.8391	24.1831	3.97577	6.49857	1.96692	2.52203	5.1691	6.45587	11.1387	10.4053	7.05756	15.9624	1.49386	9.1726	16.3524	10.3225	14.5946	50.0311	8.25199	30.7049
AQR	64.2733	82.0609	77.3339	90.8173	64.0691	78.6057	78.4466	81.2983	64.9071	74.7837	64.9494	76.9753	100.039	84.6406	82.997	71.1043	88.4656	72.9922	86.8623	86.5666	74.0708	80.5798	77.3072	68.8359	82.1669	77.1403	79.1864	89.4312	70.7409	62.2963	80.4064	71.2511	82.6044	82.2369	88.0995	78.7458	78.9212	62.7616
AR	150.962	162.49	168.772	169.226	186.415	198.875	180.547	176.024	179.941	194.546	170.092	200.368	191.49	155.349	228.509	129.851	170.9	151.175	227.33	130.404	295.428	211.453	217.736	255.086	186.017	172.671	257.348	205.992	176.466	183.275	186.479	128.166	325.031	239.636	328.634	321.578	195.028	132.378
ARAF	128.219	119.335	171.418	224.652	165.687	113.776	181.967	158.65	211.503	163.584	218.972	165.75	108.396	157.25	140.779	140.985	145.364	175.554	114.515	118.308	161.379	141.087	129.545	151.682	134.18	165.242	140.86	201.635	164.418	156.974	151.399	177.337	125.483	136.019	173.744	153.247	125.592	188.94
ARAP1	66.1254	70.16	40.1567	48.4331	42.9173	50.9213	75.8739	64.327	64.9357	52.4094	68.2776	50.4676	61.3546	95.1683	56.187	78.7459	58.9459	63.8732	65.9013	107.533	61.9142	85.1809	71.8849	76.8943	56.3594	83.1939	29.2216	61.7536	46.4825	53.5146	55.1814	82.7288	58.7089	60.6126	59.7409	71.4892	60.3608	53.3425
ARAP2	19.7847	20.57	19.62	20.6333	25.7394	16.4749	17.1486	24.2642	17.1782	8.11342	13.845	13.8148	15.0172	12.4583	27.0302	11.7393	17.7754	20.2219	18.8218	18.9019	11.6213	17.5706	7.93344	16.3769	23.6415	24.7711	19.6213	30.6477	11.9614	11.9518	25.1455	29.3598	16.1875	15.5312	20.3946	23.0446	34.1373	36.3785
ARAP3	77.1341	59.4377	90.035	95.5675	72.9917	76.4124	123.396	89.7645	107.184	74.8851	71.5578	80.0005	130.455	126.833	156.754	130.542	103.144	77.2889	108.987	86.5488	79.4125	88.3733	104.365	122.43	111.148	105.628	103.926	69.756	89.233	73.9651	84.3016	94.1534	94.1678	69.0205	93.4456	65.5665	81.4225	76.508
ARC	2.35181	1.15752	10.9443	3.30388	2.18186	18.1575	1.45689	8.02483	1.90041	1.39057	2.03193	21.8302	15.4082	4.92943	4.92333	3.80301	4.41163	4.038	1.07182	3.8309	4.82953	3.60391	2.33957	1.76956	19.1207	5.55695	8.19306	35.3623	1.1719	1.82283	1.2241	3.01012	0.991605	3.36432	2.4944	4.54989	4.22059	8.01199
ARCN1	751.537	735.22	747.703	573.607	690.076	628.716	612.791	502.631	714.37	618.219	569.905	602.136	516.973	614.447	584.496	817.46	619.085	641.718	729.174	673.744	607.365	784.936	637.519	606.458	719.518	633.456	747.247	866.948	615.511	574.054	650.161	601.18	727.508	695.45	756.468	976.342	754.28	808.07
AREG	18.3116	19.4812	32.3137	8.75341	23.5851	31.7367	11.3615	17.7985	26.6307	15.3381	25.9175	15.2135	25.9782	21.1802	11.7574	21.0464	13.4413	20.3547	7.8255	12.276	15.8353	11.4657	15.0902	42.8377	13.6964	12.7373	50.5041	32.6483	18.2437	1.84953	35.3867	16.2385	75.4128	64.6563	30.3798	35.22	10.9493	21.4293
AREL1	48.1427	43.5442	34.0256	34.1441	29.5507	27.7062	42.1703	45.9157	37.4611	41.0372	34.0565	43.3815	34.705	47.4561	46.0714	45.9472	36.7713	59.1896	50.961	38.497	40.9165	43.0622	36.3209	57.4505	42.703	48.0807	46.6859	46.5137	38.8359	32.7283	35.641	37.5211	50.5592	49.1806	39.5586	59.8888	32.7177	46.8152
ARF1	4.74634	17.828	20.9831	11.7811	40.197	21.9279	18.4205	49.0693	18.7886	20.1697	35.3447	21.7976	34.7207	6.44447	7.90528	7.6417	5.85133	4.85452	10.604	9.55846	29.0268	11.0996	23.0912	5.07645	11.9696	8.40873	13.4353	37.2262	7.30911	10.3144	12.631	50.7324	7.86152	10.6094	7.61661	23.2705	5.88629	13.0533
ARF3	343.703	256.077	246.21	229.992	193.983	160.232	215.739	224.303	180.577	197.44	181.75	211.081	266.385	247.055	257.599	249.842	249.058	230.088	253.44	345.322	245.168	294.959	234.76	245.69	339.934	291.313	317.392	250.424	377.92	225.559	267.621	300.833	350.512	268.602	291.414	262.956	314.179	312.951
ARF4	1788.13	1482.27	1091.61	1031.38	1137.62	1107.97	959.596	1147.22	1034.97	935.819	896.797	1127.09	1148.73	1225.21	1151.71	1531.07	1104.59	1072.57	844.624	1234.49	1067.56	1215.96	935.046	1017.71	967.967	1207.62	1395.66	1319.72	1041.96	1015.37	1060.03	1295.95	1217.34	1493.39	1059.22	1304.84	1047.49	1318.39
ARF5	161.69	174.491	145.832	105.793	170.526	197.84	171.752	192.181	188.583	172.479	232.862	127.808	154.225	206.69	170.741	223.023	169.496	222.898	173.404	214.204	188.724	199.377	161.831	208.508	202.217	196.329	200.979	240.132	179.107	189.559	229.189	151.532	185.482	208.594	164.602	194.292	176.226	124.703
ARF6	219.018	183.09	241.559	174.974	243.69	238.368	243.831	260.846	243.843	245.311	262.879	263.855	321.241	230.794	178.338	218.035	194.924	213.524	247.174	220.092	250.214	209.418	222.755	178.113	216.602	205.265	236.54	305.573	242.341	298.604	301.022	313.07	336.159	291.758	300.155	221.966	292.981	284.173
ARFGAP1	33.6468	45.1985	29.4004	52.7977	36.4471	47.8677	33.7204	49.4109	40.2813	44.5709	45.4683	29.2926	26.8015	52.648	28.7834	47.6117	28.5113	50.8117	27.6817	43.4147	41.7704	29.4786	33.8035	40.5077	43.2095	52.1107	29.9384	52.1928	27.3862	43.4595	32.6852	53.5603	25.8266	24.2291	21.4191	11.2927	24.2771	63.1408
ARFGAP2	141.355	147.894	129.738	136.568	147.557	134.057	104.164	130.422	141.716	130.444	128.272	99.0975	118.429	137.911	136.596	110.334	121.504	104.324	111.953	121.632	127.747	133.576	138.459	162.164	147.097	113.627	119.497	79.8064	118.88	164.634	136.181	117.83	90.0539	82.2623	79.7449	96.0095	110.442	71.71
ARFGAP3	214.13	209.885	183.032	181.448	173.24	195.919	176.145	163.741	228.189	206.51	262.698	223.178	214.606	230.769	182.325	237.826	200.344	135.721	198.621	198.6	222.905	168.573	187.233	157.875	141.507	123.984	377.979	386.324	209.95	234.741	229.699	301.837	336.449	314.402	413.815	316.124	318.875	274.289
ARFGEF1	127.933	153.637	181.064	191.114	158.339	150.7	139.106	167.675	181.105	179.299	215.057	196.346	171.311	164.932	186.947	163.612	170.563	154.229	180.74	150.486	167.437	152.18	159.483	147.035	188.529	173.81	168.137	167.041	175.562	222.271	195.451	169.327	157.751	168.538	164.099	200.982	164.964	167.697
ARFGEF2	238.162	258.757	220.358	241.403	190.788	299.736	253.351	224.783	260.426	287.453	234.21	240.784	210.567	241.899	263.894	245.907	242.658	240.63	319.13	235.615	244.359	248.805	300.981	227.283	235.09	250.755	129.48	113.917	216.942	248.472	246.441	253.357	193.846	240.404	213.523	223.512	222.734	149.486
ARFGEF3	42.164	40.3938	33.6631	8.47934	31.7	32.9234	20.4857	69.6826	25.4102	25.4842	31.2084	52.5629	29.9446	15.1248	46.809	45.1206	23.206	31.04	62.9029	41.2864	99.255	88.0055	57.3221	64.9213	25.9443	24.5741	21.9884	28.696	10.8095	19.3299	19.1634	3.9896	20.2474	16.8859	14.7984	23.166	19.802	26.2521
ARFIP1	150.914	161.346	154.145	107.647	124.677	115.457	150.027	153.001	139.947	179.953	148.718	162.15	124.755	134.472	90.3469	151.362	129.445	168.094	136.029	188.41	98.1402	155.147	107.127	148.582	114.46	112.494	124.295	140.931	86.6718	117.503	118.079	114.367	107.436	164.099	102.907	121.633	124.655	124.59
ARFIP2	128.51	124.741	112.598	150.951	73.1104	109.79	92.9852	151.077	128.429	130.942	125.907	145.218	143.94	170.989	142.772	161.358	131.318	140.91	110.681	147.25	96.5474	178.684	115.525	178.212	136.37	168.561	219.197	136.892	190.746	152.592	169.831	174.999	140.523	127.284	156.416	175.123	170.195	149.141
ARFRP1	92.2251	70.0178	146.557	93.3241	150.158	158.848	148.297	109.917	124.437	124.356	91.9505	146.328	125.133	119.314	134.818	159.575	139.185	133.148	115.542	132.891	122.424	144.082	140.602	157.418	111.893	151.421	142.623	155.296	135.057	105.22	155.749	141.289	107.866	92.8074	75.7456	83.383	102.333	122.192
ARG1	3.84806	5.54464	18.245	14.9265	18.7735	12.2919	2.50245	5.71854	17.8198	15.0057	19.5587	16.2517	10.2201	8.4371	13.2826	16.5988	9.39874	12.3061	8.54693	10.8587	8.89757	8.54639	7.05842	8.94672	7.49525	13.798	10.4057	16.691	6.08376	10.6023	4.81623	8.54305	11.7678	5.86785	11.1526	12.0686	12.0292	29.26
ARG2	56.3092	44.1956	68.1621	69.7643	50.1795	48.7461	23.7773	30.9022	69.5882	57.9525	57.0051	41.7523	37.9067	34.3535	78.256	82.8058	52.3939	38.9177	72.5694	43.7883	66.4973	63.8223	48.5579	51.2563	77.0082	71.802	71.8553	33.0999	88.1045	47.314	58.3521	70.7656	104.91	72.6231	99.8736	67.4723	78.7162	96.2304
ARGLU1	259.482	278.416	261.693	311.056	309.668	338.055	357.449	330.261	296.701	292.82	291.602	269.504	555.404	277.543	408.796	258.665	341.119	305.675	368.433	260.856	457.983	292.331	471.285	235.106	325.697	224.054	361.671	274.608	373.207	215.108	314.633	247.664	424.788	196.751	389.796	284.217	294.116	227.306
ARHGAP1	614.391	590.573	415.399	348.116	511.055	407.716	532.38	471.493	397.79	332.209	373.917	449.631	598.397	669.03	627.153	532.542	345.248	363.754	472.982	430.439	522.055	512.879	523.563	500.378	448.28	418.638	382.156	213.242	433.565	236.463	366.75	236.897	342.905	219.523	298.741	197.386	399.8	288.492
ARHGAP10	188.341	203.009	117.01	101.967	134.032	168.305	170.893	179.736	143.483	174.471	112.255	142.488	199.342	161.132	197.48	159.137	227.121	204.661	201.426	132.472	228.353	197.008	202.343	194.838	181.58	146.123	98.0066	80.9464	165.667	104.351	130.418	118.85	164.321	118.335	124.552	89.8514	137.864	107.519
ARHGAP11A	1.23337	10.9961	16.5859	3.18174	0.845911	0.674622	10.0821	0.892378	24.4067	8.9027	0.832206	3.11201	9.14568	9.14632	2.1042	7.23166	12.9062	3.69432	5.0329	0.627162	0.649178	15.6594	8.71957	8.10985	1.87501	15.8153	5.55953	1.47089	6.39721	0.720603	11.0564	0.790131	2.92626	1.02583	11.0825	8.16226	1.93185	14.7813
ARHGAP12	112.733	215.716	134.839	129.601	113.764	126.042	108.069	175.541	169.262	207.591	193.502	196.809	202.54	163.867	104.687	162.309	196.275	111.777	184.885	182.885	153.79	148.442	133.99	140.691	234.875	156.475	108.574	92.1539	158.994	142.682	187.678	220.21	149.731	118.681	115.628	131.106	204.794	133.131
ARHGAP17	388.25	339.163	372.639	248.745	345.295	375.26	273.957	262.754	181.857	271.468	274.649	310.471	245.855	259.983	277.884	299.244	218.048	281.418	268.127	260.424	257.845	198.404	291.756	314.995	273.888	330.382	211.447	248.178	251.544	227.964	244.383	276.699	151.594	244.474	193.815	242.04	163.573	155.433
ARHGAP18	66.4678	54.8717	22.8216	40.7581	75.837	49.2696	67.8165	79.6621	73.954	99.2375	59.1387	54.9708	162.924	87.9183	49.9791	78.0886	75.0807	56.3684	95.8787	114.546	61.7317	63.1917	93.3806	85.2625	56.5307	53.407	60.2741	57.9047	121.155	116.557	58.7461	82.0948	103.331	120.011	67.7632	48.8073	72.8289	102.959
ARHGAP19	18.6476	39.3685	22.8508	7.54421	28.4202	31.3498	24.9635	49.0731	30.0575	26.0206	26.8587	22.5482	31.2659	25.1753	29.017	22.4899	19.7381	29.7107	38.2935	34.8836	29.9336	23.2517	31.1233	28.4209	39.0868	20.0724	7.00711	26.4975	12.148	40.1649	21.6524	19.3669	24.685	36.2249	11.4205	29.5939	29.2468	27.853
ARHGAP20	32.6198	17.4889	11.4114	15.7353	9.23936	1.64534	20.5006	23.5808	14.0948	29.5217	16.7292	11.5744	7.90171	8.02649	12.2963	4.56897	13.8602	9.24909	20.4745	16.5844	7.92185	12.5331	12.8399	24.9239	15.083	17.9483	26.1812	18.4329	3.5839	24.9908	16.9807	4.83811	15.6265	18.2017	22.9152	19.1209	17.0168	15.3484
ARHGAP21	175.777	164.265	243.863	264.488	154.697	188.512	171.447	180.51	220.775	209.428	203.519	187.093	268.016	245.544	252.611	180.422	216.324	183.201	181.167	176.915	251.643	220	218.92	158.634	223.321	175.959	125.687	124.959	137.646	193.298	180.517	191.906	149.327	142.656	189.151	221.207	250.255	186.904
ARHGAP22	7.60284	11.274	26.2771	9.65506	15.6441	14.0092	10.7301	18.1879	22.4097	11.9036	16.3452	13.0323	23.8333	13.9295	21.2404	15.9994	14.4649	10.3695	13.9085	18.8541	16.7808	12.4095	11.6033	24.0125	18.592	13.9376	15.566	16.8988	20.0754	14.6484	15.1641	17.9856	15.6453	17.0896	11.4719	25.7096	16.9768	22.6819
ARHGAP22-IT1	12.8688	4.08491	12.3484	15.2399	17.4996	7.12458	3.03327	3.95039	14.2929	14.4955	19.378	4.98415	9.01669	4.43035	10.32	6.74226	8.47114	25.3722	2.45704	16.0443	16.1496	8.98232	4.28033	7.89552	3.52693	18.9247	3.42593	27.7058	4.15539	3.74777	6.82003	7.02436	9.75892	7.49824	4.48564	17.7522	4.46475	5.19319
ARHGAP23	65.943	55.4505	122.447	84.0481	68.9112	100.958	100.618	91.1039	65.0639	59.9391	92.9791	76.5812	50.8982	54.6715	72.2822	73.1666	87.2857	79.1882	79.7629	69.9152	112.221	98.6479	93.6826	91.5511	76.9353	80.3096	100.661	87.4175	93.1679	66.4772	102.721	90.1962	95.4782	71.7631	75.2031	62.742	102.68	103.572
ARHGAP24	98.0821	121.452	88.3737	123.804	82.5453	66.7528	75.7659	85.4658	92.4642	104.099	45.2302	76.2792	74.3961	80.2477	76.3632	96.6965	31.4026	52.6319	60.0176	84.03	77.2804	96.0372	73.5044	64.2946	52.7397	67.8737	45.8997	54.6376	61.3172	73.8381	51.7087	61.2505	46.5718	51.4509	25.9843	18.6431	36.5197	31.326
ARHGAP25	31.291	28.5287	30.132	34.3599	21.4894	40.125	37.1393	21.0667	15.3257	40.3721	15.9509	28.1888	29.8221	38.6371	22.7054	39.8933	22.0672	21.4887	34.064	46.6419	24.0169	37.4385	30.2765	29.1303	20.1174	36.5041	34.9114	31.6862	25.2364	49.2015	48.6593	24.6235	43.6866	37.8519	31.8756	29.8974	48.2883	46.2169
ARHGAP26	123.497	138.934	107.907	131.048	89.9494	85.141	116.346	119.216	94.6657	109.285	82.3626	119.152	64.8573	76.9904	100.63	74.9434	90.699	93.1497	100.841	66.7489	95.9926	104.729	113.589	98.949	92.2016	104.49	68.5695	76.3165	72.7309	64.5128	62.1531	57.9843	69.7244	75.4033	56.4702	62.9916	49.8938	44.5868
ARHGAP26-AS1	7.08975	2.57003	22.5673	8.66293	12.9631	10.9197	8.15348	33.8887	4.39705	1.44845	28.0486	2.66147	1.07735	2.31617	3.70204	9.46954	15.9055	21.7252	2.63242	11.1848	1.78696	4.09969	2.36391	24.2123	2.18702	3.35234	4.35123	4.56856	1.85524	7.93973	3.25951	2.49858	1.4647	12.118	3.15419	1.43575	2.43984	4.76989
ARHGAP27	24.4696	20.7898	37.1774	29.5451	32.4165	20.5516	21.2956	33.1755	16.8751	28.6798	28.2979	27.1084	10.8945	28.4944	29.0877	11.9252	21.1856	21.4044	14.7211	23.291	31.6859	21.5343	22.7181	14.1755	21.7515	33.5724	29.1094	17.4161	27.9833	31.5464	29.6608	41.0241	22.467	21.8175	43.7426	21.3989	29.6197	23.4183
ARHGAP28	5.10661	8.65042	4.0622	23.0083	9.89947	7.48621	24.7613	6.03526	3.52116	10.7208	19.4534	10.9727	5.9525	4.35424	9.6683	11.7569	10.0153	4.18059	15.1535	8.02573	5.97726	14.1793	8.70985	11.1077	6.83523	3.96341	7.34365	3.35309	9.92481	10.2413	15.6209	19.1602	15.1976	19.1583	13.4082	17.1671	13.1613	2.1684
ARHGAP29	146.306	169.598	180.685	188.133	145.213	150.482	169.044	194.207	177.189	167.586	176.348	196.181	183.008	176.51	164.173	133.969	162.879	138.363	146.586	144.241	192.578	163.723	176.934	128.528	177.191	164.116	208.926	171.618	150.541	149.755	173.497	203.851	186.362	168.127	127.275	144.657	239.134	288.01
ARHGAP30	25.4692	24.2741	22.8107	12.3673	9.69148	34.5582	27.8282	30.7331	24.9678	28.3227	33.6912	32.1702	32.1256	25.2115	30.3049	26.5284	22.053	14.7963	37.6051	42.9129	18.9832	33.548	25.2426	30.8921	19.462	31.5979	23.1592	50.7918	31.2356	21.9833	19.4514	39.4886	35.0076	33.4369	18.9091	34.2379	19.0347	54.183
ARHGAP31	136.932	128.11	137.727	101.998	121.969	141.519	135.123	188.406	109.177	115.554	105.142	149.669	81.396	116.711	130.489	126.433	113.531	121.87	111.697	136.269	103.011	125.568	159.92	171.759	102.2	146.014	171.347	150.128	104.056	167.953	116.84	136.813	129.875	208.413	180.781	246.449	110.145	168.773
ARHGAP32	17.6084	15.3121	17.7001	21.6394	11.394	25.3667	15.908	20.7751	35.7061	17.7466	14.6133	13.2182	12.9131	7.62068	14.2423	13.1919	25.2499	6.74653	16.1433	7.94876	16.6567	11.004	10.6304	19.8507	12.1106	13.5803	6.63084	29.5411	10.4743	15.7033	12.3349	24.5848	11.6796	25.4064	13.6208	18.3113	24.4284	22.5709
ARHGAP33	22.6588	16.9344	42.9673	16.767	23.1284	44.1578	28.5867	37.0547	26.3128	21.878	20.7153	19.1644	29.8091	22.233	20.1321	18.3525	14.6357	24.6451	12.5033	19.424	25.5942	24.4576	20.5972	27.4736	40.8289	26.9002	17.244	7.45111	21.1566	7.31638	27.1915	19.5693	18.2672	31.4755	32.1166	12.9047	29.7344	8.60824
ARHGAP35	180.361	219.103	171.152	188.192	229.93	181.514	181.838	182.417	166.909	160.803	171.948	180.433	173.489	168.96	180.731	175.99	159.789	166.133	196.14	211.684	188.237	187.777	194.249	203.954	223.206	213.101	163.532	180.604	171.581	184.939	216.852	167.828	167.431	145.801	171.432	193.556	194.97	181.893
ARHGAP36	0.706241	1.83016	3.96253	14.9641	6.87755	1.91563	2.00841	1.10288	4.07934	0.997465	1.28256	4.06267	10.3537	2.44484	11.8894	11.9534	0.61898	3.52147	2.0444	3.18887	3.17886	0.810184	2.57338	5.6379	1.20112	7.47377	0.689662	3.46834	2.62557	2.04222	6.49357	7.29004	1.84422	7.82642	0.363613	1.12049	3.09363	11.7697
ARHGAP39	22.5544	18.0789	13.5379	27.6437	28.2968	11.4177	44.4136	40.4738	20.1548	8.82102	46.6121	18.4845	43.2263	33.9605	44.0864	18.5177	24.4373	34.7738	26.6407	32.6963	34.7748	28.359	26.0438	19.0086	17.2531	20.6169	12.0475	2.74139	10.6062	28.1396	21.3542	15.5208	10.4021	18.322	40.6943	57.5552	26.7655	21.0126
ARHGAP4	5.70167	2.44956	49.4885	6.49803	26.9991	23.7281	4.45456	5.11704	23.7978	6.51791	9.45129	12.0334	6.55504	13.8669	34.2235	32.7413	12.0811	10.4117	26.7661	22.012	3.36343	4.22236	6.59125	26.4339	27.2204	7.55479	4.63089	23.9149	2.80568	22.1205	2.60457	24.3897	16.1348	43.62	17.6169	8.28475	12.3552	43.0802
ARHGAP42	20.639	32.4592	9.87964	20.5634	23.129	18.7773	23.4366	17.4381	15.3048	31.5812	24.0033	28.8022	21.9861	19.7002	24.3778	25.9926	16.2188	15.4047	21.0375	24.8471	15.0047	20.7804	15.5764	6.03304	16.7611	36.6962	10.7603	25.0381	19.8798	9.12691	7.9224	23.1261	22.9701	17.8443	6.79354	13.9429	23.3724	23.1963
ARHGAP44	46.0553	46.899	42.9294	46.3707	57.6801	45.5989	51.2523	57.6705	64.1319	44.5897	55.2652	59.953	51.3313	58.3558	48.3479	47.1202	53.2911	65.7443	36.3346	54.1973	61.9166	39.7855	56.6928	62.9241	30.9387	44.6609	60.3528	44.9685	60.469	67.6412	55.1337	45.1056	50.8133	49.3197	60.7712	59.1895	57.7613	38.7918
ARHGAP45	28.0819	23.5495	12.5529	15.6699	12.1299	7.40162	36.8284	43.7873	6.6383	24.4027	16.0793	5.4461	35.8084	28.2016	7.39727	15.1919	12.8987	47.869	18.7105	47.8463	12.0491	44.3439	23.0112	18.9916	15.6671	19.535	9.59718	12.0979	9.02986	30.2146	6.96175	21.2733	31.9277	49.5725	19.6058	23.8839	23.9909	30.8469
ARHGAP5	225.941	296.242	248.249	226.498	227.439	221.609	196.048	205.794	276.823	327.12	269.343	310.976	171.084	242.396	182.641	245.964	209.302	254.663	239.279	239.02	218.49	277.688	215.334	309.794	207.592	251.5	217.076	239.703	194.903	235.297	232.712	241.445	200.437	265.758	281.225	325.88	254.468	189.346
ARHGAP5-AS1	130.838	115.264	115.755	98.0368	148.002	123.245	125.901	88.0331	101.718	91.8983	155.138	157.775	92.8659	85.2897	100.473	113.303	105.305	111.127	81.1943	106.965	145.81	124.897	132.154	166.344	139.567	148.846	47.7928	76.4175	201.934	76.8171	131.336	67.7457	121.29	67.7312	97.2578	99.4634	111.808	141.431
ARHGAP6	56.028	70.2872	42.2151	57.8769	45.0166	29.1955	61.5994	106.405	59.1894	68.9132	44.6064	31.8767	62.7857	64.1492	38.3909	48.1072	56.6407	51.4583	34.3331	57.6893	47.1065	58.9899	37.039	43.7307	54.2004	55.403	32.8694	78.4118	38.7005	58.3217	32.682	38.799	30.9045	52.7361	35.5005	58.8498	36.7683	60.7471
ARHGAP9	30.8377	26.7932	24.1803	44.6263	30.3023	19.3156	32.4019	30.0174	24.215	21.9555	28.5382	24.9026	37.8476	37.4268	25.7615	26.2424	36.6206	11.0504	41.427	79.9509	12.6414	35.3415	9.83768	27.6552	17.6852	35.0351	17.3336	26.8517	34.1786	42.3439	35.8195	35.6807	42.8819	58.3781	28.5559	50.6968	33.8347	42.5016
ARHGDIA	117.952	104.542	134.187	75.9538	99.1414	107.493	96.4017	106.567	79.2131	66.6603	95.9505	74.3821	103.042	132.87	98.5736	126.69	75.2712	162.76	86.1953	149.6	77.7494	155.224	67.9189	156.11	96.4002	161.386	126.795	154.71	123.745	90.0293	83.7334	98.8781	108.811	134.582	112.6	133.942	114.092	163.827
ARHGDIB	473.383	347.644	307.368	336.309	360.827	355.548	408.379	551.385	426.249	397.57	396.967	446.858	563.158	455.751	335.032	419.637	529.235	411.041	555.467	727.39	350.749	356.388	414.072	376.335	506.679	486.54	350.285	346.577	518.922	525.745	356.024	496.207	526.023	434.125	335.538	414.875	413.525	633.46
ARHGDIG	33.0246	5.48036	49.8627	50.5017	5.42373	32.9432	44.1514	44.9058	45.1686	3.58842	29.743	14.9808	26.4248	16.4576	44.9641	54.0226	31.6366	38.2499	27.6442	40.1334	25.313	40.5709	21.3863	46.6801	26.808	57.2274	32.2202	8.03845	25.72	4.92094	32.8785	29.9534	30.423	3.94329	34.5655	7.42896	36.3855	77.536
ARHGEF1	22.1337	51.8442	34.7264	84.1228	80.5009	79.96	71.0365	77.1674	55.0183	75.1943	60.4512	56.4262	103.587	34.1889	68.3306	49.3104	66.1459	75.4805	40.0052	38.7146	69.405	57.8341	63.912	54.9345	56.2959	69.2327	36.6638	92.6387	22.6146	32.6363	50.9542	93.3314	71.962	50.5451	33.6288	45.4169	117.268	43.5261
ARHGEF10	59.9203	73.9536	56.4584	77.8902	64.8265	84.6759	63.2467	83.0426	72.7676	84.2127	75.967	71.6487	106.919	77.9594	77.1259	54.1315	77.4842	69.4374	88.454	69.3388	78.8747	60.5119	66.3133	58.9042	98.3259	64.0814	65.9073	75.1076	78.6903	85.8206	87.5486	97.9597	81.8893	78.5691	71.0354	91.0098	65.4282	79.751
ARHGEF10L	111.838	90.296	142.165	146.988	120.927	130.933	157.312	130.16	126.763	89.5315	106.246	93.8947	143.314	144.057	125.555	123.375	136.657	115.849	101.394	116.472	124.151	130.004	114.904	94.7411	106.544	101.499	91.6294	113.797	127.7	98.8125	117.466	122.102	94.3079	78.4635	101.229	96.7383	98.931	110.273
ARHGEF11	30.1884	30.9716	45.4379	70.1619	57.3981	32.1545	38.5521	57.0053	27.232	32.4071	33.9589	37.2428	32.5763	43.62	50.6909	33.3189	49.1496	31.9349	41.9941	40.6518	39.9457	38.7316	44.4078	50.3385	47.807	33.0821	54.8463	42.3695	52.3804	24.8648	60.8004	40.9356	43.493	26.7425	30.6821	36.3292	41.1062	41.2266
ARHGEF12	118.781	141.981	139.275	120.9	136.573	113.789	125.427	137.242	115.797	114.314	108.716	113.793	146.018	139.974	149.807	119.792	122.399	123.696	150.408	138.958	149.751	116.741	131.192	113.424	179.812	144.123	210.32	188.475	150.269	135.75	146.329	120.319	147.359	146.852	187.641	163.402	140.521	157.51
ARHGEF15	39.7243	71.3345	63.4766	68.2116	74.0239	46.1537	68.3363	77.2228	38.1175	63.1735	65.8755	73.5139	62.318	68.1276	83.7927	33.0002	61.142	55.2309	87.9958	81.1902	70.2361	70.0759	60.0006	69.1053	71.7504	90.5149	51.5454	76.9849	66.3171	47.215	57.1218	75.8809	70.2156	56.3052	68.7246	81.9408	80.2773	70.7092
ARHGEF16	50.8493	8.17012	36.4014	58.3212	23.1225	71.0054	28.8137	49.0491	22.2489	26.1662	101.027	31.0757	18.8618	31.9919	49.3558	38.4365	33.4654	41.6455	40.6244	30.8368	34.8082	11.7721	38.6479	32.2956	13.5033	12.7886	30.1368	3.35639	16.7579	25.7443	43.8259	6.50036	23.8773	43.1739	43.8029	53.5357	49.3818	31.5729
ARHGEF17	139.167	89.6178	119.789	161.837	235.266	182.433	175.273	164.496	112.291	133.993	118.814	109.868	142.534	180.509	156.174	147.943	198.777	179.19	166.046	152.67	171.875	181.008	190.327	108.357	168.321	146.692	192.006	181.281	178.063	60.6817	192.123	155.083	194.764	125.306	277.185	147.016	267.688	153.024
ARHGEF18	125.874	151.381	153.578	164.747	141.049	157.449	128.445	134.928	153.58	143.994	182.799	112.156	120.027	147.639	151.984	128.741	109.273	106.381	127.416	149.509	122.752	131.121	106.18	100.062	107.977	126.913	147.658	159.456	166.637	138.125	135.595	180.245	157.413	120.978	102.965	213.202	120.6	149.818
ARHGEF19	4.52981	3.17348	6.67581	23.9514	10.4186	8.80719	39.9641	6.14754	7.65803	12.0563	13.0105	5.2226	29.5765	2.2092	8.99805	6.356	37.9416	36.3444	27.8797	12.4047	30.1422	15.7238	35.8123	6.97569	27.6673	6.92198	42.6925	54.7237	34.0616	10.675	16.5841	8.52254	36.9414	8.78464	30.3164	10.6272	37.2593	40.6091
ARHGEF2	115.046	109.584	108.126	124.133	79.3767	130.582	111.199	116.315	128.441	82.6035	98.8603	91.6493	102.613	150.061	84.4347	104.545	94.4318	121.146	109.676	157.864	97.4005	138.466	86.3308	111.793	121.398	139.775	97.9543	95.6249	105.86	68.8399	124.612	130.268	116.483	130.557	111.569	113.682	133.081	138.562
ARHGEF25	72.8608	40.4383	31.1504	84.8039	54.0409	17.1125	26.9455	57.3381	56.7136	79.1269	48.7202	68.2811	38.1222	57.2803	60.5875	29.4511	4.34751	22.7369	23.9788	43.3788	26.4305	69.8144	27.7234	40.6837	32.8092	43.4404	64.0403	65.2819	63.6625	48.5097	5.62532	40.2484	31.0995	28.6584	53.9278	55.6676	24.672	81.9359
ARHGEF26	21.3012	46.1781	29.6762	25.5534	49.8865	66.6663	38.2737	50.0525	55.4367	63.2088	30.1322	24.9396	84.3827	68.8929	34.6889	60.9378	32.9451	32.5003	24.8702	33.0643	33.6272	43.2871	33.116	46.3866	33.0912	32.7111	24.7059	47.2811	36.3612	46.6439	19.7224	21.382	20.7837	37.7937	31.5222	23.4686	21.6094	16.8757
ARHGEF26-AS1	2.57581	0.411222	3.32973	0.998987	1.00884	4.62433	1.59931	3.37499	1.31144	1.9299	9.24299	3.46949	0.256982	6.44586	6.41569	10.6376	3.41331	12.1171	2.09833	0.989936	1.46989	0.931295	13.528	6.47411	2.15264	0.885994	1.16982	2.55073	9.09318	16.7067	11.5877	11.1047	0.77107	0.996286	1.25955	0.876069	12.0883	3.34521
ARHGEF28	12.6269	15.0718	21.4766	11.3808	26.2498	23.3034	12.7283	25.6994	18.4216	21.8944	17.3308	35.8148	27.6944	21.7654	27.3694	18.1067	25.2579	23.2689	18.2222	13.4763	22.1048	26.5557	18.7202	34.9498	26.5256	21.6391	14.4379	22.2379	20.8102	10.6608	28.3	15.6828	17.1223	30.8657	17.2078	15.4448	19.1306	17.8652
ARHGEF3	253.29	255.976	193.377	124.957	160.146	178.905	175.556	197.949	145.986	163.326	183.921	242.009	225.022	193.814	130.803	184.102	143.973	169.658	204.815	259.397	186.952	196.009	168.839	166.449	159.434	195.539	318.928	260.103	191.758	134.674	276.565	260.184	254.685	265.67	199.254	176.829	283.353	182.774
ARHGEF33	14.3564	9.8961	40.0393	32.5776	18.4222	33.2799	36.4357	29.3437	31.8303	20.6523	14.7429	24.3564	11.2147	5.10702	16.3435	11.7988	25.3311	24.2563	3.64449	16.0917	6.96217	29.3923	14.1077	29.395	3.5533	26.6316	0.997314	38.0025	19.7172	26.5216	15.727	25.2704	2.1823	0.825317	24.3022	46.5941	25.1645	33.2214
ARHGEF34P	39.3696	3.96007	3.08346	48.0752	1.52081	21.7624	3.89693	24.1477	18.8744	6.84728	23.5133	33.1743	22.6842	9.76418	30.7539	19.6786	27.7243	13.2012	23.6458	1.3561	28.9191	14.201	37.6863	72.2267	23.2215	50.949	13.9235	54.5062	43.7639	38.6038	37.8504	4.1069	13.5246	45.9624	16.821	52.1305	36.276	9.07021
ARHGEF37	100.408	98.6705	92.5728	125.803	120.843	104.436	93.018	99.6037	106.373	78.3476	121.8	108.254	98.3679	77.7481	154.254	77.0694	108.72	72.2088	138.04	107.057	113.592	91.2028	111.834	88.9397	151.69	133.816	117.951	115.751	114.306	125.952	153.558	108.097	127.456	130.109	156.22	131.517	150.163	90.888
ARHGEF38	17.3239	24.6043	11.0626	19.3982	26.107	6.56475	8.73336	31.079	30.7164	14.8362	14.6614	17.3268	14.1522	2.861	33.0609	32.3939	3.71741	46.5016	16.8515	11.6305	1.22173	16.1383	7.19211	34.0607	14.0177	18.5729	28.8761	1.14931	2.71645	1.76875	4.78249	24.2701	13.6331	3.8762	19.6586	43.4346	16.2809	20.27
ARHGEF39	7.99301	11.9801	11.2409	3.41684	12.2498	27.6857	12.0067	16.0259	27.7051	8.68083	6.52043	16.2363	14.4365	9.17058	9.30882	10.8503	9.62075	12.3671	9.39807	7.37135	8.8227	17.7461	4.24669	19.6874	15.4533	13.222	9.13565	13.2239	11.5764	20.4032	9.98165	14.0586	12.877	31.4386	3.46961	4.12472	14.8078	21.6661
ARHGEF4	5.84513	27.9244	3.83494	3.31107	12.0831	8.61434	12.3569	7.38466	54.0524	11.4931	2.97201	3.77176	4.30758	20.0294	5.7307	3.13875	2.99341	8.68564	3.36352	3.24142	12.9435	3.47172	13.9021	6.23607	4.68873	5.91482	11.9076	3.95013	1.09982	1.4769	18.9327	2.83395	21.4065	3.82901	4.87479	3.67233	12.8857	6.92584
ARHGEF40	56.7188	46.4408	60.5464	56.1831	51.9024	38.4986	51.3715	56.1931	69.4593	59.8382	56.4543	64.3707	79.3144	62.9514	59.5531	55.3267	62.0736	42.7254	54.3251	50.3035	57.232	47.2112	56.3863	48.3963	63.4816	45.4156	63.6315	55.8134	76.628	58.7694	65.5012	61.6637	74.0768	67.9392	73.9588	61.633	81.9696	65.2823
ARHGEF5	9.02089	10.0349	3.69208	23.8831	15.3112	22.2877	24.1113	21.7874	32.464	15.4273	10.2908	25.4427	21.6616	21.8171	18.9732	16.6147	15.9391	7.50232	22.6141	18.2667	6.66396	11.1587	22.3683	26.0009	25.013	26.5553	29.7044	26.9564	17.0418	17.3111	2.82123	6.55338	16.6478	19.3333	11.6719	43.0139	24.4629	20.3417
ARHGEF6	505.415	576.146	1065.97	569.97	814.565	658.157	515.02	589.251	786.631	635.32	534.259	652.91	546.002	487.447	676.345	579.244	619.584	422.502	628.915	495.045	1053.87	694.156	568.351	391.088	785.507	570.22	604.454	552.077	534.912	425.541	725.538	805.228	753.604	659.315	808.339	758.202	668.354	637.184
ARHGEF7	80.2983	82.4759	91.5919	113.049	87.809	104.013	86.2198	97.3573	76.4521	85.306	91.5815	90.1297	134.099	111.891	123.497	82.8136	101.458	95.8339	95.7988	84.467	113.348	87.8091	106.176	95.2709	77.0006	78.9905	105.889	88.1637	106.992	74.3213	85.985	87.4989	86.8712	76.4861	82.9833	85.8341	83.338	96.8778
ARHGEF7-AS2	21.3477	10.574	4.52101	29.1193	13.7389	16.138	4.63092	7.39182	2.69397	1.10456	3.9712	7.4459	2.22431	13.6648	2.29279	6.45673	12.7565	2.15924	6.65427	19.5485	5.54433	5.7844	2.51897	6.8753	2.30335	1.54549	1.48105	52.7192	0.821322	12.5155	14.4429	1.03512	15.6787	3.66029	1.36978	13.9872	1.10732	3.80016
ARHGEF7-IT1	0.94078	29.276	3.60051	8.46897	20.7166	4.64103	3.4831	2.02133	13.33	2.52307	0.792573	14.7426	1.10086	13.3887	0.546366	1.88482	11.9287	4.79694	1.92505	0.414097	6.18193	23.6278	6.02547	0.910924	9.05127	14.3563	0.838549	31.832	10.8628	15.6464	1.51365	15.6929	1.81053	14.8573	0.88755	1.6348	3.61595	33.6609
ARHGEF9	217.85	207.154	288.841	214.836	159.787	189.115	185.915	169.836	184.555	195.181	135.133	223.107	130.615	201.496	162.246	181.212	112.239	140.012	148.947	141	166.581	236.929	158.355	225.012	148.588	179.335	143.289	106.898	158.25	172.023	153.811	153.213	126.334	104.697	127.205	123.476	151.855	135.144
ARID1A	258.435	298.812	278.529	258.966	277.196	307.738	313.526	253.826	223.602	258.596	232.091	204.973	256.096	305.777	228.585	239.371	265.473	292.198	275.362	312.156	325.901	327.782	254.819	285.399	274.594	299.221	263.183	252.906	251.998	237.841	268.887	247.029	253.075	281.316	313.939	308.178	243.396	273.183
ARID1B	92.1593	106.287	77.9972	88.3165	77.3852	126.537	84.4622	97.4159	76.8985	73.27	90.6791	92.4564	92.554	76.2203	76.844	56.6856	82.1391	74.6848	91.8137	81.922	78.5435	80.7225	94.6025	92.9721	80.943	79.9121	64.1162	83.2175	79.6056	103.944	73.8862	90.3506	65.6969	82.3894	82.8999	76.547	82.1929	84.7171
ARID2	74.2626	77.5853	74.674	72.3808	65.5798	102.877	97.6804	78.3664	93.8249	78.87	89.5947	76.8707	96.423	66.2029	87.7799	70.8498	71.5887	68.3857	74.0588	81.3829	99.4345	63.7337	102.203	83.9941	59.6162	60.9555	89.6535	89.0014	115.765	78.0516	86.1393	82.009	90.1111	75.7431	91.9975	90.0127	70.7026	64.5662
ARID3A	42.393	23.1129	46.9177	39.8388	16.9548	47.2208	50.4674	48.5055	39.1519	16.451	28.8705	32.3677	29.9314	34.1335	33.3812	25.3503	28.2572	43.5756	31.2601	26.5791	27.3062	28.5783	29.4417	35.834	46.478	19.5783	34.5026	45.7406	21.785	34.5379	24.3886	46.8893	31.1663	54.7183	27.9677	50.0957	27.4979	37.8945
ARID3B	6.96461	7.56084	43.6907	12.6734	24.8131	4.50294	8.96922	9.49421	30.9191	5.97254	7.50095	11.3132	16.3709	7.21899	24.0602	4.58315	9.82995	22.5861	12.1994	20.5433	9.02049	7.66184	9.93508	10.5658	5.6951	6.82805	10.8827	10.4122	9.22205	20.753	7.97384	8.40763	4.35007	5.81075	14.0849	8.00901	6.42702	6.83519
ARID4A	71.001	90.0045	91.3527	82.5808	86.4914	88.3902	59.3299	102.716	77.301	90.0512	131.627	82.7136	152.571	95.1555	101.43	149.31	119.481	90.3315	109.1	87.4146	140.355	129.394	106.326	98.2166	102.028	85.2383	146.702	127.912	70.7847	62.0387	82.1774	78.44	82.678	59.5379	88.5886	100.779	118.218	70.6361
ARID4B	123.244	131.767	109.289	139.242	129.589	130.447	116.797	110.069	138.179	156.14	124.761	139.633	141.022	113.747	113.885	113.398	127.345	106.472	132.433	114.867	138.699	123.891	135.452	119.273	127.374	107.156	96.1689	106.419	107.412	116.266	114.076	106.287	107.563	137.282	124.868	122.761	101.869	73.9138
ARID5A	69.7402	58.7205	79.1903	42.4286	128.966	53.3773	54.4209	15.9554	75.9041	52.2027	66.8196	14.2638	90.5973	82.9904	69.2557	101.132	19.489	47.3289	43.5939	105.528	15.5896	81.3713	48.7369	11.4212	77.2678	12.2062	38.0071	43.6215	56.5522	82.44	31.4455	41.6634	71.3817	101.046	105.708	43.3726	121.02	114.784
ARID5B	127.966	155.427	91.8145	116.436	162.785	230.307	129.319	144.685	137.163	151.947	129.681	133.092	188.308	135.93	119.958	113.205	126.949	135.777	145.524	170.671	126.608	141.804	136.536	129.54	153.412	154.894	133.883	113.529	113.551	102.863	79.0843	68.1003	321.76	382.295	115.564	125.196	216.935	259.185
ARIH1	230.413	233.483	226.104	226.263	244.418	236.538	240.898	238.69	216.418	240.689	271.373	237.29	223.32	229.17	233.029	254.579	231.804	253.053	293.008	261.924	250.955	259.974	240.232	254.796	240.541	255.132	249.585	204.983	228.294	216.736	239.249	184.816	250.069	231.613	267.936	237.566	243.475	177.216
ARIH2	193.194	198.225	254.596	297.132	281.015	221.346	228.427	193.921	227.062	220.305	247.888	206.224	199.388	245.892	205.133	217.284	232.593	234.942	215.707	199.928	172.182	200.788	192.954	202.079	220.373	220.258	231.662	223.22	207.824	267.353	209.798	240.02	149.674	160.452	200.773	196.603	188.803	166.36
ARIH2OS	1.70423	2.03926	7.48878	1.51866	9.53316	1.11364	1.51335	1.73521	0.830012	2.58136	2.5017	9.72879	6.72194	9.36073	16.0917	17.121	4.1739	4.24449	1.05458	1.87078	6.51481	3.45258	9.89965	2.68806	7.78752	4.54978	11.2486	1.50683	0.934774	19.831	3.62932	14.2702	1.05547	3.28845	0.637315	1.16914	1.84906	4.88579
ARL1	438.374	473.599	459.738	377.811	464.066	417.016	347.347	358.798	469.738	520.583	566.405	552.837	413.281	499.517	424.575	526.687	459.03	467.738	388.531	418.868	480.275	481.756	481.243	420.115	393.341	428.316	408.581	409.008	416.462	522.625	406.43	402.768	448.26	495.976	358.501	330.781	505.924	497.611
ARL10	35.2623	30.2246	29.964	47.7954	40.114	37.5724	28.7303	34.2538	26.3083	35.6223	35.1721	33.8647	36.2937	46.0715	28.6769	30.5041	34.3386	28.367	33.2569	24.7004	39.7506	32.0691	34.0241	31.8354	38.6006	28.0209	32.4841	30.7345	42.4903	37.5808	32.0831	41.1932	32.1566	50.838	35.3845	41.4616	43.1032	31.5978
ARL11	1.755	6.19563	2.66444	6.66873	1.44387	4.00522	13.4415	4.16317	8.43671	12.6999	13.0939	2.82724	1.78175	10.5134	13.2392	8.59994	7.2546	1.27724	5.78131	2.71864	14.3749	11.0441	19.5904	1.17538	16.9222	1.09803	5.88235	10.947	7.87264	9.27816	9.67412	7.14168	7.47552	12.9251	17.5873	19.7426	4.42969	7.56079
ARL13B	76.2916	85.5065	61.7651	79.4708	40.333	58.0855	55.0319	55.8776	61.6757	37.0368	20.0401	32.7259	70.268	61.4569	27.3342	72.9751	50.2465	34.1674	39.1394	69.0043	50.6805	47.9422	58.3068	58.4353	86.9883	33.8016	59.3981	79.4223	43.9444	72.6169	43.8992	80.2189	75.8246	63.0894	44.9529	81.2124	67.2111	67.6876
ARL14	1.3445	1.15545	2.3261	1.31281	0.950005	9.74949	26.5587	0.743124	0.852485	4.01963	0.896886	2.00055	0.956834	1.37457	0.5281	1.75729	6.89496	1.2447	0.449106	1.53461	0.461482	6.41025	0.60168	1.0602	1.92925	10.9495	2.6596	3.5318	4.238	12.4798	0.692196	1.2133	11.0901	0.463666	12.8481	2.87503	5.39007	2.04702
ARL14EP	189.59	246.665	284.41	235.838	328.222	303.006	222.472	295.94	313.307	360.991	330.562	404.917	261.46	193.511	202.976	243.6	217.705	208.349	316.293	203.67	193.521	228.378	285.493	273.733	217.888	231.664	212.882	209.043	211.824	252.331	226.782	218.37	184.43	219.797	186.458	262.016	223.58	289.383
ARL15	176.761	241.86	145.586	186.188	210.806	259.057	223.967	246.578	202.372	246.787	184.475	233.514	291.721	273.487	218.375	170.693	255.14	232.977	254.387	281.159	300.8	260.005	285.197	225.577	241.834	205.375	230.288	116.901	273.732	261.198	222.139	215.336	211.643	197.529	217.093	153.762	213.588	135.267
ARL16	43.6919	76.8252	112.227	82.0245	35.6533	60.1672	68.9704	158.867	97.1136	86.233	78.2695	24.0707	70.9173	113.776	89.5723	87.6293	77.9532	104.798	76.7226	82.2605	73.2586	81.1814	100.047	108.054	84.8865	56.261	62.7748	102.601	44.8753	81.6569	91.4767	118.74	58.8749	65.8175	69.3967	73.6755	86.5915	62.1675
ARL17B	34.766	34.4432	34.8973	32.9057	30.8708	29.2827	38.359	36.3617	40.6453	42.8208	37.96	38.1064	51.9832	36.6159	43.2292	31.4876	38.4933	33.2231	32.1713	24.1891	28.7988	31.0417	33.9888	31.957	55.2023	48.4073	34.9743	32.5562	35.3866	32.869	38.0839	39.4737	34.5806	31.0653	39.7386	40.5378	35.4888	24.5513
ARL2	603.162	464.331	575.18	741.624	547.44	511.087	538.278	518.467	655.308	536.024	664.366	551.412	482.567	761.401	569.212	704.712	601.374	697.379	504.616	728.512	467.622	800.177	348.448	644.688	588.532	757.016	451.425	440.47	525.997	689.828	517.014	721.761	449.729	625.556	444.821	462.004	588.921	711.601
ARL2BP	296.793	256.272	302.762	370.239	249.08	224.272	283.551	250.932	237.63	237.649	240.409	256.341	194.495	238.249	185.594	197.964	241.064	261.144	230.132	239.545	191.34	232.432	178.171	206.828	358.197	321.458	290.019	317.449	249.897	260.067	254.385	321.171	188.087	244.631	245.037	292.05	234.846	328.669
ARL3	161.233	176.784	203.841	203.153	199.141	172.553	161.921	146.384	164.315	171.836	205.476	213.458	163.712	162.509	163.735	176.205	152.82	164.451	149.705	163.797	181.246	162.901	198.933	173.845	159.914	125.513	166.392	153.833	147.567	222.64	202.927	214.277	189.669	191.976	178.751	167.174	189.793	185.501
ARL4A	90.7588	95.9518	69.9474	32.0218	54.0092	55.9554	36.1951	72.493	105.833	97.1887	88.1727	91.4823	104.586	88.4363	106.243	83.4694	75.572	77.8985	107.209	155.16	96.5147	76.7274	69.26	34.1289	119.454	100.913	316.938	364.573	106.043	109.076	76.9757	117.125	235.157	210.08	252.29	190.295	243.633	156.502
ARL4C	45.3182	25.9763	24.0486	31.507	21.8262	21.3409	21.092	25.282	23.0469	29.6634	21.4519	27.127	37.1166	26.2843	29.5155	25.3249	26.8829	35.5099	42.8912	55.0293	17.5798	20.9343	26.8183	20.1092	30.2696	30.9889	53.7574	53.4203	52.425	24.4766	38.0653	51.2979	46.8929	44.1952	43.002	55.0688	56.1323	79.9625
ARL4D	30.277	42.3715	63.7343	77.9531	64.7682	82.6653	77.7781	102.064	62.2424	72.9295	76.5067	74.825	40.1459	39.1001	45.8857	33.7676	72.8623	42.7271	45.8771	47.9693	70.8114	61.278	66.5588	33.9406	63.1429	59.9408	78.1766	77.1466	54.6075	49.3697	54.9674	72.7755	59.3145	106.471	47.3062	94.0809	60.3974	83.7063
ARL5B	59.6999	84.4421	78.0193	82.0065	60.9747	65.8563	57.2748	49.9679	90.4807	97.0506	51.7591	72.9422	60.5902	58.9259	46.5346	67.3144	57.3683	58.842	61.2939	65.8236	60.8574	64.2296	44.6082	50.3492	51.6952	76.3753	98.3414	123.428	71.5705	76.6365	68.7008	81.9504	64.6484	85.0963	71.2037	66.8726	79.2428	99.3333
ARL5C	10.3735	12.8175	4.37155	2.77327	30.5016	39.3039	4.05345	8.36183	9.03341	29.7059	44.6199	15.2536	19.2668	26.5675	4.95413	23.0593	7.16425	4.51486	23.4304	22.2933	15.4954	6.55001	5.34003	23.7614	9.78468	10.9912	2.91627	4.60214	7.12301	5.91102	8.11745	4.58664	4.8826	4.21212	49.0668	27.8004	4.82349	8.43856
ARL6	32.2899	39.5155	39.284	46.1123	32.9495	23.8979	38.2174	44.818	41.6005	43.4076	41.0111	53.1378	33.0066	38.4161	33.6878	36.2456	33.9529	46.5478	33.8466	40.1433	27.9273	44.7735	37.0315	30.0937	26.9579	22.2885	32.4374	33.3565	17.7807	29.9823	28.4034	32.7861	34.8027	41.0991	34.8024	31.6676	27.3986	36.7072
ARL6IP1	328.591	360.613	282.985	504.649	349.158	382.616	562.865	637.992	393.429	534.402	288.304	358.767	293.58	305.804	257.359	249.822	265.276	284.228	312.741	352.44	205.819	285.022	369.655	265.461	285.582	285.189	167.426	250.244	163.305	324.426	170.589	368.364	202.963	398.381	173.628	292.644	141.828	211.897
ARL6IP4	175.941	147.945	214.88	162.944	223.265	253.779	276.204	183.959	210.475	194.51	309.252	176.78	208.53	243.933	202.627	223.053	224.514	238.022	184.233	217.241	234.715	190.187	258.481	197.98	191.923	201.652	221.117	251.655	195.913	258.614	275.052	232.204	215.547	175.667	247.449	179.44	204.438	234.142
ARL6IP5	2411.98	2277.28	3028.68	2960.92	3173.8	3347.8	3112.24	2810.47	2725.58	2615.15	2610.6	2521.16	2269.23	2248.3	2200.64	2292.54	2521.08	2334.13	2814.29	2536.61	2958.1	2660.27	3124.82	2955.42	2953.98	2658.62	2398.84	2374.36	3324.19	3106.33	2919.37	2852.46	2556.81	2631.15	2911.38	2874.79	3268.91	3340
ARL6IP6	56.119	51.8318	90.2206	110.935	77.3469	63.2826	73.9095	91.052	69.2378	91.5485	63.9054	78.2144	58.2488	74.607	69.9214	69.7234	70.0318	63.4422	56.8506	75.7621	45.5073	111.738	54.4106	58.9248	49.3591	80.3316	41.3569	81.8249	55.5708	95.0221	43.901	67.3576	54.2363	89.9602	47.1532	86.8138	52.9029	79.2049
ARL8A	150.669	156.713	123.888	86.5033	251.113	130.141	233.64	152.776	72.5262	86.3043	201.956	89.2344	57.2751	114.991	35.2738	144.87	38.0358	207.478	63.5442	115.512	52.7189	111.199	77.4912	135.427	68.6486	157.61	25.2382	145.63	69.6247	124.218	113.24	190.979	75.2842	110.767	8.06817	213.423	72.3717	223.4
ARL8B	1089.62	1039.02	1114.51	1024.95	1192.63	1011.47	949.2	1033.15	985.441	965.739	994.935	980.788	829.724	946.175	1016.59	1125.03	907.317	945.785	964.838	1012.68	975.979	994.159	932.766	808.734	1036.77	929.923	985.603	1067.18	868.08	842.392	843.355	944.007	918.311	989.02	900.487	1022.02	648.846	820.795
ARL9	4.69133	3.13075	2.09566	2.44494	9.45338	3.60474	5.3266	3.05696	17.7854	1.58112	1.55609	28.1851	3.70261	3.93364	3.21654	5.97038	12.2694	3.34934	3.87604	4.94411	3.5707	1.99715	24.0145	11.7682	11.3399	3.46845	1.10361	1.70809	5.78363	4.36711	15.3921	18.5796	36.2537	3.10629	17.5711	4.2677	5.64432	1.73766
ARMC1	554.878	527.514	620.51	497.719	488.593	572.289	491.205	484.724	543.812	546.462	587.424	510.54	478.98	585.975	462.888	750.978	486.808	630.944	505.688	581.133	536.13	593.401	507.908	541.29	534.954	652.295	523.738	424.443	504.769	517.827	518.601	452.966	534.783	603.273	493.131	474.82	542.186	465.691
ARMC10	234.964	239.022	187.688	196.364	212.884	165.122	174.522	175.324	207.106	221.287	200.281	207.296	165.028	219.661	188.142	226.305	175.486	190.975	156.723	224.1	193.332	225.598	162.579	182.952	210.095	246.934	154.729	210.576	208.27	189.515	156.844	186.039	186.046	227.513	180.663	183.807	191.963	195.945
ARMC12	10.3959	3.74307	13.926	41.206	8.2338	4.87629	15.6352	14.3033	8.23262	24.2432	10.8657	34.0015	14.0123	9.97328	22.8796	29.4322	6.88719	7.412	3.20267	5.34149	30.5529	18.5343	7.18458	25.4696	13.9296	5.23073	5.91184	3.99182	18.5803	11.8175	2.64754	10.1393	4.86182	3.28664	10.7886	7.84815	4.70166	16.3515
ARMC2	7.38073	4.50174	1.94441	25.7294	2.66326	29.216	31.5197	42.2908	3.67154	4.76437	4.74902	2.05413	5.31451	2.3545	11.7575	3.82741	14.7349	25.3213	8.63123	7.54925	9.40876	3.36226	4.3525	6.10751	19.1163	17.5161	2.31279	13.8895	16.2151	23.4541	19.4709	5.53505	16.7582	21.5788	1.91331	3.20899	14.8434	21.7824
ARMC2-AS1	1520.77	1388.98	2374.33	2632.34	2469.83	2333.58	2020.04	1761.55	1947.43	2254.8	2414.1	2238.92	2267.18	1925.85	2455.17	1901.11	3043.18	2247.54	1989.02	1931.4	2457.77	1828.98	2442.19	1951.84	2845.15	2434.92	3102.05	2673.95	3226.05	2717.97	3425.17	2291.85	2294.5	2215.07	3054.12	2779.02	3192.03	2660.4
ARMC3	15.5173	3.43516	7.54216	28.6627	7.6265	5.45947	36.4369	2.65486	2.92007	4.7717	5.48951	4.0236	2.79849	7.09278	10.7678	16.396	3.42255	16.3472	2.26936	6.03239	3.08855	4.41188	5.7138	27.3334	7.38338	2.23974	3.8713	10.6583	3.06697	2.30232	21.7901	15.0448	4.83679	11.9604	2.80316	32.4963	1.7333	7.35355
ARMC4	15.1993	6.8513	5.609	42.8872	23.3067	26.6399	17.1721	11.4468	25.2538	22.1096	17.1146	41.1777	7.37649	9.74497	6.97443	12.2738	20.1943	22.6035	13.1671	19.0551	10.2445	21.6499	11.5437	16.0191	13.9439	9.76428	9.62918	4.53001	20.9867	34.9296	14.9516	13.0989	3.16099	5.73893	20.4095	23.75	17.2584	14.4132
ARMC5	64.5766	60.8278	120.525	87.7418	116.278	103.356	145.606	139.149	44.4468	84.6108	66.4815	85.5107	41.5784	64.4133	69.0289	59.0237	60.6907	65.5713	43.1916	77.7579	40.5465	76.7058	51.525	112.426	58.3384	42.4403	23.6356	145.707	53.0458	99.2641	39.2767	176.66	66.6862	51.4852	81.7439	122.689	43.9773	117.918
ARMC6	75.7794	45.1697	72.436	70.0469	65.2466	66.003	84.2753	85.1824	80.3633	58.4876	57.3414	65.2308	85.6402	36.6666	54.3655	67.2503	68.5552	80.5924	54.6835	51.1677	50.6192	57.2902	80.7114	53.5797	84.9465	65.9204	95.3362	81.7131	88.0032	39.914	71.1014	87.5809	65.4716	66.7083	69.4906	46.6046	64.99	46.796
ARMC7	68.3596	64.2358	107.179	77.6397	80.9066	38.0114	68.3413	85.2712	57.5038	68.7238	71.487	88.6536	22.8458	43.7866	15.9066	64.2625	17.0154	79.5423	25.9043	45.3879	27.3243	56.606	50.869	71.4298	36.2221	65.1958	24.5101	16.1954	26.7462	98.9475	59.4241	57.6345	52.8315	71.1304	31.8553	51.4215	22.2309	96.9662
ARMC8	123.209	121.872	175.375	121.304	101.646	104.598	96.4963	111.83	90.8259	104.996	99.6694	93.9807	91.4645	91.8877	75.1845	106.333	108.547	113.816	106.45	108.067	112.915	115.641	83.6207	96.7075	111.919	91.4605	182.288	208.484	109.007	99.4737	84.8486	94.9852	84.1688	93.6969	99.6965	98.4716	89.8776	76.4931
ARMC9	9.95322	14.2097	18.2534	19.1149	19.155	18.0909	21.9515	17.7805	9.70688	27.1197	24.0205	23.8302	13.0918	10.5669	16.9052	18.1005	25.847	20.3344	13.4226	8.59257	16.7517	13.4498	15.9516	17.8554	13.8102	13.1308	14.1704	19.0878	12.279	17.1534	13.8767	13.7929	14.083	14.5944	17.2839	13.617	9.34512	16.1759
ARMCX1	1159.65	1150.11	1077.64	676.507	1069	958.641	1092.47	992.457	1088.75	889.985	857.358	951.623	925.467	916.417	878.828	1022	979.866	1183.17	969.269	877.257	1068.81	1085.27	1087.81	918.664	880.323	919.01	610.458	816.583	899.159	1063.49	788.394	760.687	937.423	750.845	650.185	713.624	1134.53	977.04
ARMCX2	532.341	624.496	384.376	458.896	463.193	399.771	585.65	483.319	514.834	516.438	461.722	626.921	477.112	647.197	721.307	664.409	453.786	478.231	512.973	648.569	568.239	707.589	672.609	665.959	441.388	700.398	396.178	148.837	619.172	458.42	484.242	427.562	755.146	688.174	494.388	386.638	663.276	478.195
ARMCX3	665.419	809.553	618.665	507.775	662.943	551.075	507.972	523.822	671.905	620.203	562.575	600.203	663.823	577.639	682.168	637.616	598.846	574.892	674.001	586.817	805.462	640.683	647.387	543.089	618.873	586.917	552.815	550.967	512.149	531.611	583.997	587.257	653.874	662.379	647.026	493.941	663.662	401.514
ARMCX4	14.4555	26.8175	25.7731	25.1636	15.6526	24.0965	18.9242	24.7658	26.5608	18.6049	36.8541	33.4071	31.6667	27.248	20.7242	20.7245	20.6442	18.5494	18.4532	28.7925	27.2	30.8853	20.5171	26.301	23.3354	14.0716	15.0196	31.4487	20.3237	27.23	22.8101	31.6873	26.2696	15.2491	17.9969	25.1489	23.2792	13.0009
ARMCX5	62.9688	51.7606	53.7255	66.1517	48.2783	72.2746	70.4774	55.8071	48.5821	46.2329	58.2554	60.1345	65.6511	62.5257	62.9962	60.0452	67.3401	56.8785	53.569	58.3897	58.7427	61.8463	54.5805	58.6157	53.0434	75.2817	40.0063	58.4814	60.194	48.8318	58.4582	54.2793	53.5941	50.1505	64.3837	32.6463	75.0201	65.9657
ARMCX5-GPRASP2	253.595	343.836	280.654	193.098	344.979	300.026	294.502	248.258	276.192	291.183	376.479	322.471	410.761	339.485	319.864	257.667	239.328	244.662	284.607	283.582	349.024	280.373	395.755	263.444	296.093	213.148	214.558	204.735	250.409	310.399	184.67	271.975	250.717	174.856	231.913	234.556	344.755	311.93
ARMCX6	288.048	277.542	223.801	238.948	280.252	247.2	217.65	244.184	236.465	223.33	270.095	311.044	324.431	202.201	411.187	280.735	294.098	188.358	298.852	246.01	326.577	203.042	259.469	203.69	335.098	215.872	264.773	139.933	434.709	251.617	319.772	286.436	282.05	227.059	227.614	209.036	388.136	410.592
ARMT1	242.074	256.897	285.981	209.671	298.651	271.484	320.79	313.303	329.488	412.426	289.407	276.926	207.858	294.645	295.349	324.945	253.25	313.305	289.665	261.378	251.955	299.787	313.416	334.151	187.108	258.372	171.125	215.25	271.449	283.862	287.708	307.789	296.798	259.802	215.926	187.267	236.633	175.822
ARNT	63.9201	68.7546	66.425	70.3677	55.1436	57.3332	55.9916	60.1601	52.3774	58.3919	65.5301	53.4318	72.543	62.1559	70.3475	54.7882	64.0714	62.6344	55.7537	68.6809	72.3991	49.7268	60.9164	62.551	69.038	65.2731	73.1385	65.866	69.0626	52.246	69.592	62.7048	58.6264	71.1399	70.8332	63.2691	66.9178	63.1649
ARNT2	52.4143	59.8443	9.00096	7.90997	4.45415	6.5749	6.4046	44.4779	47.4114	59.3726	35.8851	17.6315	35.05	18.1092	98.5145	66.5183	83.7303	82.2433	64.1291	30.2715	69.1802	51.3589	68.4924	41.2964	38.3546	30.926	30.1131	52.4169	44.4395	7.16692	32.5655	29.6851	23.9052	42.8573	40.5897	11.5399	34.2496	44.7142
ARNTL	106.617	80.9953	168.077	215.893	148.14	171.578	175.351	179.241	201.904	183.726	197.391	189.494	24.71	29.4263	19.0662	14.0581	165.994	166.022	165.532	168.031	108.331	128.884	112.761	112.536	35.8249	51.086	221.242	231.679	84.581	134.965	105.417	90.4333	65.7708	99.8974	68.7837	86.5989	88.7309	138.817
ARNTL2	9.58124	11.2924	4.10164	3.55305	2.90543	15.1588	6.52609	10.1777	12.6651	1.97984	10.8295	13.5142	11.1958	11.1664	11.6264	16.5254	10.1695	11.3269	3.87018	6.86305	11.1774	16.3941	8.26099	29.096	6.34183	20.2684	9.89202	11.2604	25.1354	19.45	11.7327	4.63085	19.8291	19.524	20.592	36.7331	8.45467	12.8774
ARNTL2-AS1	0.971592	0.262309	0.622617	2.49256	0.904654	0.811209	3.70381	0.766306	1.57235	2.0083	0.473895	2.24615	11.2636	0.636202	0.591639	0.90786	5.99296	1.02265	2.27778	0.58071	8.19511	0.324933	3.05074	3.37598	5.42	0.905187	29.7228	3.27074	1.20412	0.350385	2.63109	1.78241	5.58867	4.32972	3.93796	2.30013	2.73906	1.17413
ARPC1A	803.821	748.093	761.789	795.583	1209.98	1196.75	912.299	863.208	1023.42	843.336	1078.3	935.108	654.436	721.633	682.478	849.021	787.971	812.871	839.25	885.011	499.16	672.332	717.409	814.42	725.744	822.04	459.991	694.225	530.809	1124.13	829.978	1224.58	522.529	827.836	575.68	816.223	747.454	1031.67
ARPC1B	239.468	187.149	221.052	193.618	200.168	152.367	239.824	251.597	178.383	191.67	222.592	220.777	235.809	214.423	164.879	185.745	194.108	164.299	282.312	359.552	173.703	148.583	109.015	169.624	172.912	193.896	200.39	234.505	293.693	328.639	254.006	323.679	416.82	482.297	220.969	322.679	258.4	410.068
ARPC2	1523.66	1315	1189.92	1087.34	1207.39	1164.57	1170.14	1300.99	1121.42	1119.85	1165.53	1184.02	1411.09	1421.51	1529.33	1346.36	1453.29	1175.81	1518.2	1412.24	1382.66	1218.7	1239.7	1318.27	1373.59	1229	1821.3	1498.39	2345.79	1551.55	1497.73	1226.83	1834.54	1582.83	1762.08	1668.48	1792.49	1947.93
ARPC3	916.004	722.243	608.12	513.049	448.23	510.788	460.332	523.757	596.924	686.487	609.378	624.779	637.66	1092.21	518.505	966.525	449.137	508.752	560.011	1124.29	555.139	756.006	564.82	717	508.332	619.828	648.263	625.474	683.078	665.912	593.217	553.242	842.232	832.611	652.39	607.277	731.986	734.175
ARPC4	121.338	100.514	138.509	121.647	119.623	108.771	72.7897	87.7797	140.426	85.5662	130.073	110.278	102.877	137.068	81.9799	162.693	90.8525	113.813	63.7701	110.339	85.5577	119.052	64.3563	78.6569	101.588	75.5256	105.362	141.635	142.721	102.512	87.0013	106.216	87.1677	146.944	114.962	90.6033	101.716	142.031
ARPC4-TTLL3	50.7267	31.6438	62.5955	101.725	45.9433	80.2167	55.1518	44.539	53.205	66.2533	75.8231	61.1415	53.4844	66.8558	55.9672	75.9661	37.5756	52.9052	36.5229	61.2679	51.8822	62.9247	39.6133	81.4693	51.4853	83.8785	42.2513	59.6205	46.0866	57.5284	40.2208	61.4402	39.7559	64.3217	41.454	56.6622	40.05	51.7689
ARPC5	333.438	253.745	263.891	278.245	239.115	247.706	215.331	251.562	225.77	234	266.362	242.703	344.897	252.838	265.097	296.695	265.511	208.781	238.056	270.192	242.562	211.169	245.721	236.551	265.232	228.414	348.508	323.662	327.013	313.369	268.837	363.714	344.914	307.948	277.86	319.126	317.261	481.311
ARPC5L	325.603	316.587	336.139	312.454	352.575	281.166	274.536	260.543	274.606	249.481	269.607	263.957	244.418	254.159	344.614	308.729	288.259	300.144	303.408	252.676	299.95	256.08	243.79	221.987	254.879	223.858	427.69	443.637	333.004	291.167	302.988	273.308	359.779	324.951	414.016	368.324	343.168	405.766
ARPIN	48.671	76.9367	13.818	44.5602	72.5681	30.9582	74.3092	89.152	64.0465	68.3658	71.17	59.4628	53.1108	61.0301	47.3201	66.8639	57.4479	78.7976	59.6696	65.4326	41.4397	45.8297	56.0602	77.0418	39.699	49.7318	38.8125	24.1138	41.0348	76.8918	41.9231	26.9918	31.2793	41.3759	56.348	54.3688	39.7053	87.9737
ARPP19	872.872	889.287	707.837	838.631	713.143	635.429	659.161	787.059	679.204	762.059	666.613	715.887	689.524	771.462	777.227	752.534	814.146	848.466	765.799	800.567	715.952	872.031	733.582	835.671	800.031	1030.81	859.201	840.872	832.496	779.299	785.662	695.401	667.551	842.261	1034.18	925.245	831.755	862.411
ARPP21	4.10079	6.0902	9.94762	10.9472	10.8754	5.03336	3.12793	7.48876	6.64969	2.96047	7.74355	9.82464	1.55363	2.13198	3.63102	8.29215	3.54847	5.43701	2.90438	5.69679	3.70725	2.88819	5.35489	3.25581	3.79007	5.6363	3.62114	6.53183	6.75984	10.3145	6.16705	1.52243	3.4183	5.33748	3.16863	8.32781	1.21277	6.0916
ARR3	16.9754	10.8994	49.5592	37.1439	30.9133	6.09188	4.29574	15.4611	23.3648	3.07661	24.0581	3.63163	8.61966	23.722	21.1198	27.8745	10.5557	32.8292	14.5905	23.0059	3.62523	6.12268	3.34501	44.0003	4.96793	6.91109	22.556	44.4692	25.1447	28.9535	12.977	29.1368	4.49691	21.4281	11.0068	33.8313	3.47258	9.46754
ARRB1	42.7577	35.5766	40.7575	52.9183	49.9872	46.3021	39.7615	41.9556	34.7178	46.6187	67.9764	66.7334	53.9791	39.6616	56.9966	38.7384	55.3491	41.4441	51.7635	53.2759	55.7485	44.1052	49.4148	51.1974	64.1547	49.9987	74.6093	54.5972	54.7464	49.0848	64.3115	56.3255	55.7229	57.0008	64.0569	56.4874	71.8589	66.801
ARRB2	57.4679	41.0728	81.1152	70.3497	54.7356	62.1909	79.5056	73.1549	60.581	39.5988	32.078	34.7297	51.0809	57.0166	73.2635	57.5817	46.0292	60.343	77.9728	102.869	57.3464	7.62449	33.3728	57.6552	60.7856	49.1977	58.6454	54.7463	110.873	61.2363	77.2199	64.2648	111.764	92.6623	97.506	91.4755	58.1127	94.5528
ARRDC1	20.53	22.6894	58.5648	13.9416	32.0424	41.4512	22.9888	23.3766	29.1396	27.2478	43.0587	33.1948	34.0941	30.3156	42.1451	25.9868	37.529	24.3923	31.0294	49.0976	44.5047	27.2439	18.7542	22.6062	38.6385	23.4465	37.267	44.6629	36.8686	29.6377	24.6901	38.7958	37.2699	17.8792	51.1418	36.3609	29.9944	33.9726
ARRDC1-AS1	18.6271	9.42705	23.7256	23.9026	49.8923	44.2023	23.9467	19.5917	30.4214	59.0222	33.483	25.6212	52.6821	12.7357	51.4356	22.5237	21.5926	22.2101	11.2341	15.2447	64.3728	15.0029	79.1888	25.0521	82.7675	22.6652	80.4346	87.8394	16.3098	22.0508	58.1267	10.7321	39.0751	17.5025	16.4377	32.0309	9.60833	79.9704
ARRDC2	179.007	181.457	205.684	131.677	215.821	273.439	306.569	338.994	255.742	250.441	188.244	140.919	293.288	194.236	184.578	203.582	187.603	225.133	199.704	234.343	266.725	161.25	253.307	234.889	181.454	197.173	95.3074	72.9033	164.324	163.568	85.8772	124.48	89.6764	34.2519	75.7102	52.1226	34.3496	34.8766
ARRDC3	234.009	301.256	78.0271	107.351	171.379	186.257	284.547	271.113	233.076	322.019	160.143	296.497	258.965	233.636	228.026	301.906	283.207	176.874	209.691	240.518	252.534	345.057	192.512	170.918	170.772	173.395	80.2211	107.782	50.0895	60.1595	62.2548	65.827	213.788	233.804	160.542	105.288	108.625	122.383
ARRDC3-AS1	27.9835	23.9211	27.7796	23.7054	19.9563	35.0705	17.0763	20.6186	13.1461	22.5058	36.1675	65.6165	7.20627	28.9909	7.15113	35.1513	27.7051	25.4018	22.2172	23.9794	21.9426	30.2379	24.7894	24.9578	32.4907	33.1581	33.1265	55.7031	24.6291	34.4976	1.26259	5.98762	17.1902	21.8791	15.1593	39.5885	39.1966	33.3968
ARRDC4	311.269	366.771	243.403	134.579	169.218	189.13	67.2683	137.66	107.504	83.1072	104.921	96.9656	218.762	168.305	341.478	479.018	178.661	243.865	139.05	127.184	352.033	317.546	93.0434	88.9449	225.759	218.057	286.348	344.083	147.7	142.351	169.333	159.039	232.971	173.821	228.809	229.93	159.989	126.915
ARSA	3.75134	9.36572	16.7573	22.1193	10.95	39.3129	11.7607	36.3929	11.8249	7.92284	36.4642	7.03036	14.83	20.6181	15.4057	18.2183	17.0006	16.5625	18.6192	33.2094	15.35	9.29848	26.8235	26.1201	8.57443	7.22683	10.5005	28.5541	16.746	22.1554	22.9805	25.5737	8.13999	34.6573	4.62209	19.2945	11.7202	24.5447
ARSB	34.5078	47.981	17.3066	32.5096	26.5606	27.0593	22.6919	27.6964	20.5971	27.1637	29.4606	16.9821	13.7381	26.0071	17.0246	33.724	13.5539	20.1843	16.5811	21.0741	14.1046	28.4261	28.1744	25.9653	15.682	23.4877	17.1596	28.2237	30.717	24.0573	19.3568	15.5337	20.4	25.8988	25.2834	23.05	15.4509	16.8064
ARSD	43.9958	40.2016	38.4685	30.1449	45.8908	41.6929	34.3365	29.0226	41.7876	24.2346	23.5666	37.2445	37.9038	32.1582	26.2257	39.2798	18.8814	21.3726	35.5424	41.3991	33.9111	30.425	32.5183	37.0812	36.5916	23.8747	45.007	25.0479	34.5466	31.2609	28.9903	40.8331	38.7608	30.8991	36.4979	27.0474	53.0395	40.5528
ARSE	1.71643	10.6468	13.521	4.19056	8.24008	2.17682	24.737	2.37562	13.2855	4.80425	22.3307	4.31083	17.2929	23.2114	14.1748	29.5527	24.537	9.08591	15.8318	10.9806	20.376	4.51477	16.421	34.1816	19.057	13.9865	2.34539	4.496	23.3141	10.8845	3.51747	24.5009	9.84552	16.5432	10.5476	10.3666	19.0725	8.13406
ARSF	4.89353	2.53279	5.85241	7.22165	4.03031	10.5592	8.92499	15.3575	7.1684	3.95958	35.5273	7.80456	3.48751	2.10356	7.67591	2.62141	19.2391	7.06985	2.65775	3.71433	30.6377	10.0641	23.2213	4.65712	26.6166	3.25107	4.59216	27.6886	5.63179	17.2537	5.60336	4.6422	26.392	13.2615	20.4624	17.5002	8.70526	21.3474
ARSG	13.1514	22.4497	17.1483	4.51022	32.0792	35.5583	16.194	27.3509	36.2995	14.4461	16.8046	16.7066	21.3388	12.3118	34.2211	14.4706	16.3081	18.5333	18.3516	32.9395	17.6674	30.9555	20.1699	30.2556	16.0193	15.4878	10.1214	10.6095	9.44921	29.3455	13.4048	25.4155	7.67958	9.42984	23.4576	23.3785	8.44307	4.10623
ARSI	2.52008	4.34839	2.00537	19.945	5.52783	2.84034	5.95358	2.8352	3.96314	6.53557	8.25696	8.57991	1.2686	28.6284	2.74714	1.42724	1.89613	2.70755	1.56589	1.58563	1.04688	3.20666	2.24026	7.02327	4.01721	21.8744	3.7807	42.4349	3.68702	1.6422	3.8797	2.3242	2.36587	5.78019	1.64185	4.25576	8.29756	15.5787
ARSJ	13.9437	33.2648	34.5776	19.104	36.3605	30.8526	21.6228	29.8924	37.1648	22.7793	36.1925	31.6062	21.0696	14.1707	6.88609	30.2563	23.3404	15.7865	21.7842	24.9106	19.4393	25.9075	4.38206	12.148	19.4814	9.40819	37.1291	9.35233	13.1499	19.382	5.66264	23.7926	17.9625	10.2886	6.49512	11.9486	23.162	31.2599
ARSK	18.1182	23.303	31.039	49.7917	13.9529	30.5568	6.83061	25.2114	13.0576	34.3544	23.1981	24.4957	24.4209	25.6558	18.4692	11.241	22.4885	29.1071	27.9126	16.6431	27.8608	18.9983	23.8758	21.2638	30.5201	23.657	31.891	31.6209	21.6107	22.8182	37.0887	28.866	26.4073	22.1926	22.9281	15.7243	29.2844	21.7763
ART1	22.3924	15.3073	14.774	14.0063	17.0785	25.6472	37.6702	26.9143	11.289	22.2378	21.7245	30.2216	18.8922	27.6825	25.0795	33.8108	21.5255	26.6545	12.007	12.0852	25.219	20.465	22.6373	28.8449	20.3094	31.6015	11.0281	26.7017	36.7737	27.9823	24.4219	13.0008	13.6206	19.0338	26.3588	31.7015	24.0386	7.12967
ART3	740.942	688.435	681.221	1475.65	863.528	1100.03	1234.49	721.247	500.856	991.449	1141.6	946.349	444.68	802.359	1043.99	575.608	1322.57	1286.35	549.069	401.703	428.543	604.404	805.539	717.507	592.527	663.229	842.6	955.108	921.011	1646.15	1125.57	1722.95	554.51	1138.37	995.234	1266.4	725.588	962.224
ART4	72.7581	97.3827	46.5936	65.9306	62.5057	59.8191	118.579	76.3302	85.54	68.9585	60.0837	80.8705	73.2865	68.8263	38.1419	56.2657	77.8654	69.3306	59.1204	97.3691	35.217	59.8269	75.3491	58.1368	69.1316	68.1224	37.346	78.0439	37.974	118.863	27.5444	42.3967	28.8864	26.3961	18.2872	39.5376	18.5594	42.7289
ART5	2.91889	4.53797	5.91643	6.21009	2.56991	4.8045	2.40454	4.36214	7.39327	4.15504	5.19407	3.24998	2.43709	6.37017	4.33155	5.99216	5.01488	6.31179	7.36533	5.17962	4.4684	3.07998	5.81757	4.29935	2.92186	6.60649	3.2975	5.68368	7.15339	5.60902	5.40111	5.41616	4.83966	5.64444	4.78016	15.7156	2.44363	2.56207
ARTN	17.9795	9.28611	33.1183	16.1422	11.0107	10.0033	13.0441	21.4369	8.0285	12.8156	14.6902	7.03446	2.97178	11.735	12.2813	3.68943	12.7944	11.3774	3.9456	11.8962	3.71507	5.76924	3.79163	12.5718	4.18816	15.6179	3.62	28.5537	7.29082	17.3606	4.92497	36.2893	4.5356	19.2275	5.31898	21.3637	16.7932	33.4701
ARV1	189.394	211.283	202.803	324.31	257.103	253.627	326.174	298.441	243.116	237.407	264.539	316.809	237.357	215.303	298.471	222.605	310.641	227.723	298.665	220.923	297.412	169.077	373.117	252.125	260.283	265.983	318.615	229.972	343.523	208.25	291.684	276.253	237.631	235.423	242.078	223.7	285.066	263.267
ARVCF	29.455	23.6288	55.8714	70.3016	35.8589	17.8579	18.0881	44.8947	37.2854	36.4908	28.4115	24.4502	36.7449	35.1983	77.4313	29.0379	69.3593	39.3397	71.3983	22.7904	47.3627	31.7175	60.4146	21.6902	69.6205	19.5466	67.2241	25.4975	66.8617	36.9369	53.2754	56.1963	53.951	28.8842	65.0749	29.6804	62.2798	100.505
ARX	26.3025	34.5991	20.6045	17.4581	6.68876	30.9984	46.3756	18.4298	58.9617	48.4562	29.0559	37.3704	7.1487	25.6627	12.6225	25.5889	13.7462	34.2194	11.6128	29.6473	5.98295	34.5096	11.0196	61.2715	8.68312	21.0602	12.0589	32.0065	12.4867	33.0546	13.1451	32.801	3.547	38.7374	10.3958	47.3107	8.53005	6.754
AS3MT	122.103	122.016	219.874	182.681	222.362	279.918	239.86	185.943	232.643	244.809	162.167	152.306	131.281	161.487	243.494	166.892	207.857	240.141	142.514	90.9051	169.988	144.284	201.356	206.1	136.139	190.253	214.692	178.758	187.267	212.738	240.764	169.737	178.697	179.358	180.404	167.297	245.611	202.963
ASAH1	3539.18	3284.16	3198.45	3578.7	2960.05	2898.49	2938.87	2628.32	2991.8	2853.44	2991.31	2985.05	2601.71	3270.85	3484.56	2921.33	3502.99	3670.9	2782.2	3322.24	2745.92	3007.98	2608.72	2854.61	3529.62	3817.11	3311.53	3383.21	3371.9	3328.17	3227.82	3598.4	2879.64	3060.29	2906.56	2790.02	3082.34	3297.67
ASAH2B	48.4987	44.399	72.8693	68.4231	91.596	64.6787	41.9453	61.6924	77.2263	81.7136	90.4051	86.4352	50.5508	73.5235	60.3305	59.9486	90.6833	60.7021	45.6334	66.4174	67.7885	65.154	45.7568	55.2069	53.3975	70.2523	64.1054	33.8867	91.6084	67.9893	60.2914	43.2059	34.3043	52.0844	39.4198	66.2142	86.0559	59.6394
ASAP1	251.86	255.275	198.952	176.285	189.98	192.5	224.958	223.35	225.361	192.382	169.074	184.639	365.858	300.643	282.926	266.703	236.115	208.82	235.07	223.117	310.827	265.213	238.032	189.862	247.359	222.923	257.537	283.961	257.293	174.116	178.756	194.334	234.857	152.483	165.927	150.755	220.057	175.382
ASAP1-IT1	19.9595	44.8992	27.2197	10.972	22.4446	7.04243	20.7636	38.4159	35.1737	28.2088	36.1712	47.2106	59.8445	34.3843	32.9892	14.5065	54.364	46.5997	73.29	47.5673	57.5537	29.5604	52.0301	38.7197	48.5958	43.8999	36.5717	24.767	53.3822	33.1431	38.3988	39.1648	48.5629	43.3753	43.9479	1.5792	32.861	6.29635
ASAP1-IT2	23.7022	17.2304	25.4882	21.6741	25.7076	16.856	2.87592	48.1529	31.418	21.1956	44.412	21.8087	27.4893	40.5932	32.9441	33.9898	28.7982	27.4527	24.5962	53.6833	35.4755	24.3273	23.9296	46.9429	33.9194	21.1944	21.0638	16.4798	28.2272	11.4391	8.71468	49.2591	14.891	5.26287	21.027	5.22657	13.5998	48.4432
ASAP2	161.138	208.321	135.46	173.39	124.776	129.858	141.124	143.001	192.116	151.631	209.718	192.174	288.528	194.48	192.493	172.156	288.768	160.848	185.547	199.717	221.842	178.296	156.956	135.553	253.962	154.8	199.589	130.475	182.339	112.496	223.194	164.349	188.423	130.593	166.304	106.751	226.662	154.658
ASAP3	62.2304	65.1384	61.512	84.6516	87.1552	92.9747	114.15	97.8004	55.8966	84.0519	109.861	80.0824	65.6121	50.6034	60.4991	71.6755	76.0928	83.3626	92.4272	72.7657	72.7128	86.2174	76.201	99.495	63.1983	96.0518	67.2729	99.6377	73.2426	87.7772	114.268	99.6721	109.572	128.487	129.635	110.37	101.458	66.2966
ASB1	48.3292	79.1001	72.1547	88.8291	86.1855	91.6468	89.7294	71.331	70.4599	108.359	61.9526	74.9332	71.13	71.6569	97.624	73.9213	85.284	94.8804	65.8051	49.8763	85.0644	63.9514	83.2556	81.352	84.5561	77.3647	55.136	64.4208	58.6554	46.7445	93.897	115.646	39.4326	56.8448	65.1166	80.0683	75.436	60.89
ASB10	26.7942	23.2385	25.1916	45.7312	45.5495	45.3379	41.0549	34.6033	35.4142	31.6165	65.2698	45.0864	20.2999	57.611	45.7623	40.7697	50.9274	49.102	37.1413	38.6617	31.7753	43.2144	55.998	34.1308	41.8451	49.2789	26.0466	29.8697	42.8597	14.0006	52.4757	41.0407	14.3033	13.0225	44.7774	34.3222	48.1105	42.6738
ASB11	261.815	99.1465	169.226	253.111	149.105	193.538	223.669	91.6872	193.87	204.905	322.03	237.237	94.9687	196.16	108.321	111.985	81.7487	91.3685	79.1173	67.8624	99.9396	144.551	85.3884	139.394	107.933	147.525	53.4341	64.7976	145.086	184.064	115.829	140.098	116.116	112.838	175.865	146.052	99.7646	295.027
ASB12	25.5878	23.2077	30.5426	14.8499	36.7725	11.8341	32.8145	18.6112	18.7763	14.251	13.4853	15.0955	6.24573	16.3256	26.89	16.2534	27.9725	18.2503	28.3251	18.457	18.3272	4.53954	9.45837	14.7427	23.3364	10.3385	39.7565	42.4375	54.9904	22.9955	31.6705	54.3617	30.6711	24.1773	57.4396	42.0219	43.2236	31.0648
ASB13	153.911	148.338	135.635	148.749	64.0984	109.826	145.234	91.0186	60.7508	120.233	103.29	125.528	146.115	143.926	124.179	145.048	109.159	157.108	80.0416	100.431	109.912	142.639	107.775	115.601	107.896	156.225	89.9305	81.1077	122.518	130.791	137.651	130.65	129.465	171.171	119.846	159.181	101.201	79.3669
ASB14	22.5652	34.229	13.8263	12.1549	12.6369	31.7758	38.2502	25.8325	26.6174	30.8974	23.4788	15.5156	8.51109	12.3788	14.3375	10.4238	17.5749	14.2467	18.4149	16.5946	19.4596	16.6816	12.7081	24.3064	15.4573	7.57525	16.7304	39.9405	25.8063	22.8269	35.6759	20.9019	17.9083	13.053	15.2425	20.9188	18.2345	10.8324
ASB15	36.1247	32.0317	27.2981	39.0828	55.7896	45.0278	68.8233	44.0314	38.9077	90.6078	33.7756	41.6863	72.624	61.0252	61.8456	58.6478	57.7166	41.6879	38.8249	15.7465	7.37864	32.9405	80.9036	47.8245	34.7727	27.4221	19.9281	22.4831	23.4037	55.4809	84.6767	91.1755	19.0044	33.5737	26.4171	29.2002	33.5629	9.67563
ASB16	40.8652	26.7893	85.7266	106.565	50.6064	56.1804	39.1839	7.59953	31.5301	49.4652	54.32	29.18	46.5657	56.3486	34.5072	46.6924	51.9224	69.5488	52.2936	58.229	69.4579	44.3814	61.0286	104.468	60.3	18.1815	56.3131	26.8901	80.8986	12.8326	71.6291	36.8508	36.6848	7.4541	86.7877	72.3149	49.6625	16.2405
ASB16-AS1	38.5799	25.9475	1.93683	38.9752	41.1987	45.2682	20.8622	15.8108	4.14006	33.7188	9.31726	13.6866	16.8736	27.6898	24.888	30.2324	25.3099	16.6552	20.0142	28.4258	23.4772	25.036	20.4504	46.0011	32.1143	38.1294	13.3275	1.98375	13.6535	34.2689	25.4892	28.0089	12.5876	22.225	24.3139	32.9988	26.048	49.5539
ASB17	2.2268	2.6455	22.3121	15.0885	1.01397	14.2183	12.7584	9.141	31.7673	1.04756	10.8486	0.927091	12.015	1.45338	22.6076	1.81267	0.780743	23.6154	0.650217	12.4123	5.88543	19.6646	1.70497	1.42137	1.91787	4.56454	2.15354	29.8686	0.527871	5.21138	15.8062	0.697944	1.91435	11.7206	0.603361	17.1696	8.16509	1.6954
ASB2	259.431	206.002	443.605	486.122	526.473	306.544	367.842	313.41	373.395	387.204	488.107	451.593	341.637	487.641	465.964	411.253	545.225	543.54	556.976	524.257	312.727	298.393	457.099	440.999	387.868	427.752	203.995	116.667	391.715	358.905	687.632	524.169	367.359	252.582	353.476	397.422	314.906	349.421
ASB3	23.206	12.2963	5.84761	32.5023	18.2306	22.7327	2.04692	24.4285	1.69968	21.7195	19.0436	27.7786	14.0773	6.1938	19.0359	18.0571	3.24562	20.7814	24.9216	23.8095	19.4438	24.2532	13.99	6.58583	34.458	51.3057	41.3428	50.3006	27.6378	1.56983	2.58915	28.9415	23.6457	18.605	27.3579	17.2346	15.2949	7.31454
ASB4	33.1502	28.178	19.2152	17.5502	14.2332	26.7961	25.6114	27.9101	21.0699	15.3034	10.9617	20.6765	11.0982	13.2069	23.0535	20.0846	25.8822	34.1995	30.475	21.7225	25.9169	32.7848	18.9668	27.1221	14.653	22.4269	19.4608	19.4697	26.845	29.8704	29.0948	26.3936	15.5265	22.4405	17.0385	17.2518	22.4043	17.9156
ASB5	80.2385	78.2832	91.0808	59.3774	87.7263	87.0634	57.8	56.1215	98.8596	96.4428	64.9929	52.143	48.7577	75.7837	61.7057	84.1554	64.5272	82.9624	91.7604	100.77	74.2896	92.5496	70.4311	84.0255	64.7135	76.7575	47.3101	55.0374	71.308	57.3386	48.042	75.2415	31.3049	41.3116	78.9356	65.4993	40.4296	49.6897
ASB6	39.3612	28.7756	51.023	52.7053	13.4555	5.9173	51.2449	27.1519	20.7114	13.8643	18.6298	21.2664	29.448	31.4972	14.9675	16.3285	12.6005	34.3829	25.7356	41.7546	26.6032	31.3303	21.1455	28.5462	22.0638	21.3264	42.2282	46.7199	41.2425	15.3254	41.8026	37.2564	50.3477	24.5856	13.692	28.9534	43.7221	9.81338
ASB7	92.9649	55.525	89.0066	76.2423	77.3477	77.2081	64.4483	79.5061	70.0506	81.2635	39.2768	44.2204	59.1396	71.35	66.696	59.2072	49.1515	72.9585	63.7009	65.4567	63.2113	61.5079	70.3624	97.7619	70.0454	74.2331	82.5338	44.3623	75.8245	64.1686	64.2209	85.9074	66.7478	56.0806	66.2096	76.7265	56.8853	75.1596
ASB8	300.911	239.596	266.863	270.059	249.335	254.417	299.595	270.656	157.759	268.925	263.116	226.908	224.733	261.696	287.049	301.231	280.448	292.859	275.364	280.796	259.904	221.756	277.537	317.864	275.338	267.292	224.525	182.938	307.034	274.313	296.198	280.349	180.317	190.559	242.939	174.566	286.643	256.342
ASB9	27.5967	19.9962	26.7095	13.8311	30.202	43.2616	20.3381	47.8477	16.8135	11.8825	32.6264	34.274	11.0749	30.1508	19.9783	32.7863	21.8028	15.5451	21.765	39.038	11.2492	25.4771	21.2678	41.7784	23.3269	31.4085	8.33816	28.3596	17.4823	22.5747	29.8034	50.1146	19.6346	25.9891	17.5818	40.5902	18.9563	33.418
ASCC1	391.549	391.774	305.537	379.442	362.286	327.986	276.862	274.858	285.156	409.744	325.297	315.285	276.059	284.321	300.824	346.225	365.617	360.513	275.811	316.093	269.449	296.85	362.194	338.251	374.135	333.541	286.931	243.673	337.953	298.618	413.657	349.677	216.497	281.44	318.102	298.206	287.477	282.759
ASCC2	141.649	146.506	120.958	40.9164	188.054	107.554	99.5249	84.8763	130.257	120.089	119.318	135.578	125.832	133.254	120.54	146.071	140.854	120.078	129.971	144.028	136.307	137.04	101.232	69.9085	174.73	106.944	109.091	138.336	157.798	78.1283	81.4919	99.7001	131.052	71.2018	92.043	114.059	108.015	131.607
ASCC3	84.6421	137.308	104.046	82.263	117.437	70.4914	66.4891	75.8095	78.385	72.3815	110.429	121.744	91.0562	113.149	111.061	123.357	105.105	68.5796	76.7377	89.6591	98.5762	105.227	66.6897	77.911	65.3387	75.8195	61.7649	61.6517	91.9741	74.7094	96.4384	71.5217	107.272	88.3815	74.6369	85.9798	89.3507	93.1546
ASCL1	9.62861	3.73105	8.04619	9.38694	8.53238	16.1558	12.8514	12.4568	18.7648	14.4782	4.44738	16.3628	4.02915	6.93826	13.3473	9.85447	6.95893	19.0184	15.6281	7.33189	15.4454	8.62809	12.9052	6.87579	5.55049	4.59069	4.42448	10.878	6.99371	3.12	4.14574	7.46792	3.36953	3.38144	16.7893	8.83578	13.3677	14.2385
ASCL2	0.858968	1.6772	2.50957	4.80685	21.549	17.477	5.95018	2.59847	4.19339	4.0449	4.63524	3.69265	16.3404	2.58982	3.56455	2.17039	6.4904	2.75949	10.1498	1.59212	3.54833	1.8929	1.34368	1.55882	10.6303	2.79219	3.60357	11.1548	3.66632	5.70248	2.89178	6.32933	2.17397	12.4225	2.21572	12.9491	9.96292	4.2525
ASCL3	5.86456	2.95521	4.97432	49.5418	1.99767	39.1782	5.90771	2.27836	5.44971	13.3801	44.888	6.15819	8.69234	9.08726	15.203	22.998	9.54767	2.65799	2.35002	19.273	1.43863	2.33906	5.45597	1.53419	13.7553	2.04603	2.37767	6.58816	1.47606	5.4736	12.8285	18.5001	17.2797	14.3874	3.93268	40.483	3.11782	5.07156
ASCL5	4.66944	1.9084	1.74818	6.89883	2.72208	7.77205	6.97026	1.69078	1.14101	1.43286	1.64332	4.71133	4.49652	11.1418	2.03751	4.46792	5.25769	3.03975	5.25161	4.59004	1.65601	21.1898	4.89728	1.36778	6.55331	1.42601	2.26244	2.71228	2.85315	4.25036	5.5155	2.02725	0.99593	2.95643	1.93654	8.42412	6.32759	6.8223
ASF1A	238.018	244.684	332.144	322.16	316.484	326.72	291.833	312.352	310.074	340.272	314.853	334.043	236.507	249.551	263.603	300.417	271.731	278.013	197.002	236.537	257.329	295.259	309.811	281.973	247.922	239.968	224.206	119.064	248.844	270.031	276.076	283.124	208.709	253.576	251.559	296.231	289.72	264.551
ASF1B	7.88095	4.04249	34.8978	10.7561	20.6797	16.3036	35.0284	31.2325	39.0221	2.26264	6.93119	31.7296	24.3187	25.928	7.65379	23.1122	18.1224	5.35135	2.85709	5.08064	5.87325	24.3215	18.2519	26.3314	7.87043	12.0122	2.06258	10.5233	28.1961	43.8562	22.5222	5.02888	13.6941	6.98191	11.8792	23.7242	21.2033	52.4593
ASGR1	5.66174	1.38368	3.73112	2.17546	5.256	3.12269	2.88862	4.34456	2.03465	2.32465	3.92113	3.5794	2.51397	1.56569	3.00344	10.8916	2.02009	3.91786	3.38342	15.9017	2.22434	3.69265	2.25019	2.34945	4.35664	11.1417	1.60991	4.57559	2.17247	1.49654	1.43158	26.3558	3.31993	2.29599	2.7922	3.05301	3.24438	2.21959
ASGR2	7.6078	40.6107	2.87622	32.808	4.84728	13.1233	6.51816	9.18307	3.47772	6.92668	4.58293	7.65891	11.5504	5.49738	3.89002	7.45452	6.78055	3.51575	11.2218	10.7384	3.95894	8.22653	4.40243	6.06351	2.78264	2.5673	19.5196	8.26636	8.56627	6.06177	6.37422	2.16299	4.94056	5.1107	3.40114	8.26753	6.74872	10.7032
ASH1L	295.554	328.785	321.544	318.532	262.495	279.187	277.95	301.171	277.888	276.191	293.146	244.227	359.738	257.011	309.143	232.707	327.477	288.526	377.261	249.197	375.887	279.64	331.006	269.621	360.325	248.232	391.781	261.523	302.247	297.326	313.055	248.287	319.424	238.945	346.185	244.873	313.253	207.378
ASH1L-AS1	78.4556	62.2135	62.1977	25.3819	37.7968	64.5378	55.5734	94.0862	34.055	38.2573	66.2858	76.6237	63.0565	74.336	61.1741	80.9159	76.7776	60.4242	48.344	45.7959	57.7149	57.8479	101.578	107.49	48.1154	61.4489	118.925	87.0084	66.7024	132.867	67.6792	58.7242	49.7334	53.9418	71.1134	73.6542	117.78	67.6935
ASH2L	350.521	279.604	449.185	305.043	465.026	377.741	398.564	395.558	339.304	355.563	318.771	363.854	253.185	351.942	406.121	293.919	376.596	316.927	349.266	289.783	340.044	344.309	403.455	306.128	352.142	305.991	364.672	271.046	429.436	392.062	423.195	317.251	354.49	360.871	369.87	352.809	358.947	320.823
ASIC1	9.88476	12.8131	7.9241	7.12926	9.64255	8.36053	4.65384	5.45778	4.95881	5.73498	8.347	8.18713	6.81996	7.26949	19.9884	2.14482	16.9654	5.82472	18.4813	5.89082	11.547	27.8881	9.39893	12.6124	16.7998	4.42667	8.72231	6.31641	10.6892	25.6579	7.17888	7.32843	22.484	25.7934	19.142	16.956	17.2835	18.7543
ASIC2	11.8736	35.6993	16.1876	4.43721	32.7796	4.46985	6.94394	6.12834	9.76621	14.6554	9.91027	24.7925	4.03431	15.1187	9.43888	25.399	10.9487	6.79016	2.03284	5.79143	21.996	4.49305	5.33119	29.2482	2.03746	10.3495	4.24387	54.6601	7.22335	3.96223	6.85144	6.02276	7.28019	21.4147	4.89985	9.74882	3.02975	8.91143
ASIC4	12.256	37.7825	12.983	61.3237	22.5323	54.2503	69.5421	22.5324	11.413	40.9316	2.88735	25.7999	5.18646	15.8947	16.4814	18.7516	22.9607	37.3968	10.8802	24.9872	13.0836	13.1612	12.0979	12.4887	31.157	14.4064	22.1239	47.5625	47.2782	13.7806	14.267	40.4736	12.5353	5.72178	47.2447	13.8213	27.1006	33.1106
ASIC5	13.4807	0.717526	42.2675	3.75893	14.333	2.00794	23.649	3.6588	4.52849	2.98911	12.6758	15.8297	17.731	4.32696	15.2623	25.1839	1.5036	2.09299	6.93634	2.68809	19.2357	8.05048	2.29528	27.4921	1.16098	9.87345	20.278	52.1401	17.0167	13.5594	4.65272	5.11313	1.30116	5.06591	1.33538	29.6342	5.91482	1.555
ASIP	26.3081	6.39718	45.2269	35.535	3.57706	10.7966	3.05306	6.00301	5.56171	4.87694	9.57416	4.98504	1.40953	3.65612	9.1405	6.34718	17.5479	3.71249	2.43012	4.32771	4.18577	2.7308	16.829	46.2122	9.57022	47.0256	9.85593	29.7227	2.73766	6.0225	30.7586	4.54648	2.18125	3.44273	3.69547	19.3665	9.67408	6.54225
ASL	85.886	51.4824	55.3905	89.1387	108.061	82.3018	82.4135	95.6603	70.9631	98.2537	96.8686	95.1047	78.2089	92.6162	81.8253	119.827	81.1716	76.4849	72.0521	76.5309	61.7183	55.9328	88.2294	106.471	95.5623	91.5047	96.3071	71.3134	97.5867	137.696	83.6463	90.4334	108.643	114.937	91.5563	72.5359	91.396	96.5822
ASMT	3.14623	1.27018	4.28605	19.4755	5.51277	4.30159	7.47177	4.99489	14.8494	3.87177	6.46311	4.54623	8.2192	2.03683	1.48753	2.64736	2.42413	10.4938	4.76318	5.77632	3.5568	4.70684	2.93464	2.2113	2.65161	4.1936	4.32004	9.88832	13.0304	10.2068	13.1645	3.49818	1.88508	14.4914	6.60106	12.3296	2.31271	6.8606
ASMTL	303.027	301.376	286.346	286.457	287.045	284.883	326.236	316.603	229.388	242.188	301.195	340.465	228.778	297.148	293.053	321.139	211.515	236.11	257.532	292.741	305.298	365.837	310.366	339.479	268.89	309.99	276.567	248.324	202.587	228.896	258.09	305.461	210.635	216.711	191.654	207.548	198.164	176.435
ASMTL-AS1	22.6385	6.67617	20.3907	18.0702	16.8818	32.5356	23.6902	19.2905	21.5406	22.1638	11.7777	19.3251	14.1672	14.1046	18.6389	21.4064	18.7669	30.1115	8.9512	20.1381	15.6144	31.2461	22.803	36.7547	15.1662	22.6685	17.2241	19.0895	20.6937	19.8326	12.7116	21.9498	24.6834	21.4308	10.7811	17.3483	19.7496	18.1244
ASNA1	348.493	309.636	355.02	308.033	372.575	295.862	264.769	238.438	255.92	316.108	338.364	327.967	272.501	324.611	326.71	341.011	281.178	232.935	195.073	260.908	327.042	274.642	332.99	345.928	376.212	328.153	320.9	251.783	318.402	363.501	435.364	463.265	324.027	229.074	329.827	295.408	350.967	304.964
ASNS	94.2622	79.3447	45.6529	82.1071	78.5217	48.2217	44.3173	66.8979	42.7292	55.0346	46.2466	54.5206	89.2082	65.753	83.4677	102.542	36.3322	42.9339	43.9215	35.8491	138.174	176.145	58.123	58.7279	55.8496	51.0933	190.707	256.255	57.9216	68.5033	44.4342	45.8538	83.7385	55.1532	84.8544	46.7277	74.3562	110.075
ASNSD1	415.408	494.038	443.586	489.82	381.028	414.313	322.848	334.624	395.474	428.457	446.209	405.831	407.586	479.895	430.722	527.258	450.753	608.54	418.475	455.269	426.11	477.375	447.104	529.883	411.521	416.058	388.418	434.742	362.448	469.139	438.232	427.65	397.388	540.941	493.05	652.088	500.799	450.359
ASPA	7.22336	7.15774	12.4905	16.9536	19.7361	26.3156	7.48904	34.3142	14.1645	18.3953	4.05574	11.4295	55.2597	28.9137	3.36008	3.27282	37.6549	22.9647	23.9967	16.5212	17.5042	6.67629	30.4121	23.7825	5.58739	9.16163	3.6345	17.2079	22.6354	23.9783	18.0027	35.8003	31.2324	43.0981	28.8117	21.4409	13.3021	18.9096
ASPDH	7.99539	16.6781	66.1384	49.8827	78.5027	7.283	10.817	22.0608	21.4397	54.0813	9.98747	18.6036	13.2744	2.98136	17.7385	40.3596	9.16337	15.216	40.729	49.6945	23.6186	28.1323	14.0935	45.9505	29.665	9.40794	37.0913	16.8503	37.375	29.3522	32.793	35.7975	4.39405	41.5281	24.2702	12.185	22.5023	83.6546
ASPG	11.4535	17.7128	13.1312	6.10675	8.22012	15.6324	23.4381	11.0035	25.5781	20.3688	5.82728	19.438	5.98269	6.53896	24.7827	8.93907	13.3909	12.5842	11.0716	11.3884	3.98982	15.0607	4.68753	6.92982	12.7736	6.75306	17.3303	32.1051	6.3225	6.97531	16.6407	14.1381	14.2489	9.06139	14.9671	7.20699	9.18887	12.1132
ASPH	204.417	204.971	181.228	140.092	137.505	141.985	160.56	160.862	135.43	151.295	165.289	177.355	138.468	149.532	141.956	170.658	163.808	180.515	157.111	155.184	137.95	173.812	164.506	172	140.221	138.574	121.496	120.118	150.831	178.839	167.479	151.883	187.044	179.09	132.854	155.162	182.683	207.442
ASPHD1	34.9868	9.86185	22.7169	11.5943	19.3209	14.42	43.295	25.7151	8.09483	11.4436	6.1595	6.24999	13.4227	2.92464	3.5974	3.12968	19.0215	3.96727	11.8339	13.5518	17.2101	18.0681	20.8844	2.59364	14.563	4.45781	11.3902	30.2898	10.7965	21.2969	6.18816	35.5335	2.01219	3.41924	15.6319	8.44734	13.6355	25.0549
ASPHD2	17.7165	11.2372	40.3633	10.2166	23.7157	3.48778	29.8459	22.7979	13.5786	5.91229	20.9344	8.85502	7.08503	13.1306	17.0921	14.4966	16.441	16.2459	22.8942	10.3479	16.4847	22.0516	15.9131	13.8303	13.1288	15.1199	12.9475	11.6611	17.681	15.449	25.951	11.1581	24.0493	4.44719	22.1846	22.0705	11.787	4.31106
ASPM	8.82882	6.03936	3.42202	3.20132	12.3408	12.2501	9.77983	8.14169	18.2178	8.94525	5.92069	9.00641	8.53269	10.7867	5.81836	6.95072	9.84834	9.00836	10.6157	8.63384	9.38413	5.20442	8.19843	17.7297	9.12105	9.00914	1.48496	7.25118	17.219	13.7844	8.62129	9.03927	10.6741	4.77884	5.58266	15.0801	7.39967	4.71513
ASPN	1024	1072.99	410.289	533.556	505.168	344.812	409.024	612.208	2571.33	785.198	912.864	1225.18	2006.7	1312.66	872.859	1366.89	587.956	255.965	347.137	974.486	936.001	974.227	547.254	1055.28	1463.36	1120.62	307.109	329.355	838.72	571.27	449.47	665.091	469.484	313.835	123.575	125.998	543.412	302.48
ASPRV1	39.3029	41.0324	15.8582	20.2358	54.3541	42.7567	28.6233	48.5245	47.6884	52.6027	25.2773	70.2383	42.8774	51.1117	49.67	37.2885	16.5176	52.0151	28.3173	61.5405	52.1087	67.9248	38.0736	80.1059	28.581	75.1098	3.33615	51.906	18.6693	25.3023	31.1294	19.4736	27.3132	52.0204	34.1063	38.3169	31.4769	50.5132
ASPSCR1	31.2451	53.4491	46.2547	27.5649	62.5385	49.843	19.0682	38.0122	27.8398	15.7635	32.7963	35.3775	30.0585	52.5178	54.5145	64.613	43.7857	64.9635	44.438	62.5901	16.3336	61.8882	38.5498	72.971	36.9711	76.4277	32.9575	13.6669	47.5537	44.622	52.9772	22.9983	42.4188	66.3095	28.0089	43.6762	32.92	80.8873
ASRGL1	64.9645	58.9718	50.9138	97.448	29.5212	16.7087	9.13716	34.6821	23.241	39.1846	48.4157	48.7784	57.82	58.5766	67.9168	52.31	57.7812	44.2683	78.4512	39.9765	35.499	56.1795	18.1142	54.3727	51.6347	41.5857	233.059	131.037	100.219	68.5262	104.136	84.8616	138.398	98.7097	86.9031	64.5018	83.642	102.474
ASS1	420.457	401.159	413.987	449.737	224.313	178.58	286.388	391.111	278.17	283.634	233.559	216.757	356.475	380.173	315.488	365.955	325.442	336.995	209.47	367.741	246.642	308.621	284.18	332.31	520.095	553.589	636.894	413.686	478.692	546.553	421.653	396.48	368.131	437.015	638.225	604.658	547.557	549.879
ASTE1	40.392	36.8129	44.1153	7.80134	37.2587	42.6281	26.3839	33.1062	48.3073	42.7856	33.5505	66.4281	70.5023	54.0626	63.7224	52.3099	53.8566	23.3888	64.9679	55.3235	44.4339	36.8237	55.2402	34.0173	62.9175	35.5591	74.9065	30.7335	57.5114	27.3667	55.7358	40.9211	39.2021	51.8025	84.6695	42.8747	49.9703	45.8645
ASTN1	34.5571	12.1417	9.72275	15.6934	19.9596	31.1049	25.2863	18.2905	8.56589	31.0176	22.9755	26.9136	30.857	28.6536	31.42	1.92706	24.3918	11.1472	12.8503	14.5078	23.1207	24.9818	22.3552	30.2321	4.3481	7.62253	0.791932	7.26094	2.12926	5.30948	3.99116	12.5251	9.07654	22.4778	20.2911	9.05609	17.5979	12.2325
ASTN2	12.4841	13.2956	10.7945	13.4703	27.8687	27.6116	14.9488	32.5074	30.2797	20.6432	30.0238	18.1675	19.0863	19.6846	12.7695	8.14845	10.928	19.5903	10.1652	16.5423	17.5002	23.9461	28.6932	44.8439	17.3476	29.3902	8.7371	7.46711	14.4469	18.7023	13.3926	21.0994	22.529	33.4784	20.6443	22.5065	26.6681	14.6729
ASUN	332.634	452.523	308.095	277.056	423.212	351.119	228.475	261.116	340.011	361.225	326.113	377.704	270.877	342.017	284.772	370.849	338.449	417.78	383.312	372.475	266.221	312.996	282.356	302.632	324.287	333.795	252.24	169.195	241.254	294.008	274.434	321.781	253.745	314.114	347.13	353.281	332.272	275.002
ASXL1	70.776	63.0394	72.2734	73.0634	76.0264	79.9484	71.1614	82.3316	68.7742	65.5242	74.5128	68.8902	81.3571	70.4396	79.0998	54.9161	82.5381	60.5614	70.6617	74.29	76.7216	75.2897	72.3774	70.9387	83.0229	55.0627	82.6672	84.3719	95.927	71.6936	75.1399	85.5852	85.4048	86.9306	77.7471	92.5439	76.6945	88.5742
ASXL2	130.91	153.545	133.597	117.084	127.704	135.848	137.761	125.493	124.721	125.815	111.212	111.458	145.161	130.489	150.602	120.063	144.515	127.126	172.503	132.87	140.786	153.934	147.009	145.184	154.98	144.811	122.481	142.985	164.267	116.015	154.461	135.606	140.574	139.598	139.142	121.448	143.121	140.493
ASXL3	16.4935	35.2546	17.9611	16.9179	49.6163	26.6148	43.4575	23.9923	22.4071	34.6495	32.2175	27.5119	23.3549	21.4973	14.0247	16.7864	25.9925	27.8029	23.0352	26.8304	34.2442	34.8904	30.9682	31.1534	21.0653	18.7957	34.3652	29.7729	32.771	22.7815	22.5155	24.5598	29.2922	27.2438	30.5386	25.0709	29.8644	13.7083
ASZ1	4.26205	0.259114	23.8516	11.5063	1.24547	7.48452	22.3132	16.5506	0.727848	0.420838	13.8194	0.839119	0.586694	3.29314	0.391421	2.88191	0.684253	12.7838	0.877792	0.433937	0.634247	17.4558	1.44618	1.25644	10.1295	3.80428	9.72985	2.11576	10.4734	5.39363	1.44916	5.11762	1.75046	10.72	8.34229	1.76129	0.460769	3.10376
ATAD1	944.834	1018.79	992.602	975.229	960.671	995.02	970.34	1120.53	922.265	1017.55	959.575	1094.39	711.203	995.956	890.488	926.209	1043.43	1080.13	1020.31	906.971	842.582	1022.61	1127.55	1144.81	1039.65	1032.41	1058.13	1212.38	793.057	963.811	1158.45	1123.68	860.514	1024.42	1067.51	968.155	1078.94	1006.81
ATAD2	99.1472	135.793	107.726	107.279	123.187	144.346	90.513	77.7327	170.811	222.927	64.9487	68.7044	116.866	153.735	101.566	120.655	125.941	108.275	106.954	112.68	92.813	98.5052	169.885	165.82	102.107	93.5361	55.8444	66.5789	132.578	145.359	98.1754	105.2	80.0869	73.3776	82.2768	86.6912	75.4068	60.3637
ATAD2B	26.6614	29.0167	33.7422	22.7192	28.9158	45.595	37.7456	40.2148	20.1161	39.9673	34.3607	30.1454	31.1294	23.3302	29.0745	20.3599	26.4128	33.2508	38.2504	21.7913	29.3906	29.7228	30.1571	23.5265	34.6836	27.3953	25.3203	38.053	20.9729	28.1961	21.1653	29.856	22.7665	25.9396	24.1628	26.4926	30.7995	27.3913
ATAD3A	98.7023	52.3832	54.6193	76.9408	104.19	93.8929	77.9233	67.7539	77.1399	34.5454	86.7163	47.2789	26.5833	71.1963	90.1948	70.1974	84.2113	101.46	32.7785	97.6633	33.4841	110.121	47.3312	89.1303	20.6501	75.4832	52.7517	73.412	50.0616	68.6086	63.7648	62.1998	18.7131	62.7059	48.894	91.1471	30.7729	72.0171
ATAD3B	34.688	29.0517	70.5397	54.5235	56.3696	43.9633	51.9793	60.7458	45.0618	48.4819	44.9263	53.6451	26.4289	51.9592	46.0119	55.6092	41.7324	66.8065	38.5352	53.7194	51.8996	55.0695	47.1488	45.6688	23.8069	58.0772	47.2402	66.4866	47.8314	51.3973	50.5515	55.9284	45.8926	50.4988	49.0352	55.7605	50.7054	60.4786
ATAD3C	14.2717	5.15608	37.8988	51.5144	19.1624	3.55336	28.323	43.3953	66.3323	10.9558	5.32332	13.3547	4.22762	3.93693	10.3941	12.3494	6.48828	12.3301	14.4382	24.3227	23.225	6.42549	14.0064	9.45961	34.2392	19.382	21.7771	35.5317	21.1239	10.1281	9.5561	8.14474	5.84153	33.5833	5.10748	17.9483	34.4997	74.6571
ATAD5	17.0348	32.2527	23.0051	17.4332	13.9361	19.5138	7.12307	40.9453	5.7438	29.6772	13.9811	38.4491	27.4835	25.5966	21.3299	26.9437	20.5568	30.2952	20.5216	23.1788	34.9748	15.6686	31.7124	31.8803	28.3795	4.65109	10.8486	37.7165	11.4912	11.8121	18.5052	31.195	17.816	18.2479	21.461	10.0695	22.3144	25.0374
ATAT1	34.8995	23.4915	11.0807	12.6817	2.40584	46.9797	28.5085	30.3737	26.8942	19.6445	24.0986	25.6644	19.774	44.6102	31.9145	22.4875	28.5956	37.2517	25.1518	26.8415	31.7792	24.098	32.9588	41.8482	21.1748	34.1554	22.3583	52.416	25.3346	19.6915	25.6903	7.73583	28.4032	7.96272	31.876	52.8544	33.7293	58.1601
ATCAY	8.95685	35.005	5.69815	2.76701	6.91074	5.88096	3.92697	4.51566	3.79847	6.73837	2.31526	5.68419	7.5276	23.9468	10.7961	6.80778	3.92118	6.58297	3.57256	2.19644	2.62417	14.0185	9.42875	19.5735	2.41049	31.9101	10.3076	8.23698	9.55625	9.16424	5.09388	14.5852	8.03299	12.2127	14.1184	23.0638	8.41177	7.22466
ATE1	135.484	135.692	142.872	112.582	139.619	118.127	127.461	145.077	134.987	174.2	139.594	134.666	97.066	145.944	138.718	147.526	126.258	141.786	124.411	112.331	126.012	152.714	149.007	198.807	127.005	135.446	128.187	129.067	141.512	131.363	120.385	135.706	141.01	147.405	116.726	115.84	140.302	111.558
ATF1	104.362	151.529	141.627	123.593	132.553	117.529	112.555	132.801	170.218	209.742	190.489	185.259	123.763	144.054	95.8909	155.207	110.597	148.293	106.846	164.052	93.7821	116.736	109.949	103.581	101.413	105.768	146.908	187.524	129.087	166.934	152.873	191.012	128.916	174.657	133.092	158.126	125.927	138.106
ATF2	127.013	149.646	130.109	122.796	116.637	83.7143	122.139	138.556	111.372	144.512	120.997	152.037	85.2259	169.525	107.798	174.236	109.456	166.677	105.316	112.456	84.4212	160.413	127.804	148.609	83.2577	138.49	95.789	83.4414	86.1945	151.701	105.151	108.865	105.08	122.353	135.415	116.361	129.917	98.7266
ATF3	103.298	72.3466	151.709	87.0585	115.592	95.7724	89.6205	117.439	106.837	81.0425	96.1466	80.3894	54.1495	70.383	56.5948	91.748	77.8811	121.831	58.0631	67.0878	109.462	78.8208	90.496	123.682	85.4761	113.014	172.633	193.954	83.4562	94.7538	112.372	200.139	164.449	285.021	131.816	191.243	136.988	501.457
ATF4	1028.29	780.543	1240.08	1199.17	950.5	1112.87	970.909	1030.66	983.017	831.05	1131.18	913.749	925.419	940.318	926.528	949.015	980.89	942.083	1027.03	1015.12	971.895	937.28	878.231	929.708	1365.24	1023.23	1714.8	2138.18	1238.38	995.019	1431.07	1278.6	1471.85	1245.3	1605.9	1466.43	1117.15	1384.72
ATF5	20.1899	24.4858	20.465	22.6094	27.2637	19.6708	29.5534	27.1043	35.8007	26.1622	26.214	29.6764	20.5919	19.6185	20.9465	24.3655	24.3649	24.0206	24.2786	28.8652	18.578	24.818	18.0395	28.8629	32.5446	33.7479	29.4195	57.301	28.6619	20.4495	19.5912	24.6744	25.0814	33.979	21.6094	32.8212	19.0812	44.6839
ATF6	172.419	190.626	193.336	154.871	155.434	189.562	187.541	152.418	151.949	166.139	159.864	174.274	182.2	189.008	170.115	179.91	178.224	171.052	190.464	175.407	169.895	162.129	182.417	184.516	183.246	185.491	184.925	199.47	205.37	181.902	137.089	168.751	199.283	161.539	170.296	176.162	195.367	165.323
ATF6B	13.2917	40.2895	26.2277	18.2879	17.241	44.9911	17.9048	19.9369	15.9282	30.5093	15.0526	31.6955	22.376	27.9181	12.3769	20.5774	19.9406	33.4556	12.1164	19.04	17.1989	17.32	14.63	24.0791	21.6205	25.7184	16.947	21.551	17.0167	25.835	43.5339	16.244	14.4058	23.5802	9.46008	35.4167	17.2767	14.9319
ATF7	78.5626	84.6848	80.2208	76.9715	81.7154	66.7398	102.893	80.1872	58.9173	73.0729	84.128	70.8258	63.5392	80.3091	73.2325	80.1992	69.0937	71.0657	81.5384	85.9549	64.988	69.242	73.9036	86.6096	88.9176	65.7361	78.7934	105.769	118.342	118.754	105.719	110.854	76.4141	86.9119	72.643	57.2137	146.195	105.756
ATF7IP	172.28	224.025	180.976	221.794	217.466	254.469	253.215	212.124	237.72	242.214	230.532	232.843	228.482	191.086	182.388	137.823	207.077	161.07	231.521	167.998	203.455	196.6	230.984	194.559	197.746	175.614	130.549	149.481	194.336	211.666	187.846	216.473	153.832	180.606	155.641	188.725	170.405	115.837
ATF7IP2	158.944	149.239	157.481	128.761	142.23	137.887	167.779	117.586	122.673	149.842	117.07	148.483	96.0915	104.107	124.087	155.797	103.536	102.475	104.408	121.133	125.104	128.36	126.746	131.456	141.817	131.274	200.525	138.899	282.932	197.694	154.436	164.919	156.049	128.964	144	123.439	180.653	129.064
ATG10	38.5397	46.0552	41.6526	28.2926	24.5006	26.0324	53.5609	40.4069	41.4249	39.4272	50.5408	54.5341	27.0673	30.4468	24.5018	41.6453	26.5963	27.9514	30.8137	25.4837	25.6397	22.3886	36.7966	41.3048	36.7077	36.581	23.3525	33.5993	32.3907	35.7824	38.9019	36.4817	40.2705	44.8179	26.9525	30.1323	38.6497	24.9394
ATG101	114.816	106.543	109.993	107.925	109.192	137.315	93.637	137.733	119.046	98.3369	103.591	125.68	108.869	111.456	104.895	106.67	102.084	92.7891	81.883	105.655	100.482	74.8542	84.552	86.6923	120.164	84.3205	103.61	134.15	91.744	87.8391	123.606	144.766	138.373	140.821	133.799	117.401	118.772	96.6175
ATG12	158.683	180.827	117.109	153.749	131.35	109.015	105.433	141.212	139.548	165.673	150.572	132.42	178.046	141.643	141.816	170.761	141.339	115.052	137.613	123.736	117.936	113.899	128.42	116.197	130.112	108.256	168.99	168.983	114.004	136.234	115.839	121.388	150.117	197.033	119.05	106.078	133.751	112.301
ATG13	176.395	180.852	172.15	161.086	155.701	150.136	140.874	136.82	151.708	140.285	157.317	160.417	140.122	198.435	165.735	164.289	117.668	142.282	125.448	149.924	149.003	213.986	140.847	175.889	153.96	168.615	158.244	94.9536	165.483	145.476	146.873	127.013	136.493	143.269	118.948	136.598	110.592	107.149
ATG14	185.769	302.605	215.263	247.491	283.078	275.047	286.109	260.856	274.437	276.831	345.286	249.911	270.557	253.623	289.647	241.093	312.363	297.774	253.388	271.765	310.691	305.591	289.677	202.653	214.182	222.033	158.194	229.097	216.676	261.668	189.425	231.319	200.74	158.455	207.111	185.712	192.195	136.751
ATG16L1	28.8889	51.006	26.497	15.8619	31.7088	16.3266	19.679	32.1897	15.8792	29.6625	32.6244	21.6078	31.6698	27.7914	26.4757	4.55316	30.6068	28.3267	23.34	8.83033	25.2076	20.2795	14.9223	18.5067	39.1498	10.9867	26.8239	31.0442	11.5285	16.5303	12.6323	32.991	27.5836	21.462	18.5142	18.4982	13.4698	8.34322
ATG16L2	31.3685	40.4881	24.5315	58.5419	32.5537	23.1076	23.7774	35.7619	26.8252	24.4218	35.4086	22.8211	90.5184	27.4524	40.6809	23.885	55.6138	37.7134	60.1649	48.6887	32.4627	42.9601	27.7897	21.8748	57.5762	20.5568	45.9357	19.8704	47.5682	39.7974	45.5748	50.9877	40.0895	23.3691	50.2752	20.7729	26.4941	45.3708
ATG2A	112.234	109.601	157.997	74.4468	108.402	204.984	134.056	139.983	149.925	133.144	175.229	129.402	90.5492	100.127	112.472	74.5091	61.5254	100.673	117.312	88.5172	83.6135	86.079	84.2615	112.52	123.494	119.016	131.395	187.673	130.68	74.6191	77.5482	104.415	64.1423	97.3515	95.8376	94.5589	86.1566	90.7052
ATG2B	97.1391	92.8932	83.5144	118.169	72.2422	63.7745	105.929	103.254	74.3939	100.693	103.717	72.8995	103.303	87.0039	86.4194	73.016	85.8186	85.9652	77.2388	78.7477	90.5858	95.6107	96.2231	89.0405	76.7621	91.172	118.267	92.4643	93.0536	102.438	80.9835	67.6254	78.8747	77.1313	77.3757	71.5137	72.4243	54.2727
ATG3	434.517	528.18	416.455	364.669	426.432	445.805	467.819	449.705	469.766	433.704	530.718	543.761	386.957	435.099	416.033	586.729	458.449	520.834	475.985	463.817	458.681	539.77	450.862	486.365	408.903	486.074	477.293	390.083	468.684	417.878	428.535	443.882	486.208	460.632	430.256	435.867	460.769	367.072
ATG4A	222.406	210.334	259.984	205.95	232.83	220.79	218.251	257.046	167.147	141.889	190.976	205.775	179.377	164.767	163.218	231.326	190.14	198.378	171.215	190.792	225.842	179.247	193.04	176.701	243.139	213.957	284.435	211.088	189.765	161.282	180.062	175.527	240.869	192.435	193.443	168.106	212.415	202.536
ATG4B	101.508	92.3215	132.241	125.358	99.0169	133.238	94.6767	131.978	120.429	101.159	90.6718	120.38	111.048	130.198	170.927	150.825	90.0581	102.665	97.572	102.219	99.2673	110.899	119.86	138.472	107.692	103.926	128.489	78.802	157.234	98.0482	120.089	66.1518	110.173	109.186	79.7142	131.123	131.662	136.559
ATG4C	57.3873	33.7516	13.6053	112.847	45.0566	76.1371	63.5775	48.6585	65.1832	43.8215	37.2414	32.958	59.0258	39.6624	30.3943	41.8524	37.9149	46.5594	43.0701	23.7186	55.1171	11.7694	38.7723	65.1239	61.1157	36.2526	32.8598	13.7826	39.286	29.1946	34.6743	39.0195	56.4113	64.2101	47.9735	47.0255	41.3225	38.4665
ATG4D	63.1401	60.9007	128.066	133.419	131.966	110	53.9362	46.6441	99.567	33.0616	60.6713	93.7933	67.3387	61.166	67.5401	75.5684	71.178	95.326	78.3108	68.4073	98.036	100.329	75.4605	79.7795	73.5393	97.9463	95.9706	84.6166	139.616	105.112	122.672	147.949	95.4398	80.1523	93.3927	108.319	115.174	135.158
ATG5	165.182	158.374	217.482	223.618	179.542	145.444	149.813	174.841	171.786	175.903	181.243	174.531	162.812	156.207	169.43	187.813	168.719	150.496	136.105	159.821	170.35	142.694	142.817	160.551	151.724	165.353	195.235	169.72	188.347	179.17	201.031	168.257	189.298	218.543	174.48	191.858	169.008	200.243
ATG7	44.0931	30.3884	22.1057	51.0097	33.8	36.9242	31.8644	44.7092	36.643	37.7957	52.0662	40.9606	46.6976	35.3666	32.8833	32.5816	35.1171	34.3971	44.0605	37.4911	34.534	40.6355	40.9199	47.5164	33.0764	41.2739	34.4894	57.2133	39.6035	31.9759	41.5196	57.0176	36.546	50.126	30.6875	55.5777	46.5816	50.6539
ATG9A	242.848	182.84	209.876	240.027	210.092	218.563	289.282	178.941	206.421	201.479	222.198	187.499	187.346	314.819	308.314	247.557	274.248	313.573	362.72	289.341	256.742	235.208	220.528	242.755	261.4	431.769	297.121	279.189	284.566	278.911	360.815	242.126	252.451	251.896	291.51	273.999	250.559	162.932
ATG9B	13.452	9.99857	32.3147	26.1908	14.762	18.7328	26.0437	11.3461	2.56384	11.5618	4.9739	9.23858	7.37722	4.02407	6.33264	15.7834	15.8383	7.83069	13.2675	8.96808	5.42734	13.172	8.76513	3.33771	17.4422	7.49413	3.58807	24.2978	9.83022	13.3747	15.0766	17.4094	11.593	2.98613	8.65394	17.9055	13.2729	5.10242
ATIC	295.559	272.041	262.421	243.579	297.399	336.717	287.647	278.086	284.007	297.356	397.519	397.083	310.856	362.791	287.932	269.081	349.036	382.543	273.642	265.498	320	387.626	308.709	373.365	290.413	374.657	372.186	339.899	372.743	379.711	334.463	293.426	233.921	357.499	331.747	336.116	356.123	303.477
ATL1	56.0837	74.4936	54.9804	56.4801	55.4985	44.6876	49.7611	64.2406	79.6854	73.1834	83.4473	58.257	73.1762	66.3838	69.061	50.4172	47.0624	50.3303	72.0876	62.7131	57.7333	71.431	50.3528	55.7944	65.993	49.1676	41.4104	59.5309	47.2467	56.8052	40.4209	53.5627	52.8704	81.3304	50.3588	59.1655	59.6329	103.592
ATL2	118.949	98.824	132.539	143.952	106.914	78.9292	94.9193	104.961	133.375	159.414	141.967	121.843	89.8957	125.918	111.504	126.522	99.9003	123.546	126.314	137.887	97.3629	126.889	123.268	129.326	103.576	122.503	138.977	125.196	96.5594	131.093	109.389	104.59	108.678	178.516	128.153	174.927	101.186	104.053
ATL3	134.492	129.016	107.356	163.973	136.274	100.098	132.881	144.339	112.678	132.125	123.744	118.836	147.601	115.821	152.047	109.236	167.564	97.6266	132.731	127.92	136.15	78.5851	137.644	71.6288	195.658	138.288	172.774	153.759	173.414	152.425	120.848	145.291	200.762	172.966	125.596	173.497	138.328	159.257
ATM	63.9988	83.6496	74.5878	70.6915	73.0445	62.7268	70.7389	68.2037	72.037	90.6864	77.9796	70.1117	86.1181	73.2896	64.0467	63.7841	73.5396	74.4558	63.824	75.6897	55.1736	64.4382	55.8163	68.4627	69.5138	65.1354	44.4254	47.5365	60.1916	59.2082	54.576	70.9168	47.8629	53.5016	39.219	62.9182	52.4342	48.9152
ATMIN	189.292	204.259	225.56	169.042	198.922	179.798	155.448	181.785	168.698	160.069	178.476	182.551	186.665	191.857	197.065	193.091	169.944	139.098	169.521	167.296	192.63	204.384	217.408	212.759	190.662	181.569	202.297	165.287	198.099	162.4	179.808	150.189	170.351	158.973	174.192	147.457	204.834	168.063
ATN1	45.7923	26.8402	38.1067	45.8224	46.0729	36.2186	46.1516	54.0302	44.5762	25.4348	35.0194	30.5035	20.0851	22.0204	37.685	21.4646	30.706	27.5929	30.8416	27.1874	30.7149	27.6574	33.4793	38.9692	39.4212	28.7349	37.2403	29.0661	17.5281	37.0988	38.1983	42.2941	35.264	29.1069	36.6642	40.9761	20.4939	35.0123
ATOH1	18.987	4.32655	11.5661	2.08749	12.7197	3.74567	15.0298	47.3471	4.70293	21.9355	29.9652	21.8317	2.8164	13.1521	5.6575	22.0807	16.0519	10.8803	8.01119	29.5649	10.8844	14.8879	18.5644	39.1253	16.5261	36.093	15.4972	4.86563	25.9427	7.71794	33.6831	7.98532	17.401	33.0618	1.89197	19.1876	19.185	33.1849
ATOH7	11.3395	7.36129	7.40593	1.22017	10.9879	4.4821	1.11939	11.7939	11.2295	9.83993	10.2279	7.12253	10.4358	11.5833	13.8354	7.45107	16.238	9.77279	11.3963	4.35074	8.19909	8.06826	9.80887	1.17079	1.41283	2.59789	7.91386	41.9164	12.8778	12.1587	6.1585	1.53626	12.4737	11.0248	10.1988	10.2362	11.8409	7.21084
ATOH8	87.748	99.5686	70.3894	81.5809	59.1984	90.3248	119.932	72.9754	73.7259	98.2632	73.3976	88.0176	74.0879	85.13	108.872	61.1806	98.9729	97.743	89.0931	93.0372	87.799	83.8435	79.5227	98.8885	85.791	80.2159	76.8031	81.6681	60.2222	50.5012	61.4447	36.6429	56.0947	61.4053	68.74	62.0606	48.2789	34.3135
ATOX1	298.439	194.092	228.511	203.852	168.429	124.621	142.18	135.049	187.588	201.051	207.896	168.726	201.822	224.826	214.123	308.348	175.741	217.909	223.377	253.833	275.791	258.062	190.55	231.174	228.803	301.286	362.94	280.099	233.933	234.353	232.154	149.404	338.45	171.072	260.525	184.516	291.4	307.055
ATP10A	33.7166	27.7209	15.4301	20.446	43.7368	77.351	35.8131	11.2515	27.4353	21.8758	18.6626	24.6032	39.5696	22.7399	30.2921	21.9526	32.6114	23.2094	35.1904	29.3603	23.9629	23.744	43.8109	21.9416	29.1296	25.2879	15.8553	18.3115	46.8764	48.2091	19.2748	28.3228	25.0268	35.7286	19.3041	17.0191	21.5604	34.4074
ATP10B	31.0575	27.6576	48.4769	31.6949	37.0838	34.1014	20.4945	32.7811	22.4214	33.6659	17.6874	37.226	22.2331	31.5737	47.4571	26.2199	24.3167	41.7908	18.2755	29.1624	38.8547	36.9795	30.5464	35.9014	35.7858	31.3956	35.4525	23.3325	63.5323	25.3422	39.7749	36.0476	27.5204	19.7478	30.2275	21.0737	35.676	15.5264
ATP10D	269.716	285.697	149.4	228.838	208.522	207.248	230.468	257.873	285.528	273.034	152.816	149.791	294.11	195.551	174.943	133.179	235.447	161.117	212.564	202.112	245.068	177.362	171.343	189.038	295.956	249.106	199.741	161.4	168.656	182.604	107.3	156.715	130.406	124.269	121.026	74.292	79.905	96.8648
ATP11A	211.216	176.207	273.891	177.622	232.533	256.029	228.586	213.031	221.044	241.883	235.173	216.431	164.33	175.46	206.187	172.742	193.742	245.116	207.026	152.915	211.522	167.046	228.282	198.749	138.296	166.596	236.858	285.337	171.457	165.735	204.944	187.439	232.486	280.324	205.826	219.565	215.073	163.606
ATP11A-AS1	4.19735	6.36706	5.38357	7.52151	16.2993	14.9	4.47275	5.63791	5.99365	13.4866	6.74544	13.6693	4.53738	5.40355	7.6215	3.9521	4.93826	3.78718	16.6697	5.13206	7.14634	12.3379	11.8397	4.63198	6.71805	7.7389	11.0434	7.48097	5.08562	4.3897	6.30295	4.49667	7.43538	3.29152	9.41617	14.5809	15.6846	11.0476
ATP11B	45.4474	69.2099	76.3159	56.9462	58.8388	60.8228	52.3263	53.1406	71.9158	81.4617	50.5425	55.261	52.6101	56.0756	41.8382	70.0152	59.0599	60.1515	58.3973	53.6648	49.4572	60.1277	63.0413	53.8506	53.1633	55.0843	63.3319	64.7203	39.6813	62.1484	44.29	49.9443	48.4144	80.1879	72.6309	77.8519	44.4594	54.2061
ATP11C	52.8871	51.6226	34.1293	69.7635	30.5241	47.8268	40.8363	50.5155	37.0463	40.1632	37.9511	67.7614	72.7702	58.6521	38.6051	41.1689	47.8573	43.7572	58.1846	55.5376	27.0429	31.1811	48.535	32.9683	51.1668	50.8349	95.4064	120.082	47.5681	54.4965	41.9539	50.5216	76.1368	91.3613	49.6073	76.1627	68.9372	91.9946
ATP12A	18.3658	1.57882	26.5611	3.7935	1.72342	27.4247	9.55991	21.3092	2.40151	4.60714	11.8595	31.7461	13.8267	5.5406	14.3137	28.6221	4.34531	14.4564	3.30303	11.8136	2.91764	7.11248	15.0427	17.3594	4.21818	14.3989	29.4486	2.36607	9.18715	23.268	7.42643	30.7395	25.5998	3.48648	31.0942	8.79565	7.7908	45.2768
ATP13A1	57.3879	52.9327	54.7832	72.5946	101.099	98.2059	35.134	58.8346	41.2879	86.3372	82.8715	58.2893	100.426	126.157	91.5568	77.5364	69.015	76.1949	91.4193	92.2805	78.3627	68.416	71.042	79.7843	81.8786	105.929	111.704	90.5782	104.806	82.5786	92.9879	92.1741	139.694	106.72	99.437	84.8149	79.6932	76.5266
ATP13A2	38.0229	35.4007	30.5785	67.766	61.0399	42.7547	11.9348	39.6274	35.75	38.2989	42.6148	61.3892	22.1385	22.5218	11.0048	8.80719	15.8922	27.0918	31.2434	31.9763	27.227	13.2016	18.0763	40.0212	10.2434	32.474	10.4338	39.9329	35.5975	7.28368	19.6915	7.31181	34.6283	25.3958	25.7827	23.8595	33.2408	23.3984
ATP13A3	169.461	285.872	214.356	155.678	152.747	141.188	100.337	102.551	208.857	168.366	171.493	201.565	189.477	229.913	137.684	288.553	97.0316	117.515	120.639	185.504	224.234	244.454	116.053	79.0411	213.61	144.033	267.836	406.836	309.338	158.89	81.8762	175.905	249.878	382.527	229.468	262.414	155.337	210.076
ATP13A4	5.3639	11.4487	15.6673	6.74338	19.531	8.13746	7.67795	19.1496	11.233	3.5833	9.6019	19.2795	3.7671	5.92253	8.3625	7.78164	5.0809	12.5685	5.20053	1.86918	6.97705	10.1031	6.08845	7.84045	5.20284	6.4326	3.32574	15.3867	9.46003	4.20405	5.34519	3.27347	5.21567	10.7398	13.8517	9.69338	4.33291	6.62877
ATP13A4-AS1	0.497738	3.01768	0.976147	11.2836	5.05766	0.711771	36.1995	3.02044	3.48847	3.35644	19.2898	2.14644	0.942123	20.6374	12.2746	1.1525	0.514542	18.7686	8.73758	0.949739	2.90811	12.7232	4.8019	4.29027	0.646459	23.0758	2.45813	18.3196	10.0625	1.76551	5.54331	23.8503	0.538769	0.624913	1.31919	3.62728	3.16149	15.1914
ATP13A5	20.6827	18.9442	20.6783	29.4014	8.49596	22.7287	21.9074	14.4623	33.6384	10.9549	17.6641	12.2973	16.2991	3.86269	19.1526	18.6631	11.4438	25.7309	12.1941	16.7395	15.8087	22.6724	12.3494	5.9739	11.1822	20.6499	21.7748	32.2089	15.0904	11.7526	20.8895	2.89086	12.3035	24.5467	13.5134	22.8878	22.5089	31.0994
ATP1A1	316.718	306.753	565.157	390.584	312.006	298.272	280.687	330.104	437.083	479.938	353.159	384.588	424.093	460.344	349.226	349.918	383.203	372.771	419.622	528.725	383.083	386.047	470.992	388.949	681.436	521.269	908.197	672.038	823.696	637.079	499.131	366.516	562.567	572.878	621.251	733.237	628.88	382.279
ATP1A1-AS1	14.9216	16.9554	10.5487	33.6134	29.424	54.4065	14.9016	15.7792	19.3792	14.9341	34.1695	4.75196	20.1526	17.1564	15.1082	16.5541	16.4927	33.0046	7.28723	16.9931	21.2435	23.3296	18.3008	28.9055	12.3699	21.2114	31.2435	14.6415	23.8394	9.38424	12.3006	24.1029	20.0978	27.4683	12.3832	22.7395	9.29519	5.82179
ATP1A2	1125.67	1086.41	1367.08	1024.72	1793.83	1575.97	1307.33	802.857	1429.65	1045.37	841.506	844.938	795.442	734.867	1120.25	1031.55	715.654	696.796	1009.31	885.107	1545.21	1248.3	1402.91	1696.68	1156.78	1068.28	804.161	588.418	657.033	694.543	1691.07	1314.33	745.359	491.32	1132.19	729.447	594.647	180.384
ATP1A4	15.6385	14.2993	19.9455	20.7937	8.58928	22.3926	7.49592	11.8349	14.9865	10.4872	11.1365	26.9449	7.76909	17.224	6.78165	5.55331	5.48862	17.5051	14.7922	5.98234	17.0242	22.3643	12.1665	14.2998	10.3461	23.3495	8.19263	23.6484	4.28361	11.986	8.21013	18.0502	11.3628	20.7576	15.5419	12.0015	10.0208	25.7188
ATP1B1	3629.74	3597.35	3873.66	3587.05	3456.41	3988.78	4408.38	3579.4	3691.82	3411.49	2898.03	3159.72	3503.74	3278.56	4490.37	3379.61	4506.24	3790.81	4954	3314.59	4377.68	3385.52	4376.71	4033.18	4995.84	4255.09	5188.95	4602.48	5410.22	3511.89	5208.5	3803.36	4674.42	3844.44	6512.96	3902.17	5713.68	3792.23
ATP1B2	33.9886	17.1425	59.3584	81.9698	37.9888	45.1636	95.0488	69.0436	45.5291	37.4036	78.906	80.7388	75.7789	29.8254	55.048	41.5438	60.7305	34.5104	82.7247	30.2515	39.8255	30.2962	41.9685	39.9617	43.5612	50.8272	36.1534	46.7192	62.2585	48.4547	36.9813	37.0165	85.7304	18.2479	62.6669	13.8094	53.328	72.7227
ATP1B3	179.563	150.507	110.59	130.346	161.075	118.672	100.353	140.184	112.691	111.926	128.549	130.211	220.828	167.703	149.857	140.94	153.98	128.405	110.673	178.586	136.598	139.521	124.682	123.215	141.803	161.244	881.994	817.328	236.938	220.878	211.161	302.082	435.934	350.881	214.253	215.933	242.077	514.348
ATP1B4	48.8666	54.1237	14.9229	2.70591	15.4219	5.44852	24.4209	14.5258	24.3571	7.95517	4.04169	7.39596	64.745	21.1376	11.3388	27.162	8.35057	7.72563	8.22974	6.04567	20.7413	27.7557	11.5147	5.91419	23.267	21.9075	10.0002	6.0578	7.10315	11.7907	5.36105	1.35293	6.01575	5.36175	14.8855	2.396	5.75131	10.0151
ATP23	43.5488	25.6629	16.1458	52.588	45.6789	45.8692	33.0372	34.284	14.879	25.396	41.3221	45.629	22.9886	31.2899	33.4901	32.168	23.209	30.0563	16.4432	21.4383	16.5975	30.4357	28.8506	39.1078	25.2247	55.0201	40.9838	41.0275	21.6857	32.81	56.221	58.3444	39.2767	46.7978	47.533	51.4861	46.7069	55.8649
ATP2A1	4.1376	6.59498	5.93834	6.26052	3.21783	4.34148	6.56729	2.70806	4.16386	4.33176	16.3709	3.959	3.19199	4.01715	10.998	6.3122	3.2935	6.27747	8.54179	2.46642	13.0894	15.7504	12.2222	11.3519	15.9407	11.9183	4.42687	16.068	2.27905	7.59241	9.32089	5.45725	6.43114	12.3734	9.13289	5.14697	21.6668	7.25364
ATP2A1-AS1	21.6253	5.1672	6.89911	32.7175	37.6566	3.57981	45.6747	4.08635	26.57	12.3761	36.8143	41.2178	1.37928	16.4998	10.4061	8.62083	9.0853	12.7156	4.53019	9.57926	9.311	31.4691	12.5521	19.4619	2.31158	12.7986	8.54046	44.9313	9.37219	5.03243	16.0489	27.484	21.4564	19.8196	2.82431	9.85559	5.98662	5.7283
ATP2A2	1909.9	1636.62	1330.9	2425.48	2057.54	2294.52	2151.31	1841.61	1547.35	1652.21	1838.4	1764.06	1494.17	1927.52	2173.38	1717.66	2167.37	2556.5	2065.06	1948.16	1939.7	2110.87	2377.92	2541.21	2192.67	2800.24	3046.07	2466.21	2894.19	2106.49	2418.31	2262.32	2594.32	2158.83	2880.69	2344.59	2327.13	2428.61
ATP2A3	14.8678	5.76394	6.20636	6.09811	7.87916	16.4391	6.0763	11.6526	13.5876	4.44682	13.8741	6.45206	6.00679	21.4035	7.89562	9.63825	4.77583	16.7647	6.95922	17.2579	4.3687	5.17002	7.69333	20.7443	3.84871	20.3007	6.68888	13.0637	6.41885	13.4636	4.12186	9.907	11.2435	13.1616	4.54663	14.5708	8.46166	21.6028
ATP2B1	54.1442	60.0342	62.1008	44.7513	54.8477	55.5818	50.4383	78.2502	45.649	57.3043	66.0963	78.7215	86.0251	88.8006	46.7384	54.7757	56.8337	46.7856	97.596	79.4992	60.0999	60.8968	47.0265	49.878	72.5884	73.6061	74.509	68.0775	88.5345	80.3219	62.8348	58.0906	78.5703	81.6575	89.4181	76.5173	125.281	73.6925
ATP2B2	7.78236	11.4235	14.813	10.0069	15.1861	7.31883	5.5279	6.26732	4.55883	11.6554	9.85788	9.96894	3.67886	5.30947	9.92302	3.28065	3.07418	5.83383	4.24863	6.11199	8.84161	4.76977	8.06239	19.3848	7.50996	11.9389	11.9321	13.6956	11.2318	14.5452	4.22598	13.9119	7.83697	9.02246	7.73783	14.4756	3.99208	14.6445
ATP2B3	4.42514	1.94064	11.768	17.8919	15.2444	3.35823	24.295	10.8127	11.6535	3.4623	3.18862	16.4039	3.47797	16.8043	10.595	13.2716	2.92457	9.92316	10.3859	8.92691	12.7672	3.21726	7.1766	2.81123	3.86745	3.85737	8.84784	15.8808	7.22963	9.48727	8.64557	6.35461	3.656	6.888	7.4345	20.6446	11.7896	8.98964
ATP2B4	411.042	403.118	462.83	289.038	442.954	426.223	405.745	341.064	408.008	401.857	436.625	462.102	533.391	547.753	484.487	545.459	522.551	467.52	770.388	520.823	520.161	478.273	427.287	459.307	614.231	421.094	531.144	564.007	526.867	384.646	404.543	336.944	547.554	494.242	430.861	550.067	895.908	717.42
ATP2C1	265.051	248.881	223.3	199.261	187.324	200.966	235.472	222.076	220.08	227.625	157.705	198.795	155.975	166.823	202.284	213.22	193.208	193.836	196.192	170.518	260.98	235.62	215.567	196.545	186.261	187.397	183.296	148.567	188.002	174.904	164.061	152.321	190.245	141.224	156.867	153.821	195.507	153.817
ATP2C2	5.75575	3.64264	18.4211	22.9914	15.2882	12.7258	12.5544	29.3665	19.7512	16.8215	26.3481	28.3632	19.303	8.48314	24.5781	13.1668	23.8634	13.1773	8.72675	16.6349	17.0115	10.7722	11.315	11.6064	15.5473	22.5719	22.0853	23.3866	12.5848	11.694	15.2268	24.8897	7.78509	13.5925	17.431	23.6983	13.221	27.5288
ATP4A	3.32167	3.62488	4.92201	34.8244	3.14315	1.95385	17.9292	9.81452	24.1684	3.57489	5.23224	2.87392	2.41531	3.05037	22.9923	10.9675	2.49464	3.87308	3.79682	1.93131	9.41301	15.5838	3.29528	4.236	3.34028	1.98929	1.85879	7.23868	4.14701	3.89136	5.20207	2.03887	3.52621	3.05644	2.24206	17.7058	9.52182	12.801
ATP4B	11.8823	7.44576	14.7128	12.3905	16.7231	3.68297	3.71766	3.95486	6.71267	9.06289	10.2281	12.6284	5.28618	9.48797	6.93727	5.60452	7.2318	5.39487	4.56392	8.72589	9.13332	7.87605	4.1455	5.27378	14.1398	13.3205	4.74367	16.4585	4.96056	8.28396	9.7764	4.84902	6.3444	6.23071	11.1371	8.67599	10.1988	2.75027
ATP5A1	4231.03	4035.52	4207.14	5700.35	4697.02	4387.99	5173.42	4319.67	3804.82	3463.2	3973.6	3969.11	3970.02	4242.51	5384.82	3886.45	4972.52	4920.45	4495.13	3857.25	4497.25	3803.04	4539.71	4213.62	4880.02	5223.68	5448.57	4727.11	5101.9	4239.92	4481.77	4369.03	4553.89	3685.47	5178.44	4040.06	5354.16	5305.71
ATP5B	7331.73	7277.21	7411.76	8140.49	7862.13	7453.6	8702.36	7347.9	7037.03	6590.15	7449.78	7146.36	5513.43	7377.2	8412.43	7139.79	7996.42	7941.35	7410.68	7020.99	6970.2	7341.53	7533.52	8025.79	8128.39	9006	8530.11	7350.86	7826.7	7908.52	7864.15	7328.39	6490.4	6840.2	8737.08	7208.77	8056.74	7930.96
ATP5C1	4824.96	4906.29	6751.98	7179.9	6611.67	6722.45	7166.29	5899.73	5314.44	4966.56	5987.02	5673.32	5211.37	4929.17	8080.15	5104.6	6861.37	6214.62	6236.9	4997.24	6852.88	5270.19	6858.24	5539.75	7410.42	6550.49	8884.16	7396.46	8847.84	6635.85	8469.29	7292.24	7440.29	6022.67	8299.31	6300.52	7772.19	7747.46
ATP5D	661.905	551.787	614.235	446.225	529.872	649.903	774.478	603.044	444.067	524.174	691.947	416.93	427.024	901.423	444.612	846.688	486.855	907.197	407.887	700.93	582.909	757.639	597.639	1022.08	397.335	729.03	393.978	448.92	473.672	582.293	852.098	749.787	564.073	457.078	532.231	613.372	672.066	577.46
ATP5E	2310.08	2094.95	2016.56	2753.04	2202.06	2636.77	2841.45	2475.14	2190.86	2371.51	2297.25	2320.31	1953.56	1963.99	2567.57	2296.09	2624.23	2750.73	2449.57	2168.01	2398.74	2426.84	2360.96	2452.7	2590.73	2658.04	2296.95	2313.77	2077.23	2525.57	3419.01	2930.92	2632.86	2461.78	3017.76	2294.7	2915.99	3147.7
ATP5F1	3323.68	2957.11	3738.86	3466.78	3867.86	3412.62	3982.31	3609.04	3527.9	3088.59	3334.55	3384.06	3094.6	3820.25	4601.19	3633.55	4559.61	3801.4	3861.14	3352.23	3712.67	3722.86	4037.39	3878.89	3996.17	4137.95	4135.76	3924.25	3810.7	3333.64	4162.11	3571.86	3881.32	3304.99	5064.42	3246.73	4169.77	3681.09
ATP5G1	1119.6	1123.85	1580.67	1648.39	2021.12	1543.07	1740.07	1483.19	1192.37	996.015	1413.84	1330.2	1382.72	1405.61	1773.44	1283.28	1853.07	1561.26	1613.06	1078.28	1394.37	1066.29	1921.53	1355.93	2002.38	1623.62	1693.5	1754.7	1909.8	1954.02	2194.98	1908.98	1838.36	1589.97	1838.4	1427.42	2428.24	2667.36
ATP5G2	988.378	775.087	1045.37	1032.73	1247.27	1431.1	1401.93	1261.94	1148.92	1215.8	1364.6	1093.62	1035.59	1064.03	1059.76	980.835	1097.68	1058.39	1004.89	1025.77	916.691	797.916	1132.11	984.008	798.535	758.704	1183.26	1307.86	1250.83	1431.31	1057.55	1158.56	1168.09	1234.74	1210.05	1482.61	1206.28	1613.08
ATP5G2P1	54.8797	52.8924	120.325	66.9914	164.814	99.3785	152.183	82.228	37.1928	104.7	100.625	91.674	48.205	60.1611	69.7037	54.5961	97.8256	68.9778	62.5904	53.9069	45.0269	59.1892	57.9823	81.6348	104.878	91.6982	53.6037	73.4709	82.6141	82.6926	64.8119	112.844	85.1147	77.8277	84.7196	90.9298	73.4504	44.6181
ATP5G3	3090.45	2770.37	3972.24	3191.02	3665.68	3683.22	3993.04	3332.81	3501.87	3434.57	3859	3484.3	2866.68	3096.23	3735.43	3225.76	4328.13	4146.42	3490.55	3053.66	3242.13	3357.75	3976.02	3787.49	3762.69	3618.63	3776.28	4087.6	3673.3	5000.17	4493.53	3921.6	3971.38	3803.34	4166.08	3437.12	4502.38	4048.28
ATP5H	2699.76	2762.95	3517.81	3415.62	3510.81	3353.17	3585.66	3013.16	2724.32	2682.73	3021.5	2977.19	3038.69	3165.88	4018.76	3300.06	3481.61	3373.16	3155.6	2728.78	3540.72	3094.58	3673.97	3380.98	3378.16	3257.83	4325.81	3141.12	4278.01	3254.62	4179.77	3238.29	3516.07	2557.89	4068.73	3054.4	3998.1	3348.54
ATP5I	2785.73	2598.43	3009.99	2931.76	3624.16	3510.91	3667.39	2665.98	2955.99	2732.82	3648.87	3090.99	3136.12	3154.33	3415.59	3421.9	4076.73	4197.27	2701.64	2669.11	3442.4	3100.55	3494.88	3081.14	2871.39	2671.46	3292.74	3538.49	4304.51	4083.14	4262.92	3430.04	3105.71	2838.39	4015.71	3481.84	4311.86	3486.73
ATP5J	6226.79	5820.32	6480.03	6266.41	7357.83	6940.27	7321.4	6332.18	5776.47	5400.32	6119.08	5864.25	5553.94	5416.36	7672.97	6034.4	7897.24	7505.43	6755.88	5719.55	6797.09	6491.34	6484.75	6813.06	7137.44	7386.35	7799.37	6568.46	7493.99	5972.77	7600.63	7361.75	6975.91	5478.34	7946.98	5985.65	6988.91	6926.81
ATP5J2	1.99935	1.10397	2.57443	2.90513	3.80619	15.7162	3.93706	6.59658	2.88169	6.51598	3.419	3.01468	2.40477	14.1442	2.53947	3.90974	4.33804	3.87248	2.71123	3.07358	2.78644	2.11717	2.49882	5.61738	2.76482	2.58242	2.24568	4.77591	3.03588	3.26787	4.37081	14.0151	2.71518	3.68687	4.45114	3.7179	2.62908	6.98268
ATP5J2-PTCD1	46.1706	46.7088	44.9317	56.3608	74.4809	35.737	81.224	83.7483	73.769	83.9902	84.7408	78.8635	43.6644	41.9553	75.8612	39.6487	57.2098	34.2624	61.2683	48.1894	69.6774	14.9149	75.2348	50.5423	70.9496	18.6929	47.8822	45.7028	56.1895	36.9235	63.845	87.4788	34.1033	36.5429	70.7676	58.9093	66.162	72.424
ATP5L	3203.76	3496.17	4240.04	3661.66	3643.38	3608.54	4033.19	3248.78	3439.4	3103.82	3573.93	3384.24	3602.6	3897.23	4792.65	3768.02	4054.84	3861.54	4015.38	3601.18	4390.47	3721.62	4224.54	3910.86	4500.56	4442.75	4139.74	3395.81	4510.4	3884.6	4661.98	3536.82	4494.8	3721.01	4298.91	3344.88	4720.89	3757.91
ATP5O	1962.87	1881.5	2638.07	2726.32	2537.18	2480.29	2944.69	2389.66	2021.01	1932.35	2634.14	2320.63	1975.06	1840.68	2945.4	2157.63	2434.39	2229.05	2248.19	1906.44	2794.09	2086.92	2563.56	2182.9	2412.52	2336.77	3713.23	2983.09	4164.27	2826.07	3211.11	2812.73	2535.61	2221.72	2683.16	2152.25	2983.22	3381.91
ATP5S	118.224	94.6775	136.081	105.654	134.655	106.143	170.304	145.555	146.119	153.855	101.401	111.06	89.5513	98.8117	160.156	143.659	173.981	144.374	97.0334	88.0878	116.894	105.152	172.306	140.939	108.562	124.911	120.82	88.8883	130.392	111.29	153.11	136.992	89.7732	84.7467	143.833	132.026	161.941	105.717
ATP5SL	344.74	237.124	311.726	338.587	296.637	318.54	338.728	319.497	260.754	308.133	307.23	307.892	222.256	392.132	323.136	339.473	311.769	340.862	302.409	341.206	323.575	363.31	283.647	316.525	290.709	328.575	235.816	251.82	296.553	252.286	341.119	322.866	297.804	290.726	347.957	317.841	277.313	219.857
ATP6	6110.75	6534.13	7182.05	9183.79	8292.37	8216.34	7730.88	6658.43	6110.84	5215.61	5964.12	6332.76	6248.28	5308.79	7505.78	4926	6719.29	6200.56	6520.15	6109.41	7012.17	5844.69	7186.12	6224.07	7728.69	7607.99	8172.26	8721.35	8395.62	6378.14	7139.49	7608.89	6076.06	5669.41	7613.64	6043.88	7062.56	9150.5
ATP6AP1	446.538	347.167	349.621	417.038	331.53	350.409	296.363	297.961	396.74	437.967	351.164	449.652	370.798	525.72	374.266	541.33	269.822	407.462	411.99	673.24	406.733	615.096	338.484	407.771	315.361	525.68	240.081	265.927	336.133	351.386	459.942	379.208	425.218	353.526	278.415	287.662	433.456	357.128
ATP6AP1L	40.3382	54.8504	58.5199	7.68318	78.3901	81.026	106.268	63.8605	69.2798	66.122	61.4619	54.006	63.8088	48.3852	75.4644	44.3969	44.8445	27.8074	62.5872	52.9341	44.7812	52.2989	52.8046	29.7243	50.5904	19.8757	58.3373	46.5478	21.0049	29.0604	22.9756	30.0788	51.2175	45.3013	18.3825	29.3558	32.2862	23.205
ATP6AP2	609.662	556.874	417.67	385.279	377.331	394.39	446.387	477.242	577.917	527.127	446.969	473.95	563.033	552.842	387.025	564.925	421.693	476.813	453.757	771.961	437.673	540.102	433.672	549.019	461.658	531.077	442.181	470.125	390.548	503.443	371.318	423.129	553.369	600.337	438.669	442.431	412.198	479.732
ATP6V0A1	90.0468	111.43	80.513	60.8273	87.5315	80.4191	61.5564	71.629	56.004	91.7163	48.7225	82.5767	102.054	114.498	90.242	80.4114	107.074	78.3676	91.6233	82.9309	93.4977	80.1642	90.3286	79.3667	118.638	97.7169	80.6164	73.7662	89.5354	55.2518	97.201	99.9046	98.8296	74.4116	112.247	88.4189	87.1417	89.8915
ATP6V0A2	24.6934	23.5385	35.033	32.7649	31.4355	30.6762	28.4636	26.3555	25.4354	30.0478	23.8526	33.2639	20.8392	22.7268	23.9576	25.3803	22.4242	19.1856	27.6465	18.1849	20.9475	18.7977	18.7055	26.5967	19.3853	20.0728	35.3036	25.5612	19.2644	37.9262	19.8255	33.3586	19.7693	29.724	20.9269	35.9481	20.3693	24.2425
ATP6V0A4	7.90606	3.82063	6.30479	2.97037	31.1789	8.4357	17.9522	2.01455	17.542	26.0418	26.3989	3.56874	11.5416	10.0645	6.16617	8.72444	2.57585	15.6357	1.71299	5.85835	15.9429	21.4817	15.4999	18.5769	24.4646	2.49466	8.98499	26.0117	1.33545	8.67579	26.9005	22.0236	1.45502	11.5383	12.2025	13.6038	6.02105	2.11668
ATP6V0B	500.413	441.198	462.442	394.674	311.981	401.255	385.182	335.584	291.622	336.731	386.035	360.88	350.419	407.409	324.257	438.716	367.953	361.833	348.259	431.513	331.21	409.625	397.263	403.568	343.858	408.249	548.429	336.784	539.499	436.368	478.802	450.32	508.071	547.27	437.012	478.392	423.742	408.241
ATP6V0C	679.195	483.963	654.837	535.319	578.527	581.629	581.183	566.981	562.854	536.579	555.852	479.319	445.911	685.669	468.494	646.508	422.807	664.072	467.393	688.623	438.819	605.891	465.187	676.321	484.729	690.517	595.182	729.708	491.626	639.189	587.714	732.31	512.415	604.508	501.687	605.268	552.194	755.427
ATP6V0D1	766.224	482.174	752.398	783.806	727.299	589.096	755.962	543.026	820.483	754.697	878.805	821.824	473.828	626.551	455.331	672.455	504.204	740.37	515.446	769.321	414.565	633.932	482.735	628.328	535.646	686.741	543.48	585.082	577.09	894.919	532.651	777.954	525.68	757.825	462.978	738.988	493.738	915.194
ATP6V0D2	14.4528	17.3273	41.8049	31.3224	37.6542	16.086	13.2259	21.0047	12.7239	11.0476	12.4859	12.5263	16.6815	15.313	21.4622	19.564	15.3302	9.81546	21.8516	14.9825	12.345	18.8192	18.6878	23.6049	22.712	8.35957	14.8692	27.8268	16.0914	17.2733	11.3457	13.9182	10.4799	13.675	18.9302	33.0069	22.8565	13.8296
ATP6V0E1	1094.96	1003.04	736.199	755.832	707.485	575.103	730.245	677.88	674.018	703.141	635.987	668.193	754.028	712.805	841.3	737.559	757.418	689.388	719.93	681.649	792.26	715.357	707.896	644.943	880.749	791.84	1003.24	820.639	798.308	652.979	789.209	800.441	800.849	668.369	907.958	866.007	883.482	903.982
[truncated: 20,466 more rows]
