# Supplementary material for: Dysregulation and imbalance of innate and adaptive immunity are involved in the cardiomyopathy progression
Source: Front Cardiovasc Med. 2022 Sep 6;9:973279. doi: 10.3389/fcvm.2022.973279 (PMC9485579; doi:10.3389/fcvm.2022.973279)
Supplement: Supplementary file 3 [file Table_3.XLSX]

## Sheet: Sheet1
GSE5406
geneNames	GSM123518	GSM123519	GSM123520	GSM123521	GSM123522	GSM123523	GSM123524	GSM123525	GSM123526	GSM123527	GSM123528	GSM123529	GSM123530	GSM123531	GSM123532	GSM123533	GSM123534	GSM123535	GSM123536	GSM123537	GSM123538	GSM123539	GSM123540	GSM123541	GSM123542	GSM123543	GSM123544	GSM123545	GSM123546	GSM123547	GSM123548	GSM123549	GSM123550	GSM123551	GSM123552	GSM123553	GSM123554	GSM123555	GSM123556	GSM123557	GSM123558	GSM123559	GSM123560	GSM123561	GSM123562	GSM123563	GSM123564	GSM123565	GSM123566
A1CF	6.30796	6.48783	6.39213	5.92347	5.97582	5.94889	5.76624	5.9877	6.14469	6.23706	5.95723	6.10038	6.15107	6.01746	5.72141	5.89279	5.87523	6.06767	6.5507	5.93375	6.10468	5.88229	5.91044	6.12721	6.13089	5.51922	6.20938	5.97767	6.17735	6.19824	6.30928	6.07091	6.00755	6.12441	5.39161	6.05312	6.05132	5.58594	5.85605	5.60643	6.21464	6.33702	6.44227	6.00493	6.11878	6.21429	6.42112	5.92255	5.74192
A2M	10.6246	10.3204	10.7244	10.6962	10.8511	10.7364	10.763	10.3579	11.1664	10.7907	10.4643	10.9356	11.0456	10.4643	10.9821	10.6552	10.8791	10.5898	10.9111	10.5967	11.02	11.0287	10.6884	10.9149	10.9742	10.5398	10.8232	10.7161	11.0025	11.0456	10.529	10.836	10.3204	10.9149	10.8511	10.7442	10.875	10.579	10.8272	11.02	10.8954	10.6962	11.0113	10.6246	11.0593	10.8592	10.9149	10.6181	10.763
A4GALT	6.16579	6.37311	5.95798	5.87635	6.40266	6.14282	6.2606	6.28438	6.29749	6.48321	6.15974	6.19916	6.4981	6.41211	6.22071	6.98577	6.23449	6.75487	5.54718	6.33815	6.12702	6.22818	6.24231	6.32834	6.32651	6.19495	6.27678	6.33627	5.80736	5.96609	6.39972	6.60946	6.76338	6.33685	6.73922	6.67827	6.27678	6.46059	6.80184	6.35601	6.39863	6.53968	6.58856	6.62765	6.50709	6.49964	6.20581	7.38213	6.40844
A4GNT	5.74134	6.00549	5.84795	5.74439	5.87259	5.68663	5.79882	5.91717	5.9472	5.71123	5.75052	5.88846	5.89679	6.03827	5.72953	6.02544	5.78508	5.82754	6.05681	5.68102	5.71047	6.0775	5.92683	6.2012	5.76682	5.84035	6.16125	5.92908	5.81648	5.78172	5.72557	5.75072	5.69565	5.75592	5.47827	5.85099	5.88149	5.90948	6.06284	5.9347	5.91887	6.21374	5.99387	5.87991	5.99142	6.12923	5.72789	5.83009	5.76721
AAAS	8.20825	8.2916	7.81993	8.12836	8.21085	7.97956	8.04088	8.12225	8.33497	8.35952	8.12929	8.13733	8.25084	8.38825	7.89911	8.64409	7.93523	8.22855	7.88278	7.84298	7.85196	7.81368	7.92622	8.07231	7.9479	7.92112	8.02626	8.18756	7.89267	7.95528	8.00162	8.00918	7.97057	8.17648	8.54039	8.31442	7.92073	7.96287	8.27055	8.09107	8.22645	8.2439	8.0348	8.21727	8.38513	8.30166	8.0524	8.1383	8.11636
AACS	6.22415	6.03404	5.78642	5.74816	6.08174	6.0444	6.05565	6.06879	5.71908	6.24891	6.16523	6.17679	5.98038	5.81884	6.05132	5.64269	6.05207	6.01526	6.30796	6.17372	6.08561	6.23	5.8907	6.07055	6.01766	6.47884	6.34587	6.07876	6.11046	5.98266	6.18909	6.12668	6.20509	6.03552	6.21262	5.794	5.9526	6.15954	6.01301	6.29301	6.07805	5.86022	5.71219	5.95615	6.33347	5.74457	6.28063	5.96848	6.06284
AADAC	4.88381	4.93374	4.59516	4.67495	4.74868	4.75534	4.73704	4.68122	4.65898	4.99052	4.91463	4.48255	4.82468	5.00286	4.8506	4.8699	4.52361	4.86559	4.71786	4.86024	4.93561	4.89555	4.92605	4.7741	4.76623	4.5976	4.69069	4.70169	4.81494	4.65898	4.86402	4.77772	4.51909	4.67616	4.81006	4.77134	4.65541	4.69768	4.89918	4.66824	4.97058	4.63776	4.67152	4.64685	4.6747	4.85956	4.71084	4.93374	4.82395
AAGAB	6.1858	6.34823	6.1702	6.0768	6.27286	6.1424	6.17734	6.25051	6.24742	6.10436	6.20926	6.01685	6.45091	6.13805	6.36308	6.12993	6.12532	6.24585	6.02344	6.35961	6.29451	6.22872	6.55038	6.28427	6.37787	6.11751	6.28158	6.04131	6.52276	6.32952	6.11618	6.52271	6.31843	6.13423	5.72248	6.29881	6.33111	6.32311	6.31574	6.25249	6.30236	6.42243	6.14318	6.43142	6.29669	6.20164	6.34613	6.46924	6.33283
AAK1	5.95884	6.19464	6.0933	6.00932	6.09931	6.10367	5.95317	6.06994	6.00079	6.08307	6.1149	5.99517	6.00888	6.02603	5.77202	5.98029	5.93934	5.86569	5.92456	6.11148	6.05808	6.0206	6.16592	6.17903	6.06868	6.01864	6.18985	6.02412	6.27096	6.10127	6.09245	6.02593	6.03951	6.05469	6.00729	6.06649	6.04363	5.9455	5.99904	6.02109	6.17821	5.99969	5.99895	6.05351	6.17039	6.02513	6.05664	6.04991	6.03129
AAMDC	6.61357	6.42746	6.52894	6.42072	6.68926	6.51309	6.48547	6.78466	6.34233	6.62447	6.54085	6.26732	6.64856	6.86399	6.24345	6.64343	6.07294	6.74105	6.57804	6.95044	7.01772	6.90596	7.06656	6.61921	6.86174	6.91659	6.71282	6.8668	6.7072	6.71476	6.5176	7.04986	6.59409	6.56029	6.67346	6.5015	6.53787	6.73027	6.88875	6.6815	6.60526	6.86152	6.56152	6.76302	7.0281	6.66814	6.54963	7.00881	6.61122
AAMP	7.35604	7.35969	7.26328	7.36153	7.50756	7.59427	7.55459	7.48671	7.57289	7.34655	7.58741	7.25459	7.61723	7.74541	7.5884	7.38001	7.60506	7.59002	7.26206	7.45489	7.26943	7.16213	7.56649	7.38026	7.54558	7.36366	6.84412	7.22862	6.84373	7.23293	7.3429	7.29974	7.5344	7.18706	7.34391	7.50488	7.26355	7.47588	7.26401	7.27339	7.28429	7.46364	7.39988	7.33554	7.27285	7.30126	7.37947	7.58532	7.30873
AANAT	5.00678	4.94045	5.1158	4.8817	4.97104	5.05283	4.9686	5.19464	5.32653	5.06212	5.01317	5.07186	5.17957	4.83497	5.10209	4.97487	4.79007	5.1661	5.07896	5.1625	4.84495	4.84567	4.88681	5.15394	5.19764	4.90301	5.04971	4.86759	5.10562	5.03719	5.11826	5.0314	5.13792	5.04746	4.90026	5.01182	5.04607	4.99339	5.00014	5.20705	4.89019	4.81866	5.0594	4.95279	5.28093	4.79492	5.0343	4.75834	5.07361
AAR2	7.06704	6.99394	7.12785	7.20432	7.20386	7.28324	7.11741	7.25679	7.48411	7.16922	7.17651	7.39691	7.25258	7.29292	7.28041	7.17769	7.3642	7.1213	7.39202	7.09981	7.10278	7.22887	7.36959	7.28987	7.26107	7.39956	7.01236	7.14944	7.29194	7.22914	7.27842	7.18079	7.04728	7.17958	7.47072	7.23925	7.20164	7.17843	7.17747	7.06435	7.18974	7.03067	7.34521	7.31499	7.12415	7.427	7.28735	7.21635	7.06117
AARS	8.22024	8.27759	8.06206	8.28252	8.41291	8.3344	8.43811	8.48295	8.37264	8.53252	8.63045	8.71345	8.62881	8.73208	8.55972	8.73678	8.48971	8.5375	9.53636	8.43948	8.61254	8.75245	8.56405	8.432	8.84238	8.59857	8.41986	8.31315	8.46483	8.56184	8.55972	8.43564	8.36618	8.55035	8.36008	8.33798	8.34677	8.45567	8.50714	8.44573	8.65582	8.77995	8.61637	8.35135	8.56184	8.73498	8.50847	8.51192	8.31965
AASDHPPT	6.68033	6.21376	6.37049	6.29623	6.41009	6.66868	6.31242	6.33909	5.99801	5.94455	5.96539	5.80402	6.31153	5.88474	6.0836	6.18067	5.79642	6.49684	7.22691	6.74846	6.6287	6.43427	6.48139	6.82581	6.37321	6.7278	6.46083	6.72344	6.48007	6.21317	5.99642	6.22511	6.53601	5.95027	6.08094	5.84056	6.28063	6.26646	5.87035	6.31643	6.36679	5.28188	6.07346	5.96779	5.71006	5.78032	6.06639	5.61699	6.16732
AASS	5.02195	4.88397	4.66046	4.66926	4.78151	4.84646	4.80032	5.00745	5.25073	4.81463	5.11812	4.59756	4.87831	4.91912	4.85853	4.58329	4.49291	4.94861	5.77593	4.88796	5.11448	4.799	5.03347	4.74701	4.96846	5.02958	4.72296	4.79937	4.73865	4.69157	4.67612	4.7175	5.10142	4.91697	4.76399	5.11626	4.81955	4.91456	4.65141	5.01866	4.8338	4.56849	4.62934	4.81356	4.79878	4.59978	4.86126	5.13547	4.78487
AATF	7.30253	7.43107	7.18268	7.25433	7.3829	7.54838	7.41085	7.43553	7.27415	7.23973	7.3082	7.56049	7.45382	7.35043	7.39664	7.42181	7.2628	7.50365	7.02757	7.36018	7.1803	7.77084	7.66128	7.21916	7.36723	7.22313	7.15086	7.21357	7.37525	7.37761	7.66063	7.44187	7.23708	7.48587	7.45803	7.48529	7.34127	7.62749	7.25703	7.34104	7.79178	7.38213	7.41577	7.73459	7.33843	7.36307	7.52387	7.66097	7.42858
AATK	7.91761	8.0994	7.73915	7.60972	7.59118	7.75627	7.91207	7.80561	8.0683	8.03316	8.03905	8.0161	7.89838	7.74162	7.66679	8.3161	7.98908	8.17244	7.99191	7.80772	7.70123	7.97348	7.88994	8.10313	7.7911	7.75056	8.43811	7.78753	8.18199	7.73882	7.79793	7.90977	7.76091	7.72494	8.24972	8.07726	7.69437	7.87903	8.00835	7.87528	7.9144	8.2444	7.71054	7.94144	8.27711	8.13217	7.91872	8.11542	8.08973
ABAT	5.66798	5.33528	4.94541	5.18941	5.46921	5.4253	5.58881	5.21461	5.52434	5.14254	5.5382	4.56274	5.38054	4.55533	4.59012	5.13208	4.57437	5.38702	5.2918	5.35803	5.28427	5.64554	5.80847	6.56678	5.39572	5.55193	5.66069	5.23067	5.79162	5.27204	5.37399	4.96992	5.63573	5.40137	5.06395	5.28153	5.14495	5.89362	4.59737	5.56016	5.10023	4.8891	5.35184	5.50496	4.55369	4.72722	5.8025	5.46679	5.36162
ABCA1	5.6354	5.70451	5.68271	5.71613	6.02876	5.83264	5.78973	5.7333	5.85185	5.45389	5.77477	5.96134	5.88716	5.97252	6.75111	5.76394	7.02532	5.19914	5.68926	5.63455	5.78376	5.80935	6.00495	6.10577	6.3395	5.99487	5.88003	5.7414	5.66783	5.6439	5.88181	5.87985	5.68116	5.97157	5.32832	5.8019	6.2295	6.0837	5.29146	5.85719	5.37578	5.61895	5.60447	5.79589	5.50225	5.68415	6.01317	5.49141	6.27445
ABCA11P	4.50522	4.511	4.62752	4.65445	4.68717	4.57885	4.38728	4.38877	4.45566	4.62172	4.41877	4.34701	4.36171	4.59615	4.28936	4.5266	4.17373	4.53272	4.22613	4.50339	4.6902	4.3679	4.31397	4.34406	4.20676	4.79448	4.37283	4.70216	4.62218	4.4873	4.38728	4.43042	4.43809	4.42237	4.35827	4.30111	4.56761	4.44601	4.61681	4.31369	4.36766	4.19665	4.43991	4.52464	4.61243	4.32604	4.50618	4.6764	4.4917
ABCA12	3.56447	3.7081	3.56702	3.59293	3.45669	3.49728	3.58477	3.55587	3.38116	3.52795	3.62683	3.51574	3.55298	3.76016	3.56959	3.90943	3.70714	3.38209	3.52186	3.70778	3.60036	3.78985	3.81263	3.42212	3.63735	3.62341	3.57347	3.68292	3.66248	3.47613	3.79636	3.54521	3.61411	3.4262	3.70969	3.56379	3.55947	3.53751	3.59189	3.68229	3.4716	3.73916	3.51002	3.5249	3.33377	3.66412	3.55152	3.94844	3.65453
ABCA2	5.46995	5.58921	5.48599	5.60377	5.43411	5.24821	5.72924	5.57911	5.61415	5.43426	5.489	5.39062	5.5038	5.67994	5.47571	5.77142	5.35509	5.73381	5.28664	5.44168	5.28948	5.52471	5.51367	5.41038	5.42753	5.29301	5.256	5.57043	5.28092	5.44931	5.599	5.58272	5.68441	5.34475	5.79986	5.65942	5.49204	5.48288	5.71382	5.31883	5.30348	5.53282	5.35369	5.44148	5.34497	5.53015	5.53719	5.69573	5.61535
ABCA3	5.87991	5.90645	5.68	5.96206	5.92908	6.14011	6.15676	6.02714	5.75495	6.11457	6.1908	6.32391	6.2012	6.18033	6.07911	6.43341	5.5963	6.32113	6.07091	6.23352	6.5165	6.40046	6.65559	5.91155	6.45009	5.94336	6.4546	5.97374	6.23555	6.23614	6.25021	6.40173	6.01113	6.38771	5.92141	6.11587	5.91906	6.17103	6.28176	6.22747	6.25323	6.55304	6.23761	6.37884	6.41249	6.41775	6.32228	6.76627	6.31512
ABCA4	6.13904	6.31645	6.15993	6.04302	6.12941	6.1411	6.21301	6.27989	6.19439	6.18872	6.39344	6.2105	6.12198	6.20008	6.06377	6.47944	5.98695	6.03827	6.42906	6.21031	6.35809	6.04132	6.09388	5.9957	6.02977	5.90447	6.22747	6.14598	6.39915	6.21301	6.1216	6.32354	6.05545	6.35864	6.30064	6.24816	6.14617	6.09693	6.30741	6.15602	6.54645	6.28251	6.5449	6.15363	6.06842	6.32113	6.13012	6.26625	6.06786
ABCA5	6.22379	5.88786	6.14489	6.09653	6.17156	6.22838	5.96206	5.93	5.94794	5.98906	5.86369	5.67229	6.11028	5.99551	5.95077	5.82289	5.69163	5.9027	6.33005	6.31006	6.48342	6.11568	6.17444	6.25576	6.16464	6.55597	6.00402	6.08689	6.14469	6.12593	6.01965	6.39326	6.17083	6.05018	5.71278	6.05035	6.24508	5.93244	5.82428	5.97468	5.82209	5.95094	5.6455	5.82043	5.97232	5.99551	6.2506	5.87674	5.79036
ABCA6	5.74795	5.54988	5.63114	5.31083	5.43367	5.70433	5.78332	5.55049	5.7216	5.40216	5.9031	5.173	5.39498	5.55782	5.23693	5.4229	5.1293	5.08869	4.8884	5.39384	5.15504	5.04268	5.14865	5.26131	5.32653	5.2029	5.14971	5.39346	5.39541	5.51759	5.32693	5.24763	5.4061	5.25043	4.967	5.40766	5.67348	5.30188	5.43915	5.94412	5.52663	5.34614	5.50951	5.48195	5.08759	5.4239	5.06545	5.43567	5.73589
ABCA7	5.2267	5.37088	5.0701	5.20176	5.10628	5.09735	5.18715	5.29241	5.34657	5.24638	5.29263	5.06815	5.47278	5.62744	5.31391	5.72242	5.34806	5.31478	5.01759	5.46059	5.67804	5.61721	5.45507	5.1861	5.11139	5.61184	5.39912	5.259	4.96542	4.96677	5.29178	5.3825	5.21915	5.26805	5.98019	5.37876	5.0127	5.28534	5.5293	5.1467	5.18693	5.37372	4.98045	5.37581	5.16335	5.26299	5.31164	5.47902	5.34891
ABCA8	7.99149	7.9164	7.85759	7.87156	8.52984	8.80088	7.77793	7.34104	7.36396	7.62846	7.81709	6.99458	7.67337	7.95724	7.10095	7.59179	6.44244	7.30278	6.84146	8.22645	8.31442	7.79536	7.89803	7.78112	8.5147	8.44573	8.19772	8.04038	8.62197	8.01411	7.55258	7.75093	8.12699	8.01165	8.41739	7.61594	7.95276	8.13265	7.13298	8.50847	8.52984	7.81289	7.84337	7.84748	7.20042	7.49424	7.93523	7.27083	8.40473
ABCB1	4.27572	4.22943	4.00507	4.18657	4.03233	3.97285	4.34544	4.34933	4.17563	4.42832	4.24067	4.20031	4.52953	4.37803	4.2046	4.12997	3.95111	3.87913	4.59786	4.48826	3.98798	4.02216	4.23731	4.26424	4.15219	4.28729	4.24616	4.11919	4.35505	4.53248	4.04204	3.99286	4.27708	4.3559	4.0381	3.94004	4.27736	4.48996	4.17962	4.49353	4.19838	4.195	4.20513	4.07949	4.16398	4.65238	4.40523	4.0912	3.99401
ABCB11	4.35273	4.4731	4.49587	4.38678	4.47453	4.48055	4.57104	4.56092	4.42168	4.46074	4.45179	4.45487	4.49938	4.47638	4.33178	4.54582	4.276	4.5712	4.67325	4.46024	4.44547	4.36195	4.53079	4.46269	4.44054	4.37164	4.70923	4.54902	4.44746	4.65177	4.48905	4.47842	4.39634	4.56472	4.34769	4.38058	4.5027	4.54903	4.67295	4.43186	4.82601	4.6217	4.58803	4.73369	4.47832	4.53115	4.46681	4.7813	4.57983
ABCB4	5.31949	5.24017	5.23513	5.38601	5.65559	5.28979	5.63943	5.48855	5.04263	5.3098	5.32583	5.14787	5.59239	5.33414	5.18579	5.41763	4.72132	5.67482	5.10555	5.83552	5.43676	5.88723	5.98723	5.93765	5.9598	5.77014	5.80171	5.56703	5.87516	5.5176	5.49861	5.20277	5.65868	5.52219	5.3489	5.25917	5.29729	5.73854	5.71535	5.66329	5.33719	5.50214	5.40655	5.64871	5.32955	5.24004	5.61726	5.45744	5.56868
ABCB6	6.01376	6.12473	5.92273	6.15536	5.92206	5.86882	6.04259	6.1458	5.89791	6.18891	5.97347	5.8225	5.96406	6.26733	5.8601	6.29274	6.20332	6.01626	5.74577	6.0906	6.22849	6.26315	6.13677	6.03241	6.02073	6.02195	6.07638	6.11647	6.00533	5.89487	6.1781	6.0409	5.89601	5.81984	7.08256	6.01125	6.03758	5.98998	6.04035	6.04847	6.13426	6.04056	5.88457	6.23486	6.10225	5.87915	6.39522	6.11319	6.04214
ABCB7	6.37215	6.5205	6.36952	6.22855	6.48663	6.56642	6.47546	6.25758	5.97487	6.26511	6.41717	5.94336	6.26625	5.97159	5.9406	6.07055	5.67189	6.4806	5.83374	6.76439	6.23742	6.61099	6.46207	6.88632	6.40533	6.86483	6.58243	6.53336	6.71357	6.57955	6.56704	6.47822	6.32762	6.50078	6.16087	6.2878	6.15161	6.42602	6.32246	6.38361	6.35752	6.1013	6.24711	6.2291	6.11046	5.7057	6.27858	6.40117	6.52895
ABCB8	4.87317	4.84784	4.68325	4.72666	4.91125	4.56707	4.9284	4.83084	5.01347	4.80803	4.80036	4.79746	4.81386	4.96577	4.83066	4.88432	4.81969	5.05589	4.60804	4.81611	4.83923	5.11543	5.00073	4.90518	5.07542	4.8779	4.78972	4.76319	4.86875	5.06722	4.9301	4.94285	5.05955	4.7004	5.07212	4.87077	4.82434	4.9419	4.87856	4.89957	4.94094	4.84058	4.70292	5.15247	5.01501	5.07881	4.88664	4.87096	5.02584
ABCB9	6.27687	6.3041	6.22292	6.08937	6.14572	6.10472	6.11237	6.15195	6.27679	6.67464	6.24074	6.05377	6.3702	6.60551	5.85652	6.68276	6.21806	6.41122	5.62804	6.11259	6.22707	6.4381	6.30069	6.18167	6.12558	6.12715	6.33387	6.18165	6.18295	5.98148	6.38682	6.19494	5.98365	5.96069	6.73623	6.45232	6.10359	6.14998	6.42657	6.23937	6.26366	6.44035	6.12229	6.36288	6.60793	6.18131	6.29632	6.59532	6.50157
ABCC1	6.36866	6.21381	6.53827	6.34317	6.23622	6.17452	6.32249	6.14052	6.11223	6.26043	6.06245	6.28374	6.2915	5.87944	6.49191	5.98977	6.30851	6.23992	5.9896	6.49216	6.32327	6.2588	6.09924	6.16427	6.21247	6.46839	6.03183	6.14947	6.07121	6.21284	5.9386	6.17311	6.34857	6.23943	5.81338	6.09732	6.2295	6.16594	6.18757	6.25267	6.21487	5.93634	5.95516	6.23588	6.17311	6.29526	6.14468	5.84759	5.93469
ABCC10	6.53987	6.64076	6.67374	6.59176	6.63493	6.38928	6.59355	6.60172	6.77428	6.60276	6.58882	6.80899	6.56201	6.75328	6.69893	6.74567	7.15695	6.41047	6.85697	6.61626	6.6077	6.68845	6.66527	6.75882	6.65631	6.67117	6.79134	6.77546	6.93703	6.6166	6.74056	6.64761	6.46889	6.76694	6.38414	6.60397	6.59996	6.61465	6.52903	6.66932	6.6373	6.71258	6.72368	6.56002	6.62372	6.69502	6.63456	6.39158	6.56795
ABCC2	5.70731	5.77733	5.75573	5.48886	5.50171	5.43812	5.53049	5.85213	5.54637	5.62501	5.61539	5.42083	5.40669	5.54289	5.2449	5.4055	5.49325	5.60767	5.05378	5.44529	5.5566	5.5681	5.34154	5.73798	5.35444	5.45205	5.72336	5.56287	5.15327	5.50037	5.49914	5.57923	5.47723	5.36638	5.54027	5.31747	5.23983	5.49914	5.69802	5.67333	5.41382	5.53248	5.77915	5.20354	5.40052	5.67821	5.59028	5.12656	5.19403
ABCC3	5.77073	5.99018	5.89857	5.68037	5.77574	5.67748	5.67704	5.818	5.77726	5.70719	5.72986	6.18069	5.86042	5.86799	5.90044	5.82752	5.77278	5.80616	5.76076	5.82985	5.73331	5.79322	5.7472	5.67985	5.68286	5.75165	5.9644	5.60637	5.7293	5.85084	5.77306	5.77073	5.62931	5.61887	5.90141	5.60099	5.65556	5.66792	5.73135	5.61629	5.73248	5.82166	5.87062	5.66162	5.91317	5.92387	5.65124	5.70004	5.74711
ABCC4	4.3695	4.28883	4.19311	4.42311	4.33474	4.26664	4.26853	4.2151	4.22918	4.26254	4.17962	4.37989	4.30241	4.10021	4.24779	4.20338	4.27763	4.20367	3.99934	4.39215	4.13057	4.28542	4.16053	4.28379	4.0342	4.38549	4.28936	4.31619	4.2962	4.16844	4.27874	4.51472	4.2571	4.35907	4.11751	4.30371	4.26664	4.3045	4.26283	4.36818	4.24258	4.11637	4.18112	4.39443	4.02955	4.42753	4.31397	4.60321	4.2399
ABCC5	7.62815	7.28963	7.14393	7.323	7.614	7.29948	7.62392	7.61786	7.43274	7.2912	7.94263	7.68414	7.72226	7.69038	7.63688	7.21838	7.66517	7.42209	7.81887	7.56263	7.87751	7.86432	7.76581	7.60004	8.1417	7.52295	7.6754	7.48927	7.70123	7.61655	7.3667	7.43885	7.65995	7.65038	7.05007	7.28296	7.58741	7.66934	7.52123	7.16803	7.22688	7.7206	7.59674	7.66837	7.57717	7.38265	7.81182	7.50398	7.50365
ABCC8	5.80587	5.67569	5.61492	5.54265	5.56524	5.62839	5.70212	5.8042	5.56631	5.50566	5.55242	5.73507	5.69688	5.43262	5.52488	5.69853	5.37208	5.84383	5.79823	5.7381	5.80374	5.58857	5.67707	5.52138	5.8887	5.70033	5.68855	5.68682	5.56145	5.80827	5.77951	5.7915	5.77617	5.76155	5.68171	5.80064	5.55556	5.66798	5.68294	5.51431	5.56673	5.88994	5.82866	5.74291	5.78501	5.7825	5.49077	5.71018	5.72024
ABCC9	5.27927	5.18526	5.05377	5.15328	5.49899	5.04489	4.94125	5.10375	5.09912	5.02935	5.03758	5.0119	5.26222	5.18162	5.04215	5.15393	4.79686	5.07661	5.35904	5.20307	5.26358	5.39893	5.20908	5.24642	4.89532	5.56874	5.17508	5.45467	5.01516	5.24124	4.96636	5.228	5.57949	5.14975	5.29272	5.02706	4.95714	4.9122	5.02353	5.04754	5.19968	4.81007	5.10888	5.09926	4.93357	5.13807	4.97388	4.85147	5.09869
ABCD1	7.38559	7.50694	7.33815	7.17866	7.33301	7.26865	7.35969	7.47588	7.61131	7.45184	7.27108	7.23851	7.45597	7.34701	6.99193	7.24222	7.36749	7.67405	6.95126	7.22463	6.8954	7.06277	6.98838	7.18248	7.17023	7.05353	7.10553	7.43856	7.20432	7.24367	7.26424	7.42753	7.4125	7.26669	7.41386	7.56921	7.29658	7.26107	7.51772	7.21791	7.33894	7.56738	7.37066	7.375	7.59367	7.54205	7.18178	7.26355	7.372
ABCD2	4.10613	4.36651	4.22006	4.00211	4.34723	4.22639	3.83647	4.162	3.98986	4.22863	3.90885	3.9523	3.90824	4.20031	3.8979	4.06935	3.79204	4.06995	3.87139	3.92664	4.04954	3.80516	3.96334	4.24867	3.77417	4.46119	4.09928	4.46119	3.85262	4.04204	3.95844	3.85854	4.08709	4.03047	4.02186	3.96861	3.94359	3.87697	4.05903	3.8477	4.04472	3.87474	3.94539	3.89101	3.68229	4.12943	3.86358	3.85101	3.96022
ABCD3	7.81487	7.84907	7.74508	7.62425	8.06551	7.89267	7.94067	8.27545	7.56593	7.26232	7.88464	8.05368	7.85196	7.63558	7.68579	7.58711	7.08202	7.6771	8.71534	8.60934	8.27711	7.88464	8.08396	8.44375	7.94352	8.41167	8.35601	8.27922	8.4956	7.8712	7.5662	7.98617	8.30329	7.63069	8.13217	7.57833	7.81037	8.16904	7.62425	7.99233	7.8067	7.41736	7.69533	7.80882	7.74236	7.42535	7.74127	7.36096	7.78184
ABCD4	6.39289	6.26189	6.30147	6.26092	6.09212	6.21779	6.24848	6.27859	6.46092	6.26907	6.17349	6.35224	6.39909	6.35312	6.32679	6.18056	6.36028	6.21031	6.09993	6.35913	6.2724	6.35288	6.24465	6.31164	6.31388	6.19827	6.36613	6.15469	6.41692	6.29852	6.25633	6.25006	6.08903	6.51529	6.13547	6.35234	6.36905	6.24832	6.20418	6.24925	6.39974	6.28216	6.06955	6.06415	6.44694	6.38386	6.18578	6.36624	6.20441
ABCE1	5.95681	5.46906	5.80634	6.02201	5.8784	6.07299	5.70668	5.62402	5.45012	5.33197	5.55422	5.44045	5.61776	5.32983	6.09944	5.58048	5.5581	5.69328	5.99148	6.01335	5.92713	5.77389	5.87066	6.05511	5.7718	5.95622	5.98641	5.74257	5.9896	5.69309	5.61747	5.74361	5.96891	5.41007	5.39673	5.49701	5.77172	5.67549	5.3488	5.75257	5.67773	5.06452	5.578	5.48508	5.18628	5.39995	5.82528	5.56787	5.58921
ABCF1	7.91798	7.74058	7.93523	8.06551	8.0714	8.02585	8.01206	7.92229	7.94625	7.99073	8.02585	7.89873	8.04975	7.89911	7.90977	7.95961	7.9443	8.04176	8.04816	8.0348	8.04589	8.10078	8.03816	8.00412	8.22284	7.83264	8.05203	8.09471	7.90818	8.1478	8.40594	8.03278	8.02545	8.18398	7.93364	7.95645	8.1647	8.10124	8.09284	8.01243	8.12271	8.17853	8.20076	7.98661	7.9278	8.07004	8.10947	7.94905	8.07004
ABCF2	5.78005	5.72829	5.76526	5.86625	5.9332	5.84019	5.85887	5.95116	5.93875	5.81078	5.81127	5.85414	5.86175	5.71555	5.90308	5.839	5.84706	5.99167	5.9324	6.1307	6.02823	5.98084	6.02283	5.94575	6.13632	5.87831	5.81128	5.8619	5.78495	5.84965	5.97564	5.95173	5.96692	5.95141	6.09042	5.86197	5.90181	5.95394	5.93898	5.79463	5.84604	5.76405	5.7923	5.87054	5.88205	5.81614	5.92819	5.92924	6.0197
ABCF3	7.14092	6.8146	7.06479	7.03919	7.23946	7.18248	7.07924	7.25308	7.04547	7.14875	7.13112	7.31676	7.22792	7.18684	7.06958	7.31287	6.91953	7.32326	7.31235	7.33997	7.02492	7.27258	7.20992	7.11019	7.36045	7.31703	7.16685	7.24782	6.94072	7.45131	7.21662	7.38344	7.18876	7.61131	7.22914	7.40263	7.16079	7.27864	7.35497	7.3728	7.36307	7.4682	7.29502	7.4352	7.16376	7.27817	7.27722	7.72128	7.3297
ABCG1	5.21684	5.31907	5.31208	5.26399	5.34466	5.18203	5.62727	5.45521	5.51051	5.27513	5.35416	5.38803	5.37911	5.488	5.925	5.33512	5.97751	5.09902	5.17876	5.59888	5.32841	5.53054	5.80386	5.81598	5.56903	5.64404	5.57285	5.58107	5.26444	5.07395	5.53124	5.71209	5.40939	5.62034	5.13747	5.83011	5.27611	5.59611	5.24892	5.29219	5.19488	5.23328	5.18532	5.31636	5.11948	5.49568	5.54015	5.24685	5.62932
ABCG2	5.81169	5.97806	5.73248	5.70652	5.7175	5.77143	6.17083	5.90291	5.92405	5.70969	5.60602	5.65096	5.35315	5.77479	5.80214	5.6938	5.61481	6.06526	5.57823	5.61203	5.72299	6.13142	6.14011	6.15067	5.90409	5.7825	6.00043	5.71458	6.19712	6.06193	5.69585	5.73035	5.85456	5.97249	5.72004	5.76372	5.84223	6.19367	5.7275	5.64125	5.51237	5.66698	6.07207	5.82464	5.63445	6.38054	5.97806	5.83508	5.9076
ABCG4	5.98415	6.08452	6.20365	6.15826	6.04267	6.04402	6.17789	6.10614	6.28028	6.32001	6.29394	6.20752	6.1333	6.55633	5.93244	6.39307	6.01619	6.16164	6.09802	6.15621	5.97046	6.00322	6.43603	6.00624	5.99479	6.08452	6.26814	6.18872	5.83617	5.90686	6.31103	6.05369	5.94626	6.26401	6.14841	6.23293	6.20454	6.18721	6.26795	6.07316	6.14562	6.48743	6.1307	6.41157	6.54898	6.44227	6.08174	6.19803	6.29824
ABCG5	4.76389	4.85239	4.61839	4.67568	4.70263	4.83383	4.64307	4.32098	4.71363	4.76996	4.63154	4.62823	4.80983	4.59302	4.44319	4.54403	4.4853	4.65761	4.50495	4.6659	4.47456	4.94293	4.65664	4.49021	4.58454	4.41358	4.76277	4.57662	4.65328	4.85286	4.76946	4.75834	4.53173	4.63268	5.09889	5.00079	4.78121	4.68055	4.75995	4.67853	4.30558	4.75903	4.82395	4.75468	4.60608	4.9648	4.66092	4.79539	4.73993
ABHD10	7.62327	8.16322	7.78292	7.57717	8.0528	8.04773	7.6259	8.00412	7.58384	7.99576	7.70985	7.53706	8.04935	7.85975	7.3261	7.7226	7.22041	7.73081	8.03735	7.83741	7.95195	8.00458	8.25451	8.09663	8.32368	8.19675	8.26398	8.0848	8.08927	8.09152	8.02081	7.95961	7.99191	8.1431	7.72094	7.85196	7.62071	7.89074	7.94394	7.73043	7.97385	7.91798	8.02835	7.83192	8.06731	7.37842	7.97873	7.81851	7.8015
ABHD11	7.21864	6.89155	6.96361	7.01864	7.26254	7.21463	7.26521	7.52387	7.04914	7.21558	6.8289	7.3371	7.07393	6.9686	7.00165	7.30201	6.64029	7.59301	7.22539	7.55372	7.28963	7.65892	7.53497	7.65725	7.5927	7.57074	7.43441	7.25211	7.40726	7.20627	7.49805	7.58384	7.43856	7.5859	6.78133	7.40207	6.8882	7.26254	7.30975	7.27285	7.26642	7.62846	7.36855	7.44825	7.6066	7.63975	7.41604	7.79248	7.30644
ABHD14A	6.85621	6.80837	6.72863	6.92417	6.88393	7.11766	6.85912	7.13666	6.74064	6.58165	7.03566	6.69254	7.08024	7.10879	6.78897	6.79977	6.42984	6.79256	6.90176	6.91181	6.95819	6.70762	7.04985	6.59374	7.2319	7.0496	6.59374	6.9287	6.53336	6.97817	6.65619	7.00948	6.93169	7.13066	6.70962	6.83268	6.84393	7.23513	6.91086	6.79932	6.69828	6.99123	7.10368	6.95013	7.01213	6.85083	7.15482	6.94859	6.72944
ABHD14A-ACY1	7.21607	7.38449	7.26401	7.11629	7.2089	7.41863	6.94798	7.33894	7.14854	7.4308	7.11162	7.26943	7.04008	7.22242	7.1395	7.43107	7.05073	7.38588	6.94669	7.48757	7.12549	7.35604	7.3261	6.94178	7.00948	7.4784	7.43249	7.40183	7.13088	7.07672	7.52209	7.60631	7.06933	7.2912	7.55402	7.32114	7.16971	7.1982	7.56263	7.05529	7.46876	7.27966	7.23537	7.17264	7.30026	7.23998	7.41497	7.43912	7.21607
ABHD17A	8.35542	8.27973	8.25928	8.51126	8.51612	8.47286	8.63762	8.53543	8.52183	8.68132	8.41226	8.88386	8.79889	8.63681	8.75419	8.55753	8.78077	8.61791	8.54962	8.29061	7.95568	7.98741	8.25713	8.06294	8.30598	8.28951	8.04816	8.41167	7.28711	8.64575	8.45303	8.69308	8.40235	8.89263	8.76534	8.58695	8.43564	8.5368	8.58616	8.62117	8.32192	8.82935	8.43439	8.50648	8.5738	8.65416	8.52397	8.54039	8.65024
ABHD17B	5.50171	5.33486	5.57823	5.35102	5.519	5.8875	5.12748	5.45205	5.42411	5.45895	5.38376	5.59268	5.21787	5.44443	5.33527	5.76137	5.54374	5.19784	5.59708	5.30938	5.6433	5.31267	5.30268	5.40468	5.17431	5.78392	5.27908	5.62639	5.25212	5.61223	5.39602	5.45104	5.30332	5.29931	5.05672	5.14821	5.25653	5.03473	5.28157	5.09491	5.35509	5.36392	5.49096	5.17761	5.69965	5.78332	5.2793	5.16654	5.44464
ABHD18	5.4716	5.07715	5.17607	5.08183	5.51561	5.32127	5.07141	5.11532	5.25842	5.13699	5.23195	5.08319	5.02824	4.86155	4.87646	5.2949	5.26171	5.20134	5.38535	5.23939	5.3294	5.21425	5.21706	5.4061	5.44074	5.70828	5.12112	5.34739	5.12222	5.27256	5.22121	4.85979	5.23735	5.49304	5.18418	5.22775	5.16674	5.04407	5.06258	5.58903	5.08518	4.93492	5.1085	5.13699	4.96814	4.99254	5.17431	5.19969	5.36575
ABHD2	6.23064	5.94909	6.25609	5.6523	5.59594	5.62729	5.96237	6.03245	5.79939	5.64419	5.9967	5.66326	5.58663	5.56054	6.08016	5.71254	5.82493	5.80571	6.79865	5.37192	5.39022	5.14967	5.26464	5.38126	5.36472	5.49916	5.45597	5.72753	5.16866	5.3654	5.43606	5.45931	6.10847	5.29235	5.21143	5.64039	5.88701	5.56972	5.72449	5.67556	5.7064	5.33203	5.70308	5.41654	5.49605	5.61875	5.432	5.9562	5.54821
ABHD3	4.28756	4.19142	4.46015	4.33977	4.13748	4.39916	3.95528	4.15021	4.29072	4.15682	4.22891	4.57562	4.31081	4.34745	4.68409	4.03539	5.96908	4.04624	4.30028	4.2328	4.16457	4.26086	4.30028	4.32282	4.31566	4.32784	4.40415	4.14386	4.5535	4.56889	4.08009	4.17905	4.21727	4.48409	4.12446	4.36739	4.60983	4.24867	4.19612	4.30693	4.36441	4.2563	4.2062	4.44016	4.26609	4.13919	4.34086	4.24616	4.30241
ABHD4	7.47647	7.51685	7.56738	7.38588	7.43607	7.55402	7.55101	7.74162	7.89031	7.60407	7.60817	7.81037	7.58807	7.64291	7.62749	7.6894	7.7046	7.74334	7.98864	7.49312	7.44825	7.40348	7.4101	7.46336	7.67173	7.27647	7.51802	7.3683	7.43358	7.67073	7.64358	7.7078	7.52474	7.68181	7.51246	7.72701	7.52446	7.57833	7.72598	7.5462	7.72598	7.98453	7.69565	7.64908	7.81597	7.89649	7.53041	7.90412	7.52446
ABHD5	5.23495	5.08671	5.27584	5.28572	5.2511	5.44949	5.17324	5.2326	5.13461	5.06584	5.23368	5.28398	5.23849	5.07902	5.19469	5.10199	4.99877	5.16404	5.82114	5.49111	5.39658	5.44465	5.12547	5.29087	5.12676	5.44874	5.22262	5.28021	5.22874	5.30078	5.21487	5.23574	5.17343	5.30855	4.94306	5.2492	5.24248	5.34537	5.20317	5.3734	5.19304	5.11897	5.22549	5.26722	5.10111	5.26288	5.15774	5.12043	5.20116
ABHD6	4.79345	4.93101	4.99678	4.9006	4.85765	4.94771	4.86131	4.91495	5.00517	4.99249	4.82392	4.82307	4.8511	4.98781	5.06454	4.86412	4.9002	4.84931	4.80507	4.87933	4.94393	4.96979	4.89428	4.89855	4.92321	4.88759	5.04093	4.91769	4.94153	4.8695	5.01529	5.00413	4.75685	5.0447	5.05723	4.86143	4.88318	4.99217	4.94077	4.96154	4.98156	5.00984	4.87052	5.06514	5.01973	5.07674	5.00277	4.91329	4.96158
ABHD8	5.97249	5.91253	5.94531	5.82909	5.97025	6.01431	6.15215	6.04537	5.95911	6.13252	5.85623	6.03552	5.83978	6.04323	5.9424	6.37234	5.98959	6.17643	5.91867	5.77841	6.09187	6.19423	5.79439	6.01711	6.09168	6.02155	5.85642	5.88325	5.95353	5.88229	5.93316	5.98488	6.00829	6.21888	6.33215	6.0357	5.89165	6.20544	6.10672	5.90042	5.85908	6.05835	5.7608	6.04537	5.90331	5.79203	6.02507	6.04962	6.22523
ABI1	5.71396	4.94822	5.44121	5.41648	5.25454	5.55678	5.34614	5.00644	5.11793	4.98391	5.00215	5.37164	5.11061	4.98221	6.07539	4.99929	6.12832	5.08919	5.21118	5.6184	5.07332	5.11782	5.05779	5.30339	5.08966	5.4299	5.11887	5.54697	5.2308	5.39663	5.09548	5.17873	5.33849	5.10687	5.15701	5.11673	5.23696	5.49437	5.06798	5.40882	5.33341	4.84357	4.92711	5.2465	4.61465	4.83522	5.28549	4.82188	5.29116
ABI2	6.70617	6.53812	6.54547	6.56712	6.55624	6.55854	6.41309	6.4897	6.636	6.55578	6.61142	6.66479	6.48978	6.62146	6.39004	6.59278	6.45954	6.57116	6.65356	6.44949	6.37145	6.33393	6.24734	6.44219	6.3701	6.39473	6.40868	6.67059	6.44347	6.5974	6.5626	6.56611	6.41885	6.38028	6.59877	6.55361	6.38892	6.33795	6.36813	6.29198	6.41205	6.54678	6.69306	6.448	6.47678	6.5715	6.3904	6.50168	6.41712
ABI3BP	4.34323	4.53075	4.52439	4.42962	4.77246	4.37514	4.33814	4.33525	4.45961	4.47866	4.38047	4.65922	4.45155	4.45433	4.35614	4.55667	4.33735	4.2956	4.63847	4.29017	4.42137	4.24282	4.24837	4.43914	4.20762	4.40865	4.42112	4.40096	4.46558	4.53223	4.36357	4.42595	4.42261	4.32231	4.28569	4.39215	4.48125	4.30346	4.256	4.53223	4.44243	4.36739	4.6583	4.37778	4.54156	4.41412	4.43015	4.21286	4.30504
ABL1	7.83816	7.16213	7.5808	7.89384	7.3972	7.59766	7.40132	7.3429	7.44135	7.27493	7.59766	7.74201	7.36907	7.37037	8.01738	7.15347	7.73815	7.481	7.59733	6.88307	6.56945	6.34287	6.2657	6.40805	6.94369	7.2126	6.50118	7.3972	6.38491	7.64844	7.47647	7.45517	7.3235	7.65361	7.22792	7.52807	7.75196	7.67439	7.71762	7.53413	7.69038	7.28735	7.63847	7.60194	7.33972	7.40348	7.55073	7.19402	7.59148
ABL2	5.99971	6.11362	6.00322	6.15125	6.05717	6.36128	6.08819	6.22434	6.29284	5.95353	6.15511	6.32538	6.03903	5.9567	6.13504	6.27568	6.08028	6.09998	6.31793	6.19149	6.12046	5.81186	6.10728	6.12995	6.15272	5.87141	5.91098	6.04575	6.3089	6.04076	6.07911	5.96116	6.06432	5.96795	5.9933	6.18179	5.99104	5.93505	6.16406	6.05681	5.97848	6.20597	6.41009	6.0902	5.73763	6.18964	5.83904	5.76782	5.85965
ABLIM1	9.21873	9.31716	9.06121	8.64843	9.09616	8.8081	8.86505	9.04106	8.69859	8.87114	9.1838	8.55772	8.96311	9.26496	8.43882	9.28678	7.92866	9.00266	9.4302	8.97652	8.97321	8.89124	8.83065	8.74208	8.96066	8.96405	8.65173	9.29688	8.49213	8.60059	8.76489	8.8832	9.02768	8.5941	8.87391	8.90677	8.51193	8.54727	8.71076	8.84113	8.77172	8.67181	8.61159	8.5425	8.7574	8.73191	8.63728	8.70761	8.75274
ABLIM3	8.27598	8.2068	8.60471	8.23798	8.12465	8.64954	8.62419	8.61254	8.4756	8.42367	8.92472	7.69173	8.43328	8.25822	7.76197	7.92152	7.93874	8.08888	7.78292	8.02204	8.31551	8.05116	8.22595	8.10224	8.57832	8.178	8.02793	7.83895	7.55402	8.07601	7.73152	8.40653	8.62197	7.82257	8.42626	8.35717	8.2068	8.1397	8.21673	8.57302	8.15883	8.40051	8.26183	8.28951	8.50509	7.89384	8.3161	8.36677	8.36435
ABO	5.10486	5.28353	5.47558	5.17824	5.31301	5.29075	5.22256	5.42539	5.20916	5.28989	5.19081	5.3897	5.38575	5.31413	4.88611	5.87967	5.27327	5.26506	5.25184	5.47449	5.05393	5.37059	5.24204	5.25379	5.09277	5.31576	5.17788	5.55568	5.19106	5.22586	5.23764	5.33671	5.16793	5.27322	5.68837	5.47763	5.28536	5.29028	5.56135	5.36567	5.37089	5.31287	5.41501	5.30449	5.07704	5.37321	5.23525	5.4565	5.24059
ABR	7.49523	7.23581	7.06584	7.20624	7.33793	7.32518	7.29215	7.38525	7.3094	7.25867	7.34088	7.13128	7.63261	7.35576	7.08155	7.59496	7.07736	7.4936	7.23369	7.32397	6.91713	6.87541	7.09409	6.87231	7.29987	7.10916	6.79485	7.26284	6.30421	7.32093	7.13256	7.44906	7.59529	7.19247	7.39841	7.53748	7.11362	7.51585	7.2508	7.13203	7.16604	7.06991	7.23026	7.08067	7.10952	7.39687	7.23887	7.38154	7.19541
ABT1	6.68719	6.6484	6.63771	6.71838	6.55304	6.74304	6.79384	6.71494	6.86105	6.92089	6.9138	6.94306	6.7642	6.85161	6.88882	6.83658	6.62629	7.04144	6.6519	6.71454	6.66597	6.82853	6.85832	6.93645	6.91783	6.79363	6.6965	6.82568	6.70225	6.84804	6.90392	6.99547	6.74725	6.75382	6.63104	6.83124	6.71118	6.76689	6.96471	6.70009	6.77539	6.97859	6.97332	6.79998	6.63498	6.7894	6.70225	6.78378	6.856
ABTB2	7.55315	7.6259	7.56382	7.84118	7.68214	7.42125	7.61098	7.63394	7.47758	7.52032	7.5958	7.33894	7.54499	7.59238	7.55288	7.37255	7.46932	7.96441	7.57864	7.35174	7.72529	8.03316	7.8999	7.71264	7.66028	7.5884	7.75834	7.62133	7.70955	7.48529	7.62102	7.7481	7.55809	7.57895	7.36529	7.88838	7.45915	7.67476	7.76197	7.6123	7.85017	7.81851	7.76581	7.75447	7.92353	7.98079	7.50165	8.08161	7.40157
ACAA1	7.60838	7.61197	7.6319	7.3617	7.53525	7.50487	7.49729	7.88165	7.62365	7.59516	7.54351	7.34444	7.58204	7.59078	7.28078	7.93161	7.30564	8.06758	7.51325	8.10436	7.60495	7.95213	7.97535	7.4934	7.94751	7.79931	7.79747	7.59517	7.6992	7.5963	7.84987	8.02133	7.72382	7.5571	7.8268	7.80978	7.5638	7.80014	7.7363	7.80724	7.77341	7.76859	7.4651	7.61509	7.53811	7.60006	7.86502	8.0754	7.86602
ACAA2	8.48993	8.71452	8.24752	8.23812	8.55487	8.3821	8.19489	8.55303	8.29299	8.55507	8.408	8.21108	8.70445	8.70903	8.11656	9.22598	8.04374	9.04972	8.47446	8.65933	8.72961	8.92949	9.01757	8.70859	8.66823	8.5445	8.78149	8.61306	8.95823	8.46777	8.61575	8.65518	8.41549	8.35902	8.95866	8.64393	8.3932	8.30564	8.69851	8.40698	8.83883	8.84804	8.4008	8.70698	9.01678	8.86791	8.55287	8.96205	8.53973
ACACA	6.17907	6.24563	6.11165	6.15082	6.22187	6.06138	6.12356	6.08901	6.16999	6.2422	6.36637	6.22883	6.20325	6.36917	6.14353	6.10343	6.08159	5.93064	6.2966	6.17668	6.28169	6.19775	6.31973	6.37214	6.11655	6.15036	6.33314	6.08145	6.35006	6.2076	6.17375	6.07037	6.039	6.35367	6.05747	6.13042	6.10907	6.17217	6.08741	6.20714	6.22058	6.30654	6.36756	6.15212	6.30579	6.18519	6.23386	6.12114	6.16915
ACACB	6.77078	6.86016	6.78932	6.93793	7.12598	7.11659	7.19873	7.33365	7.37701	6.706	7.63761	6.57544	7.33446	7.298	6.50369	7.13579	6.57148	6.98946	6.98468	6.98886	7.34057	7.11255	7.45365	7.15434	7.42092	6.93668	7.04286	6.7736	7.10597	7.04989	6.80187	6.97917	7.19432	7.03669	6.83784	7.07252	7.46549	7.04854	6.95171	7.33311	6.85853	7.0339	6.68389	6.9684	7.02695	7.53804	7.18612	6.73625	6.98425
ACAD10	7.11676	7.34317	6.92674	6.91357	7.25728	7.08662	6.95578	7.21014	7.24246	7.47099	6.97706	7.07554	7.37037	7.64429	7.00636	7.99149	7.01506	7.74471	6.66755	7.27722	7.67675	7.5884	7.764	7.30408	7.4114	7.25606	7.42101	7.22265	7.42858	7.31055	7.22016	7.63975	7.16613	7.27864	7.51136	7.52002	6.99239	7.44525	7.74024	7.45661	7.71859	7.47217	7.48927	7.35738	7.25751	7.57747	7.25826	7.6026	7.47276
ACAD8	6.25077	6.22693	6.48321	6.24527	6.41696	6.3592	5.89241	6.32284	5.95723	6.21243	5.42246	5.52539	6.05604	5.52865	5.70612	5.61481	4.97974	6.2816	5.89835	6.90046	6.28627	6.82461	6.4149	6.64459	6.50289	7.05465	6.12214	6.79256	6.49829	6.41696	6.12405	6.38418	6.76193	6.3146	5.305	5.95148	5.9712	6.38113	6.04517	6.41906	6.33926	5.54492	6.03663	5.81092	6.13595	5.66777	6.45478	5.85155	5.92161
ACADL	4.80009	4.69853	4.65814	4.6273	4.72849	4.85821	4.65941	4.69897	4.75939	4.82604	4.67414	4.6781	4.68493	4.77695	4.52354	4.82168	4.46272	4.73188	4.66253	4.74184	4.8488	4.78913	4.73003	4.92262	4.6577	4.71509	4.7071	4.57087	4.9127	4.90365	4.65503	4.74316	4.65752	4.7551	4.67832	4.79378	4.8195	4.67703	4.79284	4.79728	4.75228	4.83601	4.76119	4.6603	4.70755	4.82458	4.7721	4.58288	4.72492
ACADM	9.35606	9.54188	9.69673	8.73876	9.07115	8.94182	8.70663	9.09493	8.4956	8.54891	8.43132	8.20026	8.54824	8.7691	7.81918	9.10707	7.23537	9.19909	8.8651	9.0016	9.21393	8.91208	9.12587	8.99668	8.58341	9.0363	9.42764	9.02981	9.35119	9.00983	8.77004	8.69056	8.9557	8.42885	9.41657	8.6889	8.79492	9.1428	9.12451	9.13721	9.22295	7.48155	8.86407	9.00503	8.72409	8.25084	8.58418	8.62801	8.51541
ACADS	7.44692	7.6907	7.34416	7.33894	7.83192	7.51425	7.47588	7.4756	7.37867	7.6475	7.28296	7.35943	7.78862	7.75127	7.13644	8.17648	7.2446	8.09986	7.35043	7.7865	7.45184	7.43136	7.58682	7.47155	7.70091	7.37657	7.481	7.52807	7.26448	7.58046	7.74607	7.7972	7.55574	7.66353	7.93292	7.65557	7.50431	7.40534	7.89649	7.64716	7.66805	7.77686	7.53355	7.60132	7.93558	7.73494	7.85345	8.13733	7.76197
ACADSB	4.17534	4.22504	4.24896	4.11436	4.20874	4.07204	4.21011	4.20734	3.94097	4.08067	4.19389	3.88395	4.1461	4.14386	4.07026	4.03168	3.84203	4.20145	3.83431	4.24199	4.07143	4.21011	4.19693	4.26171	4.00597	4.68266	4.3273	4.34034	4.29731	4.18497	4.27952	4.12331	4.2046	4.07527	4.10675	4.18824	4.02606	4.43759	3.97409	4.37486	4.02512	4.15682	3.99965	4.15106	4.12625	4.12885	4.02129	4.21896	4.04532
ACADVL	10.2025	10.4578	10.3609	10.1277	10.6	10.2888	9.6271	10.3922	9.75602	10.0523	9.95594	9.97733	10.2983	10.3798	9.65183	10.3204	8.95327	10.579	10.2087	10.3858	10.1447	10.3548	10.176	9.74697	11.0686	10.0548	9.89741	10.4116	9.47761	10.5091	10.2953	10.4349	10.224	10.3361	10.5257	10.0832	10.2211	10.0523	10.5464	9.92074	10.4083	10.3707	10.2675	10.1027	10.55	10.4884	10.2414	10.1789	9.96385
ACAN	6.231	6.2218	6.2373	6.24612	6.41759	6.47576	6.49385	6.61915	6.5407	6.46946	6.55861	7.13163	6.57359	6.6193	6.76801	6.79405	6.81151	7.03057	6.6432	6.5343	6.84462	6.59609	6.54185	6.66901	6.68772	6.477	6.65539	6.48014	6.62882	6.41237	6.53286	6.56582	6.51905	6.49698	6.55455	6.64638	6.32387	6.46657	6.8966	6.56446	6.43711	6.86639	6.41977	6.55666	6.79682	6.80699	6.42231	6.72301	6.49152
ACAP1	6.76846	6.95272	6.64485	6.60418	6.72453	6.80522	6.83671	6.95244	7.0808	7.4333	6.97218	6.87138	7.08348	7.50645	6.75851	7.52326	6.83529	7.52576	7.05735	6.84701	6.97662	7.13138	7.44356	7.13311	6.88186	6.85662	7.14597	6.8935	7.01463	6.71771	7.18605	6.95975	6.74638	7.0983	7.33957	7.12518	6.68366	6.8825	7.25338	7.01429	7.18369	7.39353	6.93396	7.1504	7.30427	7.37475	6.95926	7.65096	7.01792
ACAP2	4.06042	4.02366	4.16901	3.99004	3.92691	4.11244	3.99195	3.88063	3.99284	3.85452	3.86234	4.00801	3.93462	3.89134	4.31777	3.79499	4.17136	3.68255	3.89899	3.98677	3.91098	4.05823	3.95422	3.969	3.84229	3.96581	4.05257	3.99117	4.00453	4.02981	3.93477	4.03807	4.00678	4.00241	3.96555	3.82282	4.0916	4.02642	3.90536	4.13718	4.06041	3.75311	3.95377	3.98773	3.73553	3.93702	3.98158	3.67974	3.96144
ACAT1	10.7674	10.9399	10.7364	10.4049	10.9529	10.6884	10.5539	10.6884	10.2615	10.8474	9.91555	9.54014	10.5257	10.448	9.29641	10.8314	8.36188	10.9271	10.5967	10.8909	11.1761	11.0553	10.903	11.2192	10.9615	10.9615	11.0857	10.8711	11.0593	10.8272	10.8025	10.9356	10.6623	10.7364	10.6698	10.5091	10.4049	10.7285	10.8435	10.6147	10.6401	10.5398	10.7674	10.8149	10.8592	10.681	10.8191	10.9149	10.4955
ACAT2	5.39288	5.11361	5.20771	5.53886	5.34783	5.62339	5.53785	5.44282	5.45344	5.32545	5.3527	5.58408	5.62135	5.45466	5.57743	5.45711	5.48995	5.50951	5.71946	5.63133	5.55069	5.47621	5.78754	5.53968	5.55213	5.42679	5.50586	5.32919	5.81884	5.65254	5.54637	5.51051	5.57113	5.67085	5.46242	5.39912	5.43428	5.47418	5.37169	5.4683	5.36638	5.51946	5.57556	5.56789	5.69343	5.63366	5.56064	5.58656	5.46362
ACBD3	5.83983	5.59561	5.59028	5.72167	5.69278	5.80664	5.86653	5.65581	5.60725	5.6637	5.49673	5.56196	5.72017	5.51193	6.05583	5.32411	5.89302	5.62799	6.28781	5.76566	5.79488	5.81164	5.65204	5.80638	5.60913	5.87098	5.86488	5.7383	5.72287	5.44349	5.71248	5.35756	5.81818	5.32378	5.5744	5.50978	5.81146	5.64292	5.58113	5.58581	5.3203	5.22284	5.58181	5.36727	5.51562	5.29034	5.48779	5.62567	5.69546
ACBD4	6.90109	7.37657	7.01572	7.14548	7.05552	7.06302	6.93603	7.16259	7.27647	7.16354	6.85457	7.04079	7.26544	7.23851	6.90839	7.51078	7.23633	7.0287	7.17843	6.98948	7.11766	7.10232	7.00681	7.15746	7.08826	6.98443	7.13298	7.04866	7.37118	6.99282	7.15086	7.20869	6.98927	7.0115	7.02316	7.20531	6.93212	7.0097	7.12483	7.22313	6.85705	7.07111	7.07068	7.06888	7.15967	7.14046	6.91997	7.16079	7.32873
ACD	5.84987	5.77878	5.9933	6.19476	6.02809	6.16464	5.95296	5.91794	5.87467	5.79924	6.02137	6.01095	6.03423	5.83374	6.02772	5.72434	6.10093	5.84223	6.21921	6.02864	6.13252	6.14397	6.08362	5.97411	6.22946	5.92043	5.87315	5.74795	6.00812	6.2604	6.47323	6.18964	6.25419	6.18331	6.0357	6.13309	6.03296	6.11604	5.77479	6.17279	5.94204	6.17679	6.23239	6.35145	6.179	6.15474	6.15326	6.21204	6.09001
ACE	5.4577	5.53684	5.472	5.30415	5.3825	5.41235	5.65569	5.40956	5.72042	5.8604	5.46527	5.34806	5.43956	5.6944	5.65356	5.43751	5.53627	5.66659	4.99632	5.3581	5.35648	5.31184	5.35833	5.24363	5.13516	5.36825	5.4055	5.48046	5.26659	5.67024	5.49118	5.63985	5.56833	5.52683	5.70652	5.73959	5.30809	5.45996	5.41318	5.48504	5.34849	5.40956	5.3825	5.71927	5.52376	5.69122	5.66818	5.43608	5.4718
ACE2	5.53801	5.40763	5.67796	5.86181	5.54708	5.97116	5.78849	5.39487	5.18664	6.09665	5.72308	7.02042	5.59465	4.91428	5.94996	4.8323	5.4018	6.64714	6.02447	5.618	5.60481	6.30703	6.42966	6.39246	5.2989	5.54478	5.77548	5.18664	6.30555	5.16316	6.27612	5.11884	5.45497	6.43122	5.03115	5.77639	5.66416	6.49085	5.71202	5.75353	5.84386	4.89009	6.0402	5.81769	4.8332	5.24423	6.20466	5.86823	5.73424
ACHE	5.34083	5.41417	5.41401	5.31564	5.36629	5.16344	5.39252	5.56955	5.40064	5.73675	5.35597	5.35434	5.37751	5.56231	5.27482	5.7074	5.2364	5.62295	5.52751	5.41955	5.42802	5.39179	5.52201	5.36114	5.52285	5.33806	5.4383	5.3228	5.37183	5.20858	5.58876	5.40817	5.39853	5.26273	5.74106	5.54324	5.19437	5.42466	5.48355	5.29622	5.50312	5.63008	5.28436	5.6666	5.58883	5.45681	5.34522	5.64337	5.45012
ACIN1	6.66972	6.71001	6.69274	6.82482	6.87606	6.62866	6.60467	6.79977	6.75987	6.6079	6.81045	6.75788	6.82149	6.53674	6.62783	6.85457	6.61117	6.88008	6.29767	6.89135	6.55898	6.51187	6.74023	6.46602	6.79486	6.55458	6.68169	6.87035	6.59278	7.00165	6.69254	6.7896	6.85039	6.68169	6.88481	6.95681	6.91357	6.94135	6.95842	7.02535	6.90024	6.81629	6.82461	7.13856	7.08779	6.61747	6.86356	7.32429	7.05304
ACKR1	7.12855	6.97027	6.46378	7.7836	6.55975	6.75303	7.42726	7.26206	7.59002	7.09245	7.42451	7.06232	7.11252	7.58168	7.56921	6.6154	7.35497	6.59904	6.48511	6.88161	6.88524	6.29659	6.91573	6.64972	6.91065	6.71137	6.40602	6.45688	6.68818	7.19284	7.05665	6.67592	6.83329	7.71893	6.68859	7.11788	8.08117	6.82169	6.72425	7.3447	7.14548	7.45268	6.83082	7.27313	7.04642	7.44608	6.95318	6.46207	7.57533
ACKR2	5.703	6.10651	5.90409	6.11974	5.82812	5.81284	5.73035	5.78733	5.87335	5.89147	5.85512	5.89606	5.7536	5.5911	5.25653	5.66523	5.81457	5.70124	5.66638	5.81457	6.04478	5.68043	5.83297	5.92405	5.80835	5.6437	5.79701	5.8371	5.99274	5.69802	5.73648	5.7423	5.78067	5.4681	5.79147	5.85852	5.83727	5.80231	5.68528	5.80757	5.62074	5.80717	6.01192	5.8225	5.83671	5.76872	5.79241	6.00643	5.9347
ACKR3	7.39528	5.3948	6.42543	6.01003	6.41717	6.6056	6.27531	5.89948	5.01202	5.85249	5.40361	5.65507	6.15144	5.80814	6.32131	5.8313	5.53821	6.42794	5.70024	6.47563	6.27733	6.89113	6.72467	6.53616	7.39041	6.70568	6.31831	6.05409	7.08544	6.59374	6.51304	6.18928	5.66287	6.18218	5.96396	5.6453	6.45835	7.12018	6.46116	6.56312	6.33891	5.90545	6.2092	6.59769	5.69625	5.3257	6.16125	5.58088	7.27888
ACKR4	3.87731	3.6299	4.17877	3.90319	3.95352	4.08622	3.85449	3.80197	3.50702	3.76275	3.81728	3.96053	3.66448	3.88181	4.22753	4.0527	3.72319	3.65138	3.929	4.17112	3.90703	3.62476	3.69506	3.8592	3.82248	3.99316	3.81728	3.94124	3.96022	3.9427	3.71192	3.94097	3.72667	3.72825	3.88826	3.84365	3.71702	3.88826	4.04775	3.73634	3.83148	3.81667	4.08155	3.81667	3.9023	3.78184	3.76596	3.68486	3.83924
ACLY	6.79225	6.8118	6.93999	7.15935	6.86605	6.83312	6.92688	6.78187	6.7537	6.77981	7.1051	7.29166	6.70799	6.88554	7.39375	6.61625	7.29806	6.74365	7.2835	6.78823	6.80229	6.75614	6.67673	6.94929	6.60545	6.82745	6.84923	6.69394	6.84835	6.95261	6.89161	6.93053	6.90228	7.14594	6.64348	6.78905	6.79754	6.88285	6.88014	6.90398	7.05914	7.05622	6.88334	6.90678	6.81137	6.80443	6.68038	6.9906	6.9021
ACO1	8.10495	8.19372	7.85456	8.0113	8.11728	8.12603	7.8869	8.11397	7.83857	8.04855	8.03653	7.7206	7.95317	7.88126	7.90261	8.03653	7.16057	8.06783	8.04975	8.37555	8.19059	8.39741	8.2439	8.57832	8.26608	8.0844	8.54891	8.29664	8.29776	8.17999	8.2738	8.20335	7.93793	8.15447	8.09329	8.01369	8.16367	8.12976	8.22748	8.07419	7.97348	7.81775	7.91912	7.91566	7.92073	7.91358	8.22436	8.10124	7.87677
ACO2	8.72963	8.84041	8.50796	8.12812	8.71464	8.41837	8.43992	8.75643	8.50605	8.6956	8.36312	8.02088	8.52491	8.71853	7.83397	8.51968	7.58801	8.64319	8.37719	8.65944	8.49291	8.7737	8.49921	8.51263	8.73806	8.72599	8.41377	8.71111	8.41016	8.43336	8.53044	8.52866	8.6434	8.38705	8.47929	8.55949	8.4234	8.63451	8.68662	8.41314	8.50502	8.5118	8.33478	8.33878	8.666	8.46927	8.62776	8.61647	8.38293
ACOT1	8.43564	8.2694	8.56405	8.34619	8.41417	8.64575	7.60472	8.77004	8.21976	8.04681	8.04544	7.77541	8.51058	7.72226	7.85604	8.30713	6.95866	8.99328	7.9962	8.98974	8.435	8.67973	8.23542	8.38449	8.62801	8.28085	8.24915	8.60629	8.21226	8.51755	8.06915	8.66246	8.58554	8.48692	8.77105	8.43811	7.9853	8.36252	8.45046	7.57864	8.41167	8.3321	8.31734	8.54824	8.42367	8.3578	8.55676	7.66028	8.40594
ACOT11	5.44733	5.49503	5.69051	5.45898	5.64021	5.63142	5.48495	5.74069	5.59926	5.40305	5.70746	5.46136	5.65824	5.58226	5.3988	5.73003	5.38601	5.7591	5.66963	5.99412	5.83104	5.76996	5.94324	5.8695	5.9218	5.83282	5.76283	5.87259	5.60285	5.80748	5.97686	5.81005	5.84846	5.5939	5.41368	5.72555	5.49351	5.71783	5.62081	5.68283	5.70035	5.79428	5.31914	5.58485	5.63286	5.36121	5.75267	5.793	5.79839
ACOT13	7.93017	8.09107	8.17591	8.0246	8.03278	8.26079	7.86975	8.37201	7.86172	8.06294	7.85196	7.48075	7.76685	8.08117	7.72777	7.96851	7.37118	8.42243	8.07374	8.51192	8.70331	8.35421	8.46223	8.67318	7.96526	8.52466	9.03228	8.25768	8.91994	8.42048	8.33497	8.44124	8.3962	8.2218	7.92274	7.99996	7.82811	8.12039	8.16367	8.06689	8.10124	8.24287	8.0275	8.21976	8.27487	7.93442	8.24126	8.23907	8.0502
ACOT7	6.16261	6.21283	6.13012	6.28306	6.15165	6.24033	6.23123	6.30577	6.22893	6.33974	6.25421	6.51702	6.3787	6.24821	6.50257	6.41413	6.36181	6.49496	6.05109	6.16209	6.46854	6.47313	6.3591	6.509	6.40589	6.22518	6.37254	6.10455	6.31393	6.16688	6.44444	6.40309	6.33323	6.32057	6.80708	6.29957	6.18257	6.46849	6.39205	6.37101	6.35881	6.27805	6.36761	6.40592	6.4951	6.44358	6.42475	6.37666	6.43457
ACOT8	6.63517	6.64459	6.49111	6.52352	6.6239	6.54587	6.65497	6.76299	6.73755	6.78566	6.56683	6.85558	6.7202	6.92827	6.38471	6.59998	6.52318	6.86231	6.66134	6.53143	6.09278	6.40934	6.41471	6.45688	6.51418	6.25077	6.54567	6.67592	6.11784	6.72183	7.02893	6.90961	6.56408	6.59769	6.56601	6.74363	6.86843	6.66073	6.69575	6.72261	6.6726	6.96813	6.77376	6.8617	6.62192	6.63183	6.71898	6.97989	6.80816
ACOT9	7.96937	7.64716	7.66871	7.73081	7.95528	8.11123	7.67476	7.57074	7.60194	7.43107	7.86664	7.65294	7.66097	7.46984	7.43856	7.89228	7.64395	8.03316	8.20726	7.91718	7.7085	7.97795	8.08569	7.9895	7.84413	7.70885	7.5808	7.93758	7.76973	7.51828	7.94831	7.54589	7.85232	7.74706	7.33607	7.70426	7.84009	7.75907	7.987	7.7665	7.60915	7.19284	7.67877	7.52981	7.30201	7.63529	7.92898	7.65038	7.614
ACOX1	5.10021	4.94453	5.01842	4.81332	4.76591	4.83534	4.95269	5.01446	4.93614	4.99528	4.90934	4.76517	4.96488	4.76673	4.92341	5.01977	4.88059	5.12093	5.1863	5.02466	4.96754	5.05475	4.99419	5.03267	4.99777	5.159	4.91482	4.84781	4.98589	4.96138	4.76646	4.85897	4.96307	4.92764	4.86497	4.90802	4.93722	4.93756	4.88405	5.02715	4.89849	4.83003	4.91181	4.82709	4.83299	4.66362	4.85319	4.78433	4.9482
ACOX2	7.0774	6.9302	7.0117	7.14968	7.23898	7.15723	6.82631	7.33351	7.00165	7.28505	6.78687	6.99146	6.85204	6.99634	6.50974	7.55839	6.33983	7.14346	7.16613	7.6983	7.40897	7.40669	7.67269	7.94625	7.49043	7.69136	7.29292	7.33044	7.129	7.43028	6.68502	7.2405	6.86064	7.0716	6.94902	6.91424	6.85226	7.06073	6.86461	7.16376	6.98838	7.04503	7.15131	6.72806	6.5422	6.90369	7.36697	6.64931	6.91225
ACOX3	6.13785	6.08801	6.27159	6.22978	6.02842	6.11124	6.01113	6.15889	5.83537	6.06016	6.03315	6.18848	5.99795	5.81786	6.13858	6.28812	5.82704	6.31693	5.99771	6.46889	6.28696	5.95589	6.11361	6.05526	6.25248	6.06478	6.05572	6.00913	6.25203	6.23957	6.18847	6.41608	6.20201	6.22719	5.97619	6.16055	6.03339	6.21892	6.29249	5.97442	5.9687	6.21823	6.13782	6.14103	6.0206	6.05822	6.28113	6.08861	6.08837
ACOXL	3.18312	3.18529	3.21758	3.21758	3.1905	3.12642	3.23867	3.17325	3.09131	3.18853	3.18529	3.15472	3.26731	3.22334	3.13006	3.17211	3.4642	3.35158	3.1167	3.18412	3.41383	3.37432	3.23657	3.35378	3.2472	3.3002	3.38782	3.18312	3.29175	3.15472	3.14776	3.20714	3.25797	3.22171	3.26797	3.25939	3.19846	3.32596	3.19747	3.4438	3.18077	3.34056	3.13187	3.29017	3.32079	3.13859	3.36989	3.24007	3.25939
ACP1	7.14851	6.92367	6.96372	7.06106	7.126	7.39153	7.1529	7.27401	6.97744	7.14066	6.95217	7.06914	7.08689	6.83578	6.99322	6.63903	6.79984	7.02843	7.18509	7.2127	7.19717	7.05576	7.12223	7.0166	6.97645	7.48385	6.90357	7.14146	6.79583	7.00497	7.1978	7.16078	7.22055	6.97213	7.2972	6.84366	6.95676	7.11658	6.96506	6.8834	7.11468	6.80761	6.74768	6.89656	6.83559	6.79629	7.08182	6.86513	6.81801
ACP2	7.71634	7.88014	7.92582	7.60439	7.6153	7.60972	7.68838	7.7499	7.98989	7.78184	7.81887	7.80882	7.65427	8.10631	8.23798	7.96606	8.99563	7.63464	7.65829	7.57595	7.54984	7.55101	7.73711	7.58291	7.73711	7.61167	7.57417	7.8015	7.40157	7.69891	7.51543	7.80999	7.55928	7.48272	7.63721	7.68714	7.97385	7.66517	7.6576	7.48927	7.60066	7.5859	7.77977	7.41522	7.7085	7.67807	7.50665	7.42671	7.69597
ACP5	5.85908	5.85946	6.04758	6.18482	5.97867	5.6317	5.90023	5.92531	5.901	6.10709	6.02921	7.04619	5.73248	6.54511	7.52535	5.86832	8.79987	5.80699	5.85403	5.79963	5.82558	5.90409	5.68744	5.97468	6.17212	5.82269	6.05261	5.81589	6.1171	5.519	5.76276	5.78953	5.4608	5.66758	6.68147	5.70491	5.81186	5.96925	5.98266	6.0419	5.79128	6.19495	5.62421	5.94549	6.06377	6.33512	5.76909	5.92422	6.37733
ACP6	6.82291	7.04892	6.45889	6.45745	6.60274	6.76356	6.51823	6.96537	6.80387	6.84575	6.55204	6.41884	6.56662	6.73943	6.49328	6.41065	6.4141	6.65794	6.43603	6.52428	6.8642	6.32058	6.72882	7.1244	6.73513	6.52242	6.95384	6.59729	7.0115	6.62509	6.75283	6.26419	6.78768	6.36147	6.46359	6.50547	6.50748	6.59489	6.40322	6.76953	6.60508	6.51936	6.62905	6.86105	6.91024	6.51878	6.85663	6.32577	6.80595
ACPP	4.28963	4.13577	4.06044	4.3775	4.18824	3.87295	3.97007	4.02033	4.14214	3.98896	3.94155	4.13138	4.07351	4.05841	4.13605	3.77793	4.04682	4.08382	4.17795	3.90761	3.96831	3.98338	3.95622	3.9514	3.9306	4.14239	4.19586	4.15476	3.92963	4.06872	4.21286	3.99995	3.91924	4.0777	3.99344	4.0441	4.14157	3.95052	4.03688	3.94124	3.95993	3.92747	4.10704	3.89001	4.27094	4.14413	4.03904	3.72201	4.00274
ACR	7.25751	7.41497	7.19572	7.09009	7.16685	7.20386	7.19209	7.44525	7.34317	7.31985	7.28863	7.28218	7.45409	7.75093	6.84269	7.10827	7.16188	7.40427	7.38666	7.14185	7.29094	6.87925	6.91997	7.59822	7.31155	7.22539	7.45721	7.43827	7.34913	7.32036	7.48439	7.19694	7.18053	7.57533	7.08224	7.31576	7.08383	7.1471	7.11721	7.08801	7.46364	7.80115	7.37975	7.00432	7.60754	7.45973	7.22862	7.25283	7.21558
ACRV1	5.51143	5.48544	5.64993	5.41725	5.53657	5.56184	5.26598	5.47359	5.60571	5.42748	5.50172	5.50687	5.34254	5.38917	5.19231	5.43564	5.51831	5.22444	5.38387	5.37352	5.37186	5.4145	5.28458	5.44031	5.32637	5.2115	5.47095	5.52343	5.47297	5.56861	5.44767	5.49953	5.32415	5.60202	5.27523	5.40437	5.43443	5.26471	5.37952	5.23478	5.43518	5.57569	5.6459	5.272	5.36538	5.5817	5.30661	5.38877	5.23328
ACSBG1	4.80379	4.87779	4.64363	4.72498	4.72496	4.68213	4.66077	4.77614	4.87353	4.66064	4.69403	4.71502	4.90227	4.85006	4.68575	4.5909	4.52818	4.7421	4.94383	4.77446	4.54123	4.6332	4.62345	4.70509	4.76762	4.61415	4.82045	4.83932	4.97803	4.7799	4.93604	4.6904	4.71828	4.75107	4.86952	4.67154	4.62603	4.63414	4.66752	4.54521	4.71021	5.16075	4.92415	4.71395	5.02321	4.738	4.60033	5.11375	4.65664
ACSBG2	5.92777	6.19988	5.99422	6.18108	6.00869	6.11766	5.77841	5.96944	5.87599	6.06861	5.88229	5.75091	5.92366	6.05642	5.72415	5.89165	6.14917	5.6198	5.99161	5.69363	5.75167	5.77459	5.78772	5.93187	5.87066	5.95798	5.89853	6.06604	6.23293	5.91098	5.93094	5.84434	5.77063	5.83822	5.82116	6.01675	6.01192	5.78893	5.86967	5.71653	5.76509	5.83009	5.90931	5.73169	5.8989	6.02696	6.14974	6.19097	6.11419
ACSF2	5.87656	6.24618	5.80993	5.84414	5.97767	5.9712	5.88129	6.13123	5.91455	6.09335	6.1712	5.55136	5.94133	6.08727	5.69	6.18089	5.44177	5.99706	5.78714	6.33666	6.05349	6.30104	5.97356	6.11641	6.13775	5.88712	6.12369	5.90023	6.10882	6.38509	6.0121	6.17012	5.95833	5.95077	6.33738	5.85908	6.08598	5.80679	6.1383	5.92758	6.07824	6.25683	6.00061	6.00384	6.13178	5.95872	5.99551	6.27716	6.1354
ACSL1	8.77971	9.21632	9.33613	8.61764	9.12448	9.12618	8.70917	8.81278	8.87134	8.59933	8.73609	8.20144	8.64416	8.97276	8.52951	8.66611	8.3393	8.8984	8.96584	9.06943	8.8903	9.57644	8.89529	8.70318	9.13507	8.59794	9.0572	9.2553	9.03017	9.11301	8.54272	9.13017	8.87413	8.55975	8.79757	8.71719	9.14278	8.5162	9.15072	9.04748	9.42648	8.43489	8.32832	8.55619	8.64126	9.48558	8.43212	8.46566	8.47925
ACSL3	7.30922	6.75073	7.05717	6.7429	7.21472	6.55295	6.6998	6.70723	6.9115	6.64083	6.6898	6.38193	7.00542	6.58076	6.55562	6.18773	6.36666	6.3393	7.43366	7.09204	6.88599	6.87636	6.65725	6.88422	7.24317	7.42856	6.99761	6.92339	6.61438	6.84924	6.70139	6.62767	6.98844	6.29367	6.8086	6.72523	7.29016	7.11169	6.55083	7.01353	6.55082	6.14526	6.48045	6.91233	6.46007	6.41196	7.05307	6.51707	6.86493
ACSL4	4.02129	3.73981	4.15476	3.91892	3.64117	4.13225	3.88121	3.78919	3.73418	3.74465	3.68926	3.85136	3.65688	3.56379	3.77856	3.38347	3.82498	3.71285	3.75796	3.99965	3.97132	3.81204	3.76942	4.25737	3.57941	4.195	3.9514	4.00984	4.53854	3.81759	3.9155	3.58477	3.89676	4.00507	3.75951	3.70969	3.83491	4.06137	3.85041	3.90288	3.75537	3.57131	3.80826	3.81572	3.60448	3.55078	3.78272	3.85688	3.79889
ACSL5	6.31775	6.40063	6.95431	6.38651	6.49034	6.58532	6.33592	6.59826	6.42722	6.57896	6.69274	6.13407	6.47563	6.36875	6.24652	6.55671	6.21959	6.18814	5.96096	6.40117	6.26531	6.2988	6.54937	6.33383	6.29336	6.32019	6.43603	6.58263	6.44932	6.42316	6.59826	6.39492	6.1092	6.52068	6.90691	6.5268	6.62077	6.36128	6.70685	6.62486	6.63281	6.27877	6.58608	6.50902	6.53336	6.54004	6.47342	6.60467	6.42835
ACSL6	4.49137	4.66833	4.52695	4.4369	4.62918	4.55707	4.55303	4.644	4.75393	4.55822	4.5296	4.53462	4.69043	4.66014	4.46104	4.81291	4.47317	4.68371	4.62808	4.64354	4.6846	4.66502	4.55943	4.54876	4.61307	4.50525	4.65554	4.72532	4.75973	4.73841	4.49212	4.54322	4.58589	4.68268	4.56991	4.60959	4.64486	4.58863	4.63032	4.51937	4.70882	4.63138	4.69212	4.64054	4.64732	4.65092	4.5608	4.60213	4.582
ACSM1	4.66824	4.75926	4.67992	4.74679	4.85395	4.58884	4.78486	4.78463	4.62731	4.93516	4.71945	4.71084	4.90805	4.74727	4.7183	4.81743	4.84742	4.92426	4.71267	4.71552	4.81309	4.88744	4.63315	4.64479	4.78305	4.8463	4.95327	4.80613	4.77317	4.5816	4.86667	4.85935	4.76228	4.86965	5.20052	4.91662	4.73513	4.67616	4.71059	4.71809	4.86944	5.12241	4.77705	4.89918	4.91864	4.694	4.67663	5.18715	4.91954
ACSM2B	5.18715	4.9388	5.04201	5.1659	4.89623	5.10985	5.015	5.18736	4.91331	5.28493	4.99339	4.84697	5.00326	5.20268	4.83706	5.05696	5.09029	5.31519	5.04788	4.89667	5.02138	5.1702	5.27148	4.97214	4.92447	5.05827	5.11765	5.10605	5.27042	4.86923	5.1345	4.92855	5.03767	5.01433	5.45856	5.14886	4.80521	4.99141	5.04925	5.0601	5.01941	5.16355	5.08091	5.02116	5.30725	4.75995	5.14605	5.02594	5.00897
ACSM3	5.36344	5.13199	5.19189	5.15034	5.23397	5.19845	5.03674	5.17201	5.1841	5.27051	5.2824	5.10153	4.93003	5.1267	5.0192	5.29333	5.09095	5.20378	4.81898	5.08909	5.06675	5.20392	5.0701	5.08559	5.29117	5.07783	5.22632	5.13977	5.23441	5.04905	5.41089	5.10241	5.05704	5.05474	5.16367	5.04718	5.23487	5.18111	5.10764	5.14058	5.16962	5.28594	5.247	5.15706	5.31379	5.22532	5.14787	5.34177	5.4083
ACSM5	5.80602	6.10997	5.91369	5.8194	5.92587	6.2436	5.80574	5.9267	5.93071	6.14272	5.91807	6.14182	6.24393	6.10561	5.80816	6.31314	5.92352	6.49805	5.74773	6.23171	6.04869	5.97577	6.10392	6.61843	5.8675	5.70967	6.02509	5.7921	6.19567	5.95922	6.00028	6.44391	6.19064	6.19471	5.91716	5.99417	6.07036	5.81598	5.919	5.93648	6.03181	6.17943	6.37428	6.15881	6.08628	6.07905	5.89514	6.15211	5.94817
ACSS3	6.40585	6.45009	6.42261	6.15436	6.31551	6.14186	6.09242	6.1186	6.35051	6.39843	5.89565	5.93544	5.92007	6.17031	6.09151	6.04209	5.68276	5.83922	6.37049	6.38561	6.15272	6.27076	5.79665	6.17978	6.10261	6.21446	6.19729	6.32429	6.32557	6.12461	5.91697	5.87599	6.12386	6.32484	5.77673	5.90873	6.25304	6.05188	5.93357	5.97619	6.20635	5.87335	6.08763	5.90931	5.91475	6.01023	6.01431	6.08028	5.85754
ACTA1	12.5346	12.0957	12.3815	12.4616	11.8606	12.8124	12.3468	12.2568	12.3468	12.5103	12.7892	12.9121	11.7375	11.8972	12.2316	12.0669	11.9614	12.7663	12.9121	12.6108	12.1539	12.5581	12.4193	12.401	12.4616	12.0051	12.2827	12.4871	12.3815	12.0498	12.8638	12.1328	12.4193	12.5103	12.3635	12.6922	12.5103	12.5581	12.6922	12.5581	12.3468	12.2191	12.4193	12.6108	11.4339	12.3128	12.2568	12.6392	12.6108
ACTA2	7.23862	7.34493	7.37154	7.86935	7.61187	7.48639	7.3734	7.54812	7.50497	7.4751	7.5908	8.13769	7.75507	7.44245	7.81981	6.88561	7.82612	7.20433	6.88235	6.98638	7.46347	7.29081	6.8789	7.23112	6.70231	7.31305	7.48156	7.37678	7.16252	7.33942	7.5551	7.31651	7.1132	7.38153	7.11299	7.5169	7.61301	7.20308	7.46349	7.89008	6.97876	7.60572	7.40021	7.76226	7.20951	7.62534	7.25368	7.41451	7.6275
ACTB	11.499	11.4101	11.6082	12.0036	11.4505	11.5636	11.7237	11.2501	11.8568	11.5829	11.6578	12.0316	11.3168	11.6892	12.2977	11.2465	12.3616	11.3071	10.9749	11.0721	11.1283	10.7672	10.6721	10.8953	10.7692	11.0503	10.8255	11.4717	10.5226	11.305	11.3712	11.5678	11.5956	11.5107	11.4228	11.6634	11.7398	11.4903	11.5996	11.3904	11.5114	11.6172	11.4942	11.4818	11.2521	11.3068	11.3698	11.23	11.6955
ACTBP9	6.90024	6.66972	6.83619	6.89093	6.58875	6.78275	6.94393	6.72766	6.73842	6.5241	6.88115	6.96599	6.39439	6.74085	6.8903	6.52934	6.93234	6.70624	6.54915	6.61099	6.5749	6.50192	6.42484	6.50269	6.59729	6.59978	6.45406	6.74664	6.60158	6.53792	6.73087	6.6945	6.97729	6.67011	6.69789	6.62329	6.67417	6.90818	6.79769	6.70528	6.30741	6.40063	6.62117	6.92999	6.24345	6.49617	6.60348	6.70105	6.52774
ACTC1	12.8638	12.8866	12.9392	12.8124	12.8124	12.7892	12.7663	12.9392	12.6108	12.7155	12.8389	12.6674	12.5581	12.7663	12.3815	12.8866	11.7817	12.8638	12.7414	12.9661	13.032	12.7892	12.6674	12.6392	12.7155	12.9661	13.1373	12.9392	12.9121	12.8124	12.8124	12.8389	12.9121	12.6922	13.1373	12.8638	12.7155	12.8866	13.1373	12.8866	12.6922	12.7155	12.7663	12.6922	12.9984	12.5103	12.8638	12.8866	12.8389
ACTG1	10.4892	9.98244	10.5197	11.3723	10.4623	10.8157	10.5842	10.1395	10.8055	10.5763	11.0782	11.5355	10.4168	10.9017	11.6482	10.339	11.7586	10.0831	10.1941	10.2719	10.3333	10.0352	10.3382	10.2895	10.2773	10.2699	10.0325	10.5745	10.1096	10.7726	10.4492	10.5173	10.5652	10.786	10.8246	10.6522	11.1222	10.8468	10.7306	10.6371	10.4763	10.8795	10.964	10.795	10.3483	10.6224	10.607	10.5884	10.9754
ACTG1P4	3.65009	3.7945	3.9001	3.68583	3.81012	3.76564	3.88913	3.90914	3.53677	3.81231	3.77482	3.78889	3.89644	3.94571	3.89101	3.35202	3.60206	3.55839	3.88364	4.04834	4.30722	3.89306	4.53344	3.73254	4.10141	4.06629	3.98928	3.7116	4.36596	3.92389	3.57629	3.69993	3.90288	3.84302	3.79573	3.46574	3.67558	3.78889	3.53751	4.06229	3.42699	3.72228	3.4422	3.77299	3.68031	3.58054	3.99879	3.47352	3.70064
ACTG2	7.60754	7.8749	7.60194	8.29382	8.14734	8.32028	8.16954	8.55321	8.11636	8.01531	8.05368	9.17917	8.65257	7.94469	8.14118	7.74366	8.08211	8.11494	7.6123	7.99793	8.20526	7.79076	7.9164	7.90026	7.72364	8.06506	7.79903	7.93059	7.7911	7.93558	7.93017	7.86975	7.88799	8.09062	8.98377	8.20777	8.70744	7.77868	8.519	8.47081	7.62654	8.27106	7.89228	8.58418	8.32136	8.2338	7.8794	7.8067	8.22645
ACTL6A	3.83805	3.6928	4.24282	4.07829	3.8629	3.85196	3.99256	3.71066	3.52905	3.86574	3.6996	3.68992	3.84235	3.65853	3.95352	3.62788	3.85357	3.88121	3.91828	3.85886	3.65299	3.63597	3.96861	3.81445	3.76502	3.89187	4.0651	3.90202	3.83583	4.02246	3.78017	3.70064	4.04022	3.63326	3.90792	3.67558	3.96733	4.08682	3.67904	3.97252	3.79112	3.64433	3.84888	3.60412	3.48804	3.53677	3.88826	3.43975	3.82679
ACTL6B	5.37144	5.50071	5.4532	5.30029	5.28668	5.4868	5.33989	5.54898	5.45524	5.40847	5.56162	5.31529	5.42883	5.36609	5.14292	5.52823	5.38188	5.62053	5.33527	5.5572	5.32722	5.40005	5.5891	5.3505	5.52353	5.42969	5.46971	5.49076	5.53079	5.32592	5.53486	5.32458	5.31015	5.47705	5.66221	5.71956	5.3992	5.49255	5.65519	5.38883	5.46613	5.65749	5.38541	5.65261	5.49337	5.6512	5.44996	5.68731	5.45403
ACTL7A	7.05465	6.85353	6.70665	6.64517	7.04055	6.67511	6.69554	6.85332	6.94267	6.71296	6.81669	7.16166	6.76503	6.93128	6.44473	6.69372	6.53483	6.93447	7.49689	6.72098	6.82045	6.82831	6.95974	7.10232	6.90797	6.63376	6.93107	6.71416	6.97199	6.97748	6.89735	6.53986	6.84249	6.86503	6.69926	6.96492	6.88713	6.76935	6.79003	6.79954	6.44356	6.58776	6.88588	6.84207	6.78812	7.15746	6.68859	6.86254	6.7196
ACTL7B	4.91797	4.96722	4.91124	4.89065	4.9388	4.95235	4.93016	4.94834	5.00523	5.18025	5.18287	4.65948	4.81699	5.33165	4.94944	5.05148	4.70403	5.32713	4.40096	5.19234	4.96068	5.17825	5.05583	5.0266	4.79052	5.26955	4.81283	5.25631	5.13122	4.83177	5.15458	5.1447	4.95371	5.00942	5.45466	4.94133	4.78737	4.92948	5.08778	4.90146	5.0547	5.03921	4.83222	4.82444	5.10389	5.16654	4.73948	4.7183	5.01718
ACTL8	7.20481	7.77084	7.33225	7.29477	7.39748	7.26498	7.3067	7.51078	7.64073	7.74366	7.55043	7.48439	7.31105	7.86935	7.26156	8.03278	7.4163	7.70061	7.06007	7.22265	7.427	7.57107	7.53679	7.6642	7.40132	7.52446	7.477	7.06232	7.52032	7.4394	7.48845	7.15347	7.15347	7.45048	7.43746	7.51078	7.37066	7.31806	7.64227	7.32922	7.69406	8.08757	7.54174	7.52535	7.90977	7.99959	7.41998	7.70255	7.63069
ACTN1	7.91422	7.6546	8.15831	8.80151	8.01922	8.25995	8.25595	7.75157	8.28716	8.02088	8.03903	9.37177	8.01113	7.90367	9.07491	7.48668	8.8417	7.93388	7.57875	7.94491	7.77862	7.8238	7.60831	7.77108	7.48737	7.68553	7.93009	7.95327	7.63601	7.84801	8.05393	7.89084	8.05293	8.1475	7.98116	8.32745	8.42284	8.21021	8.37504	8.18538	7.92	7.79715	8.21302	8.23732	7.67324	7.80183	8.22088	8.20926	8.32069
ACTN2	10.1203	9.95021	9.92263	9.79374	10.1101	9.95478	10.0317	9.83448	9.90817	9.86727	10.1972	9.64208	9.91329	9.58395	9.21191	9.8432	8.59911	10.1664	10.2684	10.2125	10.2144	10.0172	10.2311	10.1861	10.3378	10.2133	9.92886	10.1461	9.83552	9.61866	10.234	9.66722	10.147	9.92898	10.0115	10.0019	10.0188	10.031	10.1185	9.94834	9.86973	9.63674	9.89335	10.0793	9.51318	9.99658	10.0633	10.1462	10.0768
ACTN3	5.94079	5.9076	5.85682	5.98789	5.66583	5.81589	5.80214	5.91173	5.72849	5.98038	5.75262	5.81437	5.7392	5.69021	5.72912	6.05985	5.77383	5.77535	5.67209	5.89337	5.85642	6.0463	5.77915	5.72242	5.95453	5.80699	5.90686	5.87141	5.91964	5.67467	5.8926	5.89014	5.62703	5.69343	6.25154	5.79279	5.75672	5.85571	5.99219	5.77227	5.80407	5.88268	5.70043	5.59425	5.60964	5.73266	5.82599	5.94295	5.9687
ACTN4	7.53986	7.31207	7.55101	8.20477	7.833	7.71492	7.78112	7.63751	7.69959	7.6907	7.73954	8.025	7.93404	7.66193	8.08211	7.08566	8.06075	7.48671	7.03919	7.57044	7.43553	7.3961	7.44417	7.2488	7.55604	7.5994	7.2019	7.49424	7.21408	7.94905	7.81887	7.90899	7.77008	7.93598	8.23491	7.93364	8.23171	7.8237	7.71826	7.94625	7.8085	8.19621	7.77759	8.13778	7.9164	8.20282	7.65798	7.99495	8.2933
ACTR10	9.0136	9.12019	8.92706	9.07115	9.09238	9.10432	8.77004	9.17629	8.78077	8.73596	9.00036	8.80873	9.11095	9.08054	8.00835	8.89033	8.48018	8.89033	9.03885	9.0632	9.04423	8.97309	9.16355	9.41486	9.00036	9.33152	9.32991	9.10828	9.24209	8.95902	8.98157	8.80681	8.95095	8.91885	8.91678	8.69992	8.84947	9.10707	8.90013	8.85362	8.87039	8.62965	8.75873	8.64876	8.93722	7.97222	9.04147	8.64656	9.0016
ACTR1A	8.23579	8.08424	8.21813	8.21814	8.23001	8.08418	7.99729	8.20181	8.02057	8.21342	8.27684	8.13127	7.99971	8.19111	8.1433	7.90574	7.98144	8.17582	8.19843	8.30405	7.98975	8.13149	8.16181	8.06121	7.97421	8.08272	7.76574	8.1708	7.76479	7.96741	8.17868	8.25202	8.15884	8.10166	7.81928	8.18785	7.86015	8.17299	8.07201	7.92416	7.80815	7.96533	7.90676	8.04651	7.94283	7.98613	8.06686	7.8054	8.03848
ACTR1B	8.17149	8.21624	8.23965	8.14541	8.44842	8.25293	8.34033	8.254	8.43628	8.47627	7.99233	7.99872	8.31673	8.22695	8.07985	8.58051	7.90778	8.46091	8.186	8.21178	8.08569	8.32531	8.31158	8.04681	8.1997	8.06294	8.11816	8.38449	7.98864	8.2994	8.21275	8.2672	8.27922	8.42423	8.34786	8.50444	8.23592	8.35841	8.43878	8.39984	8.17903	8.15643	8.31381	8.30548	8.21128	8.45046	8.30879	8.57832	8.186
ACTR2	7.16281	6.93297	7.24754	7.09124	7.12084	7.15999	7.16419	6.93789	7.25288	6.75924	7.00316	6.90471	7.07348	6.94368	7.70551	6.82743	7.84164	6.89748	7.2988	6.8018	7.00673	6.81052	6.86008	6.92253	6.88007	6.74868	6.515	6.81183	6.37188	6.80614	6.6096	6.71077	7.23901	6.37578	6.83986	6.68861	7.03553	6.65587	6.24616	6.81538	6.68583	6.48999	6.70672	6.47978	6.63236	6.56642	6.32236	6.3829	6.86114
ACTR3	7.89855	7.51165	8.04936	8.13276	7.63857	7.85663	7.86048	7.57524	7.81959	7.60207	7.73406	8.04925	7.67699	7.27252	8.63825	7.26821	8.82346	7.46603	7.97812	7.95241	7.74051	7.54403	7.76862	7.83703	7.73473	8.00969	7.92286	7.84158	7.97095	7.69558	7.60957	7.66109	7.9807	7.58524	7.54046	7.49218	7.94822	7.9206	7.58598	7.81573	7.68225	6.89546	7.54768	7.62165	7.31709	6.93122	7.70174	7.27645	7.60399
ACTR3B	4.16995	4.07026	3.93977	4.31369	4.29841	4.19142	4.19665	4.29017	4.3379	4.1479	4.25405	4.24042	4.36571	4.21317	4.34906	4.27301	3.97496	4.44268	4.2399	4.50799	4.59348	4.83295	4.4523	4.62846	4.31511	4.44089	4.64307	4.0777	4.37829	4.30397	4.46143	4.11809	4.1679	4.27547	4.22639	4.52012	4.39008	4.55325	4.04145	4.11637	4.11379	4.27899	4.00333	4.38018	4.08445	3.99195	4.25265	4.29786	4.23817
ACTR5	5.87097	5.837	5.94555	5.78562	5.97924	5.78371	5.81778	5.72858	5.73577	5.91174	5.67635	5.88913	5.72792	5.87827	5.78895	5.76048	6.01963	5.94918	5.93409	5.72503	5.83596	5.81732	5.71256	5.72378	5.86504	5.788	5.58054	5.85393	5.79413	5.74253	5.70311	5.61832	5.93468	5.88816	5.92552	5.93537	5.86977	5.74616	5.86849	5.67217	5.7842	5.80008	5.69234	5.86719	6.00616	6.00525	5.89859	5.62135	5.80024
ACTR6	4.2571	3.97007	4.27874	4.44016	4.13314	4.31643	4.29072	4.12885	3.97857	3.83895	4.12128	3.99047	4.10141	3.97982	4.29237	3.98134	3.96767	3.98519	4.02067	4.49222	4.47144	4.3379	4.48457	4.8427	4.42542	4.45935	4.23115	3.9315	4.49194	4.37335	4.0669	4.24443	4.52061	4.36897	4.09063	3.9771	4.22834	4.59637	3.99136	4.21978	4.30504	3.91862	4.17877	4.2598	3.99077	3.96494	4.24091	4.28134	4.17651
ACTR8	5.56789	5.64613	5.51859	5.56917	5.54779	5.62016	5.64818	5.61941	5.68959	5.52293	5.30915	5.41297	5.51602	5.40829	5.41489	5.23778	5.47377	5.49573	5.55332	5.69481	5.61203	5.48046	5.6108	5.67742	5.48504	5.69	5.84568	5.68626	5.47338	5.5582	5.65356	5.43687	5.49671	5.72101	5.38694	5.42331	5.52233	5.63903	5.59445	5.43834	5.49447	5.41154	5.55374	5.46444	5.47745	5.34934	5.61398	5.29015	5.47297
ACVR1	5.97084	5.78469	6.02562	6.34327	5.88882	6.22016	6.06526	5.89241	5.66504	5.84813	5.93281	6.09113	5.94682	5.6437	6.62056	5.51582	6.27186	5.77459	5.90487	6.2784	6.37625	6.17717	6.14691	6.38826	6.09554	6.39019	6.48957	6.10356	6.75747	5.97962	6.2389	6.0891	6.15974	6.29111	5.96685	5.81725	5.9565	6.38826	6.0991	6.16579	6.05853	5.75495	5.98713	6.15235	5.58741	5.32462	6.11046	5.8064	5.97675
ACVR1B	5.71484	5.84507	5.66796	5.76085	5.72666	5.6803	5.71901	5.62291	5.68395	5.78925	5.78779	5.58448	5.71168	5.702	5.63862	5.88379	5.75835	5.7965	5.69272	5.5499	5.6314	5.70674	5.73917	5.6908	5.57868	5.67081	5.69347	5.63543	5.68852	5.66618	5.77045	5.61021	5.69425	5.66918	5.73065	5.69077	5.68567	5.57463	5.64375	5.6958	5.73998	5.73223	5.79529	5.77721	5.82793	5.84278	5.73644	5.75409	5.76742
ACVR2A	7.4101	7.45243	7.08638	7.40073	7.37333	7.37066	7.21791	7.32143	7.37761	7.41522	7.17046	7.17505	7.22313	7.28711	6.88901	7.04842	7.05508	7.30457	7.4394	7.16496	7.28478	7.00297	7.07924	7.39528	7.13365	7.15437	7.35202	7.42048	7.28938	7.477	7.61167	6.78812	7.15437	7.04366	6.99852	7.21209	7.31703	7.05121	7.08248	7.10232	7.01529	7.33554	7.40588	7.11484	6.93408	7.14185	7.2104	7.14598	7.27108
ACVR2B	5.28868	5.28828	4.958	5.06237	5.06545	4.92292	5.40278	5.5101	5.472	5.42102	5.49832	5.51402	5.39726	5.35918	5.31788	5.34806	5.3029	5.56189	5.84223	5.28493	5.29826	5.24763	5.34452	5.17476	5.50768	4.94112	5.20727	5.08385	5.2341	5.65336	5.15569	5.07097	5.30268	5.41489	4.81423	5.19358	5.36204	5.14583	5.20243	5.33421	5.23321	5.48827	5.58614	5.26869	5.39726	5.39267	5.37147	5.16007	5.43348
ACVR2B-AS1	5.40669	5.47885	5.47807	5.46751	5.53287	5.33085	5.21083	5.38087	5.36763	5.19637	5.35162	5.44424	5.26029	5.36962	5.38395	5.54515	5.19868	5.23176	5.64915	5.28701	5.09624	5.18568	5.41508	5.16419	5.14341	5.26234	5.53029	5.50081	5.391	5.52583	5.30621	5.39327	5.16956	5.38454	5.05355	5.38333	5.2951	5.37942	5.50485	5.2968	5.36804	5.45386	5.43545	5.28157	5.4479	5.56622	5.20333	5.1293	5.13966
ACVRL1	6.67963	6.60058	7.08756	6.7088	6.48192	6.72567	6.90176	6.98646	7.00861	6.76852	6.73271	6.70546	6.79872	6.81919	6.53053	7.09566	6.76258	6.8273	7.12994	6.87776	6.76874	6.81278	6.65434	6.67925	6.58756	6.59414	6.72627	6.78706	6.50135	6.79131	6.90691	6.98534	6.70723	6.4806	6.77098	6.97616	6.68919	6.89472	6.97968	6.95772	6.78358	6.85643	7.10095	6.8227	6.89093	7.16236	6.60751	6.86018	6.53125
ACYP1	4.45433	4.60102	4.52953	4.58187	4.58361	4.52309	4.84674	4.97795	4.57263	4.64805	4.68266	5.02026	5.06237	4.8971	4.81446	4.65541	4.74284	4.75555	4.33735	4.79878	5.16759	4.76714	5.01941	5.24111	5.14009	4.75444	5.02366	4.38523	5.09227	4.79241	4.74679	4.84519	4.91954	4.75048	4.90805	4.97906	4.41745	5.02433	5.06726	4.83041	4.965	4.71786	4.43837	4.98655	5.32527	4.78486	4.85014	4.68953	4.75511
ADA	6.16194	6.13131	6.45992	6.25736	6.21791	6.30562	6.17281	6.26939	6.15562	6.22428	6.2979	6.34615	6.06018	6.2998	6.46883	6.3932	6.69867	6.15058	6.12038	6.03527	6.37467	6.42833	6.15366	6.21972	6.22308	6.18452	6.46834	6.22995	6.22685	6.24676	6.52409	6.45135	6.1354	6.43228	6.34226	6.28942	6.24017	6.3254	6.24453	6.21077	6.4117	6.36885	6.45755	6.2643	6.53504	6.39078	6.32579	6.26019	6.31409
ADAM10	5.43766	5.19015	5.49912	5.29555	5.49223	5.40143	5.48332	5.28627	5.34672	5.23956	5.25435	5.47009	5.42594	5.34167	5.97408	4.82706	5.89965	5.3028	5.57033	5.29222	5.766	5.32563	5.32235	5.5326	5.35208	5.51899	5.23846	5.32959	5.35872	5.34007	5.37396	5.10253	5.64109	5.24636	5.23724	5.17551	5.28023	5.42254	5.03997	5.26656	5.3326	4.98626	5.02893	5.11356	5.13892	5.29315	5.32823	5.06835	5.27057
ADAM11	7.21311	7.76362	7.26206	7.08087	7.25283	7.23732	7.03131	7.42916	7.27083	7.07533	7.33252	6.84472	7.1483	7.43305	6.66972	7.60038	6.90176	7.2209	7.04008	7.2699	7.3939	7.43999	7.33554	7.05734	6.96106	7.12572	7.18831	7.48784	7.10345	7.4171	7.07182	7.34655	7.01529	6.93771	7.16236	7.53832	7.00253	6.95772	7.57044	6.84971	7.08893	7.32512	7.19453	7.15205	6.96661	7.1982	7.07785	7.21635	7.01257
ADAM12	5.27829	5.29695	5.27806	5.30259	5.27648	5.36841	5.24836	5.29191	5.37853	5.29508	5.30202	5.51299	5.36092	5.42335	5.51083	5.59964	5.46826	5.27283	5.44176	5.28824	5.30041	5.41187	5.32015	5.37155	5.31821	5.15952	5.42379	5.26678	5.45029	5.4159	5.36947	5.28461	5.28262	5.5396	5.29256	5.38602	5.37542	5.2392	5.48255	5.2424	5.32587	5.46248	5.61827	5.31531	5.45648	5.37264	5.29735	5.26622	5.30884
ADAM15	5.97924	6.10839	6.39457	5.90291	6.12905	6.00171	6.18557	6.41471	6.29431	6.25558	6.28609	5.84451	6.03185	6.1248	6.3449	6.53847	6.19878	6.42427	5.72953	5.83671	5.81747	5.73531	5.81826	6.01227	5.76624	5.62439	5.78733	5.84242	5.7144	6.00043	5.95572	6.15307	6.21374	5.78508	6.58608	6.17212	6.08819	5.93988	6.15531	5.79532	6.08891	6.29431	6.11991	5.89697	6.07334	5.89051	5.76137	6.11784	6.03479
ADAM17	5.62548	5.29639	5.71664	5.58415	5.50503	5.6212	5.56902	5.45272	5.32571	5.48295	5.61406	5.49358	5.4275	5.43973	5.75469	5.4729	6.31	5.28951	5.53433	5.52504	5.64708	5.38574	5.4801	5.46667	5.46207	5.40789	5.37779	5.49476	5.47137	5.68619	5.61604	5.50164	5.5861	5.46873	5.47525	5.51639	5.66859	5.57255	5.67986	5.51317	5.54693	5.71814	5.47109	5.69804	5.67846	5.48771	5.83327	5.56473	5.69465
ADAM18	4.23959	4.20282	4.29867	3.89612	4.13919	4.09357	4.18409	4.07859	4.17452	4.07266	4.09868	4.35199	4.06569	4.08098	4.1461	4.00024	4.19338	4.08067	4.07143	4.18578	4.0179	4.05607	4.09568	4.0197	4.20485	3.95935	4.18168	4.15079	4.19946	4.15995	4.36818	4.08537	4.05932	4.064	4.13372	4.11722	4.23873	4.06229	4.05814	4.05015	3.94124	4.28406	4.08327	4.18993	4.18409	4.16963	4.08038	4.17877	4.14996
ADAM19	6.30062	6.19526	6.147	6.63366	6.3923	6.46321	6.31359	6.19363	6.25379	6.42524	6.30223	6.69915	6.18411	6.04677	6.50022	6.28389	6.36183	6.5985	6.20724	6.26828	6.43713	6.64881	6.33032	6.53945	6.59025	6.0811	6.47776	6.2765	6.52594	6.45383	6.48125	6.21197	6.47909	6.41317	6.314	6.34379	6.40024	6.31631	6.62737	6.49658	6.34642	6.39781	6.50805	6.64831	6.3746	6.23295	6.49912	6.72634	6.54637
ADAM2	3.66448	3.73699	3.47009	3.75537	3.61852	3.55987	3.42738	3.54333	3.60654	3.61551	3.55298	3.44496	3.57169	3.52222	3.47734	3.46694	3.49265	3.72381	3.48569	3.52835	3.5901	3.52147	3.40958	3.55692	3.42124	3.41866	3.62547	3.53267	3.65688	3.57382	3.7263	3.57596	3.55507	3.54443	3.85505	3.56124	3.56161	3.6481	3.69538	3.64256	3.62169	3.93027	3.55987	4.00716	4.15851	3.53603	3.61786	3.56629	3.70349
ADAM20	5.78378	5.95366	5.88435	5.66857	5.68064	5.699	5.58256	5.76932	5.60093	5.70495	5.75796	5.42475	5.79554	5.74337	5.47955	5.75326	5.67152	5.74291	5.59851	5.56546	5.7874	5.72514	5.65547	5.65425	5.79244	5.66281	5.96967	5.71815	5.79941	5.63269	5.64409	5.73865	5.52018	5.69407	5.79288	5.73596	5.73726	5.6593	5.81036	5.62964	5.61512	5.91482	5.87841	5.62297	5.81628	5.64092	5.81331	5.75429	5.64403
ADAM21	5.42224	5.63712	5.52478	5.52171	5.64858	5.6451	5.36843	5.46649	5.67168	5.49138	5.56268	5.48929	5.61923	5.81092	5.40669	5.84336	5.59348	5.42534	5.69942	5.50951	5.23496	5.70259	5.33465	5.72673	5.44443	5.44198	5.6317	5.66777	5.62034	5.75844	5.73266	5.59569	5.419	5.60563	5.49531	5.58784	5.50951	5.44746	5.41571	5.41755	5.46242	5.42989	5.44768	5.40134	5.28326	5.67881	5.60705	5.139	5.258
ADAM22	5.06141	5.17994	5.16008	5.13645	5.08501	5.12072	5.06055	5.08727	5.17175	5.06725	5.1218	5.18283	5.08857	5.05899	5.06466	4.96076	5.06911	5.07242	5.17341	5.04994	5.07449	5.04629	5.04904	5.11813	5.08894	5.03531	5.12088	5.07483	5.14286	5.14012	5.13047	5.14653	5.06087	5.1906	4.79849	5.11278	5.04766	5.02929	5.05521	5.02568	5.06645	5.25644	5.30071	5.10371	5.08745	5.08893	5.09909	5.07688	4.97304
ADAM23	7.18919	6.99331	6.935	7.03963	6.89945	7.15572	6.83956	7.08072	6.843	6.84687	7.34483	6.33252	7.01922	6.8806	6.49672	7.10483	5.89846	7.04921	7.07849	7.3261	7.59306	7.32081	7.1542	7.17572	7.37867	7.63471	7.28984	7.48726	7.30464	7.49088	7.07061	7.04526	7.19844	6.9012	7.08358	6.83969	6.80725	7.201	6.99108	6.78156	6.58768	6.95265	6.86896	6.87002	7.24498	6.75246	7.08169	7.18213	6.90574
ADAM28	5.09845	5.18641	5.10172	5.15067	5.08863	5.12073	5.00401	4.9171	5.06404	5.08892	5.09749	5.08336	4.97156	4.99638	5.18197	5.07199	5.17515	4.95766	5.00408	4.96083	4.9187	4.97097	5.01239	4.99011	4.95144	4.96155	4.96909	5.00817	5.07141	4.9584	4.98864	4.94029	4.85149	5.0285	5.18846	4.97951	5.02178	4.9741	5.08967	5.01531	4.92911	5.15096	4.90474	4.83571	5.06672	5.07732	5.14206	4.97035	5.02474
ADAM30	6.68086	6.73412	6.53692	6.70166	6.645	6.60039	6.49091	6.6558	6.67573	6.94798	6.83247	6.82441	6.76132	6.96748	6.62309	7.18484	6.69592	6.78706	6.98418	6.58088	6.89939	6.83745	7.15723	6.85681	6.64783	6.53053	7.10368	6.58404	6.7202	6.53392	7.03088	6.83146	6.41621	6.38437	6.8006	6.87816	6.67473	6.70225	6.83494	6.57453	6.60809	7.0059	6.81238	6.93447	7.20966	7.26694	6.81045	6.84228	7.00117
ADAM3A	3.60481	3.61406	3.60992	3.61432	3.63303	3.53648	3.56095	3.67906	3.64307	3.59285	3.43594	3.63144	3.63563	3.57511	3.52734	3.51381	3.54153	3.75483	3.66054	3.60049	3.74873	3.56597	3.68904	3.66942	3.68503	3.69218	3.66283	3.59444	3.68937	3.66901	3.6572	3.73426	3.61045	3.57973	3.62043	3.71318	3.59032	3.60908	3.6067	3.51329	3.53827	3.73307	3.67652	3.71483	3.67209	3.56428	3.64005	3.61065	3.55786
ADAM3B	3.28897	3.29344	3.27062	3.21158	3.33769	3.41044	3.32232	3.28151	3.2821	3.38161	3.35877	3.31424	3.33137	3.27785	3.35977	3.56702	3.3203	3.39767	3.37473	3.42036	3.56201	3.4066	3.35005	3.29123	3.3178	3.26276	3.60722	3.26731	3.32938	3.35109	3.36125	3.54667	3.33038	3.44868	3.41994	3.29461	3.22422	3.27183	3.48959	3.46155	3.55732	3.51117	3.31831	3.32437	3.49572	3.42778	3.49305	3.92776	3.47352
ADAM5	5.46069	5.63628	5.55476	5.30189	5.35873	5.55172	5.22873	5.3125	5.47764	5.6894	5.37059	5.36721	5.39133	5.30524	5.27346	5.28785	5.3768	5.31534	5.14575	5.3065	5.24864	5.36012	5.29341	5.3494	5.28008	5.2069	5.43733	5.3629	5.38495	5.46938	5.51847	5.37113	5.33184	5.35333	5.1302	5.3545	5.42726	5.28729	5.47939	5.24302	5.48027	5.49246	5.51568	5.38468	5.36082	5.58822	5.3196	5.58714	5.1967
ADAM7	4.03482	4.04802	4.00843	4.08837	3.99531	4.01144	4.02003	4.04222	4.06098	4.17994	4.07753	3.99	3.95412	4.2303	3.89879	4.20452	4.13533	4.21284	3.94834	3.99455	4.0616	4.12789	4.07971	4.08702	4.13297	3.99889	4.0205	4.00186	4.12263	3.92523	4.19252	3.97125	3.90612	4.05325	4.04511	3.99942	3.9663	3.97226	4.07412	4.00098	4.02134	4.03101	4.1614	4.10463	4.1284	4.02036	4.0953	4.07896	3.93557
ADAM8	5.10654	4.84405	4.80464	4.91707	5.041	5.03611	5.09231	5.08284	5.24497	5.32281	5.2666	5.10726	5.10606	5.2137	5.09842	5.14839	5.3462	5.33681	4.95864	5.05865	5.39829	5.15364	5.21354	5.0965	5.29668	4.92519	5.1288	5.02724	5.12042	5.01141	5.31685	5.06211	5.0734	5.02673	5.05726	5.15205	5.10282	5.14617	5.3146	5.07031	5.20139	5.10736	4.9565	5.20804	5.33062	5.16508	5.25477	5.50347	5.25835
ADAM9	7.60098	7.16079	7.40102	7.53325	7.35068	7.4753	7.47956	7.38855	7.03221	6.85142	7.43305	7.73287	7.55195	6.72863	8.3578	7.00186	8.5686	6.73271	7.67108	7.83264	7.38185	7.34913	7.18607	7.61755	7.6751	7.77189	7.65829	7.46201	7.81993	7.25308	7.03023	7.29634	7.70286	6.90773	7.23898	7.09911	7.70091	7.79972	7.45803	7.33071	7.29241	6.17245	6.92374	7.26669	6.47863	6.5268	7.29974	6.60887	7.23142
ADAMDEC1	3.86015	3.63021	3.6038	3.61072	3.71885	3.50056	3.54667	3.5955	3.99907	3.60897	3.67228	3.69926	3.71795	3.72977	3.83583	3.68389	4.28542	3.51616	3.68229	3.55507	3.51693	3.5272	3.46574	3.46655	3.55549	3.46845	3.63875	3.74815	3.48091	3.58583	3.87697	3.54187	3.50963	3.48051	3.58301	3.64326	3.7427	3.63597	3.55404	3.71885	3.65625	3.57941	3.71569	3.64909	3.51458	3.63089	3.6966	3.64571	3.52795
ADAMTS1	9.50139	7.5301	7.47419	7.0959	7.13088	7.93953	7.55258	7.65859	7.54261	7.80999	9.01761	7.34655	7.5859	7.30539	8.08661	6.43941	7.01039	7.14162	7.90613	7.37012	7.02428	7.48015	7.93481	7.46984	7.39775	7.49424	7.66586	7.00386	7.49898	7.17577	7.614	7.0652	6.64894	8.07985	7.58018	7.56795	7.87009	7.52474	7.94469	7.24172	8.10451	7.33972	7.05328	8.55389	7.02802	7.6079	8.53897	7.5408	7.41889
ADAMTS12	5.76527	5.64007	5.60377	5.69585	5.60705	5.63903	5.77025	5.82909	5.95816	5.46629	5.71238	5.92405	5.92105	5.8225	5.70691	6.04683	5.65846	5.7513	5.74212	5.6367	5.72042	5.91887	6.23221	5.73285	5.56169	5.72912	5.79128	5.66583	5.91985	5.71908	5.88306	5.65374	5.74972	5.78392	5.75167	6.10992	5.69985	5.79532	5.75943	5.62871	5.74349	5.66523	5.80292	5.65058	5.70969	6.05113	5.88306	5.64956	5.6451
ADAMTS13	5.01963	4.88216	4.72063	4.79145	5.12656	4.9459	5.21706	5.01718	5.08518	4.99074	5.22711	5.22444	5.18693	5.28682	5.31083	5.23344	5.18782	5.33505	4.9786	5.13363	5.2057	4.88475	5.13144	5.04179	5.06258	5.27594	4.87058	5.05516	4.79217	4.80177	5.12587	4.89264	5.25674	4.82133	5.3825	5.05649	4.94748	4.84314	5.14237	4.96542	5.03051	4.87282	5.0356	5.00059	5.16355	4.91352	5.06966	5.01524	5.04881
ADAMTS2	5.58989	5.78175	5.77761	5.81381	5.71323	5.67461	5.56224	5.75905	5.90639	5.57585	5.70892	6.35612	5.57684	5.571	6.67441	5.5547	6.10082	5.46657	5.92315	5.45959	5.46778	5.32788	5.44947	5.48672	5.62868	5.51744	5.44465	5.62572	5.61204	5.64433	5.67177	5.57065	5.62939	5.85469	5.4609	5.53705	5.69807	5.4969	5.68612	5.63217	5.74712	5.87833	5.81042	5.53865	5.67131	5.73569	5.46267	5.49618	5.72321
ADAMTS20	3.31831	3.45908	3.35695	3.47887	3.34113	3.41791	3.34402	3.29461	3.59225	3.36027	3.43234	3.53011	3.46271	3.51955	3.31683	3.44667	3.40308	3.47085	3.43767	3.34959	3.38696	3.34256	3.44179	3.45825	3.48486	3.45236	3.43522	3.43855	3.40573	3.4155	3.41791	3.38255	3.35202	3.49344	3.45353	3.50662	3.53458	3.44667	3.4191	3.32183	3.49459	3.41866	3.70419	3.40144	3.36667	3.4438	3.44421	3.25797	3.39257
ADAMTS3	3.71982	3.77006	3.69757	4.15136	3.76942	3.99344	3.72476	3.78244	3.71343	3.82408	3.78017	3.96891	3.80098	3.55003	4.06629	3.96303	4.17962	3.6114	3.54481	3.7846	3.53641	3.69538	3.73385	3.67228	3.69186	3.85327	3.73603	3.76016	3.67622	3.6114	3.7116	3.69926	3.64326	3.71504	3.80641	4.00423	3.75477	3.60586	3.64673	3.68992	3.71127	3.7846	3.75599	3.73539	3.68837	3.85596	3.85357	4.09063	3.82775
ADAMTS5	5.9031	5.79924	6.02452	5.57881	5.78489	6.20714	5.75807	5.73112	6.05226	5.47398	5.86852	5.51922	5.28786	5.45263	5.58471	5.16376	5.67429	4.94384	5.26192	5.39288	5.56082	5.39207	5.6044	5.40052	5.94531	5.4951	5.46649	5.53029	6.02828	5.75322	5.79569	5.43649	5.63865	5.79183	5.44301	5.6136	6.29711	6.1138	5.95372	5.91062	6.07988	5.55762	5.38899	5.44177	6.05681	6.17245	5.80059	5.49344	6.14562
ADAMTS6	5.07274	5.10782	4.92585	4.98358	4.82042	5.07427	5.00454	5.02776	5.0017	4.967	5.03182	5.13019	4.9459	4.93492	5.0264	5.1261	5.2263	4.87082	4.94199	4.86	4.93628	4.89377	4.63896	4.82849	4.94112	4.92179	4.78715	4.93148	4.66961	5.0619	4.93813	4.92539	4.96722	4.74284	4.93628	5.02938	4.97531	4.86898	4.85169	4.90278	4.90716	5.13719	4.96814	4.75604	5.06749	4.9386	4.9737	4.96365	4.64805
ADAMTS7	5.79552	6.19289	5.67834	5.72444	6.15573	5.89686	6.05041	6.07282	6.04739	6.34423	6.053	6.21923	6.28062	6.27901	5.93394	6.74585	5.95207	6.67129	6.18514	6.16994	6.13909	6.45623	6.02044	6.26018	5.97622	6.03033	6.3662	6.05686	5.98298	6.05082	6.3348	6.16266	6.01488	6.11837	6.52952	6.30586	5.99055	6.05918	6.4023	6.21539	6.43329	6.3052	6.22819	6.39925	6.57987	6.41152	6.13888	6.79275	6.12269
ADAMTS8	4.41719	4.59209	4.47911	4.62592	4.45336	4.49324	4.47999	4.54929	4.49203	4.60145	4.3644	4.46867	4.59424	4.51533	4.56014	4.73782	4.43939	4.46277	4.6313	4.6109	4.47282	4.53307	4.57154	4.55255	4.59188	4.5513	4.53626	4.46275	4.44284	4.53314	4.58709	4.3889	4.51557	4.45044	4.76645	4.59111	4.44284	4.49638	4.70141	4.35483	4.51787	4.50177	4.56541	4.59217	4.41606	4.72665	4.63462	4.73231	4.60884
ADAMTS9	5.74776	5.5598	5.6457	5.56169	5.58004	5.44768	5.28994	5.56956	5.67623	5.58182	6.18704	5.48827	5.57054	5.84987	5.45654	5.35487	5.25881	5.16999	5.85852	5.4231	5.4161	5.23032	5.09691	5.04157	5.50445	5.34891	5.49874	5.34199	5.36018	5.62599	5.53745	5.12435	5.1428	5.43709	5.51216	5.40937	5.58924	5.37581	5.42371	5.33335	5.47398	5.54415	5.53524	5.31872	5.52641	5.35184	5.65768	5.2468	5.4159
ADAMTSL2	4.47016	4.53297	4.49609	4.67663	4.4533	4.52906	4.6008	4.50547	4.54829	4.80732	4.51836	4.53223	4.62289	4.74307	4.77499	5.11511	4.71576	5.05894	4.34111	4.43188	4.72379	4.62124	4.84129	4.44699	4.47041	4.46143	4.72261	4.34517	4.56102	4.33896	4.71084	4.5816	4.38701	4.37459	5.17323	4.81888	4.4452	4.57562	4.83316	4.40333	4.85485	5.09534	4.62895	5.0134	4.63823	4.80961	4.97838	5.14626	4.95932
ADAMTSL3	5.6152	5.52171	6.25077	5.75243	6.01003	5.94316	5.92273	5.48195	5.2057	5.42021	5.36616	5.54187	5.32425	5.37411	5.61398	5.49034	5.01941	5.38998	5.15039	5.85331	5.52865	5.60317	5.28473	6.09425	5.54718	5.84606	5.25335	5.94835	5.3819	5.901	5.96318	6.02524	5.80583	5.82289	5.73055	5.52583	5.5566	5.94682	5.52845	5.99031	5.98886	5.14428	6.05188	5.98639	5.32233	5.49892	5.60807	5.139	5.67312
ADAMTSL4	6.53674	6.55937	6.4954	6.37512	6.56945	6.27605	6.46245	6.63062	6.54766	6.66404	6.43264	6.46737	6.40437	6.7846	6.43453	6.54937	6.47211	6.53555	6.2988	6.28945	6.30515	6.42503	6.29526	6.50118	6.21429	6.34568	6.49252	6.55556	6.60255	6.20065	6.38651	6.32986	6.45852	6.21282	6.49656	6.45799	6.55476	6.43999	6.39269	6.36481	6.41867	6.67099	5.99255	6.46301	6.58817	6.47982	6.33685	6.49271	6.45724
ADAP1	7.52753	7.6854	7.3038	7.19739	7.52212	7.55433	7.54121	7.60673	7.85748	7.79962	7.63057	7.71479	7.62978	7.81614	7.44321	8.13027	7.50908	7.85104	7.75233	7.43219	7.69518	7.57215	7.71834	7.58457	7.5455	7.30615	7.70907	7.32585	7.62939	7.55052	7.70954	7.55737	7.39423	7.62152	8.10437	7.81911	7.40563	7.45394	7.74735	7.49821	7.81126	7.9134	7.61849	7.49191	7.87163	7.93432	7.43197	7.98563	7.82617
ADAP2	6.29469	6.56864	6.55304	6.93212	6.54937	6.54239	6.61247	6.31308	7.13041	6.69136	6.88373	7.59548	6.46508	7.14393	7.48898	6.42906	8.65582	6.78523	6.40322	6.26851	6.52128	6.71154	6.5971	6.54022	6.46226	6.52449	7.00186	6.39727	6.70624	6.90961	6.63967	6.93086	6.27698	6.86211	6.58404	6.4453	6.99655	6.62725	6.48247	6.62745	6.7092	7.22589	6.84412	6.65734	7.01798	6.27805	6.33983	6.51917	7.12549
ADAR	8.22645	8.10989	8.2694	8.4491	8.32192	8.38076	8.21032	7.9368	8.31793	8.43628	8.39186	8.56262	8.38139	8.50779	8.64409	8.53184	9.60833	7.91524	8.1997	8.39008	8.47487	8.42951	8.43948	8.45567	8.60318	8.31381	8.27222	8.64494	8.20726	8.55035	8.30548	8.36008	8.18548	8.69992	8.07812	8.3566	8.28456	8.35019	7.90332	8.4735	8.41863	8.2994	8.62718	8.28407	8.23851	8.17591	8.37733	7.99711	8.44186
ADARB1	6.05656	6.06472	6.07732	6.16988	6.1636	6.17179	6.2201	6.30659	6.19164	6.30735	6.51203	6.28089	6.3619	6.51677	6.31997	6.49595	6.38091	6.44583	5.98546	6.26657	6.4825	6.55461	6.47898	6.35496	6.40108	6.21678	6.54237	6.3495	6.47558	6.35117	6.43572	6.29953	6.1424	6.33194	6.50938	6.18735	6.10733	6.22679	6.30529	6.35404	6.32062	6.71771	6.12216	6.45636	6.42489	6.34962	6.32319	6.53819	6.41722
ADARB2	4.25349	4.47713	4.22753	4.23363	4.41048	4.28433	4.24199	4.21592	4.36623	4.45024	4.15764	4.14668	4.44773	4.35449	4.18966	4.51788	4.02033	4.51204	4.04501	4.29482	4.20367	4.34271	4.25432	4.38804	4.14157	4.07026	4.27044	4.22532	4.23788	4.38176	4.48779	4.35668	4.18938	4.27329	4.2331	4.41773	4.32178	4.16705	4.21617	4.26341	4.38904	4.40918	4.42286	4.17993	4.32466	4.26171	4.37074	4.44319	4.34933
ADAT1	5.00348	4.82062	4.78579	4.9297	4.97234	5.00216	4.98429	4.93492	5.05059	5.12723	5.2793	4.95213	4.88996	4.88721	5.35627	5.07186	5.12497	5.27908	5.01697	5.09956	5.31103	5.13945	5.04429	4.97974	4.94177	5.38127	4.90827	5.09847	5.00966	5.09759	4.99522	4.75277	4.96881	5.01963	4.70523	5.04157	4.91174	4.96114	5.19592	4.90418	4.97037	4.6935	4.638	5.01411	4.71924	4.92879	5.08719	4.99163	5.1921
ADCK2	6.06956	6.0709	6.09296	6.11033	5.97053	6.09577	6.00245	6.06707	6.11768	6.11825	6.01654	6.1907	6.02124	6.00506	6.14728	6.06347	6.05778	6.19024	6.1268	6.09683	5.87558	5.98886	6.10539	6.08556	6.2072	6.04716	6.12042	6.01816	6.11892	6.13479	6.16018	6.09756	6.00875	6.11072	6.03858	6.10859	6.15026	6.06949	6.13235	6.03329	6.10685	6.30289	6.31537	6.00087	6.02204	6.08158	6.11922	6.09511	6.08929
ADCY1	5.9928	6.17204	5.8431	6.0834	5.9487	5.95265	5.92086	6.05882	5.92359	6.12236	5.93932	6.01428	5.97455	6.12125	5.85184	6.22844	5.90842	6.19614	5.7829	5.95803	6.22654	6.0467	5.9087	5.97185	5.93879	6.02207	5.99508	5.92744	6.00063	5.91551	5.98696	5.88342	5.81273	5.95599	5.92767	6.07236	5.90114	5.91493	6.13012	5.99728	6.01345	6.18793	5.9813	5.92911	6.13496	6.1365	5.9961	6.05882	6.0577
ADCY10	4.60876	4.70497	4.67441	4.64682	4.67297	4.78125	4.71844	4.68142	4.84125	4.60244	4.74697	4.72649	4.72905	4.75638	4.61684	4.75483	4.72202	4.90754	4.73645	4.63245	4.57657	4.79638	4.62796	4.77551	4.6287	4.70157	4.73198	4.74719	4.66908	4.67198	4.80175	4.75423	4.72986	4.52298	4.93152	4.82489	4.71141	4.65851	4.89418	4.70919	4.77687	4.71702	4.76004	4.82276	4.86572	4.88442	4.71549	4.96248	4.81202
ADCY2	5.34302	5.36883	5.26313	5.23217	5.25625	5.21379	5.19602	5.22466	5.3013	5.28301	5.32773	5.26279	5.21499	5.44943	5.35242	5.33701	5.33361	5.13768	5.35631	5.28049	5.21138	5.15776	5.13103	5.14684	5.22143	5.13641	5.08826	5.36229	5.10852	5.42612	5.36951	5.09888	5.2204	5.34731	5.22641	5.27567	5.27789	5.15599	5.30539	5.20982	5.26211	5.23701	5.36411	5.15795	5.29117	5.40362	5.281	5.27637	5.2084
ADCY3	6.0471	6.12436	5.84693	6.11508	5.83054	5.94539	6.03237	6.03297	6.26652	6.18945	5.97535	6.27736	6.16903	6.28319	6.38768	6.10871	6.3941	5.92892	5.87771	5.88554	5.96163	6.07204	5.89645	5.82303	5.89167	5.97809	6.10595	5.86674	5.85586	5.93466	6.27187	5.99632	6.04546	5.90561	6.33071	6.08823	6.13999	5.93155	6.07941	5.98118	6.23302	6.00522	5.93527	6.00824	6.11184	6.20268	6.13771	6.14395	6.12724
ADCY6	8.11772	8.19205	8.30058	8.27106	8.34846	7.79568	8.27759	8.08161	8.10851	8.15212	8.24763	8.14069	8.23491	8.3344	7.96526	8.0161	7.47217	8.07231	8.15695	8.11728	7.85646	7.98203	8.14588	7.56106	8.28623	7.97795	7.55315	7.97101	7.38718	8.31551	8.21128	7.76752	8.15695	8.04544	7.73743	8.00589	8.37672	8.20526	8.11261	8.00412	7.92073	8.13217	8.03816	7.96441	7.62626	8.25245	8.1445	7.71826	8.21624
ADCY7	3.78492	3.99879	4.20117	4.45961	3.80232	3.99907	3.92293	3.66769	4.05102	3.99732	3.74014	4.5443	3.85659	3.76373	5.03318	3.79542	5.7271	3.73418	3.88333	3.90999	3.85101	3.92637	3.85386	3.82864	3.69153	3.99934	3.88089	3.96365	3.85136	4.11722	3.79417	3.92516	3.98071	3.89891	3.85293	3.76564	4.43164	4.1079	3.86258	4.01941	3.86918	3.97496	4.01042	3.92637	3.74465	3.89245	3.93698	3.76531	4.46509
ADCY8	6.00171	5.95911	5.8672	5.69783	5.8949	5.68295	5.74992	5.80059	5.80717	6.13577	5.95316	5.68863	5.93316	6.19495	5.77915	6.28537	5.76154	5.93375	5.49611	5.60807	6.11212	6.17567	6.08799	6.02678	5.93018	5.99932	6.04076	5.8313	6.40734	5.58182	6.01155	5.70731	5.68043	5.92007	5.8604	6.03959	5.81131	6.0381	6.23094	6.07245	6.37049	6.00662	5.75284	5.72614	6.25852	5.97601	5.92405	6.24948	6.14896
ADCY9	6.51129	6.59539	6.46639	6.28545	6.46964	6.55058	6.49971	6.62022	6.32232	6.63263	6.63966	6.47538	6.70534	6.59093	6.37103	6.65256	6.11629	6.57248	6.58811	6.67488	6.53368	6.65169	6.63487	6.7056	6.71063	6.71512	6.66966	6.46386	6.829	6.44476	6.63105	6.56778	6.53867	6.36961	6.59549	6.45554	6.42708	6.62434	6.58375	6.46857	6.55658	6.55382	6.39194	6.48964	6.63611	6.28058	6.5887	6.55083	6.47778
ADCYAP1	5.29996	5.15016	5.46141	5.35586	5.31202	5.23388	5.41056	5.35627	5.28828	5.36922	5.4229	5.37855	5.36784	5.40446	5.14301	5.46099	5.06702	5.25718	5.24406	5.32086	5.23961	5.42102	5.17803	5.27843	5.16911	5.43852	5.26533	5.43073	5.54353	5.32276	5.27908	5.08801	4.95327	5.44464	5.14801	5.3236	5.34828	5.45324	5.23279	5.20438	5.13945	5.35487	5.46731	5.48827	5.23321	5.47827	5.39288	5.30765	5.31729
ADCYAP1R1	5.23451	5.173	4.9372	5.08385	5.22341	5.14191	5.24175	5.19868	5.07605	5.23613	5.22927	5.32425	5.18824	5.36145	5.14237	5.11806	5.56748	5.18053	5.1689	5.08738	5.21894	4.78555	5.07672	5.16272	5.23876	5.10518	5.06345	5.29201	5.07783	5.02776	5.19826	5.12177	5.1284	5.15172	5.33335	5.02776	5.30959	5.14605	5.17255	5.03274	5.13814	5.27553	5.11186	5.00147	5.12748	5.4506	5.18311	5.10366	5.24233
ADD1	7.66928	7.59074	7.63751	7.73634	7.76327	7.65373	7.78004	7.92388	7.66778	7.78038	7.67492	7.72252	7.78139	7.67333	7.74421	7.64948	7.62043	7.99584	7.80664	7.81171	7.53099	7.68501	7.71507	7.4117	7.82187	7.72205	7.6126	7.95843	7.34649	7.66696	7.67029	7.79294	7.91858	7.67754	7.48416	7.71296	7.60014	7.66235	7.62496	7.72338	7.68004	7.82786	7.68628	7.64873	7.65696	7.82072	7.65558	7.69042	7.57542
ADD2	6.75516	6.8913	6.64811	6.55233	6.58392	6.43999	6.50485	6.57448	6.7444	6.5786	6.58328	6.38568	6.45024	6.76349	6.23761	6.52447	6.54355	6.31741	6.51268	6.49769	6.32148	6.33702	6.38729	6.56282	6.46134	6.57356	6.54248	6.66773	6.62078	6.48063	6.58656	6.39107	6.3311	6.50289	6.73895	6.5662	6.66066	6.42855	6.5335	6.47323	6.52342	6.55154	6.59024	6.4382	6.74266	6.59335	6.5584	6.555	6.57681
ADD3	8.90942	8.74826	8.85891	8.79576	8.90868	9.06463	8.78178	8.547	8.44563	8.69222	8.35046	8.77327	8.53756	8.98502	8.44959	8.71577	8.49787	8.52143	8.53131	8.67918	9.0043	8.70255	8.35514	8.7457	8.64382	9.04229	8.46244	8.93275	8.65438	8.72266	8.46064	8.70205	8.71171	8.67911	9.30288	8.29743	8.41653	8.45993	8.12944	8.73735	8.54086	8.77274	8.95765	8.56909	8.80302	8.31482	8.68559	8.25046	8.61421
ADD3-AS1	5.10815	5.2419	5.20833	5.14662	5.28168	5.20937	4.94003	5.08627	5.03913	5.19559	5.00938	5.01017	5.02145	4.96294	4.73288	5.04748	4.90855	5.02714	5.06346	4.94624	5.08737	4.97072	4.94915	5.22142	4.9282	5.04246	5.3333	5.21553	5.25161	5.08276	4.97772	5.12023	4.8624	5.16968	4.8845	5.10682	5.07076	4.96066	5.09529	4.97261	5.12711	5.07097	5.1493	5.17617	5.2303	5.22911	5.10821	4.98369	4.96191
ADGB	3.2343	3.25402	3.26611	3.29968	3.29909	3.29234	3.25335	3.31831	3.32646	3.25467	3.24508	3.35562	3.21581	3.28608	3.25134	3.47009	3.23501	3.36989	3.22334	3.22812	3.27415	3.31318	3.28955	3.18529	3.25065	3.27851	3.38648	3.35745	3.36761	3.31928	3.28663	3.49801	3.36343	3.44421	3.19846	3.44667	3.29461	3.42499	3.42456	3.30134	3.54556	3.27478	3.36761	3.26082	3.27977	3.40873	3.28269	3.35158	3.30076
ADGRA2	6.46787	6.8568	6.80321	6.85255	6.79315	6.74895	6.73246	6.40592	6.59794	6.56874	6.35944	7.06636	6.42959	6.65674	6.88331	6.49513	7.06668	6.27364	6.10378	6.25431	6.50095	6.13641	6.01751	6.29833	6.24598	6.44762	6.56409	6.33741	6.27162	6.73221	6.24741	6.68893	6.71626	6.57415	6.32817	6.62288	6.63544	6.65251	6.59656	6.77033	6.58945	6.74199	6.8184	6.70411	6.92462	6.6492	6.61919	6.73377	6.77652
ADGRA3	6.23817	5.82676	6.10093	5.78452	6.26943	6.38302	5.9961	6.16125	5.59948	5.9298	5.90178	6.06565	6.07893	5.9443	6.00643	5.99627	5.28346	6.0604	6.14302	6.57588	6.25831	6.23742	6.45985	6.21337	6.47711	6.62629	6.19971	6.15144	6.71594	6.22272	5.81552	6.06526	6.26246	6.07187	6.31645	5.60907	6.01451	6.08191	6.1374	6.00135	6.04344	5.69481	6.11084	6.09727	6.02452	5.72994	6.39059	6.12612	5.90686
ADGRB1	6.10374	6.19623	5.83822	6.03296	6.0838	6.09296	6.19439	6.15657	6.11308	6.254	5.94024	5.92422	6.31138	6.0296	6.18595	6.48415	6.12422	6.53465	5.96703	6.05035	6.13577	6.31138	6.46661	6.11308	6.11974	5.97767	6.15933	5.88091	6.16655	5.83822	6.30124	6.00006	6.01784	6.1835	7.06542	6.39097	6.13702	6.1333	6.25947	6.11936	6.09747	6.09168	6.16598	6.12668	6.38418	6.42332	5.98639	6.4632	6.00514
ADGRB2	6.08398	6.5184	5.94926	6.17409	6.3404	6.22016	6.02488	6.46226	6.10279	5.86447	6.41795	6.1329	6.4697	6.14051	6.22254	6.47172	5.85773	6.11784	5.83904	6.42906	6.02562	6.15898	6.20065	6.09767	6.07931	5.90704	6.05545	6.30145	5.8311	6.38281	6.0739	6.24269	6.20902	6.1622	6.05485	6.24433	6.2563	6.31831	6.31512	6.14763	6.13992	5.91358	6.36128	6.55458	5.99513	6.0307	5.92084	6.12593	6.18557
ADGRB3	3.55131	3.48377	3.45327	3.5966	3.55731	3.54119	3.51591	3.50725	3.59449	3.68686	3.48902	3.6328	3.53224	3.52484	3.54485	3.67881	3.68098	3.58362	3.64137	3.59558	3.61218	3.54565	3.56585	3.72204	3.56826	3.48578	3.66693	3.60723	3.60956	3.63584	3.48213	3.52766	3.53548	3.61601	3.5768	3.55857	3.59512	3.51075	3.5148	3.5008	3.54269	3.71561	3.68258	3.61249	3.48721	3.81576	3.57956	3.69817	3.57589
ADGRD2	6.73451	6.79112	6.56388	6.66636	6.89218	6.79668	6.86737	7.06771	6.93169	7.57197	7.09981	6.87384	7.21916	7.64684	6.76276	7.8973	7.02492	7.57321	6.53053	7.00819	7.4491	7.63975	7.67337	7.48075	7.08339	6.89135	7.40207	6.97796	7.23925	6.66557	7.1019	7.05916	6.71001	6.68502	7.56503	7.20844	6.74244	6.92477	7.41386	7.04166	7.28987	7.41331	6.66461	7.4753	7.70955	7.39932	7.136	8.34846	7.27186
ADGRE1	5.7392	5.85512	5.91848	5.54637	5.6293	5.77556	5.56483	5.80795	5.67761	5.77516	5.68744	5.77826	5.63772	5.72516	5.65864	5.63848	5.73705	5.62891	6.11158	5.6363	5.7423	5.68407	5.64411	5.63753	5.65177	5.6684	5.67566	5.66679	6.02583	5.78489	5.76215	5.73248	5.59708	5.73705	5.51876	5.7175	5.54474	5.52826	5.83028	5.60745	5.80717	5.78913	5.98359	5.66583	5.67939	5.82023	5.71888	5.63591	5.52583
ADGRE2	4.68998	4.66166	4.5398	4.45487	4.54854	4.72063	4.59735	4.47892	4.62102	4.44345	4.6166	4.62443	4.35827	4.65948	4.68665	4.80684	5.26386	4.58861	4.55691	4.35642	4.15824	4.56837	4.3839	4.62317	4.33156	4.37048	4.45356	4.48875	4.7489	4.54282	4.46097	4.60177	4.51496	4.50366	4.87578	4.79351	4.63436	4.46171	4.67806	4.55035	4.53736	4.57813	4.71809	4.51448	4.56203	4.44902	4.4663	4.36623	4.65948
ADGRE3	4.87942	5.29405	4.8013	4.92315	4.92358	4.84764	4.68953	4.98429	4.94133	5.07829	5.08914	4.84427	4.88475	5.23634	4.92924	4.96322	4.93951	4.9044	4.64557	4.74355	4.91662	4.89734	5.32752	4.96905	4.79588	4.94133	5.12455	5.02277	5.31414	4.9335	4.76574	4.8817	4.78962	5.02824	4.9466	5.03767	4.91012	4.86923	4.89489	4.85772	4.9388	5.01675	4.81516	4.71715	5.43428	5.11403	5.1921	4.73753	4.83019
ADGRE5	6.76193	6.57165	6.41642	7.01549	6.53013	6.61099	6.76729	6.49926	6.72784	6.68663	6.85748	6.87152	6.69176	7.03746	7.14231	6.73087	7.55431	6.74462	6.33983	6.65559	6.97968	6.74581	6.72098	6.78482	6.92436	6.67532	6.47153	6.48455	6.76668	6.55711	6.75082	6.86295	6.70586	6.79668	7.04595	6.60656	6.76091	7.09357	6.74304	6.96682	6.83874	6.97683	6.85059	6.82169	6.77439	6.23742	6.79547	6.47436	7.03067
ADGRF1	4.15969	4.23447	4.10644	4.16844	4.1198	4.08737	4.33076	4.26553	4.1135	4.60836	4.35614	4.15596	4.33896	4.58884	4.36276	4.59836	4.22753	4.67127	4.15851	4.23142	4.5211	4.57936	4.56543	4.21896	4.49457	4.13256	4.33868	4.09091	4.16598	4.01278	4.59516	4.48678	4.23227	4.39675	4.5959	4.38755	4.13977	4.21866	4.4627	4.43706	4.48996	4.38467	4.16731	4.24226	4.46071	4.49194	4.38728	4.90827	4.34544
ADGRF5	8.16942	8.39701	9.23479	8.0742	8.22494	8.0607	8.12779	8.76439	8.42154	8.24246	7.88505	7.6785	8.49013	8.00736	7.72537	8.07245	7.72748	7.84562	8.39166	8.0371	7.99316	8.17399	7.66699	8.03021	7.92366	8.37448	7.91546	8.5071	7.84261	8.19743	8.08328	8.48224	8.65194	8.03743	8.28827	8.25696	8.2684	8.01829	8.11922	8.71211	8.67028	7.91895	8.28637	8.07387	8.52533	8.39862	8.15411	7.99491	7.6978
ADGRG1	6.57296	6.22746	6.62684	6.43393	6.16594	6.27777	6.66748	6.50957	6.39251	6.29988	6.30912	6.23844	6.46129	6.08589	6.25214	6.27572	6.32862	6.30799	6.28297	6.34248	6.24826	6.394	6.34172	6.06043	6.37659	6.46644	6.36994	6.278	6.46086	6.41105	6.43785	6.82281	6.60031	6.30903	6.63609	6.58688	6.59068	6.4315	6.59772	6.3891	6.53805	6.47314	6.42841	6.36891	6.40655	6.52344	6.44551	6.52343	6.28364
ADGRG2	4.58884	4.6341	4.76478	4.6313	4.54531	4.83248	4.61079	4.66868	4.82156	4.48944	4.53488	4.71924	4.4345	4.58211	4.57513	4.45024	4.70993	4.42261	4.53248	4.61562	4.34517	4.50995	4.43837	4.49275	4.58956	4.50747	4.5615	4.60057	4.67058	4.59567	4.85014	4.70917	4.49712	4.91662	4.10817	4.52731	4.75995	4.55739	4.87554	4.56472	4.5659	4.67688	4.64164	4.36976	4.67711	4.96993	4.50693	4.28678	4.64479
ADGRG3	6.27186	6.42056	6.17262	6.32322	6.24248	6.19149	6.51046	6.4304	6.53107	6.56864	6.65734	6.60675	6.3087	6.58856	6.33419	6.79022	6.58186	6.8345	6.09982	6.23021	6.57857	6.56253	6.57955	6.57453	6.38942	6.15531	6.88438	6.40645	6.68758	6.29055	6.64049	6.54372	6.40898	6.68798	6.33965	6.7337	6.37532	6.2271	6.38073	6.52222	6.76174	6.71378	6.50002	6.3727	6.84311	6.59125	6.59162	6.52428	6.46359
ADGRG6	3.88058	3.8368	4.02719	4.34986	3.9354	3.84271	4.09187	3.86258	4.11522	3.74683	3.95052	4.00055	3.80609	3.91647	3.93119	3.93785	3.98102	3.59866	3.84302	3.74623	3.96119	3.70969	3.88972	3.8483	3.77543	3.98459	3.86229	3.82378	3.86015	3.99344	3.7488	4.08682	3.86515	4.08098	3.84394	3.85688	3.93408	3.88942	3.70252	4.15939	3.78735	3.85101	3.90824	3.88089	4.01189	3.6504	3.83367	3.51194	3.88517
ADGRL1	6.57196	6.61582	6.72451	6.73003	6.607	6.5496	6.47174	6.52383	6.48767	6.63378	6.58581	6.53429	6.59528	6.49986	6.60662	6.82305	6.49935	6.5121	6.32909	6.44535	6.66176	6.51355	6.38916	6.46186	6.48245	6.48804	6.69229	6.52423	6.67795	6.4751	6.52122	6.67194	6.47487	6.61849	6.8096	6.60543	6.57505	6.53061	6.50566	6.54515	6.54253	6.62998	6.64126	6.53049	6.67002	6.53722	6.66582	6.65235	6.57834
ADGRL2	6.91721	6.36952	7.15015	6.98907	6.85267	6.65497	6.70821	6.64164	6.08417	6.40953	6.70363	6.59629	6.56704	6.53576	6.60868	6.30443	6.00643	6.34568	6.82954	7.1982	6.76769	7.00569	6.78358	7.43746	6.78482	7.30514	6.82652	6.88393	6.97071	6.91269	6.51046	6.57145	7.11859	6.66115	6.51669	6.29074	6.56211	6.73963	6.53013	6.59298	6.63634	6.00474	6.80875	6.67985	6.79343	6.30606	6.83745	6.42815	6.56195
ADGRL3	5.46604	5.33029	5.31283	5.36988	5.31889	5.28518	5.79228	5.17947	5.63151	5.20158	5.81537	5.42166	5.43161	5.48621	5.08888	5.29515	5.12529	5.34711	5.27164	5.97254	5.56256	5.25964	5.78624	5.69325	5.92321	5.64063	5.34191	5.2204	5.973	5.21149	5.26216	5.0558	5.50313	5.5991	5.2312	5.3345	5.80081	5.71508	5.19584	6.27539	5.38361	5.40336	5.73942	6.06263	5.56616	5.97118	5.2608	5.42792	5.75185
ADGRL4	5.72729	5.40115	5.85385	5.85348	5.55155	5.91173	5.97656	5.34573	5.65549	5.67782	5.75322	5.85512	6.1671	5.29469	6.36128	5.20527	5.86605	5.23876	5.50318	5.89032	5.4479	5.52845	5.45615	5.26638	5.63946	5.62461	5.25631	5.5091	5.45615	6.07657	5.12264	5.71616	5.79439	5.81437	5.35039	5.84694	6.38035	5.87375	5.7212	6.42371	5.92063	5.74876	5.63114	6.13521	5.60237	5.80019	5.78854	5.67407	5.90741
ADGRV1	4.04985	4.11891	4.2023	4.45103	4.38443	4.20563	4.02216	4.10876	4.15851	4.03327	4.02424	4.08826	4.09479	4.30504	4.15792	4.02606	4.05754	3.98986	4.33551	4.14098	4.07978	4.11319	4.04713	4.28186	4.08183	4.18795	4.23558	4.33927	4.12128	4.35694	4.06107	3.99583	3.86636	4.06076	3.96303	4.09449	4.19638	4.12885	4.03993	3.8803	4.06839	4.22972	4.36468	4.14354	4.12066	4.05958	4.48255	4.26907	4.1814
ADH1A	4.75004	5.05561	4.72131	4.83086	4.83995	4.81908	4.93974	4.78646	4.89961	5.24763	4.78373	4.87305	4.76809	4.80546	5.11557	4.75811	5.08385	4.73902	4.76529	4.82693	4.86644	4.71624	4.8126	4.87104	4.74779	4.74069	4.88656	4.81908	5.12112	5.02116	4.95413	4.95976	4.58187	4.89197	4.93193	4.88357	5.05426	4.59544	4.95843	4.88523	5.18526	4.94791	4.99522	4.70756	4.88193	4.87646	4.9686	4.89197	4.79145
ADH1B	5.66249	5.81367	5.13269	5.95102	5.5132	6.56955	5.91395	5.9474	6.10691	5.94068	6.43379	6.04699	5.3237	6.11266	6.27766	5.28605	5.24949	5.67297	5.92896	5.75314	5.6387	5.13645	5.49264	6.0014	5.71783	5.70962	5.11698	5.82869	6.17532	5.86432	5.28557	5.42203	5.09446	6.12749	5.54035	5.7907	6.53576	5.69167	5.1261	6.76945	6.49659	5.64	5.77606	5.71138	5.40889	6.2482	5.3643	4.74186	5.87015
ADH1C	4.15136	4.25007	4.07266	4.0978	3.99224	4.33706	4.24388	4.01336	4.15195	4.19977	4.19022	4.33602	4.1225	4.33474	4.21809	3.97285	4.15535	4.37121	4.04532	4.00305	4.10434	4.16227	3.90675	4.36036	4.38523	4.21118	4.04443	4.04443	4.55596	4.26086	3.9202	4.07497	3.89001	4.16341	3.92079	4.08067	4.44292	4.26311	4.01219	4.33376	4.33764	4.27789	4.01553	4.09418	4.27763	4.09389	4.04775	3.96148	4.37698
ADH5	8.58197	8.35454	8.38604	8.20791	8.36897	8.65025	8.23918	8.45405	8.0309	8.38183	7.87942	7.62161	8.30046	8.11027	7.68806	8.17337	7.35171	8.35406	8.23512	8.68076	8.38198	8.69745	8.32166	8.58523	8.36984	8.95211	8.46385	8.70669	8.35958	8.53346	8.49064	8.37205	8.48255	8.48148	8.56784	7.94228	8.06299	8.30489	8.17178	8.31198	8.23753	7.77097	8.42479	8.3098	8.21484	8.07141	8.42907	7.94798	8.09687
ADH6	5.32439	5.41028	5.2216	5.12012	5.21102	5.16692	5.13281	5.2902	5.26807	5.29502	5.27894	5.1856	5.2074	5.45295	5.07123	5.35953	5.22489	5.39845	5.01658	5.14378	5.1841	5.04322	5.18597	5.25543	5.16493	5.2202	5.17739	5.11643	5.17981	5.15176	5.24856	5.14373	5.12274	5.24702	5.29161	5.16771	5.15934	5.03822	5.18286	5.20126	5.15505	5.39929	5.19649	5.0857	5.31284	5.34113	5.15129	5.19429	5.2393
ADH7	4.91124	5.38535	5.14886	5.12087	5.09335	5.20375	5.00635	4.94177	4.83793	4.86421	4.90673	5.04836	5.05217	5.00326	4.9019	5.13585	4.97997	5.06145	5.03921	5.19254	5.11915	5.10452	4.8582	5.07854	4.97104	5.08648	5.29141	5.20114	5.10209	5.14583	5.00855	4.99679	5.07672	4.9019	5.18223	4.99566	5.03719	5.06815	5.09491	4.89397	5.12307	5.01877	4.91507	5.0912	5.04068	4.98986	5.15764	4.8769	5.11956
ADI1	8.88282	9.24062	9.11374	8.75691	8.35367	8.78918	8.65104	9.20668	9.03495	8.418	8.97309	7.99322	7.52032	8.46547	7.28809	8.2961	7.88049	7.62102	9.02131	8.97191	9.02251	8.70244	9.23907	8.58695	8.42824	9.45408	9.6815	8.78635	9.41114	8.84453	9.23619	8.60403	7.98491	8.51541	8.03816	8.32702	8.89798	9.34947	8.62801	9.02131	8.29382	8.57605	8.77995	8.96024	8.70159	7.27647	8.68813	9.18619	8.73498
ADIPOQ	4.564	5.48766	4.3268	5.4756	6.34626	7.61972	6.95431	5.06121	8.21775	5.02962	8.05409	4.73704	5.72976	6.19878	3.94783	5.69021	3.84235	5.20852	5.50607	5.98469	5.54946	4.86066	4.74606	6.04648	4.71459	4.9795	5.23388	4.79374	5.2081	6.92807	5.18736	5.01546	5.57275	7.00409	4.98334	6.78154	9.10432	6.03366	5.13273	8.49694	5.69343	7.0278	4.65193	7.55073	5.85005	8.71345	4.89219	4.74958	6.14356
ADIPOR1	8.27487	8.30989	8.4097	8.19372	8.2434	8.16367	8.33088	8.30166	8.28678	8.24126	8.28898	8.11681	8.50714	8.19525	8.05847	8.37201	8.2375	8.2738	7.76054	8.08074	8.04975	8.31213	8.11494	8.2598	8.17999	8.19427	8.01165	8.2556	7.97836	8.15112	8.40358	8.11904	8.17398	8.23436	7.88089	8.13313	8.28029	8.38945	8.11816	8.15305	8.22748	7.96325	7.85017	8.24713	8.03693	8.19772	8.26552	7.80115	8.05535
ADIPOR2	8.51328	8.55605	8.70499	8.37502	8.56184	8.25768	8.63122	8.7663	8.55534	8.20981	8.70077	8.16322	8.49619	8.45702	7.99029	8.03905	8.03234	8.52913	8.51612	8.46157	8.54824	8.4431	8.62269	8.63283	8.435	8.54462	8.55321	8.36677	8.5368	8.49495	8.59617	8.5877	8.58271	8.48227	8.20229	8.63845	8.72587	8.45303	8.54758	8.62801	8.45111	8.61334	8.35893	8.74681	8.87457	8.90649	8.87673	8.6607	8.39491
ADIRF	7.30077	7.58227	6.8113	7.64358	7.49866	8.03943	7.59822	8.20076	8.10358	7.38396	8.36188	7.10071	8.68968	8.16613	7.05508	7.52236	5.9298	7.63975	7.34726	7.83442	7.76123	7.38265	7.90026	7.97468	7.14854	7.86891	6.99328	7.26448	7.36804	8.11995	7.30975	7.6671	7.49131	8.49694	6.95995	7.72739	8.5686	7.69633	7.52152	8.90206	7.50786	8.96507	7.91718	8.76732	7.89649	8.82735	7.606	7.65008	8.18299
ADK	5.54703	5.50137	5.55595	5.53113	5.62137	5.6371	5.46052	5.52551	5.33986	5.56484	5.48826	5.26682	5.36968	5.47424	5.24686	5.3805	5.09955	5.57054	5.62255	5.71743	5.77693	5.82709	5.74289	5.7867	5.75032	5.92424	5.95554	5.65122	5.87192	5.74483	5.67739	5.75666	5.80284	5.7398	5.6743	5.46012	5.41684	5.50486	5.5544	5.38165	5.21467	5.25518	5.62211	5.49872	5.36141	5.23424	5.61037	5.42518	5.31373
ADM	7.51685	6.3095	7.33174	6.7775	6.86608	7.15109	6.84866	6.6749	6.69706	6.26078	7.27745	6.33005	6.71118	6.65309	6.65854	6.63813	6.91869	6.6908	6.7896	7.2104	7.21383	6.40341	7.31448	6.72609	8.09016	7.37867	7.05552	6.76627	7.40505	6.46584	7.806	6.63281	6.4457	6.8396	5.92944	6.90242	7.6465	6.78918	6.90285	6.61079	7.30329	7.00948	6.44298	8.01957	6.48842	6.70741	7.37092	6.79299	7.22336
ADM2	7.00773	7.37922	6.97115	6.94288	7.14393	7.06542	7.04798	7.21488	7.28165	7.40348	7.19622	7.35314	7.28554	7.36855	7.13256	7.4679	7.01684	7.4685	7.30077	7.09679	7.18292	7.07672	7.21436	7.21236	7.09518	6.96661	7.1955	6.87966	7.16997	7.21991	7.11091	6.97199	7.0496	7.32272	7.46172	7.32719	6.98145	6.90961	7.31576	7.06073	7.23142	7.53355	7.10302	7.25703	7.55517	7.49131	7.07625	7.70617	7.20017
ADNP	7.22113	6.72098	7.19991	7.07111	6.91849	6.95772	7.09634	6.91445	6.80473	6.68739	6.6718	7.08202	6.94626	6.35581	7.31392	6.37922	6.8619	6.79171	6.95952	7.51882	7.43495	7.3447	6.98121	7.67173	7.24268	7.21436	7.17747	6.84679	7.49337	7.05711	7.0359	7.136	7.3883	7.05073	6.54022	6.36931	6.86503	7.05756	6.6102	6.86483	6.74503	6.2554	7.31419	6.98166	6.71653	6.32186	7.15676	6.44168	6.57225
ADNP2	6.59475	6.3287	6.13535	6.18844	6.22926	6.30795	6.40421	6.33953	6.28303	6.29854	6.38908	6.15158	6.61112	6.46397	6.65463	6.3061	6.40633	6.46544	6.7706	6.35283	6.39936	6.42948	6.56159	6.38956	6.59849	6.2542	6.3844	6.29264	6.50542	6.24056	6.0223	6.24725	6.24423	6.27656	6.26293	6.61753	6.4202	6.29908	6.26023	6.3653	6.19405	6.2131	6.42127	6.18377	6.55966	6.46015	6.39032	6.42532	6.53503
ADO	6.7179	6.89887	7.09425	6.83056	6.82266	6.82732	6.95871	6.87069	6.56303	6.66426	6.48085	6.72812	6.4661	6.61973	6.82698	6.48727	6.4175	6.73774	7.41446	6.87033	6.82512	6.92749	6.60696	7.38651	6.75877	7.1936	6.93301	7.00996	7.03414	6.61747	6.9282	6.91648	7.09537	6.76826	6.89791	6.61816	6.55157	6.90566	6.47168	6.80955	6.76189	6.26543	6.6789	6.66688	6.63746	6.32742	7.0719	6.27304	6.47157
ADORA1	5.97465	6.09633	5.76336	5.77451	5.93743	5.90253	5.92145	6.09838	6.03036	6.13963	6.15861	5.82798	6.08479	6.40902	5.65135	6.57653	5.93867	6.17759	5.76837	6.09882	5.7919	6.00919	6.12976	5.91957	6.03238	5.89427	5.98203	6.04557	5.7529	5.80134	6.04384	6.11372	5.95315	5.95093	6.69475	6.1361	5.89598	6.09808	6.02555	5.93885	6.01499	6.00733	5.71228	6.00852	6.06509	5.9846	6.01977	6.23525	6.09754
ADORA2B	5.74056	5.66818	5.96244	5.69625	5.81552	5.73822	5.64226	5.68744	5.64717	5.52458	5.59307	5.83942	5.69343	5.68237	5.76566	5.83355	6.15235	5.33272	5.47418	5.77245	5.66129	5.68705	5.29974	5.76682	5.68446	5.55476	5.8313	5.89014	6.02245	5.65019	5.55719	5.64915	5.53029	5.62034	5.57338	5.61457	5.67804	5.6457	5.82023	5.64838	5.59907	5.63925	5.55782	5.45711	5.81902	5.75906	5.61702	5.86967	5.56483
ADORA3	6.6196	7.01995	7.09887	6.81342	6.61501	6.3423	6.73713	6.43095	7.15822	6.52484	6.92284	7.30539	6.67787	7.08066	6.92914	6.73631	7.71527	6.46435	6.65477	6.3729	5.79863	6.57705	6.42835	6.59065	6.51248	6.24156	6.81381	6.77813	6.62409	6.37829	6.89856	6.46078	6.4736	6.64557	6.55204	6.63221	7.41168	6.66972	6.61999	6.64859	6.92328	6.59298	6.66755	6.77316	6.71436	7.02472	6.6436	6.53222	6.61577
ADPGK	7.19093	7.07393	7.12875	7.05213	7.1292	7.1565	7.31448	7.1546	7.46225	7.20312	7.23851	7.67269	7.29974	7.3829	7.62327	7.06094	8.29776	7.14571	7.13644	6.9935	7.19355	6.99743	7.13343	7.19402	6.83705	6.98277	7.33201	7.09634	7.20237	7.28139	7.28809	7.07205	7.09746	7.47588	6.70405	7.44746	7.24655	7.13925	7.13017	7.14325	7.27722	7.28218	7.37449	7.3829	7.18974	7.61167	7.18974	6.51763	7.22838
ADPRH	6.22396	6.46245	6.38437	6.15694	6.26436	6.2222	6.36594	6.27393	6.31962	6.35051	6.3869	6.29917	6.3112	6.49638	6.12011	6.36783	6.23706	6.07072	6.29989	6.01675	6.14674	6.34249	6.04556	5.97249	6.20581	6.06604	5.80874	6.22654	5.9153	6.17175	6.12369	6.25191	6.14375	6.15326	7.18535	6.44127	6.075	6.2012	6.09315	5.95372	6.22636	6.32186	6.21776	6.05681	5.93264	6.19532	6.15419	5.93357	6.05207
ADPRM	5.20154	5.76548	5.20458	5.39684	5.46972	5.37581	5.258	5.14734	5.44666	5.4055	5.23257	5.34351	5.38	5.2075	5.52765	5.37169	5.30188	5.17171	5.22061	5.43387	5.4167	5.30016	5.13966	5.23857	5.09445	5.35648	5.1085	5.50037	5.32527	5.21748	5.33505	5.19743	5.07854	5.21471	5.4718	5.25546	5.23876	5.32299	5.21513	5.37981	5.55841	5.13229	5.17062	5.11557	4.9786	5.39602	5.14032	5.15372	5.26805
ADRA1A	4.52686	4.61527	4.50852	4.42855	4.58425	4.48837	4.48796	4.56388	4.52869	4.54352	4.47905	4.49755	4.57122	4.6044	4.33635	4.63965	4.31362	4.73849	4.85899	4.56861	4.55138	4.443	4.3889	4.44672	4.50394	4.40544	4.5656	4.50543	4.37678	4.46159	4.57505	4.42663	4.56511	4.48876	4.51394	4.50302	4.48708	4.39206	4.52582	4.47938	4.55807	4.60651	4.53295	4.43724	4.70115	4.5711	4.44086	4.60083	4.50306
ADRA1B	3.73254	3.95262	3.70651	3.644	3.66514	3.68358	3.96831	3.88704	3.84888	3.82647	3.72319	3.9001	3.77108	3.76208	3.83242	3.96831	3.75385	3.89187	3.75447	3.9097	4.13891	3.936	4.09036	3.76176	3.86078	3.7081	4.06839	3.68992	3.94417	3.7427	3.88243	3.61441	3.88913	4.16341	3.94662	3.65719	3.83583	3.7675	3.95169	3.88486	4.10291	3.92693	4.00507	3.96179	3.91517	4.08125	3.75225	3.92836	3.77073
ADRA1D	4.69761	4.85893	4.70318	4.63486	4.64759	4.662	4.79861	4.69738	4.87265	4.76402	4.68286	4.71627	4.72355	4.74604	4.64882	5.02327	4.51876	4.80355	4.57793	4.59177	4.87432	4.68029	4.83336	4.72193	4.64758	4.61089	4.69488	4.76031	4.67788	4.7722	4.62386	4.86739	4.77803	4.64172	4.89006	4.83194	4.65846	4.77787	4.91122	4.86603	4.87959	4.99358	4.70004	4.8213	4.89549	4.97437	4.69274	5.22965	4.82347
ADRA2A	4.59418	4.74443	4.70124	4.7702	4.58577	4.97927	4.68926	4.49609	4.73445	4.7917	4.70573	4.80337	4.72218	4.74092	4.69423	4.39311	4.77772	4.31397	4.41099	4.63363	4.434	4.59206	4.33977	4.73562	4.36976	4.7595	4.45383	4.62679	4.51985	4.94727	4.26059	4.45356	4.2956	4.753	4.64143	4.59035	4.98227	4.42188	4.32834	4.47791	4.511	4.69608	4.96722	4.41982	4.57587	4.32834	4.51716	4.41412	4.81309
ADRA2B	5.84644	6.18199	5.56917	5.53803	5.65589	5.5602	5.60377	6.01965	5.67333	5.84035	5.87693	5.74718	5.96078	6.18387	5.54311	6.06585	5.65729	5.98978	5.66223	5.92683	5.97693	5.87523	6.27094	5.99893	5.8949	5.86487	5.78291	5.75943	5.87898	5.62361	5.7351	5.9031	5.77383	5.5598	6.32538	6.18501	5.63466	5.91887	6.07841	5.9076	6.06075	5.8237	5.27445	6.08305	5.95572	6.18776	5.63153	6.14186	5.90948
ADRA2C	5.67003	5.58088	5.69544	5.74658	5.8947	5.74476	5.92218	5.99513	5.83942	5.85155	5.90948	5.53725	6.01413	5.92255	5.72004	6.38845	5.77164	6.2988	5.14993	5.92141	6.20868	6.5136	6.02209	5.85137	5.96338	5.96004	6.01892	5.94626	5.95633	5.60982	6.15363	5.86832	5.7051	5.8633	6.27916	6.31402	5.66242	6.00514	6.27165	6.19386	6.39708	6.30722	5.85871	6.20288	6.46153	6.32798	6.04721	6.76953	6.26961
ADRB1	4.85749	5.0454	4.83684	4.753	4.71695	4.71602	4.71624	4.8544	4.79052	4.71505	4.75468	4.7741	4.96972	4.84764	4.79517	4.91055	4.41283	5.11848	4.6652	5.04091	4.7789	4.9539	4.98786	4.84785	4.87323	5.16225	4.76923	4.89577	4.77201	4.53369	4.91417	4.9386	4.78329	4.73147	5.00059	4.90124	4.64283	4.74378	4.88744	4.73171	5.31519	5.06237	4.74912	5.01592	5.15458	4.90874	4.99767	5.42224	4.90351
ADRB2	6.08286	6.0838	6.25154	6.1955	6.0991	6.01394	5.76276	6.03663	5.83904	6.06915	5.97729	5.52845	6.06343	5.96135	5.55801	6.14655	6.17789	5.85965	6.09594	6.02079	6.23486	6.27165	5.84911	6.11084	6.0795	6.3626	6.08799	6.09407	6.51897	6.58514	6.25005	5.8873	5.7689	6.16917	5.67526	5.6892	6.31756	5.9845	6.15344	6.09693	5.94473	6.36167	6.1394	6.1092	6.07824	6.11272	6.23334	6.00736	6.05604
ADRB3	5.17698	5.21956	5.12751	5.08756	5.23356	5.13503	5.10809	5.162	5.13362	5.2783	5.31139	5.24437	5.1074	5.41217	5.014	5.17888	5.16951	5.05109	4.99723	5.01242	5.14426	5.18811	5.05299	5.17423	5.16896	5.03872	4.99298	5.16196	5.17824	5.07049	5.0255	5.18418	5.10641	5.20765	5.05451	5.43461	5.09641	5.07357	5.174	5.04899	5.21622	5.33061	5.176	5.12086	5.18882	5.31336	5.19416	5.11594	5.20517
ADRM1	7.81111	7.20507	7.61561	7.93994	7.74471	7.87337	7.99191	8.02041	7.80634	7.69204	7.92311	7.91397	8.05068	7.5471	7.98908	7.86664	7.61755	8.14912	8.10989	8.26829	7.88957	8.20335	8.22961	7.8973	8.23643	7.78255	7.78862	7.7481	7.68281	8.05847	8.08757	8.03234	8.07184	8.19822	7.48241	8.025	7.91358	8.14017	8.03693	8.11728	8.02667	8.33798	8.19257	8.27437	7.83071	8.11447	8.24713	8.43328	7.95724
ADSL	7.54353	7.20826	7.41279	7.66865	7.61259	7.74972	7.56163	7.61867	7.53432	7.28965	7.37978	7.71821	7.58163	7.47244	7.70816	7.18417	7.38909	7.94285	8.09742	7.96723	7.90862	8.28102	8.1184	8.12599	7.77095	7.89378	7.92048	7.76075	8.18525	7.73399	7.82386	7.83091	7.59757	7.92055	7.29003	7.54315	7.54197	7.76336	7.69029	7.6199	7.58792	7.74673	7.67525	7.80394	7.76072	7.69585	7.773	7.71069	7.57578
ADSS	5.41777	5.21405	5.27021	5.51175	5.3373	5.34974	5.50847	5.07427	5.44074	5.3236	5.48195	5.63094	5.20615	5.41172	5.71849	4.85865	5.86428	5.40238	5.67526	5.52845	5.43525	5.14009	5.23475	5.39327	5.22385	5.22187	5.56641	5.29263	5.34513	5.74597	5.61601	5.47963	5.40956	5.37541	5.1908	5.419	5.44768	5.53347	5.25378	5.3439	5.69985	5.50445	5.3948	5.42041	4.94899	5.20976	5.40914	5.41034	5.35102
ADTRP	6.36577	6.78275	6.46137	6.34097	6.28009	6.44762	6.29955	6.39511	6.28176	6.54627	6.24192	6.40248	6.24909	6.28851	5.89586	6.28081	5.96685	6.11641	6.85705	6.17567	6.44781	6.14598	6.39972	6.20157	6.2438	5.97942	6.64223	6.44592	6.3091	6.29917	6.46096	6.51187	6.26683	6.56786	6.2222	6.53906	6.30685	6.14337	6.48096	6.2194	6.34097	6.48493	6.72609	6.24835	6.57607	6.34249	6.29249	6.15511	5.92962
AEBP1	6.34953	6.38808	6.47025	8.62639	7.47361	7.46958	8.37672	6.71857	7.31392	6.8306	7.10368	8.94064	7.00227	6.85726	9.00272	7.05353	7.88089	7.18248	6.55937	6.73209	7.24391	6.93878	6.69612	7.04775	6.96448	6.64127	6.43959	6.49386	6.09132	6.49829	7.28607	6.70704	7.29605	6.96278	7.08248	7.75764	6.73899	7.41683	7.09724	7.27673	6.35414	7.13232	7.60289	7.31676	6.14224	6.72467	6.67455	7.07371	7.19209
AEN	6.27858	6.54548	6.07187	6.31327	6.31587	6.31251	6.45048	6.47172	6.20174	6.51955	6.55937	6.37904	6.48397	6.57685	6.36276	7.16685	6.84866	6.78317	5.99237	6.21411	6.31138	6.66385	6.967	6.36086	6.44127	6.42279	6.58344	6.20733	6.44913	6.15326	6.73983	6.41157	6.1407	6.61981	6.14131	6.76439	6.27785	6.47529	6.64069	6.51878	6.36708	6.63946	6.07187	6.62467	6.93469	6.89496	6.51225	7.13232	6.82188
AES	8.50577	7.99755	8.54112	8.33558	8.42483	8.49495	8.69139	8.54824	8.33614	8.45368	8.18756	8.02418	8.64876	8.19921	8.06206	8.70077	8.16755	8.93838	8.23592	8.43811	8.38199	7.95234	8.29218	8.01826	8.47627	8.21128	7.86891	8.34731	7.53922	8.74784	8.432	9.0594	9.02491	8.59075	8.60629	8.95675	8.31265	8.73498	8.87778	8.66246	8.45303	8.73596	8.51126	8.68216	8.52116	8.63762	8.48833	8.69643	8.43878
AFAP1	3.15863	3.11454	3.2313	3.25526	3.14345	3.16488	3.18312	3.16841	3.11454	3.22501	3.05025	3.22171	3.11454	3.06251	3.26868	3.31218	3.26731	3.07712	3.34209	3.18757	3.22008	3.05686	3.07292	3.21236	3.14627	3.18853	3.2567	3.21323	3.22964	3.22334	3.1246	3.16001	3.08095	3.20239	3.20807	3.06251	3.20331	3.11454	3.10566	3.2567	3.10026	3.17645	3.09421	3.20714	3.24655	3.08789	3.15472	3.28783	3.27415
AFDN	4.50365	4.52676	4.45251	4.34419	4.43918	4.32885	4.38761	4.61519	4.43549	4.59079	4.49334	4.17629	4.44877	4.50342	4.34367	4.6732	4.34661	4.54398	4.43173	4.43758	4.39257	4.45284	4.28367	4.39614	4.44837	4.60321	4.47468	4.6989	4.1945	4.27734	4.29844	4.41488	4.70694	4.37337	4.67156	4.51605	4.34147	4.52745	4.5062	4.31053	4.42304	4.47339	4.41593	4.46295	4.49354	4.38452	4.31861	4.73805	4.38624
AFDN-AS1	5.47014	5.53049	5.19444	5.28115	5.24275	5.35937	4.95015	5.03584	5.25108	5.2301	5.25356	5.43545	5.11444	5.3338	5.01387	5.55698	4.967	4.86199	5.21083	5.1603	5.09735	5.22233	5.01411	5.17825	4.9567	5.20997	5.38333	5.28093	5.19868	5.30518	5.19804	5.20375	4.92401	4.98539	5.09956	5.40257	5.06345	4.80153	5.13186	4.99339	5.21957	5.09976	5.41034	5.26891	5.28597	5.08296	4.9567	5.41254	5.01984
AFF1	6.6526	6.70482	6.6313	6.4541	6.52234	6.49696	6.72258	6.76125	6.83379	6.52553	6.6018	6.44628	6.56576	6.55983	6.42092	6.35669	6.36012	6.36413	6.88792	6.59627	6.63166	6.51921	6.66501	6.66515	6.63181	6.64171	6.76015	6.55207	6.81745	6.48248	6.43343	6.36661	6.54451	6.72905	6.49499	6.48731	6.56984	6.54698	6.6327	6.62082	6.55483	6.4463	6.50053	6.45972	6.67455	6.65433	6.62643	6.42459	6.50323
AFF2	5.64208	5.83978	5.83422	5.68291	5.7249	5.73631	5.68555	5.80702	5.77789	5.80301	5.89832	5.67913	5.84223	5.91126	5.52288	5.91591	5.71874	5.69582	5.79803	5.55135	5.65454	5.68704	5.78406	5.7331	5.75458	5.62831	5.76213	6.02266	5.83803	5.82087	5.86468	5.6787	5.55072	5.82891	5.76521	5.86472	5.80706	5.7051	5.9402	5.70258	5.72987	5.80799	6.00203	5.63973	5.76339	5.80324	5.65648	5.68498	5.68398
AFF3	4.46948	4.23748	4.22098	4.26744	4.20566	4.21726	4.3121	4.35651	4.38574	4.44301	4.31493	4.22712	4.39919	4.34657	4.14002	4.45952	4.23816	4.66367	4.34905	4.32449	4.22377	4.30822	4.36178	4.23769	4.45977	4.22906	4.26919	4.32003	4.20313	4.31355	4.51193	4.24126	4.22494	4.19669	4.66097	4.38745	4.2947	4.25824	4.27419	4.56391	4.34855	4.39859	4.40229	4.41454	4.58169	4.37535	4.28168	4.69061	4.39729
AFF4	5.15548	5.09624	4.96019	4.87622	5.07807	5.11956	4.89311	5.00897	5.13019	4.97685	5.28786	4.93836	4.99029	4.96766	4.65398	5.15764	4.75399	4.99365	5.00239	4.92809	4.94791	4.8884	4.95279	5.03229	5.09314	4.81283	4.86402	4.93539	5.03791	4.86199	5.37229	4.83928	4.94705	5.19528	5.15394	4.85552	4.82133	4.79074	4.97279	4.95461	4.91618	4.94899	5.08496	4.87779	5.01141	4.92064	4.80916	5.06212	4.75325
AFG3L2	8.11397	8.23693	8.03988	8.05713	8.29718	8.06075	7.9853	8.22748	7.9479	8.24068	7.93832	8.0028	7.97101	8.02925	7.59733	8.51971	7.41471	8.69812	8.13733	8.61483	8.66497	8.83448	8.73596	8.56262	8.55389	8.65582	8.54394	8.18098	8.48018	8.16755	8.28456	8.31551	8.08614	8.36677	8.61018	8.40111	7.99369	8.17903	8.54535	8.25713	8.28085	8.35601	7.83518	8.29718	8.68968	8.33326	8.50577	8.78918	8.42175
AFM	4.98941	4.9044	4.83177	4.82199	4.53392	4.70379	4.56125	4.58526	4.61839	4.6287	4.70707	4.85239	4.62465	4.75004	4.638	4.8242	4.84586	4.80013	4.64805	4.72309	4.59885	4.8994	4.76138	4.95646	4.94293	4.7917	4.7741	4.77521	4.93239	4.98873	4.7368	4.77985	4.68856	4.74355	4.64455	4.51523	4.77044	4.71129	4.8438	4.57539	4.69862	4.83614	4.93696	4.53538	4.76478	4.81817	4.79052	4.78235	4.55542
AFP	4.62798	4.57562	4.70993	4.54007	4.73081	4.84201	4.73948	4.94336	4.82718	4.71084	4.85286	4.78579	4.84785	4.967	4.83019	4.96521	4.83863	4.74192	4.81283	4.72284	4.68976	4.73445	5.07032	4.81516	4.82156	4.64357	4.53736	4.76878	4.92563	4.53027	4.98449	5.01226	4.81675	4.75188	4.88928	4.83863	4.59615	4.74535	4.96584	4.76529	4.86089	4.78259	4.65169	4.89577	4.77293	4.81628	4.61839	4.84806	4.74284
AFTPH	8.22485	8.6707	8.49619	8.21128	8.37087	8.55897	8.19205	8.23592	8.45173	8.46817	8.42048	8.41863	8.2434	8.39804	7.83406	8.56184	8.27437	8.33614	8.34506	8.02667	8.37201	8.33268	8.31673	8.33974	8.17149	8.03355	8.52466	8.39926	8.46547	8.57302	8.44246	8.38139	8.21275	8.54758	8.16708	8.29495	8.29113	8.21128	8.50919	8.31495	8.6235	8.83837	8.72321	8.39008	8.50779	8.77713	8.16708	8.27	8.11542
AGA	4.37614	4.61053	4.63259	4.75252	4.71797	4.62269	4.50278	4.44148	4.59324	4.66368	4.51367	4.90082	4.63714	4.46299	5.02983	4.45857	4.977	4.42207	4.57581	4.56761	4.61002	4.78327	4.80973	4.81969	4.63687	4.7712	4.72199	4.79979	4.49502	4.78913	4.56317	4.619	4.60372	4.67489	4.52477	4.36693	4.57937	4.63384	4.36884	4.58429	4.42456	4.54725	4.48794	4.59131	4.36091	4.45872	4.63787	4.52841	4.46648
AGAP1	5.46141	5.5623	5.80347	5.39726	5.06855	5.159	5.47057	5.3829	4.93561	5.09097	4.91528	5.24233	5.27021	4.89599	6.05485	4.96365	5.18693	5.08895	5.08959	5.09445	5.43996	5.05308	4.81471	5.17717	5.1863	5.15787	5.30892	5.20375	5.19274	5.00014	5.09827	5.44644	5.21873	5.13653	4.97464	5.07097	5.3508	5.08738	4.98631	5.17519	5.15658	5.31872	5.07715	4.8373	5.11008	4.51716	5.0843	4.87917	5.18399
AGAP2	5.64347	5.88922	5.5807	5.70402	5.55017	5.56334	5.8324	5.82996	5.74922	5.94272	5.67419	5.64208	5.66375	6.00853	5.66417	6.07509	5.58577	5.98811	5.37217	5.72724	5.71063	5.92256	5.92915	5.69621	5.80486	5.70087	5.91784	5.78663	5.69584	5.55612	5.89621	5.79057	5.78783	5.61091	6.29591	5.88547	5.57852	5.78381	6.02329	5.65162	5.88965	6.12713	5.55721	5.7815	5.95896	6.05058	5.6657	6.06819	5.71683
AGBL2	3.94814	3.93474	3.87509	3.86979	3.96119	3.99965	3.91892	3.91112	3.74401	3.96831	3.97947	3.97164	4.09327	4.01396	3.93339	4.00507	3.78492	4.13284	4.18769	3.90384	4.0167	4.14638	3.87854	3.97982	3.94417	4.01072	3.87352	3.89101	3.72699	4.00363	3.93408	4.20175	4.00452	3.98459	4.01553	4.19419	3.75286	3.91517	3.93725	4.02575	3.83242	4.01493	3.96733	3.97132	4.195	4.15195	3.96179	4.01132	3.89458
AGBL3	3.08789	3.09721	3.17865	3.18853	3.16841	3.16001	3.22501	3.30566	3.21929	3.14932	3.23501	3.1753	3.17085	3.304	3.22008	3.2472	3.31475	3.22886	3.16001	3.2567	3.23207	3.26336	3.35977	3.40189	3.29852	3.30076	3.45195	3.19441	3.17211	3.20419	3.19846	3.25273	3.21758	3.41044	3.17645	3.28897	3.14489	3.24068	3.27354	3.26082	3.31683	3.21581	3.15748	3.20331	3.40144	3.25797	3.07292	3.73539	3.24655
AGBL5	6.49131	6.53555	6.36971	6.42661	6.49907	6.55918	6.32411	6.4537	6.50847	6.52576	6.45537	6.41394	6.44972	6.3626	6.35051	6.61039	6.30124	6.6716	6.46876	6.38885	6.35976	6.4806	6.52576	6.5965	6.45745	6.10882	6.43807	6.36086	6.18462	6.62172	6.53071	6.70487	6.4697	6.90502	6.23059	6.64223	6.41923	6.43133	6.62887	6.18538	6.7896	6.70604	6.76769	6.448	6.25419	6.44092	6.44991	6.89879	6.27531
AGER	4.83755	4.76576	4.62323	4.82154	4.81784	4.92387	5.03971	5.03392	5.03552	5.06345	5.08963	5.03518	5.10426	5.23433	4.97849	5.34446	4.95641	5.18333	4.84933	4.90993	5.00111	5.01858	5.1759	4.96187	5.11476	5.04198	5.04557	5.15022	4.89932	4.89322	5.17107	5.2317	4.94701	5.00647	5.42748	4.96535	4.91139	5.09826	5.18681	5.08574	5.12259	5.31685	4.81913	5.09194	4.9975	4.90969	4.95439	5.15068	5.18572
AGFG1	5.46937	5.40937	5.44019	5.42984	5.37004	5.4805	5.30796	5.43791	5.27672	5.3727	5.38997	5.34023	5.17809	5.28552	5.58708	5.19468	5.68549	5.3972	5.55376	5.40153	5.37979	5.29353	5.472	5.51092	5.30419	5.35482	5.55095	5.37449	5.41377	5.34484	5.47471	5.38426	5.46085	5.42085	5.56628	5.32972	5.50377	5.39841	5.39133	5.23983	5.5208	5.18407	5.31588	5.26861	5.51169	5.27258	5.40185	5.27455	5.31682
AGFG2	5.60001	5.74823	5.50037	5.54206	5.55942	5.52881	5.54157	5.71653	5.60794	5.64858	5.64519	5.65466	5.62051	5.7247	5.5608	5.80698	5.58663	5.70563	5.65692	5.63554	5.59838	5.69901	5.8568	5.56396	5.64301	5.36763	5.6381	5.47362	5.62232	5.56408	5.65835	5.66931	5.53478	5.64757	5.91054	5.76131	5.56852	5.58345	5.80025	5.70498	5.53766	5.67854	5.57912	5.61622	5.6188	5.81497	5.65227	5.70232	5.60801
AGGF1	5.37424	5.3576	5.25768	5.22563	5.12304	5.36337	5.13662	5.05587	5.04872	5.04179	5.0273	5.05926	5.05643	5.10676	5.20716	5.09497	5.13684	5.0709	5.0959	5.21888	5.12074	4.95271	5.04286	5.27457	5.11364	5.14856	5.21703	5.15279	5.18426	5.13426	5.01409	5.12119	5.1447	4.9752	4.89805	5.00114	5.09847	5.09048	4.89429	4.95852	4.93915	5.0264	5.12527	5.17885	5.00358	4.86081	4.99188	5.03402	5.13065
AGK	7.12584	7.19208	7.24803	6.98933	7.25925	7.25979	6.88706	6.83616	6.71635	6.99702	6.78281	6.5492	6.76562	7.05253	6.69328	6.85551	6.31547	6.87283	7.30851	7.07315	6.87846	7.12252	6.90319	7.13889	6.61454	7.10473	7.44898	7.38768	7.25791	7.11088	6.91384	6.83566	6.83922	7.09006	6.7759	6.80967	6.96061	6.94278	6.9604	6.87286	6.95253	6.61919	7.15189	6.84232	6.71643	6.84246	7.14998	6.81468	6.69192
AGL	7.80341	7.19379	7.59118	7.33972	7.35993	7.18154	7.3683	7.1926	6.3076	6.6965	6.49926	6.00718	6.99503	6.24397	6.37197	6.40027	5.56833	6.50866	7.40207	7.61818	7.54382	7.53616	7.44746	8.12365	7.47956	8.37201	8.03943	7.76471	8.0076	7.03612	7.01064	7.35845	7.54838	6.84494	7.08566	6.69768	6.86148	7.9278	7.0182	7.62685	6.97158	5.70952	6.6509	6.86398	6.48682	6.10974	7.19694	6.58107	7.04842
AGMAT	5.099	5.28314	5.07935	5.00386	5.12079	5.20552	5.0808	5.20942	5.0155	5.20728	5.12194	5.08453	5.04635	5.12712	4.93001	5.1564	5.13548	5.06323	5.44898	5.19635	5.19892	5.30027	5.16165	5.13637	5.07403	5.20943	5.07695	5.16486	5.10421	5.22234	5.28766	5.33551	4.89029	5.11589	4.79004	5.29765	5.10283	4.90351	5.17857	5.10134	5.00377	5.1542	5.10274	5.15837	5.31401	5.36738	5.05048	5.25862	4.99739
AGO1	7.10278	6.95598	7.05029	7.2777	7.19	7.05871	6.97199	7.06865	7.14162	7.0048	6.95431	7.13534	7.10095	7.01213	7.0723	6.83226	7.04275	6.9138	7.14434	7.17843	7.28272	7.38615	7.31055	7.3864	7.25409	7.21236	7.27937	7.07003	7.59882	7.32245	7.13833	7.21209	7.10145	7.18053	6.61692	6.96215	7.22016	7.17483	7.08155	7.15061	6.75403	7.02063	7.25954	7.10232	7.16754	7.20992	7.28554	6.91292	7.02692
AGO3	4.94637	5.33165	5.17323	4.52361	4.76602	4.64636	4.70731	4.92831	4.86712	4.46533	4.94431	4.77658	5.19062	4.6175	4.9333	5.07896	5.08624	4.79902	5.39848	4.43759	4.46761	4.56225	4.27044	4.55859	4.43965	4.51496	4.53661	4.6287	4.79007	4.84107	4.53513	4.56989	4.71924	4.40918	4.27653	4.81166	5.01411	4.56323	4.89623	5.26638	4.94384	4.76299	4.85979	4.88381	5.02138	4.60813	4.49353	4.57713	5.25272
AGO4	5.40766	5.49015	5.57417	5.26552	5.65466	5.56726	5.48112	5.59809	5.40532	5.47096	5.50627	5.33943	5.3236	5.52273	5.30539	5.5917	5.50171	5.58762	5.73781	5.5152	5.45205	5.4965	5.77102	5.50017	5.32108	5.58206	5.71809	5.49405	5.67939	5.64027	5.46731	5.47498	5.37645	5.44508	5.47603	5.33046	5.36554	5.65078	5.65177	5.51499	5.49077	5.5093	5.4032	5.28054	5.32127	5.57763	5.38899	5.31333	5.49793
AGPAT1	8.43846	8.48124	8.54851	8.4608	8.54195	8.30693	8.54409	8.34125	8.6779	8.55588	8.31614	8.21253	8.51471	8.34504	8.46557	8.36185	8.33777	8.56185	7.78366	8.1688	8.09618	8.17817	8.12967	7.79786	8.37761	8.02664	7.8301	8.40885	7.84185	8.36218	8.35844	8.64005	8.40821	8.44609	8.43459	8.70365	8.47182	8.38778	8.52453	8.33636	8.35463	8.40851	8.48026	8.42327	8.45923	8.54483	8.43416	8.41662	8.52698
AGPAT2	7.26858	7.42569	7.15459	7.19929	7.44961	7.2745	7.42672	7.48707	7.68735	7.43124	7.5452	7.43842	7.52289	7.68804	7.00085	7.93037	7.17057	7.84033	7.28433	7.35761	7.25432	7.30864	7.32743	7.23831	7.28607	7.11594	7.3801	7.34987	6.99691	7.26004	7.43282	7.54802	7.3696	7.54207	7.56233	7.7239	7.5411	7.37224	7.56834	7.58636	7.558	7.71123	7.17822	7.55842	7.7695	8.10596	7.20181	7.89136	7.71976
AGPAT3	6.39307	6.85726	6.38054	6.26078	6.60887	6.23449	6.34626	6.5971	6.45236	6.4453	6.36559	6.63299	6.5073	6.37163	6.24635	6.74503	6.67317	6.48283	6.41621	6.26531	6.35359	6.34472	6.35205	6.30426	6.28703	6.24508	6.9784	6.40622	6.44952	6.54353	6.2655	6.1712	6.31627	6.43603	6.29526	6.62037	6.27474	6.28872	6.33572	6.35883	6.3603	6.53595	6.32632	6.28325	6.4141	6.62999	6.3112	6.52449	6.39607
AGPAT4	5.02366	5.17496	5.21957	5.35487	5.31599	5.21168	5.06121	5.1603	5.18845	5.09141	5.60237	5.46362	5.33465	5.24786	5.82409	5.57173	5.78291	4.91218	5.51821	5.18995	5.24701	5.51092	5.44688	5.31001	5.18223	5.21787	5.13164	5.11848	5.36596	5.39059	5.28412	5.03473	5.0905	4.81214	5.09468	5.60767	5.03878	5.0486	5.25294	5.19444	5.47944	5.01182	5.419	5.42909	5.14237	5.42021	5.18075	5.87543	5.21036
AGPAT5	5.08937	5.1493	5.3294	5.42102	5.05965	5.35648	5.27716	5.09534	5.39267	5.40589	5.13921	5.71888	5.3407	5.25922	6.11587	5.17234	5.76585	5.22019	5.50193	5.12587	5.11341	5.18824	5.24806	5.38977	5.182	4.99566	5.30686	5.06097	5.38434	5.29347	5.24659	5.36657	5.12793	5.39207	4.9623	5.16097	5.34995	5.27864	5.17717	5.29641	5.16315	5.15304	5.28638	5.48886	4.99522	5.19124	5.31686	5.03835	5.04518
AGPS	5.39663	4.9017	5.11557	5.36864	5.28432	5.28934	5.02684	5.18526	5.02456	5.01592	5.12264	5.40871	4.92539	5.07404	5.66737	5.28638	5.45507	5.32022	5.31373	5.46649	4.88286	4.87239	4.71624	5.10123	4.68976	5.17912	4.84946	5.27992	4.72615	4.90301	5.259	5.00059	5.09759	5.19102	5.1625	4.73879	4.82156	4.85395	4.78144	4.85574	5.16632	4.7894	4.80613	4.94813	4.94967	4.99499	4.64307	4.10584	4.93148
AGR2	4.98069	4.99767	4.96255	5.02094	4.71413	4.82629	4.88427	4.86736	4.96043	4.73081	4.84764	4.89489	4.8769	4.87104	4.89734	4.84586	4.96091	4.85082	5.23961	4.74844	5.09269	4.99298	5.20897	5.13208	5.20011	4.93468	5.02389	4.78259	4.90827	4.97081	5.01456	4.87126	4.91463	5.10628	4.75692	4.82087	4.95777	4.967	4.83063	4.79195	4.86535	4.9814	4.99679	4.9515	5.00721	4.85574	4.96278	4.73513	4.8884
AGRN	7.36795	7.49116	7.43609	7.5292	7.43864	7.06501	7.46267	7.44237	7.31687	7.68701	7.32823	7.36948	7.36254	7.48187	7.30497	7.70284	7.59773	7.58837	6.95701	7.26512	7.41402	7.40418	7.42117	7.37417	7.45653	7.22705	7.5427	7.4841	7.30466	7.33546	7.43197	7.53556	7.39821	7.50784	7.52018	7.68157	7.4188	7.32472	7.71966	7.35171	7.38277	7.79455	7.42013	7.68093	7.72403	7.66806	7.64083	7.70796	7.73627
AGRP	5.29057	5.57683	5.58408	5.78714	5.55559	5.36554	5.4159	5.73648	5.51461	5.56937	5.71558	5.60602	5.54738	5.70988	5.69802	5.87656	5.54415	5.7134	5.79381	5.65529	5.46484	5.55782	5.7144	5.78028	5.68371	5.68883	5.59486	5.67702	5.70988	5.61824	5.71965	5.48582	5.66108	5.57317	5.73569	5.47963	5.54251	5.62659	5.71458	5.5558	5.43709	5.71769	5.79743	5.49056	5.53466	5.62318	5.52233	5.60501	5.61417
AGT	8.90776	8.93156	9.00272	8.83252	8.95199	8.88074	8.89692	9.0136	9.07638	9.02855	9.18052	8.70582	9.3784	9.0016	9.16507	9.08193	8.94983	8.82935	8.74132	8.97309	8.54394	8.93043	8.42885	8.52116	8.69906	9.05549	8.06206	9.03885	8.51971	8.68813	8.81193	8.85467	8.82046	9.10165	9.20519	9.04684	8.98157	9.07115	9.06705	8.98737	9.53435	9.03756	9.19773	9.12451	9.0632	8.59075	8.8176	8.70499	8.78635
AGTPBP1	5.61924	5.67223	5.67403	5.52586	5.65573	5.60022	5.28851	5.79203	5.46722	5.4706	5.59054	5.15298	5.59126	5.41114	5.40555	5.68033	5.30994	5.2399	5.51207	6.03044	5.79063	5.5874	5.57076	5.50671	5.43656	5.88536	5.92031	5.92205	5.78343	5.47107	5.49717	5.65652	5.57244	5.37393	5.56812	5.45093	5.53473	5.7664	5.32028	5.7062	5.55116	5.3604	5.41463	5.55561	5.69343	5.3845	5.49693	5.36088	5.59204
AGTR1	4.48281	4.85929	4.74772	4.4111	4.48502	4.60447	4.76185	4.75512	4.7609	4.42407	4.37389	4.2958	4.45457	4.5159	4.28423	4.22271	4.39565	4.42594	4.80865	4.40336	4.4082	4.39037	4.28742	4.45139	4.34105	4.61545	4.50144	4.46654	4.53105	4.5355	4.38894	4.50706	4.66991	4.72858	4.41669	4.59703	4.54544	4.41319	4.35702	4.9534	4.59136	4.33382	4.40956	4.46286	4.57661	4.89885	4.69526	4.2787	4.4536
AGTR2	4.61956	4.6593	4.64742	4.7323	4.62321	4.60126	4.55126	4.60831	4.65709	4.63935	4.55453	4.67407	4.55027	4.64474	4.57929	4.67125	4.67998	4.78425	4.55565	4.61382	4.67989	4.6888	4.55229	4.82131	4.65723	4.56728	4.68629	4.5627	4.64975	4.6825	4.55758	4.64995	4.55856	4.68297	4.66535	4.64205	4.59031	4.51867	4.59081	4.66254	4.59947	4.71987	4.63726	4.60676	4.75038	4.70721	4.71395	4.81132	4.72932
AGXT	4.78386	4.86989	4.62867	4.7859	4.78291	4.7554	4.74775	4.83355	4.81169	5.02831	4.87156	4.9605	4.87989	4.96399	4.84672	4.85624	4.74756	5.02013	4.85359	4.79334	4.9593	4.7096	4.96964	4.93125	4.94068	4.66079	4.8593	4.76355	4.92473	4.84467	5.03395	4.94169	4.85145	4.81678	4.73108	4.83682	4.83636	4.88008	4.96491	4.82323	4.90009	5.08168	5.15026	5.01081	5.0256	5.09499	4.78093	5.1087	4.93384
AHCTF1	4.20792	3.9624	4.25842	4.0996	4.16486	4.06904	4.2245	4.12682	4.01609	3.97164	4.01308	3.99703	4.10351	4.08155	3.87262	4.06778	4.01553	3.87943	4.08355	4.0877	4.06812	4.22118	4.08593	4.02216	4.01762	4.13197	4.14879	4.08853	4.195	4.04443	4.19665	4.00211	4.20647	3.86078	4.12331	3.94155	4.06314	4.20932	3.98041	4.12277	4.36199	3.81107	3.82744	3.99224	3.89458	3.84394	4.13256	3.99224	4.05841
AHCY	6.95149	6.92849	7.01926	6.97071	6.84637	6.77833	6.85705	7.15845	6.99941	6.9488	6.87035	7.12875	6.88966	6.76769	7.33427	6.67944	7.28194	6.92396	6.96964	7.25802	6.60848	6.8341	6.75219	6.52352	7.06455	7.32198	6.38243	6.99394	6.0937	7.06704	6.94436	7.19284	7.02202	6.86588	6.69353	6.93192	6.78768	6.99655	6.89218	7.07205	6.92914	6.60428	6.49424	6.69575	6.68683	7.05399	6.67398	6.78918	7.0287
AHCYL1	6.79765	6.65092	6.90512	6.83933	6.73853	6.72437	6.65244	6.51208	6.70264	6.68419	6.53326	6.62034	6.58395	6.37729	6.61628	6.4321	6.74135	6.59957	6.63173	6.55453	6.51717	6.70305	6.61698	6.60259	6.77647	6.69436	6.63142	6.68405	6.46421	6.61459	6.7466	6.67734	6.78184	6.65193	6.31269	6.67228	6.73901	6.72677	6.78288	6.72672	6.65739	6.49482	6.69452	6.78392	6.56905	6.71668	6.80148	6.7586	6.63318
AHCYL2	5.8026	5.77575	5.89455	5.84311	5.73376	5.83718	5.68694	5.86199	5.87855	5.70637	5.74833	5.79896	5.7197	5.71965	5.76569	5.92354	5.80711	5.73613	5.91499	5.70814	5.7004	5.80144	5.61189	5.85015	5.79855	5.66532	5.82884	5.72191	5.68917	5.96045	5.88909	5.98212	5.73972	5.95417	5.65675	5.82567	5.80499	5.78798	5.74791	5.67911	5.62841	5.93962	5.79088	5.80916	5.75194	5.63554	5.67468	5.78203	5.69395
AHDC1	5.91867	5.82209	5.83978	6.08579	5.88672	5.6727	6.05872	5.64778	5.82232	5.82617	5.89279	5.71692	5.93393	5.66881	5.96244	5.31436	5.40829	5.71692	5.37831	5.60237	5.45955	5.4661	5.97544	5.42331	5.94853	5.53684	5.5977	5.79904	5.5034	5.86624	5.57983	6.13794	6.25227	5.90253	5.99838	6.15492	5.88519	5.98211	6.00006	6.02303	5.86312	5.74576	6.03884	5.90214	5.64654	5.90722	5.93018	5.55092	6.07091
AHI1	4.98747	4.98467	4.93246	4.97017	4.8861	4.86573	4.892	4.89053	4.97003	4.77601	4.94566	5.03855	4.84436	4.96151	4.83961	4.75078	4.74047	4.76653	5.04457	4.92096	5.01823	4.84474	4.94397	4.99507	4.90656	4.93389	4.97073	4.91993	5.07741	4.98051	4.8516	4.85449	4.88425	4.9774	4.75734	4.76705	4.99806	4.97568	4.78196	4.90779	4.75106	4.9169	4.94073	4.89482	4.95057	4.7669	4.90543	4.80218	4.84187
AHNAK	7.93701	7.9097	8.01719	7.78766	7.80916	8.02228	7.90885	7.86182	7.91277	7.8071	7.78181	8.13367	7.96637	8.02997	8.13981	8.15923	7.75656	7.82038	7.99613	7.86057	7.97297	8.05452	8.06338	7.86707	7.95293	7.78611	7.62297	7.76058	7.67362	7.85817	7.88105	7.92717	7.84232	7.86455	7.97646	8.01583	7.91488	7.9531	7.92865	8.11696	7.89288	8.02167	8.06846	8.00262	7.97712	8.05817	8.10806	8.04655	8.16329
AHNAK2	4.4802	4.43502	4.39891	4.88633	4.5123	4.51959	4.57835	4.56913	4.71809	4.5981	4.37335	5.11557	4.61441	4.44319	5.49551	4.52135	4.78504	4.48176	4.61124	4.23646	4.30188	4.50212	4.44547	4.35827	4.65615	4.51299	4.27197	4.39188	4.45908	4.7122	4.87756	4.42311	4.44626	4.7271	4.60394	4.64431	4.65422	4.64479	4.65518	4.57835	4.53854	4.97234	4.71624	4.62465	4.60813	4.51022	4.70403	4.24666	4.98163
AHR	4.62823	4.67545	4.91195	5.10078	4.77499	4.91507	4.89154	4.3273	4.68547	4.60762	4.75167	5.12329	4.7475	4.71437	5.37188	4.45285	5.80975	4.48125	4.75716	4.86759	4.86177	4.46399	4.73655	4.83405	4.75669	5.09669	4.77963	4.76299	4.83086	4.89467	4.72357	4.82353	4.88032	5.08025	4.88587	4.63995	4.99522	5.02456	4.54106	4.94133	4.62006	4.67759	4.7844	4.8582	4.56055	4.17481	4.87239	4.79924	5.20547
AHSA1	8.725	8.4444	8.5038	8.39551	8.65024	8.50847	8.53966	8.74132	8.56933	8.719	8.60236	8.37264	8.79689	8.53391	8.33039	8.74784	8.34846	8.95095	8.41672	8.69393	8.52183	8.69992	8.78155	8.58554	8.90649	8.59378	8.53252	8.60157	8.32479	8.62965	8.57149	8.49161	8.46223	8.76815	8.3578	8.98377	8.55676	8.55457	8.83542	8.74784	8.73596	8.73402	8.62965	8.51058	8.61875	8.81572	8.63526	8.91208	8.77105
AHSA2	4.22032	3.7273	4.24226	3.86484	3.99879	4.69069	4.04985	4.20255	3.64909	4.09507	4.15389	4.20985	4.07238	4.07527	4.10231	4.29786	3.93817	3.89458	3.9964	4.10494	4.45383	4.32123	3.95844	4.1225	4.10931	4.13605	3.97193	3.91112	4.5816	4.09716	3.67622	4.04262	4.30188	4.2151	3.68229	4.13197	4.31668	3.99822	3.82775	4.15682	3.9514	4.26341	3.9801	4.01161	4.10463	4.04081	4.12066	3.95844	4.14937
AHSG	5.55026	5.53337	5.53617	5.56827	5.64237	5.60993	5.51104	5.69543	5.68466	5.59265	5.52757	5.61733	5.56207	5.53385	5.46708	5.81879	5.5808	5.53359	5.60882	5.62137	5.58108	5.83826	5.83185	5.64015	5.59987	5.61539	5.59025	5.56311	5.58584	5.46824	5.6099	5.6471	5.46678	5.78002	5.59337	5.73415	5.52502	5.72286	5.69999	5.62371	5.66794	5.73494	5.55347	5.74436	5.74533	5.66194	5.51439	5.92271	5.6418
AHSP	5.60541	5.54289	5.59191	5.46527	5.55719	5.61682	5.48665	5.74403	5.79665	5.98469	5.8495	5.80486	5.73228	6.07805	5.9183	5.93073	6.15993	5.98619	5.8254	5.60724	5.67643	5.67003	5.80603	5.6293	5.68566	5.68979	5.92179	5.62439	5.80679	5.83785	5.83355	5.74329	5.6437	6.21031	5.81982	5.78772	5.77343	5.60563	5.74556	5.72634	6.02174	5.88401	5.70183	5.49933	6.10938	6.04665	5.78009	5.92944	5.71871
AICDA	4.46813	4.95505	4.59735	4.31724	4.41931	4.62417	4.39112	4.41797	4.3947	4.57143	4.48779	4.60659	4.48327	4.43042	4.29482	4.50366	4.62264	4.46483	4.35173	4.63059	4.45182	4.30476	4.40839	4.33128	4.34745	4.50946	4.64212	4.42859	4.44949	4.50995	4.41645	4.38929	4.31081	4.41149	4.27524	4.47224	4.33448	4.33652	4.47016	4.42884	4.55325	4.37121	4.50415	4.37514	4.77246	4.64479	4.47172	4.50747	4.30969
AIDA	5.95242	5.45673	6.01965	6.12573	6.02226	6.32891	6.17314	5.9604	6.03221	5.62361	5.91316	5.97432	5.83297	5.43974	6.5507	5.42123	6.23614	5.45574	6.05947	5.84813	6.05226	5.98995	5.57594	5.73999	5.85792	6.39991	5.49611	6.26757	5.32065	6.24798	5.33753	5.89797	6.33194	5.95221	6.06641	5.51698	5.74893	5.96628	5.49096	5.88846	5.95353	5.30743	5.75438	5.57152	4.97838	5.77915	5.81417	4.74192	5.3579
AIF1	7.32795	7.74926	7.60817	7.50891	7.51174	7.53141	7.52851	7.15159	8.09267	7.8116	7.72989	7.97801	7.1408	7.98034	7.92645	7.42889	8.54108	7.23213	7.26129	7.09283	7.09121	7.22329	7.24514	7.02747	7.05304	6.96628	7.30559	7.30535	7.42867	7.69854	7.52342	7.57029	7.18563	7.71222	7.4472	7.50639	7.6354	7.48457	7.40422	7.37708	7.48103	7.83404	7.63548	7.19946	7.55283	7.31628	7.27241	7.11764	7.58741
AIFM1	8.91678	9.17765	8.58418	8.60471	8.87457	8.8018	8.6707	9.02364	8.66166	8.91333	8.58418	8.38016	8.75149	8.61791	8.36072	8.62117	7.71398	9.04147	8.90988	9.18204	9.14553	9.33152	9.30601	9.09887	9.19496	9.12451	9.12587	8.98257	8.68303	8.65734	8.77518	8.98503	8.56933	8.91208	8.69308	8.78729	8.14118	8.75419	8.89466	8.54604	8.89144	8.44573	8.6707	8.46675	8.56046	8.54758	8.84752	8.60629	8.73028
AIM1	5.4918	5.43052	5.61783	5.77479	5.7222	5.6892	5.60257	5.28326	5.76987	5.41777	5.72477	6.16482	5.46891	5.56408	6.47229	5.25378	7.02247	5.13879	5.2252	5.38694	5.35771	5.23475	5.14213	5.519	5.13585	5.35509	5.67333	5.40569	5.72042	5.80428	5.73248	5.48866	5.38633	5.85983	5.6379	5.53029	5.92273	5.56937	5.35141	5.98135	5.40361	5.56663	5.54474	5.46242	5.65968	5.19699	5.7474	5.20937	5.9905
AIM1L	5.30372	5.31433	5.26427	5.26274	5.40643	5.2112	5.49772	5.43705	5.41961	5.4337	5.37235	5.60726	5.55398	5.5962	5.31178	5.79203	5.35696	5.72882	5.37782	5.61403	5.69489	5.58154	5.66866	5.46997	5.56517	5.40924	5.21215	5.3589	5.39073	5.43657	5.59601	5.39242	5.38532	5.30447	5.67942	5.53695	5.33151	5.42735	5.53061	5.38507	5.56384	5.59446	5.55835	5.39079	5.47577	5.67952	5.22776	5.63687	5.41259
AIM2	5.61865	5.39161	5.48665	5.69565	5.65235	5.70471	5.35249	5.48504	5.58182	5.58823	5.63366	5.69526	5.52252	5.46548	5.3338	5.40669	5.70358	5.71278	5.8745	5.50706	5.41014	5.45425	5.47076	5.41014	5.51071	5.53928	5.56041	5.60479	5.58388	5.76193	5.35669	5.65196	5.60786	5.47219	5.27489	5.47437	5.519	5.26071	5.48724	5.60317	5.55069	5.75052	5.97025	5.47258	5.46141	5.78814	5.52987	5.74992	5.51876
AIMP1	6.72234	6.50317	6.79817	6.57346	6.49053	6.65051	6.50888	6.59869	6.49183	6.23502	6.50471	6.34014	6.52758	6.27167	6.55795	5.96223	6.21397	6.40536	6.75838	6.68956	6.68055	6.54766	6.67135	6.52925	6.42649	6.86457	6.57308	6.643	6.58794	6.48038	6.70577	6.46726	6.75907	6.30671	6.26726	6.36352	6.55898	6.63907	6.43174	6.38247	6.55309	6.05417	6.27932	6.25839	6.13535	6.17269	6.57567	6.1672	6.46992
AIMP2	7.31081	7.48581	7.55604	7.53853	7.56559	7.5865	7.36604	7.70724	7.28568	7.58789	7.35402	7.37117	7.46616	7.63237	7.35779	7.65858	7.16078	7.68518	7.73092	7.84803	7.82122	7.7529	7.73652	7.88135	7.42744	7.84315	8.06485	7.75073	7.76581	7.59395	7.7557	7.95006	7.5444	7.65904	7.44569	7.52381	7.39636	7.57089	7.8337	7.37054	7.52797	7.56892	7.52945	7.46245	7.66862	7.39361	7.67838	7.68199	7.5155
AIP	7.33887	7.38432	7.32205	7.52988	7.55921	7.4958	7.57983	7.59665	7.5837	7.67131	7.40087	7.94052	7.68384	7.72835	7.69015	7.65746	7.58535	7.86755	7.71054	7.68201	7.45114	7.78776	7.70598	7.65401	7.83511	7.45067	7.22435	7.42976	7.26872	7.57496	7.59206	7.72649	7.60582	7.7748	7.51451	7.62357	7.46425	7.47901	7.40592	7.57701	7.68443	7.85215	7.64008	7.46531	7.3988	7.98507	7.49551	7.35612	7.45074
AIPL1	5.42949	5.4659	5.15701	5.47944	5.45955	5.5582	5.32043	5.54967	5.45812	5.95633	5.52332	5.33987	5.60053	5.63008	5.44548	5.58182	5.69061	5.59886	5.57963	5.47539	5.65356	5.7212	5.68825	5.66263	5.5164	5.57417	5.23939	5.48363	5.48025	5.53269	5.58762	5.6692	5.51698	5.45144	5.36516	5.75186	5.39602	5.40115	5.59827	5.54207	5.46039	5.55374	5.38474	5.56466	6.12757	5.47239	5.46322	5.71985	5.47766
AIRE	6.02622	6.17333	6.15694	6.01655	5.76987	6.01655	5.94336	6.04283	6.03942	6.17735	6.05623	5.85682	5.99627	5.87599	5.9424	6.00643	6.00925	6.21868	5.66466	5.94794	5.7028	6.25114	5.87971	5.72769	6.06003	6.1216	5.68939	6.13904	5.81224	5.7057	5.75322	5.67804	5.78623	5.66327	6.32246	6.02882	6.08064	6.04721	6.05295	6.00303	5.67467	5.78489	5.78067	5.92683	5.66563	5.7144	6.01095	5.55292	6.11177
AJAP1	4.97383	5.07699	4.79855	4.87853	5.01103	4.85758	4.93745	4.95473	5.12543	5.10641	5.02935	5.04287	4.97607	5.11728	4.9174	5.08669	5.04618	5.01145	4.90586	4.97294	5.12555	5.02839	5.13394	5.00528	4.95249	4.9779	5.03265	4.92981	5.02361	4.91611	5.16557	5.08002	4.91292	5.08609	5.02248	4.92037	4.90527	4.96074	5.01696	4.97759	4.97556	5.04568	5.02234	4.96017	5.09676	5.02979	4.98054	4.9139	4.89034
AK1	8.86486	8.87911	8.97041	8.66329	9.05637	8.82549	8.85349	9.27675	8.55524	8.90664	9.39376	8.44469	9.03211	8.89832	8.32397	9.25208	7.62841	9.00176	8.63005	9.16846	8.94492	8.89546	9.11733	8.72703	9.11078	9.06003	8.85535	9.03592	8.7999	8.65306	9.01066	9.12465	8.90948	8.77431	9.00645	9.15711	8.72944	9.05518	9.08752	8.76896	8.90706	9.24457	8.67539	8.90245	9.07785	8.90144	9.11503	9.33859	8.92279
AK2	6.1408	6.15842	6.18038	6.33282	6.20346	6.2917	6.1735	6.22293	6.14457	6.2525	6.23043	6.24876	6.12493	6.37143	6.35711	6.16621	6.23533	6.04676	6.26855	6.1432	6.11453	6.0846	6.09325	6.09336	6.13103	6.05066	6.10802	6.26947	6.17293	6.36607	6.38486	6.16059	6.15931	6.28148	6.016	6.15199	6.26834	6.13016	6.19356	6.14692	6.26917	6.12229	6.21949	6.22634	6.03268	6.20685	6.10865	6.09084	6.0857
AK5	6.01655	6.23391	6.15639	6.11437	5.96096	5.88712	6.00829	5.90855	5.95572	5.9393	5.85174	5.9298	6.13886	6.14936	5.90141	5.90291	5.7059	6.09878	5.92758	6.05485	5.89814	6.04113	5.87025	5.92873	5.9272	5.8805	6.17138	5.87394	5.94738	6.11065	6.0636	5.98807	5.88268	5.9567	5.75379	5.91396	5.88575	5.90588	6.04248	5.77402	5.91214	6.1955	6.0463	6.09747	6.1624	6.11399	6.01394	5.95279	5.97582
AK6	8.02354	8.0876	8.0801	7.83205	7.78431	7.97394	7.77627	7.8466	7.71639	7.86186	7.73807	7.59929	7.81194	7.54475	7.72342	7.50392	7.67268	7.85535	8.11682	7.92727	7.95333	7.90572	8.06519	8.15306	7.66678	7.91655	8.33723	7.69339	8.25636	7.91858	8.0117	7.87123	7.97671	7.7792	7.95877	7.73021	7.94768	7.97052	7.82927	7.82805	7.88123	7.64838	7.68532	7.87685	7.5588	7.6181	8.07492	7.76133	7.79014
AKAP1	7.82065	7.73062	7.44968	7.19169	7.81894	7.57416	7.6153	7.80005	7.34268	7.53015	7.64413	6.96798	7.88212	7.78993	6.86415	7.89287	6.5239	7.83633	7.60525	7.69483	7.6964	7.72924	7.51726	7.50262	7.78952	7.81186	7.44677	7.8257	7.09696	7.81966	7.02232	7.84974	7.72982	7.52584	7.62716	7.47143	7.38793	7.41357	7.7336	7.58389	7.70148	7.65678	7.73095	7.2944	7.97055	7.68483	7.33343	7.48698	7.50405
AKAP10	5.14436	5.19073	5.17279	5.07763	5.06903	5.19123	5.12471	5.21946	5.37532	5.17224	5.33937	5.44504	5.44738	5.14664	5.33395	5.37965	5.43817	5.2508	5.21004	5.20774	5.37003	5.24185	5.09178	5.18979	5.06707	5.19572	5.14333	4.94891	5.20531	5.22957	5.32555	5.17378	5.19283	5.19569	4.92048	5.16582	5.14527	4.99362	5.05763	5.23236	5.12664	5.07992	5.14751	5.23001	5.37399	5.00528	5.09723	5.08255	4.96492
AKAP11	5.73202	5.63054	5.82566	5.8793	5.84879	5.7955	5.8048	5.78364	5.78402	5.43043	5.78345	5.8685	5.81192	5.75141	5.87585	5.68854	5.82826	5.73853	5.72648	5.91046	6.20302	5.8773	6.06571	6.27653	5.80906	6.12636	5.92019	6.09831	6.17244	5.88164	5.81742	5.72153	5.91053	5.80019	5.72214	5.76245	5.77854	5.87561	5.55785	5.88776	5.59216	5.57455	5.74421	5.78271	5.3983	5.43874	5.76583	5.32296	5.75852
AKAP12	7.32584	6.96381	7.58904	8.2933	7.19694	7.65008	7.9816	7.02316	7.15273	7.21511	7.58018	7.57864	6.84207	7.17747	7.46532	7.10212	7.14456	6.76668	7.02293	7.28735	7.35095	6.99789	6.70901	7.29895	6.75987	7.14875	7.38051	7.30745	7.61336	7.33019	7.34521	7.21436	7.35764	7.52474	7.06979	7.09425	7.69204	7.585	7.63431	7.71121	7.32848	7.05778	7.45021	7.477	6.95842	7.55867	7.70322	6.89649	7.73185
AKAP13	6.5849	6.38847	6.45628	6.01452	6.32744	6.06455	6.58996	6.28336	6.39614	6.11247	6.46128	6.01574	6.28362	6.09859	5.92563	6.18513	5.86687	6.46265	6.1321	6.18902	5.87659	5.769	5.92974	5.81271	6.07372	6.07867	5.96793	6.21679	5.56984	6.117	5.74175	6.16505	6.41163	5.90744	6.09506	6.24178	6.34485	6.1571	6.39935	6.38477	6.22958	6.27038	6.31209	6.22104	6.30083	6.26347	6.00004	6.53771	6.43334
AKAP17A	6.16083	5.90595	6.16639	6.12451	6.05276	6.3311	6.13264	6.40669	6.10135	6.09801	6.29583	6.01708	6.00181	5.94716	6.46777	5.94833	6.05086	6.08328	6.24555	6.14847	6.30348	6.02468	6.06352	5.91789	6.13072	6.32106	6.03481	5.96985	5.9665	6.19601	5.97959	6.28467	6.30888	6.17679	5.98288	6.06893	6.06612	6.24424	6.01029	6.13246	5.89671	6.11946	5.91186	6.24091	5.83221	5.94776	5.96964	5.91087	6.11421
AKAP3	5.76987	6.09445	5.79882	5.45976	5.56248	5.49689	5.48644	5.6104	5.61824	5.55841	5.72634	5.55739	5.69061	5.64027	5.31373	5.47766	5.41172	5.21748	5.30705	5.65296	5.4718	5.41193	5.47663	5.27887	5.74056	5.75284	5.71634	5.9397	5.77841	5.63032	5.7442	5.71257	5.42679	5.64915	5.3373	5.45691	5.53151	5.54251	5.47847	5.61184	5.68102	5.76313	5.83165	5.65196	5.71634	5.53029	5.43709	5.73569	5.76428
AKAP4	4.89065	4.78009	4.65713	4.77985	4.85148	4.79564	5.00348	5.10168	4.8242	5.15569	4.96745	5.054	5.07761	4.90534	4.89667	5.0356	4.89918	5.09314	4.68594	4.9679	4.87646	5.16911	5.36225	5.00635	5.07854	5.07296	5.04992	4.84971	5.0668	4.68786	5.25609	5.16654	4.88308	4.87462	5.15283	5.06638	4.88122	5.02706	5.05603	4.92226	5.18715	5.21686	4.96137	4.99522	5.32444	5.41426	4.95753	5.28868	4.96542
AKAP5	4.86535	4.96345	5.06702	4.80822	4.96068	5.18888	4.88996	4.90351	5.25272	5.02456	4.95103	4.91909	4.98381	4.90534	4.59685	5.07651	4.95997	4.77566	5.10871	4.94021	4.78463	4.94453	4.75122	4.79746	4.8582	4.89445	4.93516	4.98227	5.11096	4.97146	5.05537	5.06212	4.86853	5.01182	4.88263	5.00386	4.89239	4.8274	5.01852	4.71035	5.01984	5.11826	5.13769	4.97256	5.14583	5.05102	5.01387	5.21385	4.99052
AKAP6	5.87157	5.80741	5.59061	5.54004	5.7921	5.73794	5.79405	5.74933	5.74106	5.71663	5.71928	5.35607	5.78514	5.78489	5.19615	5.60745	5.18857	5.98194	6.30457	5.80414	5.98898	5.83453	6.00288	6.08656	6.07815	5.94935	5.84394	5.93913	5.89657	5.52887	5.74504	5.70478	5.81321	5.59541	5.77827	5.5915	5.60355	5.65071	5.58403	5.69325	5.61757	5.72548	5.79366	5.65302	5.8656	5.63213	5.87724	5.70348	5.77763
AKAP7	5.15312	5.42164	5.34552	5.31965	5.37549	5.29615	5.36103	5.23175	5.27755	5.29958	5.24454	5.26437	5.24916	5.33844	5.15163	5.30882	5.22232	5.23551	5.31278	5.46198	5.31765	5.27366	5.28785	5.34632	5.28417	5.41544	5.32138	5.25184	5.37597	5.3966	5.29217	5.27255	5.19105	5.51682	5.31706	5.41516	5.25221	5.40742	5.43107	5.26345	5.24411	5.30148	5.28729	5.47895	5.625	5.36472	5.37966	5.26124	5.25329
AKAP8	6.67949	6.62893	6.52208	6.72551	6.48967	6.47959	6.66878	6.62576	6.63809	6.42772	6.48587	6.53965	6.55397	6.71393	6.80271	6.58174	6.56099	6.55796	6.63736	6.61154	6.71362	6.69717	6.81089	6.53497	6.71318	6.58136	6.6144	6.44441	6.80524	6.58945	6.70395	6.5961	6.74367	6.55125	6.32734	6.43372	6.42346	6.60607	6.5609	6.6642	6.28776	6.61101	6.53197	6.57391	6.57857	6.51292	6.79586	6.74516	6.62018
AKAP8L	6.11015	6.05388	5.965	5.93773	6.13399	5.90329	6.17455	6.19878	6.01467	6.05428	6.10333	6.03634	6.26793	6.09317	5.90872	6.51065	5.90076	6.47162	5.96731	6.17254	5.91247	6.25798	6.21287	5.93147	6.30264	6.05037	5.91775	6.07821	5.7056	5.76543	5.88897	6.1042	6.28251	5.89693	6.43704	6.19784	5.99912	6.158	6.2147	6.18312	6.09381	6.25178	5.84348	6.1874	6.00172	6.28145	6.07974	6.4843	6.26621
AKAP9	4.78411	4.59457	4.68987	4.71833	4.74023	4.67675	4.56361	4.58572	4.52458	4.59255	4.78159	4.69524	4.76633	4.73467	4.64958	4.6986	4.41043	4.43249	4.80383	4.86781	5.02613	4.81114	4.84232	4.9394	4.8773	4.97289	4.94016	4.81581	5.12847	4.86338	4.54556	4.6237	4.68326	4.73744	4.53348	4.51254	4.71856	4.69315	4.51218	4.67418	4.56607	4.57949	4.7141	4.75722	4.8266	4.58872	4.75833	4.50001	4.65191
AKIP1	6.215	6.0591	6.4185	5.64738	6.4806	6.31645	6.08344	6.47456	6.31831	6.03032	6.3669	6.25304	5.96244	6.17262	6.35127	6.15657	5.80679	6.18462	6.5542	6.41795	6.28872	6.46815	5.82868	6.15326	6.17461	6.19678	6.04648	6.2506	6.06343	5.88381	5.83261	6.06786	6.31738	5.86022	5.31436	6.4302	6.10938	6.06641	6.28251	5.90588	6.13349	5.96628	5.85099	6.38225	5.74036	6.21518	6.27001	5.93037	5.8237
AKIRIN1	6.76174	6.81502	6.69987	5.91234	6.24269	6.20269	6.10075	6.54861	6.48096	6.42279	6.64342	6.61559	6.1865	6.26361	6.34878	6.51823	6.30186	6.86526	6.90088	6.54278	5.99179	5.99387	5.96966	5.87674	6.44318	6.58282	6.00153	6.73593	5.97249	6.13123	6.33874	6.31926	6.56115	6.07035	6.65417	6.45406	6.30645	6.0795	6.18872	6.665	6.50847	6.49867	6.09518	5.99551	6.05054	6.57799	6.19898	6.30606	6.63674
AKIRIN2	4.74192	4.69698	4.71059	4.72898	4.6954	4.86288	4.62731	4.66045	4.53829	4.62289	4.56352	4.7122	4.71106	4.564	4.5448	4.68762	4.78351	4.92064	4.85106	4.49764	4.70005	4.72424	4.46761	4.58981	4.62317	4.81817	4.94293	4.53878	4.83817	4.74823	4.73196	4.65328	4.65398	4.71505	4.75716	4.62706	4.54332	4.58083	4.52162	4.60347	4.72523	4.35173	4.94045	4.86199	4.42188	5.0314	4.68643	4.40415	4.65468
AKR1A1	7.64939	7.49689	7.61945	8.02371	7.92703	7.81037	7.81252	7.82926	7.99832	7.7481	7.98741	8.49904	7.74641	8.19257	8.32313	7.75373	9.12019	7.42369	7.63818	7.69406	7.65926	7.74471	7.66586	7.77436	7.73319	7.75834	7.71464	7.82886	7.833	7.84944	7.94033	7.92229	7.51772	7.97795	7.5301	7.71925	7.84186	7.987	7.65725	7.86975	7.73674	7.73043	7.90977	7.77189	7.82886	7.61972	7.87268	7.46201	7.95528
AKR1B1	9.92074	9.49205	10.0327	9.43997	9.75823	9.82643	9.74052	9.88505	9.72525	9.66634	10.0119	9.92074	10.1107	9.69008	10.317	10.0198	10.2182	10.0091	9.77174	10.0327	10.1164	10.2149	10.0804	10.4349	10.4578	9.76719	10.259	10.0548	10.1	9.89264	9.96385	10.2211	9.93071	9.96891	9.64542	9.688	9.47761	10.0277	9.8875	10.0091	9.78762	9.90004	9.79446	9.66852	9.75154	9.69008	10.4116	9.96385	9.85033
AKR1B10	5.0517	5.19124	5.07404	5.36413	5.34677	5.13838	5.09805	5.27534	5.09186	5.34806	4.94705	5.44137	5.23093	5.15482	4.84785	5.35315	5.1089	4.92901	5.18418	5.15415	4.96722	5.06898	4.99407	5.60237	4.78985	4.99927	5.52641	5.14692	5.09534	4.95777	5.1085	4.94748	5.10871	4.94223	4.97595	5.15482	5.12907	5.2079	5.44443	4.92765	5.0701	5.09468	5.27864	5.06502	5.21364	5.13427	5.26276	5.05649	4.89088
AKR1C1	6.9538	6.96823	6.8053	7.44871	7.31434	7.28623	7.14453	6.87896	7.05247	7.16197	7.58306	7.06799	6.78079	7.41943	7.13057	6.73726	7.11188	6.88185	7.23697	7.02281	7.0602	6.90974	6.6211	6.99382	6.98816	6.71301	6.74676	6.6883	6.83181	7.22095	6.99922	7.14787	6.96301	7.26616	6.77765	7.05331	7.2456	7.00996	6.69041	7.35492	7.08844	7.65741	7.0797	7.09293	6.86622	7.07276	6.81151	6.91345	7.20468
AKR1C3	5.5476	5.04268	6.00869	6.95598	6.06487	6.54063	6.35809	5.24763	5.611	5.8966	6.02079	6.37402	5.73667	5.73326	6.43548	5.53448	6.28927	5.70084	6.39863	6.25722	5.82849	5.97374	5.63946	6.08156	6.25814	5.72024	5.80367	5.28073	5.80136	6.41139	5.88901	6.4258	6.01283	6.52739	5.41235	5.75826	6.22309	6.28044	5.21936	6.92807	6.16201	6.53906	6.2506	6.25266	5.63189	5.86118	5.85701	6.0357	6.18928
AKR1C4	4.65738	4.69495	4.59959	4.52086	4.61366	4.71339	4.61817	4.53173	4.60347	4.48826	4.61417	4.50642	4.52439	4.70192	4.43164	4.65169	4.46761	4.63896	4.41695	4.58235	4.45539	4.46195	4.35854	4.46171	4.71293	4.67247	4.43759	4.72688	4.76971	4.49301	4.62583	4.77681	4.71672	4.50969	4.60201	4.46862	4.63363	4.48578	4.57486	4.61703	4.51325	4.8373	4.85193	4.41229	4.53173	4.54082	4.67923	4.71459	4.59516
AKR1D1	3.29461	3.40022	3.32646	3.49536	3.32596	3.37473	3.38255	3.40398	3.23731	3.31831	3.40573	3.47197	3.28381	3.27478	3.21667	3.44582	3.39684	3.27538	3.48998	3.36438	3.48091	3.40573	3.52448	3.40066	3.43811	3.34959	3.36438	3.41507	3.34719	3.33912	3.33238	3.54443	3.33088	3.35109	3.53387	3.4258	3.46845	3.33581	3.27727	3.33334	3.4258	3.53603	3.44868	3.56161	3.43482	3.50928	3.47697	3.51458	3.32079
AKR7A2	7.03941	6.69203	6.83542	7.15455	6.87629	7.09046	7.08335	7.16446	6.85233	6.93409	7.0445	7.12975	7.29614	6.60476	7.21483	6.69631	6.86471	7.23839	6.88912	7.36682	7.16677	7.63529	7.28071	7.14901	7.6398	7.37616	6.97845	6.94201	6.72442	7.22781	7.05532	6.8112	7.18642	7.04908	6.4505	7.02239	7.01045	7.31034	6.93625	7.18792	6.63776	7.22099	7.05441	7.3588	7.16303	7.08671	7.3832	7.34667	6.99293
AKR7A3	6.80621	6.71433	6.80455	6.5866	6.55186	6.77057	6.58149	6.68115	6.60211	6.75217	6.55248	6.45532	6.72364	6.50268	6.74627	6.84296	6.4565	6.52904	6.76653	6.84269	6.52569	6.74078	6.66551	6.52836	6.82928	6.76505	6.41631	6.6508	6.36679	6.69464	6.65307	6.45122	6.62378	6.37567	6.81304	6.58636	6.48808	6.72134	6.81944	6.5841	6.51061	6.59188	6.45228	6.56047	6.59128	6.57741	6.70543	6.64467	6.60745
AKT1	8.08927	7.68008	7.9109	8.025	7.89462	7.87268	7.9549	7.68079	7.77189	8.03065	7.59703	8.00162	7.83816	7.48301	7.93442	7.9164	7.8133	8.01995	8.09329	8.02041	7.46057	7.61818	7.74541	7.49866	7.87337	7.8133	7.19694	8.01327	7.18808	8.1265	7.92703	8.0549	8.04134	7.97348	7.7964	8.40235	7.93442	8.29006	8.26886	8.14118	7.92274	7.69006	7.77008	8.16564	7.743	7.88838	8.2038	7.9274	8.22595
AKT2	5.01286	5.28734	4.89087	4.83166	5.2095	4.62251	4.92033	4.88963	5.00896	5.05167	4.98917	4.79389	4.87845	4.98689	4.88657	5.17042	5.05057	5.10198	5.06158	4.79501	5.01277	4.79392	5.07294	4.92213	4.80475	4.84911	4.94243	4.82125	4.87308	4.81969	4.91179	4.93593	5.03077	5.00715	5.16123	4.90556	4.86964	4.8509	4.95932	4.91036	4.79681	5.06263	4.85969	4.83939	4.92512	5.07735	4.85205	5.02621	4.95926
AKT3	5.23888	5.24918	5.58238	5.47172	5.31751	5.41203	5.54388	5.51635	5.431	5.36977	5.40625	5.6854	5.53339	5.36403	5.5648	5.24465	5.41616	5.23573	5.38818	5.31061	5.37276	5.55954	5.10907	5.2922	5.22075	5.37474	5.1737	5.36826	5.41936	5.5318	5.19626	5.42315	5.45372	5.42013	5.29089	5.47402	5.57652	5.35519	5.45075	5.47171	5.49507	5.35143	5.4542	5.40855	5.35784	5.70513	5.34275	5.42194	5.34912
AKTIP	7.78076	7.6576	7.65038	7.84413	7.93758	7.8067	7.71016	8.09663	7.84675	7.55783	7.71762	7.39556	7.47758	7.41037	7.19	7.45409	6.87474	7.39583	8.61176	7.86472	7.8296	7.64395	7.79602	8.01957	7.88655	8.10271	8.26026	7.86513	8.10031	7.6838	7.95682	7.80704	8.32192	7.68838	7.62133	7.63975	7.70985	7.81958	7.39903	7.84043	7.72561	7.5662	7.66353	7.87829	7.34234	7.57044	7.73563	7.5884	7.606
ALAD	6.95078	7.46714	7.07661	7.14703	6.85863	7.40409	7.16064	7.6686	7.36362	7.18314	7.36204	7.32646	7.28297	7.24552	7.08698	7.21212	6.81351	7.12731	7.68602	7.46541	7.29206	7.04959	6.95757	6.71726	6.7041	7.22592	7.22089	7.05322	7.04189	6.84201	6.93233	7.14751	7.242	7.07998	7.09615	7.16357	6.82037	6.89829	7.31579	6.98167	6.90473	6.92056	6.62397	7.04562	7.012	6.90958	6.92622	6.89306	6.93407
ALAS1	8.33974	8.5368	8.1265	8.25451	8.01781	8.33614	8.09062	8.51755	7.91358	8.23965	8.20981	7.69702	8.09427	7.60289	7.75161	7.72328	6.77118	8.41167	8.0848	8.87778	8.2694	8.50919	8.48418	8.69727	8.43383	8.63122	8.98157	8.68813	8.52913	8.47216	8.29718	8.69139	8.43067	8.31673	7.96851	8.17591	7.93101	8.57681	8.48295	8.55832	8.35135	8.13026	8.22127	8.29834	8.4401	7.6754	8.63762	8.30329	8.37139
ALAS2	6.22185	6.43244	5.93892	6.14841	6.15125	6.17409	6.16049	6.34858	6.33292	6.43865	6.16406	6.13252	6.41211	6.30703	6.16445	6.17643	6.55166	6.58587	6.27186	6.10632	6.20957	6.40437	6.2278	6.5959	6.30293	6.16291	6.48493	6.16857	6.34346	6.14674	6.40303	6.04593	5.94531	6.48584	6.29431	6.31962	6.37714	6.1354	6.26924	6.27076	6.59278	6.41394	6.41775	6.21888	6.8368	6.44168	6.39628	6.36764	6.3039
ALB	3.86456	3.89338	3.77347	3.7612	3.95709	3.7232	3.83937	3.73878	3.72017	3.81978	3.81161	3.75646	3.92239	3.85481	3.69208	3.87406	3.78155	3.63726	3.79713	3.78147	3.61275	3.67828	3.71171	3.74899	3.77921	3.75612	3.92166	3.82712	3.73233	3.86105	3.71316	3.6279	3.77286	3.76377	3.82009	3.8001	3.89704	3.74924	3.74978	3.70774	3.74956	3.72092	3.7896	3.72923	3.887	3.85143	3.75468	3.78409	3.70249
ALCAM	4.85259	4.80192	4.87298	5.12069	4.87512	4.8894	5.28832	4.82963	5.04248	4.78881	5.03106	5.61095	5.28904	4.88895	5.94008	4.74122	6.52218	4.91283	4.93292	4.84859	5.01401	4.90533	4.91379	5.15528	4.85929	5.20002	4.98675	4.84901	5.08662	5.04447	4.70089	4.92889	4.92331	4.99379	4.64769	4.77399	5.01194	5.0224	4.68044	5.09854	4.72326	4.92929	5.17266	4.84145	5.15492	4.92811	5.19342	4.95591	4.88931
ALDH18A1	5.91717	5.78028	5.80507	6.44819	5.94758	5.98579	6.13033	5.87259	5.75515	5.71692	6.01602	6.60039	5.71083	5.59068	6.89796	5.42083	6.67944	6.01041	5.6908	6.15326	6.0419	5.85456	5.86967	5.92739	5.70634	5.8718	5.86661	6.00812	5.47663	5.84451	6.01526	6.08471	6.02303	5.79457	6.20581	5.8633	5.74349	5.99781	6.06176	5.92347	5.75826	5.60563	5.94983	5.85213	5.64613	5.99274	5.8225	5.45876	5.84493
ALDH1A1	4.55178	4.78373	5.07761	4.74378	4.51764	5.71421	4.72284	4.62264	4.6645	4.70379	5.12412	5.17912	3.90703	5.07056	6.15402	4.64235	6.30796	4.49249	3.68486	5.04268	4.99431	4.6387	4.43067	4.90673	4.9849	5.00986	4.25238	4.82875	4.6044	5.11742	4.36012	5.16164	4.60394	4.77499	5.2515	4.53075	4.77914	4.81675	4.61417	5.49977	4.35957	4.86759	5.03338	5.11341	4.54583	4.46839	4.40785	4.17709	5.00239
ALDH1A2	6.35378	6.68779	6.51708	6.44781	6.82482	6.46795	6.36931	6.66035	6.55363	6.87883	6.52609	6.58532	6.56864	6.77916	6.39193	7.09009	6.34568	6.96019	6.32373	6.49424	6.66423	6.751	6.83016	6.63166	6.32168	6.50547	6.92417	6.65251	6.65251	6.54915	6.70939	6.6298	6.58384	6.66993	6.83102	6.68719	6.3087	6.4619	6.65935	6.44726	6.81401	7.02645	6.77916	6.88567	6.88901	6.9094	6.60467	7.05236	6.54645
ALDH1A3	4.95823	4.91103	5.0436	5.23301	4.88077	4.94199	4.82111	4.70573	5.43387	5.01877	5.11627	5.24533	4.7078	4.96629	5.59727	5.05716	5.34371	5.00262	4.98449	4.99882	5.03338	4.84874	4.85598	4.90049	4.62559	4.80013	5.367	4.86831	5.00986	5.15106	5.23693	5.26131	4.61466	4.93974	4.86444	5.10299	5.23155	5.07448	5.18975	4.94564	5.03878	5.22165	4.98312	5.38376	5.21104	5.1921	5.01226	5.12177	5.22796
ALDH1B1	5.2717	5.31856	5.23392	5.0954	5.31293	5.30393	5.35858	5.56389	5.36894	5.44763	5.31383	5.42146	5.38289	5.36443	5.25547	5.65763	5.15502	5.96179	5.26996	5.56352	5.38867	5.50143	5.36154	5.25538	5.34515	5.2094	5.78154	5.43255	5.3041	5.22342	5.54735	5.70487	5.31827	5.38666	5.58324	5.80739	5.35139	5.53781	5.57413	5.35945	5.65195	5.64163	5.28112	5.39959	5.67243	5.78851	5.40121	5.65706	5.27027
ALDH1L1	5.77723	6.0603	5.60364	5.80138	5.89215	6.14224	6.04134	6.1604	6.17493	5.81169	6.40025	5.89538	6.09487	5.9422	5.9304	5.97939	5.72413	6.07948	6.32787	6.03341	5.94006	6.03121	6.35741	6.22565	6.30517	5.978	5.88561	6.11292	5.99778	6.0525	5.94107	6.09998	6.06437	6.10937	5.64251	6.05032	6.09236	6.03567	5.97796	6.34192	5.97316	5.8722	6.03329	6.24026	5.8252	5.8016	6.11411	6.13967	5.98873
ALDH2	9.82643	10.1164	9.87485	9.58568	9.71641	9.85295	9.53636	9.74488	9.49968	9.58382	9.78762	8.82735	9.54386	9.42931	8.90013	9.68581	8.41607	9.75602	9.49575	9.77864	9.91312	9.96891	9.80832	9.72973	9.91068	9.85797	9.97733	9.86984	9.13575	9.82191	9.70099	9.84079	9.74488	9.7604	9.83124	9.45779	9.60411	9.54014	9.94826	9.81985	9.66432	9.92588	9.61452	9.72089	9.90004	9.48479	9.74273	9.4885	9.67274
ALDH3A1	5.69605	6.47134	5.33795	5.61639	5.69726	5.55116	5.91023	5.90466	5.75034	5.88954	5.80774	5.83242	5.66242	6.10186	5.61559	6.3869	5.57436	6.0294	5.31478	5.88992	5.89641	5.88306	6.13178	6.08651	5.7831	5.72082	6.00025	5.94549	5.92683	5.56563	5.93911	5.73798	5.53968	5.70828	6.48022	6.03257	5.65448	5.70691	6.13213	5.86118	6.05132	5.78392	5.60257	5.97563	6.11641	5.77575	5.89415	6.07587	6.06861
ALDH3A2	7.9225	7.66064	7.82818	7.89403	7.67368	7.88036	7.7335	7.76115	7.68451	7.72941	7.72185	7.84917	7.64107	7.82633	7.7097	7.64392	7.41498	7.6479	7.94999	7.84416	7.51276	7.54442	7.5513	7.97829	7.70397	7.8121	7.71497	7.68852	7.74397	7.60582	7.615	7.6412	7.74286	7.92131	7.29586	7.56725	7.66307	7.50303	7.54386	7.54913	7.58756	7.59359	7.79785	7.60585	7.48819	7.60259	7.69319	7.50184	7.4689
ALDH3B1	6.80416	7.16824	6.95084	6.78533	6.8511	6.88314	6.95026	7.16363	7.19262	7.11432	6.96709	6.90757	7.09705	7.37334	6.87421	7.52767	7.1774	7.16775	6.6371	6.98971	7.07387	7.19122	7.00206	6.9193	6.99578	6.94528	7.23555	7.0883	7.14923	6.9008	7.08221	7.3031	6.8918	6.96376	7.58796	7.29861	7.0766	7.06677	7.1503	6.98856	7.03558	7.48193	6.94509	7.11576	7.50243	7.37297	6.96445	7.54342	7.04552
ALDH3B2	4.32793	4.39752	4.29884	4.27621	4.26786	4.25345	4.3229	4.3327	4.21489	4.30717	4.36626	4.45564	4.36191	4.25748	4.35005	4.48487	4.27889	4.27362	4.23182	4.3342	4.3573	4.35927	4.45271	4.26025	4.41011	4.33565	4.4117	4.28327	4.40677	4.37414	4.31352	4.3686	4.31685	4.42507	4.55691	4.35716	4.30099	4.28377	4.59098	4.2945	4.52116	4.53051	4.37472	4.44876	4.42413	4.3815	4.47724	4.25288	4.36099
ALDH4A1	7.24596	7.17634	6.82399	7.04773	7.09603	7.17228	7.24974	7.15237	7.15341	7.20743	7.2697	6.53596	7.46313	6.89751	6.77988	7.19994	6.96829	7.38467	6.76984	7.09459	6.91854	6.98635	7.28808	6.96134	7.29183	7.02186	6.87936	6.99774	6.53747	7.06514	7.10703	7.00205	7.32419	6.9866	6.97505	7.2649	7.09694	7.24067	7.12634	7.17444	7.04739	7.01128	6.87883	7.12525	6.84867	7.22862	7.31288	6.89705	7.27767
ALDH5A1	5.72003	5.85593	5.59144	5.37883	5.84994	5.69348	5.46203	5.75345	5.37724	5.5466	5.27193	5.04014	5.61864	5.39638	5.01481	5.3768	4.8342	5.4837	5.57613	6.00752	5.64627	5.83241	5.86858	5.88688	5.79615	6.06566	5.92787	5.71284	5.40548	5.63286	5.59729	5.66726	5.59273	5.39849	5.44783	5.36049	5.60646	5.85684	5.52866	5.6361	5.29906	5.15542	5.50073	5.58507	5.30235	5.42178	5.7924	5.5157	5.61413
ALDH6A1	6.5757	7.20231	6.67086	6.44977	7.00152	6.8588	6.70659	6.6416	6.71864	6.28477	6.60071	5.80492	6.78263	6.32844	5.66483	6.57308	5.79165	6.78794	6.74913	6.55207	6.38892	6.46416	6.58598	6.53705	6.80891	6.65279	6.54779	6.61653	6.28006	6.66726	6.42899	6.51833	6.81573	6.56751	6.36882	6.54668	6.79304	6.76877	6.15409	6.83045	6.44697	6.26036	6.72813	6.57559	6.65119	6.45702	6.83237	6.56677	6.62073
ALDH7A1	5.80698	5.69384	5.55892	5.70658	5.8822	6.17033	5.73311	6.03477	5.83282	5.72311	5.76685	5.65972	5.94878	5.70237	5.72881	5.93435	5.55863	6.09704	5.45858	6.06199	6.07329	6.0563	6.27397	6.03425	6.00431	6.37287	5.99453	5.91035	6.18836	5.95063	5.75782	5.98179	6.31734	5.75746	5.93994	5.95928	5.6724	5.7838	5.85158	5.90574	5.74363	5.63154	5.6921	5.87119	5.63265	5.63698	5.90633	5.81821	5.89905
ALDH8A1	3.6148	3.55298	3.55623	3.46495	3.61338	3.55839	3.59334	3.57347	3.46198	3.64606	3.54741	3.76176	3.45109	3.62683	3.58686	3.5272	3.65299	3.56665	3.70064	3.59771	3.64012	3.82151	3.70487	3.56778	3.55947	3.43145	3.66151	3.52795	3.60722	3.66087	3.56273	3.71504	3.50741	3.68198	3.51955	3.60512	3.50741	3.58161	3.52259	3.70843	3.74401	3.59734	3.51883	3.74974	3.64606	3.81138	3.50855	3.54667	3.55042
ALDH9A1	8.22909	8.35542	8.22077	8.02667	8.21226	7.99149	7.87566	7.93523	8.17999	8.1265	8.12883	7.57563	8.08927	7.96487	7.77901	7.89575	7.88165	7.75196	7.5386	8.10804	8.0709	8.10631	8.20877	8.24915	7.96441	8.2068	8.24602	8.21775	8.22595	8.03147	7.98908	7.8015	8.00589	7.77901	8.00162	7.78505	8.21574	8.20577	7.86245	8.03859	8.02328	7.65395	7.6754	7.83368	7.88464	7.57895	8.04635	7.82588	8.07812
ALDOA	12.2253	12.245	12.0186	12.1807	12.2637	12.1287	12.1743	12.3192	12.1334	12.0861	12.1762	11.8789	12.0813	12.4	11.8888	12.4618	11.3644	12.2698	12.0727	12.4125	12.22	12.2531	12.2509	12.0409	12.2936	12.3319	12.18	12.3548	11.8143	12.3312	12.2442	12.486	12.2312	12.211	11.9599	12.2471	12.1352	12.2587	12.3351	12.0051	12.1814	12.4313	12.4459	12.1443	12.411	12.1865	12.281	12.4404	12.1185
ALDOAP2	4.4743	4.62895	4.59637	4.46483	4.5786	4.48457	4.45804	4.5283	4.14759	4.5293	4.35148	4.34463	4.55957	4.73126	4.08009	4.94613	4.24443	4.4002	4.43914	4.09214	4.49376	4.25265	4.18578	4.38983	4.26799	4.4265	4.2137	4.43965	4.6834	4.05419	4.54933	4.59227	4.25898	4.42595	5.38998	4.43142	4.39891	4.17481	4.60462	4.12387	4.59544	4.6874	4.43351	4.38701	4.43164	4.60177	4.62488	5.00079	4.94921
ALDOB	5.11695	5.26585	5.1048	5.15598	5.19019	5.06646	5.15186	5.27243	5.24076	5.2508	5.25567	5.2871	5.28672	5.30528	5.14081	5.37277	5.29523	5.33502	5.40629	5.21544	5.2782	5.29749	5.29522	5.24678	5.28281	5.16723	5.32939	5.23045	5.29508	5.17003	5.24302	5.2633	5.16768	5.1727	5.40669	5.28823	5.26241	5.2203	5.27961	5.19236	5.29858	5.38536	5.20249	5.18674	5.315	5.48867	5.25311	5.31294	5.17698
ALDOC	9.63915	9.52866	8.8018	9.11095	9.24062	9.4185	9.07389	9.47045	9.33947	9.07911	9.69673	9.22143	9.34284	9.623	8.46091	9.34116	8.05535	9.49772	9.15678	9.30419	8.94182	9.15968	9.19773	8.79008	9.63915	9.50695	8.89905	9.48672	8.61018	9.79446	9.31687	9.58382	9.58768	9.37515	9.77864	8.97067	9.26066	9.25112	9.42764	9.24209	9.2869	9.5538	9.36981	9.19338	9.72525	9.43102	9.32484	9.52866	9.16932
ALG11	6.61868	6.5075	6.64461	6.64193	6.60376	6.63705	6.56312	6.56186	6.42327	6.38631	6.35383	6.47815	6.54632	6.39933	6.43353	6.20976	6.26225	6.52911	6.67133	6.59123	6.55671	6.53579	6.74462	6.88389	6.60151	6.74902	6.78256	6.49614	6.76328	6.58778	6.55954	6.39639	6.64785	6.5995	6.30402	6.49186	6.58475	6.59767	6.41497	6.60345	6.56187	6.3913	6.64275	6.55498	6.37339	6.50743	6.62669	6.06118	6.63217
ALG12	6.57547	6.63849	6.81814	6.2449	6.55222	6.56056	6.64722	6.74827	6.45688	6.63281	6.64223	6.59884	6.67827	6.72766	6.6243	6.74165	6.69706	6.72944	6.46565	6.54471	6.34935	6.44092	6.37477	5.95333	6.43807	6.45254	6.30145	6.52032	6.57145	6.34208	6.4948	6.73572	6.32577	6.5542	7.16283	6.71175	6.61174	6.61845	6.70303	6.56468	6.83494	6.73899	6.53502	6.5778	6.47043	6.53595	6.62999	6.99832	6.57067
ALG13	4.76793	4.53034	4.70692	4.73155	4.67275	4.76049	4.67673	4.47085	4.51666	4.48435	4.60838	4.60573	4.59266	4.4057	4.70323	4.42443	4.64431	4.47258	4.66359	4.94689	4.81625	4.748	4.79947	5.091	4.64859	4.76241	4.92278	4.70453	4.96265	4.5768	4.5582	4.51129	4.7654	4.78387	4.45862	4.49375	4.80705	4.7864	4.40962	4.64459	4.48264	4.43045	4.51708	4.66938	4.61528	4.38105	4.82132	4.37222	4.47994
ALG3	6.66035	7.31001	6.71296	6.87776	6.94604	6.8814	6.82333	7.00455	6.95191	7.21991	7.08339	7.17288	6.95995	7.20507	7.12832	7.16997	7.20093	7.07047	7.25655	6.94347	7.02063	7.01279	7.00819	6.98418	6.84166	6.7907	6.82611	6.94053	6.69768	7.0097	6.84887	7.15532	6.75808	6.93169	6.56195	6.92066	6.99898	6.82631	7.16947	6.96448	7.30514	7.16036	7.09703	6.97422	7.15347	7.19744	6.99016	6.95169	6.89649
ALG5	6.5031	6.3087	6.46059	6.96682	6.41249	6.91953	6.61247	6.50331	6.38615	6.42602	6.5006	6.69632	6.63221	6.06003	7.59029	6.23205	7.15941	6.20849	6.94522	6.77833	7.10232	6.90155	6.73252	6.7894	6.72039	6.54668	6.55148	6.56748	7.02158	6.78055	6.66912	6.61117	6.82355	6.74725	6.22946	6.3592	6.8905	6.78746	6.5004	6.7224	6.48359	6.23706	6.46207	6.60984	5.99405	6.20325	6.9873	6.40768	6.50902
ALG6	5.61783	5.72912	6.29171	5.93112	5.82289	5.9298	5.53886	5.73228	5.77083	5.83374	5.85331	5.85118	5.80916	5.78835	5.88519	5.71278	6.03257	5.4055	5.78131	5.75072	5.83205	5.67044	5.5482	5.96722	5.57881	5.7571	5.77841	5.79532	6.01174	6.03608	5.79147	6.0357	5.58721	5.88519	5.36497	5.40956	5.83148	5.72141	5.74776	5.65768	5.50445	5.55213	5.60944	5.72673	5.77421	5.47517	5.92944	5.27424	5.57594
ALG8	7.03288	7.20701	7.28018	7.42559	7.10345	7.2194	7.0048	7.04503	6.83102	7.12344	7.11859	6.96554	6.97595	7.13666	6.97989	6.8833	7.30951	6.87627	7.3277	7.14022	7.33529	7.20457	7.11629	7.14139	7.08066	7.10761	7.16922	7.40754	7.2236	7.16803	7.34391	6.72446	7.0845	7.08779	6.6769	7.03746	7.05029	7.07856	6.99458	7.05665	7.16922	6.73842	7.13976	6.96513	6.93924	7.03431	6.91001	7.01707	7.09425
ALG9	5.81457	5.50295	5.64311	5.92237	5.70969	5.73999	5.40892	5.49832	5.49202	5.43265	5.93776	5.76488	5.59028	5.4718	5.9604	5.48299	5.66939	5.39443	6.04793	5.75844	5.62849	5.59404	5.61398	5.81902	5.46731	5.56483	5.5152	5.39787	5.73822	5.58965	5.50706	5.42185	5.37351	5.58572	5.24893	5.78192	5.61501	5.63309	5.48562	5.43095	5.61884	5.47456	5.49489	5.28093	5.36596	5.13814	5.79743	5.16483	5.64591
ALK	6.01886	6.26826	5.98015	5.99419	6.04901	6.01549	5.89992	5.99087	6.16227	6.11412	5.94192	6.09939	6.10487	6.1892	5.89189	6.09866	6.07273	6.22315	5.87451	6.0081	6.14815	6.29673	6.12121	6.1953	5.94765	6.07291	6.10586	5.90199	6.26981	6.14354	6.05715	5.9683	5.76329	5.95479	5.99614	6.00854	5.98733	5.84761	6.07202	6.05875	6.05709	6.13453	6.18489	5.94296	5.96902	6.39141	5.99469	5.98344	6.15611
ALKBH1	7.47986	7.67073	7.37012	7.25054	7.53325	7.30126	7.12855	7.2114	7.17554	7.52719	7.34913	7.24078	7.30697	7.31703	7.01639	7.17554	7.35764	7.11019	7.78683	7.10553	7.38695	7.04619	7.21791	7.0852	6.95727	7.26694	7.22066	7.55692	7.55809	7.40807	7.54499	7.32796	7.18414	7.21635	7.25679	7.33351	7.31105	7.08155	7.44107	7.21582	7.37842	6.8289	7.25484	6.90899	7.15891	7.22016	7.44992	7.16426	7.24581
ALKBH4	6.6438	6.81174	6.48801	6.43513	6.50884	6.57528	6.51285	6.708	6.48725	6.95431	6.67963	6.44168	6.68207	6.85479	6.42523	7.70522	6.29319	7.17094	6.27678	6.53318	6.7365	7.07809	6.97661	6.80408	6.60428	6.46508	6.53948	6.6554	6.71514	6.49697	6.74344	6.69294	6.34801	6.32798	6.74344	7.00548	6.35414	6.51187	7.01616	6.62018	6.8148	6.90263	6.58011	6.71817	6.82652	6.88221	6.91552	7.26766	7.03835
ALLC	6.00455	5.94024	6.13464	5.67229	5.74597	5.84278	5.68863	5.64997	5.61621	5.91944	5.83355	5.65039	5.76448	5.94983	5.56601	5.76855	5.7425	5.81092	5.76154	5.68959	5.72024	5.45243	5.72141	5.81437	5.90565	5.61559	5.65411	5.87277	5.82001	5.74269	5.85871	5.65058	5.52497	5.70043	6.40971	5.95687	5.75692	5.73326	6.12757	5.74816	5.63348	5.77807	5.75728	5.7423	5.84376	5.83845	5.84754	6.03756	5.86294
ALMS1	5.03232	5.0079	5.05788	5.00672	5.14077	5.09244	5.17048	5.18736	5.12103	5.00355	5.23027	5.32318	5.19036	5.10371	5.13737	5.17551	5.27382	5.14716	5.23307	5.07835	5.30322	5.3299	5.27396	5.35044	5.28052	5.25201	5.17042	5.07773	5.37953	5.08667	5.01347	5.09181	5.15738	5.11239	4.96261	5.09207	5.18191	5.03861	5.1442	5.29444	5.03988	5.25368	5.05941	5.26329	5.12597	5.3422	5.20279	5.16817	5.18055
ALOX12	5.31267	5.4575	5.58699	5.1763	5.25253	5.08002	5.11765	5.31829	5.44746	5.34329	5.24111	5.32065	5.37005	5.03835	5.02456	5.1702	5.31042	5.30228	5.12632	5.32897	5.54738	5.35958	5.34995	5.40174	5.38064	5.28534	5.40766	5.29805	5.51876	5.26386	5.43117	5.29641	5.11228	5.45553	5.40849	5.23837	5.37601	5.22541	5.35226	5.20073	5.27169	5.23837	5.33187	5.14734	5.37269	5.21873	5.25378	5.33881	5.26342
ALOX12B	4.9499	4.95413	4.84472	4.90005	4.7632	4.75626	4.78305	4.79422	4.82285	4.99186	4.9466	4.56519	4.83132	5.32693	4.75421	4.78737	4.64829	5.01479	4.76971	4.58083	4.71245	4.70496	4.67592	4.66352	4.86288	4.69653	4.91103	4.62559	4.73376	4.5981	4.64996	4.5591	4.64947	4.72571	5.38998	4.87532	4.75692	4.78031	4.91055	4.70263	4.63557	4.74779	4.69885	4.71624	4.8242	4.57835	4.90236	4.86581	4.74823
ALOX12P2	6.89603	7.14875	6.89496	6.68939	6.92374	6.77518	6.76565	6.94158	7.0278	6.97637	6.98772	6.94501	6.8396	7.04253	6.58797	7.05052	6.96492	6.72748	6.90457	6.64538	6.69747	6.6761	6.52813	6.66053	6.51549	6.64088	6.77916	7.00948	7.04684	6.71098	6.92436	6.74324	6.72303	6.77772	7.12108	6.84128	6.70186	6.69155	7.05052	6.83016	6.65915	6.96554	6.94072	6.71632	7.05257	7.09245	6.55614	6.65953	6.74183
ALOX15	5.32919	5.40532	5.47704	5.17761	5.45711	5.41339	5.44054	5.39787	5.43468	5.44548	5.48703	5.48886	5.74499	5.69363	5.36718	5.90816	5.28975	5.75672	5.64896	5.37269	5.33924	5.51759	5.4575	5.39267	5.31436	5.25294	5.68043	5.37624	5.49034	5.42269	5.57034	5.48363	5.22404	5.44159	5.37667	5.59867	5.32813	5.33314	5.58924	5.39019	6.04037	5.45812	5.30148	5.39346	5.77713	5.90722	5.41213	5.95111	5.20937
ALOX15B	6.70205	7.1712	6.82355	6.5184	6.60751	6.71982	6.54372	6.72161	7.37037	6.8394	6.66288	6.44473	6.68643	6.48567	6.57992	7.12761	6.65518	6.75177	6.31627	6.75139	6.57317	6.82045	6.62999	6.64049	6.46682	6.48342	6.78216	6.79234	6.84533	6.53888	6.93128	6.96278	6.57263	6.87627	7.09446	6.84533	6.64783	6.51531	7.09634	6.68251	6.80797	6.62192	6.81814	6.80755	6.78074	7.07393	6.70047	6.88115	6.93752
ALOX5	5.08057	5.01236	5.10136	5.06035	4.98849	4.97828	5.12793	5.04601	5.50758	5.04453	5.34009	5.38037	5.00298	5.15706	5.6419	5.06843	5.71454	5.14675	5.06915	5.0516	5.11931	5.07561	5.09743	5.02185	5.00786	4.8851	5.14426	5.10396	5.11796	5.13013	5.20701	5.06843	5.11767	5.1836	5.24844	5.0582	5.24582	5.1496	5.13572	5.05332	5.21877	5.2632	5.07711	4.96114	5.28493	5.05151	4.968	5.15639	5.16465
ALOX5AP	7.22612	7.15437	7.11766	7.39851	6.96661	7.11992	7.09863	7.13017	7.69306	7.1471	7.21065	7.27133	6.27165	7.32326	7.53679	6.647	8.13445	6.62608	7.25606	6.6515	6.90629	6.69809	6.28193	6.50078	6.7329	6.41621	6.85436	6.75906	6.58971	7.38804	7.17933	7.37525	7.16754	7.57289	6.72404	7.17314	7.32221	7.05734	7.04866	7.05421	7.50843	7.55134	7.27912	6.94777	7.31392	7.05304	7.14898	6.32986	7.14046
ALOXE3	5.47155	5.80101	5.71582	5.41284	5.43665	5.49418	5.58072	5.53754	5.46479	5.49402	5.59741	5.6363	5.64022	5.40806	5.40234	5.56824	5.55482	5.27904	5.4762	5.33815	5.56312	5.57976	5.4385	5.47983	5.62589	5.48494	5.74413	5.47741	5.71262	5.71455	5.62709	5.71624	5.47319	5.6709	5.73635	5.61147	5.53563	5.40462	5.66791	5.38106	5.55105	5.64256	5.72059	5.58207	5.76111	5.60564	5.46935	5.69452	5.6258
ALPI	4.5272	4.81804	4.6814	4.467	4.57291	4.76359	4.73176	4.81273	4.69444	4.8372	4.83904	4.57824	4.82332	4.91032	4.78474	5.04936	4.70527	4.97623	4.46695	4.77875	4.62103	4.77016	5.00179	4.9313	4.9041	4.62867	5.04469	4.78876	4.89695	4.51928	4.89922	4.78911	4.87611	4.74712	5.12891	4.82093	4.62919	4.97486	4.86166	4.82642	5.10198	5.08065	4.65242	4.94022	4.93466	4.87132	4.90179	4.95938	4.79211
ALPK1	5.89679	5.5582	5.37351	5.47603	5.84091	5.75341	5.95333	6.03863	6.01283	6.06767	6.17245	6.18595	6.24064	5.92892	6.04018	6.16579	6.00303	5.8064	6.28517	5.9819	6.37366	6.07876	6.32338	5.95816	6.56662	6.22599	6.38015	5.88032	6.04498	5.83355	5.54738	5.95512	6.00303	5.57133	6.10709	5.75943	6.25077	5.94336	6.00794	6.19639	5.91358	6.11878	5.85367	6.20138	6.23221	5.82391	5.8966	6.14168	6.04758
ALPK3	7.78112	7.30796	7.52567	7.78395	8.17398	7.53179	8.3321	7.20215	7.73674	7.66161	7.70712	7.4756	7.53956	7.07554	7.50522	8.16954	6.49597	8.11081	7.26943	7.91988	7.97873	8.11494	7.96973	8.23643	8.28029	7.92941	7.95195	7.85271	7.68079	7.63003	7.92658	7.33401	7.61167	7.73392	7.58473	7.7499	8.24763	7.99029	7.96287	7.99576	7.65457	7.30435	7.68838	8.04589	7.08383	7.52063	8.00961	7.77189	8.07687
ALPL	5.58004	5.50318	6.06879	5.24763	5.54883	5.6295	5.73014	5.49325	5.76408	5.7275	5.53864	5.55841	5.79457	5.41798	5.54027	5.79477	5.65115	5.53448	5.6258	5.46629	5.33859	5.44405	5.3705	5.3739	5.47644	5.47924	5.40174	5.8529	5.42205	6.0604	5.66187	5.70969	5.47418	5.75397	5.87795	5.59089	6.12831	5.80524	5.80271	5.68354	5.81245	5.51859	5.61865	5.43095	5.59307	5.63133	5.52745	5.72729	5.47036
ALPP	5.86236	5.89586	6.2105	5.84053	6.16993	6.01946	5.90624	5.91002	6.10802	5.96741	6.02622	5.94549	6.06767	5.97007	5.58324	6.05409	5.6727	5.98959	6.16598	6.05226	5.93755	6.07988	5.92198	6.16201	6.01003	5.96649	6.05967	6.09537	6.27186	6.04983	5.71083	6.0851	6.14637	6.11936	5.78794	6.11747	6.20791	5.75223	6.01946	5.90855	5.82445	6.1092	6.27492	6.12848	6.12254	6.24798	5.85118	6.17409	6.10938
ALPPL2	5.86248	5.72883	5.64409	5.75164	5.77125	5.57871	5.83937	6.00703	5.88977	6.04363	5.8036	5.83748	5.97285	6.0685	5.80788	6.02917	5.75728	5.99374	5.68167	5.91034	5.95815	5.93535	6.01921	5.83046	5.80403	5.98703	5.91645	6.04735	5.90697	5.68427	5.93233	5.85858	5.84682	5.784	6.33835	5.8628	5.84475	5.98554	6.07607	5.88822	5.86387	5.88755	5.72366	5.92583	5.80261	5.97538	5.78282	6.10081	5.71383
ALS2CL	7.93716	8.57832	8.08927	7.76863	7.95724	7.9759	7.84186	8.28456	8.32932	8.36909	7.90261	8.03019	8.14588	8.38449	7.6026	8.48484	7.72193	8.01781	8.2503	7.8973	7.88278	8.01411	7.89422	7.8296	8.00675	7.67205	7.90179	8.28787	7.86513	8.32479	8.04267	7.94831	7.83779	8.11589	8.04088	8.05324	8.01165	7.76019	8.04088	7.91836	8.32986	8.34786	8.41291	7.86132	8.38076	8.2672	7.88429	8.34155	7.92582
ALX1	4.70496	4.74144	4.73171	4.64972	4.73262	4.78555	4.83995	4.85309	4.65541	4.64924	4.68525	4.68432	4.85239	4.80961	4.61172	4.88147	4.86759	4.85329	4.76996	4.80706	4.75098	4.68856	4.96927	4.74466	4.65044	4.64503	4.87825	4.6313	4.85329	4.83132	4.77134	4.88565	4.56837	4.89805	4.73219	4.77636	4.65972	4.59492	4.99407	4.85865	4.81516	4.95732	4.89288	4.59615	4.71695	4.85286	4.3939	4.61585	4.76736
ALX3	5.55173	5.76236	5.76295	5.56427	5.78953	5.68371	5.53365	5.77343	5.86118	5.9347	5.74931	5.48442	5.63425	6.00662	5.65058	5.38798	5.79203	5.85474	5.49138	5.64896	5.84754	5.8495	5.77535	5.6435	5.78953	5.72576	5.83747	5.86138	5.8313	5.62318	5.91867	5.78893	5.53948	5.90607	5.88615	5.74349	5.65316	5.53645	5.77535	5.65927	5.68939	5.83959	5.47477	5.58677	6.04983	5.87773	5.62055	5.99179	5.41074
ALX4	4.76019	5.0517	4.77843	4.85329	4.94967	4.95623	4.61936	5.05195	4.77455	5.06321	4.80314	4.98941	4.98764	4.68665	4.80755	5.21319	4.66304	4.8769	5.20637	4.94431	4.9885	4.91218	5.04767	4.63034	4.84785	4.88357	4.69721	4.95191	4.72944	5.18526	5.0517	5.19676	5.16188	5.26213	4.67247	5.00306	4.73728	4.67035	4.99008	4.82672	4.91575	4.91352	5.08539	4.67759	4.8193	5.28534	4.5283	4.78962	4.91078
AMACR	4.62074	4.73155	4.57153	4.48444	4.48876	4.55833	4.96114	4.89345	4.6926	4.99447	4.68542	4.62474	4.90471	4.72037	4.57167	5.44168	4.38119	5.26722	4.84638	4.7275	4.76402	4.79506	4.82856	4.87558	4.82764	4.68746	4.84363	4.70286	4.82664	4.79755	4.7905	4.87154	4.78009	4.96665	5.15381	4.77711	4.66086	4.75301	5.02408	4.87353	4.97516	5.1407	4.82917	4.78321	5.13987	5.04963	4.76177	4.95196	4.77887
AMBN	6.36108	6.80018	6.53674	6.00437	6.17549	6.1867	5.90816	6.00343	6.10783	6.04593	6.14542	6.04323	6.07785	6.26401	5.74457	6.38453	6.1777	6.0444	6.19062	5.91173	5.85474	5.96628	5.74329	5.62339	5.85403	6.06395	5.91253	6.34743	5.9039	6.20083	6.10149	5.86003	5.84148	6.05947	6.09058	6.22143	6.11747	5.97102	6.28401	6.04402	6.24064	5.73285	6.06915	5.73266	6.19678	6.06713	6.19268	5.91455	6.26361
AMBP	4.91781	4.95119	4.80396	5.06263	5.0002	4.87364	4.93891	4.98942	4.92005	5.06868	5.03726	4.91835	4.9896	5.01879	5.10311	5.16731	5.07867	4.99211	5.00857	4.91685	4.91737	5.02682	5.01474	5.0345	4.97501	5.03316	5.18588	4.88663	5.00762	4.98968	4.91044	4.93947	4.89658	4.86941	5.10977	4.9957	4.9347	5.05092	5.03186	4.96057	4.76454	5.39052	4.91309	4.98576	5.14727	5.21072	5.12813	4.92754	4.97015
AMBRA1	5.15542	5.20399	5.17047	5.1316	5.2014	5.21011	5.28492	5.23687	5.29319	5.14484	5.23496	5.29227	5.28085	5.2673	5.25457	5.49095	5.2726	5.35238	5.38273	5.37141	5.40096	5.26705	5.53624	5.33255	5.34095	5.40938	5.31907	5.23285	5.2866	5.30535	5.27164	5.26406	5.29339	5.26256	5.24567	5.37054	5.27792	5.37757	5.37963	5.36031	5.29959	5.4764	5.34597	5.44825	5.35229	5.45226	5.16555	5.32539	5.14815
AMD1	6.83935	6.40962	6.64454	6.6296	6.58622	6.71006	6.32727	6.50672	6.54004	6.49051	6.32356	5.78658	6.8192	6.73706	6.33755	6.17196	6.24081	6.76605	7.4897	6.58422	6.92411	6.86679	6.7949	6.48591	7.12512	7.05412	6.34847	6.82656	6.88623	6.73902	6.66522	6.36528	6.97973	6.51019	7.05807	6.18057	6.71599	6.58286	6.53842	6.7308	6.5266	6.24716	6.3623	6.38543	6.20944	6.53472	6.40059	6.29783	6.02573
AMELX	3.92262	3.88002	3.8642	3.84457	3.79112	3.90675	3.78586	3.94004	3.77793	3.75193	3.78947	3.61585	3.78049	3.96891	3.81107	3.85688	3.79798	3.78985	3.83715	3.77543	3.70651	4.02157	3.86108	3.91085	3.84143	3.66277	4.05985	3.85327	3.84302	3.99136	3.92079	3.75477	3.89158	3.88058	4.25377	3.86258	3.88486	3.7605	3.82557	3.87697	4.05958	3.94065	3.97768	3.91892	3.82557	3.88766	3.77889	3.79542	3.99105
AMELY	5.10584	5.35527	5.21558	5.17519	5.15394	5.07229	5.27189	5.20458	5.39933	5.36145	5.33272	5.08759	5.34637	5.28093	5.29057	5.36413	5.10759	5.17412	5.09227	5.36741	5.23451	5.20637	5.21851	5.07448	5.22321	5.19868	5.28493	5.29161	5.13987	5.01654	5.17123	5.32425	5.1493	5.17912	5.38495	5.26975	5.30539	5.21513	5.29869	5.3048	5.23257	5.30686	5.25822	5.07829	5.10673	5.17935	5.20375	5.55762	5.2158
AMFR	6.69238	6.46835	6.55983	6.72702	6.19495	6.90347	6.27868	6.46293	6.67375	6.66818	6.23925	6.33669	6.63565	6.41735	6.64791	6.67641	6.57333	7.09839	6.44036	6.14332	6.32346	6.29319	6.31853	6.61853	6.51854	6.49917	6.20327	6.40401	6.30585	6.13728	6.83292	6.50604	6.93829	6.22216	6.45031	6.24433	6.44811	6.03811	6.75573	6.60939	5.9689	6.5228	6.60195	6.81869	6.90176	7.31269	6.99048	6.66823	6.29922
AMHR2	7.13738	7.28889	7.42753	6.81502	6.72882	6.83874	6.8945	7.06435	7.26156	7.09957	6.92243	6.97094	6.91269	7.34755	6.53184	7.11183	6.64912	6.92698	6.54937	6.82355	6.89582	6.92849	6.69431	7.02063	7.14303	6.56312	6.90606	7.00704	7.00077	6.84785	6.92522	6.9094	6.70363	6.89796	7.27888	6.89428	6.88547	6.6767	7.00054	6.74183	7.15298	7.30897	6.81755	6.67473	7.06795	7.07025	6.83429	7.0267	6.89155
AMIGO2	4.91174	4.64878	4.90026	5.09164	4.8744	5.29826	4.73285	4.85239	4.72333	4.76019	4.62655	4.7078	4.84742	4.4368	4.83949	4.53612	4.77636	4.29237	4.61491	4.65259	4.99093	4.55859	4.13545	5.06391	4.93561	4.84607	4.95036	5.0798	5.41014	5.01456	4.72218	4.80224	4.53197	5.1085	4.57486	4.58454	5.16759	4.92492	4.5741	5.01877	4.46348	4.60225	4.92492	4.87126	4.40523	4.78962	4.51523	4.91662	4.93399
AMIGO3	6.55129	6.49406	6.47728	6.45724	6.48039	6.53125	6.55166	6.74787	6.60216	6.8882	6.78236	6.77894	6.63924	6.67435	6.81065	6.39078	6.86315	6.78295	6.96215	6.68348	6.71857	6.7665	6.67201	6.4099	6.69274	6.61465	6.47266	6.51105	6.61058	6.58107	7.00841	6.77278	6.68536	6.85518	6.75303	6.77439	6.68368	6.5637	6.69554	6.61388	6.56786	6.8368	6.69828	6.63221	6.53692	6.81045	6.75687	6.95057	6.58776
AMMECR1	3.91112	3.93725	3.96148	4.03993	3.95781	3.95781	3.91769	3.89676	3.78645	4.11891	3.99316	4.06839	3.82712	4.04624	4.15764	3.97073	3.97073	3.66312	4.15824	3.91276	3.94417	3.86855	3.89068	3.84365	3.94995	4.02335	3.72977	3.84457	3.84614	3.81543	3.76659	3.83924	3.94184	3.7475	3.73286	3.85041	3.88424	3.93375	3.91679	3.9964	3.74623	4.01819	3.81543	3.8861	3.83749	3.89551	3.94389	3.98367	3.81667
AMN	7.26722	7.63912	6.72784	7.0519	7.32537	7.17532	7.28296	7.42048	7.3972	7.53616	7.42153	7.27596	7.404	7.74607	7.16166	8.18448	7.25512	7.85721	6.94456	7.32484	7.50843	7.71993	7.74201	7.42802	7.35341	7.25333	7.52893	7.04503	7.47672	7.05399	7.45776	7.48757	7.21607	7.26472	7.79213	7.58046	7.0751	7.17216	7.65395	7.26694	7.44333	7.67405	7.31261	7.43028	7.70617	7.78044	7.33761	7.80959	7.3582
AMOT	5.39443	5.60724	5.57152	5.57054	5.56766	5.54718	5.30415	5.42144	5.42638	5.48321	5.14451	5.52051	5.54615	5.34828	5.4198	5.20093	5.16272	5.42432	5.51133	5.43507	5.3725	5.40115	5.27655	5.36123	5.472	5.64147	5.3729	5.58863	5.53248	5.54251	5.42123	5.49631	5.20637	5.53269	5.29747	5.43387	5.33671	5.35018	5.38356	5.36825	5.391	5.58344	5.6435	5.40298	5.761	5.47139	5.34304	5.3581	5.19124
AMOTL2	7.07554	6.55789	6.85375	7.02448	6.81174	7.2937	6.99611	7.03311	6.79568	6.92652	6.68125	6.6235	7.25875	6.68879	6.40699	6.9086	6.18369	6.95191	6.84128	6.92914	7.03856	6.96964	7.19595	6.80346	6.77518	7.00409	6.87691	7.23117	7.12061	7.10003	6.66249	6.93447	6.70962	6.71396	6.46096	6.49443	7.065	7.00704	6.44952	7.53041	6.90242	6.34456	6.81938	6.91638	6.67455	6.58587	6.37197	6.57087	6.77316
AMPD1	5.13472	5.14583	5.14844	5.04724	4.96836	5.13859	4.84586	5.05805	4.99008	4.98358	4.97037	5.21189	5.06438	4.99093	4.89088	5.25758	5.25862	5.38858	5.06772	5.21601	5.28514	5.26783	5.07915	4.98069	5.22019	5.09029	5.16315	4.91306	5.15701	5.17171	5.01433	5.10189	5.18568	5.48544	4.83863	5.17365	4.99993	4.95711	4.93926	4.97015	5.04925	5.44894	5.49243	5.08091	5.55253	5.46018	4.92492	5.13102	5.1085
AMPD2	5.82349	5.73387	5.69822	6.17882	5.91335	5.89205	5.75397	6.06248	6.06095	6.0307	6.14356	6.44261	6.08452	6.57067	6.64164	6.07055	6.70939	6.03516	5.65846	6.08082	6.4239	6.33005	6.46894	6.43359	6.14186	6.15235	6.05985	5.92458	6.17941	6.03257	6.11659	6.20343	5.96925	6.08763	6.39666	5.97962	6.02061	6.24269	5.96356	6.07674	5.98058	5.86566	6.00569	6.1601	6.09278	6.16502	6.20213	5.85118	6.23555
AMPD3	6.86909	6.83102	6.86632	6.77098	6.56642	6.85958	6.57508	6.80837	6.82691	7.00948	6.85353	6.95275	6.80121	6.75283	6.94711	7.04482	7.90488	6.65291	6.42703	6.55051	6.86632	6.95598	6.72261	7.11369	6.7202	6.8882	6.9456	6.67031	6.92849	6.87281	6.98189	6.72567	6.49309	6.53013	6.82631	6.62687	6.66327	6.69233	6.70284	6.89692	6.91024	7.00362	6.78093	6.88285	6.97637	7.05597	6.7665	7.39825	6.87152
AMPH	5.61121	5.75477	5.7059	5.67722	6.15845	6.25114	5.78931	5.4951	5.68335	5.68181	5.58614	5.83803	5.44014	5.65254	5.59248	5.55762	5.77245	5.47358	5.43852	5.49304	5.71541	5.60982	5.39642	6.0182	5.48766	5.72789	5.68371	5.6944	5.54922	5.89835	5.73055	5.45673	5.39765	5.67189	5.78623	5.67782	5.82655	5.63227	5.54353	5.95128	5.87487	5.23133	5.97286	5.57723	5.66939	5.93643	5.5476	5.29201	5.82812
AMT	8.19257	8.41167	8.30493	7.92029	8.30111	8.20076	8.11995	8.6707	8.30548	8.34209	8.15496	7.91524	8.38449	8.22485	7.5671	8.32192	7.03154	8.20426	8.04399	8.435	8.1835	8.54394	8.32702	8.15447	8.40358	8.519	8.03567	8.42553	8.21926	8.46223	8.30275	8.52537	8.17298	8.56933	8.41291	8.09378	7.9681	8.21085	8.51823	8.27598	8.23331	8.30598	8.60157	8.16904	8.46886	8.15496	8.33798	8.42175	8.00675
AMZ2	7.95879	8.0246	7.91566	7.7665	7.88429	8.29113	8.08211	8.0696	8.00204	8.01286	7.94547	7.59793	8.10716	7.41551	7.90862	7.34127	7.30719	7.87642	7.64358	8.16515	7.98247	8.21178	8.30598	8.50113	8.09663	8.17199	7.95609	8.06642	8.20026	8.09062	8.25928	7.98908	8.23542	8.05161	7.74058	7.92898	7.77472	8.25245	7.614	7.95761	7.82516	7.48643	7.67739	7.91988	7.76973	7.53956	8.17853	7.43495	7.86891
ANAPC10	4.6645	4.3438	4.80224	4.52709	4.42165	4.71315	4.37647	4.43246	4.16457	4.54456	4.29208	4.33212	4.50314	4.07679	4.48969	4.29701	4.18229	4.36225	4.6797	4.63085	4.68786	4.58934	4.64094	4.94921	4.38467	4.85216	4.49194	4.43654	4.64855	4.51496	4.31668	4.34111	4.59109	4.61936	4.67273	4.35226	4.4002	4.81721	4.48409	4.60532	4.64659	4.16144	4.3973	4.59885	4.37432	4.22257	4.71624	4.70076	4.25683
ANAPC13	6.47429	6.61096	6.69615	6.27034	6.45454	6.62302	6.42878	6.36341	6.47781	6.52987	6.34886	6.30946	6.49955	6.56822	6.11584	6.56411	6.07013	6.43216	6.37551	6.35624	6.44724	6.47774	6.51073	6.56814	6.43021	6.44514	6.5488	6.41536	6.73871	6.56471	6.5754	6.34939	6.35777	6.36738	6.53025	6.34859	6.57872	6.286	6.47562	6.46865	6.42273	6.32382	6.618	6.48992	6.50811	6.53967	6.56204	6.1375	6.55312
ANAPC15	7.34755	7.18103	7.18583	7.38396	7.31472	7.34391	7.29477	7.42153	7.04008	7.42478	7.58621	7.43999	7.36986	7.30329	7.31523	7.33252	6.97922	7.33947	7.46584	7.5814	7.46201	7.69437	7.61561	7.53413	7.52505	7.51425	7.29791	7.40427	7.39691	7.73494	7.44301	7.62719	7.43274	7.61945	7.58873	7.29974	7.45945	7.52837	7.55073	7.37576	7.28809	7.51828	7.51543	7.62906	7.34207	7.30303	7.41037	7.70286	7.32667
ANAPC2	5.9567	6.2604	6.15788	6.39492	6.29267	6.31327	6.10709	6.19386	6.27001	5.99199	6.19206	6.36276	6.32853	5.84396	6.45688	6.4578	6.16502	6.24891	6.11362	6.46397	6.06193	6.27568	6.15729	5.94549	6.2923	6.29488	5.6044	6.18235	5.81806	6.3509	6.16256	6.62923	6.51085	6.40418	5.87855	6.10392	6.26171	6.15882	6.18721	6.20849	5.97563	5.98171	6.04721	6.27037	5.77005	6.12941	6.15954	5.87582	6.17882
ANAPC5	7.30554	7.33961	7.43927	7.58322	7.37867	7.49085	7.32469	7.45453	7.33003	7.36677	7.62036	7.4774	7.49844	7.3697	7.60042	7.3816	7.36222	7.48251	7.51146	7.54365	7.57654	7.47818	7.54418	7.3462	7.49817	7.44688	7.40912	7.52098	7.30387	7.34786	7.36442	7.43223	7.48862	7.41506	7.33195	7.35004	7.31164	7.36085	7.18325	7.40915	7.25722	7.23466	7.30802	7.26852	7.26113	7.19561	7.27826	7.31652	7.2141
ANG	6.03423	6.16746	6.10709	6.13407	6.27203	6.36167	6.27511	6.32168	6.3957	6.04363	6.31327	6.17494	6.33043	6.6945	6.09096	6.2172	6.13666	6.06413	5.88248	6.23931	6.13178	6.3577	6.21392	6.27455	6.15144	6.11824	5.98749	6.10186	6.16634	6.08635	6.00718	6.27223	6.04267	6.40194	6.23	6.35205	6.3442	6.2194	6.14598	6.35507	6.43675	6.54785	6.32969	6.42794	6.12535	6.40212	6.15898	6.16559	6.37438
ANGEL1	6.70039	6.5963	6.46359	6.63204	6.53741	6.51944	6.48195	6.55311	6.76719	6.61138	6.62151	6.49474	6.48316	6.64137	6.62418	6.50628	6.69661	6.55956	6.57185	6.59447	6.59979	6.59922	6.72355	6.50935	6.60833	6.54798	6.43924	6.61558	6.53775	6.6168	6.52802	6.50549	6.61596	6.52863	6.83255	6.57539	6.61081	6.52069	6.62711	6.52123	6.58023	6.59783	6.51778	6.57124	6.43444	6.58476	6.59565	6.53254	6.57155
ANGEL2	5.10559	4.93986	5.16798	5.1419	5.04482	5.15866	4.92539	5.01879	4.88661	4.85773	5.02161	5.01327	5.0612	4.86823	4.9397	4.8687	5.01799	4.62101	5.01589	5.03451	4.9261	4.94322	5.0854	5.04318	4.96988	5.12651	4.76098	5.09014	5.20741	5.08026	5.09142	5.00049	4.99531	5.08368	4.82175	4.82823	4.9692	5.03988	4.80784	5.0222	5.01185	4.83702	4.85911	5.0222	4.90771	4.80556	5.07674	4.79908	4.99466
ANGPT1	4.9693	4.91762	4.88298	5.03698	4.9196	5.09954	4.8496	4.89334	5.02044	4.972	4.93546	5.20011	4.82606	4.96133	5.15597	4.9667	5.12392	4.87914	5.0405	4.67555	4.85825	4.75135	4.82555	4.916	4.8739	4.90053	4.86204	4.75492	4.80098	4.91441	4.73729	4.75016	4.77914	4.87114	4.77141	4.78761	4.96264	4.75981	4.83153	5.061	4.90114	4.98888	4.93905	4.73411	4.98483	4.86117	4.90552	4.6333	5.16733
ANGPT2	4.03825	4.00767	4.01971	3.90484	4.02243	3.96835	4.34745	3.91781	3.88319	4.11008	4.17513	4.35718	3.88887	3.97492	4.58926	3.85623	4.32033	3.93822	4.01326	4.03566	4.12115	4.01392	3.79956	3.8459	3.91331	4.02407	3.99812	4.04711	3.96152	4.01519	3.90761	4.10954	3.93478	4.19124	3.87221	4.18473	4.03569	3.89998	4.36212	3.99618	4.33289	4.06389	3.84775	4.07566	3.78106	4.24205	3.93175	4.18719	4.02898
ANGPT4	5.74876	5.67024	5.70772	5.64048	5.47517	5.714	5.56789	5.70341	5.61243	5.62279	5.67168	6.30497	5.67959	5.4718	5.75844	5.33838	5.68825	5.70652	6.34547	5.65989	5.54027	5.64067	5.99179	5.41841	5.74658	5.50235	5.47644	5.42764	5.88692	5.93797	5.76929	5.42968	5.72994	5.70828	5.33692	5.691	5.50104	5.57862	5.60847	5.47239	5.65296	5.69726	5.6802	5.49771	5.58533	5.71927	5.72912	5.26998	5.41339
ANGPTL2	7.10647	7.10278	7.12591	7.45934	7.50493	6.99306	7.43319	6.65018	6.89336	7.10379	6.50705	7.57185	6.62547	6.88609	7.63737	6.83008	6.9748	7.23673	7.12916	7.13632	6.91882	7.11485	6.54857	6.95737	6.92857	7.03442	7.19358	7.12281	6.83017	6.97593	7.07042	7.31611	7.1302	7.16395	6.87177	7.02996	7.02176	7.16566	7.16049	6.72488	7.26114	7.11906	7.02091	6.94822	7.02101	6.79133	7.11506	7.04314	7.28777
ANGPTL3	3.69566	3.7675	3.64773	3.61208	3.63089	3.63698	3.57315	3.75477	3.52333	3.92198	3.76275	3.7214	3.83114	3.79015	3.59443	3.71442	3.70316	3.77108	3.57279	3.67165	3.58752	3.78215	3.7251	3.62717	3.70714	3.6384	3.67495	3.73539	3.56959	3.58935	3.72792	3.74014	3.62169	3.74367	3.73445	3.73418	3.77359	3.55003	3.80856	3.63908	3.76083	3.88704	3.61852	3.74942	3.83396	3.73667	3.71471	4.36357	3.85953
ANGPTL4	6.53202	6.72709	6.39805	6.81238	6.58797	6.7932	6.73252	6.84065	6.92396	6.66814	6.95035	7.35341	7.1803	7.26617	7.45721	7.01798	7.16997	6.99372	6.43303	6.69393	7.12108	7.33735	7.0097	6.75545	6.74503	6.55166	6.88053	6.66385	6.91086	6.6243	7.04914	7.00526	6.60508	6.80676	7.18103	7.02133	7.34262	6.79384	7.40183	6.9662	7.01663	7.28809	6.63299	6.99611	6.97355	7.59703	6.7092	7.95724	7.24268
ANGPTL7	4.9459	5.20354	4.87509	5.36983	4.84152	5.2267	4.94705	5.20547	5.13251	5.07404	5.07915	5.03158	5.19615	5.21513	5.12435	5.45224	5.0314	5.38495	4.97749	5.19656	5.40361	5.35899	5.2502	5.36039	5.32527	5.0843	5.35381	5.00431	5.16569	5.2068	5.26234	5.3579	4.98677	5.12542	5.12065	5.37831	4.9466	5.06793	5.43567	5.29931	5.03205	5.62481	5.32462	5.51799	5.31221	5.43052	5.39519	5.31872	5.38395
ANGPTL8	5.55999	5.44915	5.31021	5.29161	5.27779	5.47118	5.40238	5.64738	5.21894	5.44093	5.99123	5.34934	5.59927	5.59569	5.19381	5.65989	5.25718	5.51739	5.6136	5.57823	5.3048	5.41879	5.48866	5.31333	5.62259	5.49977	5.20591	5.59846	5.39182	5.29241	5.63753	5.40174	5.42826	5.31729	5.8805	5.55116	5.56994	5.49573	5.76566	5.52293	5.34351	5.60867	5.43915	5.50295	5.58803	5.69685	5.45263	5.65196	5.38107
ANK1	7.89077	7.86919	7.73233	7.50768	7.4552	8.32899	7.36911	7.94322	6.82698	7.86594	7.22941	6.78432	7.31998	7.61697	6.53327	7.5462	6.36093	8.83304	6.79617	7.95083	7.53014	7.56868	7.23441	7.47147	7.82734	8.09363	7.91255	7.95204	7.38474	8.15988	7.67047	8.34094	7.37266	7.49094	7.86812	7.58866	6.85785	7.6545	8.16564	7.27196	7.61223	7.57666	7.7996	7.59852	8.24551	7.60012	7.06694	7.9563	7.73757
ANK2	7.27094	7.2177	7.0742	7.07742	7.27046	7.14663	7.07808	7.31914	6.84682	7.04368	7.02418	6.78253	7.06498	7.17927	6.41128	7.09081	5.97882	7.29157	7.14557	7.392	7.25484	7.25316	7.27698	7.43692	7.1327	7.45338	7.17956	7.46628	7.12545	7.16772	7.08543	7.16844	7.13478	7.02878	7.30827	6.92323	6.79414	7.00583	6.91533	6.7646	6.80569	6.60716	7.06728	6.80052	7.05307	6.9621	6.94093	6.96969	6.7039
ANK3	7.37276	7.47927	7.23072	7.06853	7.43229	6.94742	7.29927	7.43295	7.33953	6.94828	7.20833	6.88908	7.26833	7.375	6.53167	7.31157	6.53653	7.01702	7.38519	7.3272	7.4446	7.07361	7.47264	7.44872	7.45043	7.33068	7.47653	7.23884	7.45652	6.94695	7.03738	7.16434	7.24354	7.02389	7.04378	6.88719	7.23177	7.03914	7.0095	7.11564	7.18786	7.08203	7.1923	7.09057	7.15735	7.08564	7.12224	7.22728	7.11063
ANKEF1	4.55398	4.51591	4.45024	4.26086	4.30969	4.35854	4.18082	4.29123	4.38467	4.52135	4.10559	4.0877	4.41464	4.17085	4.2453	4.61366	3.87943	4.38781	4.29184	4.48652	4.41645	4.28243	4.54637	4.22316	4.35173	4.26824	4.29896	4.30693	4.47371	4.28936	4.28569	4.49249	4.32466	4.16341	4.43654	4.34986	4.30722	4.38829	4.56175	4.2123	4.52035	4.32834	4.41384	4.44725	4.65948	4.47016	4.33448	4.308	4.35614
ANKFY1	6.35012	6.33347	6.31024	6.31532	6.56332	6.34686	6.39843	6.43264	6.46584	6.53888	6.48567	6.58068	6.1394	6.70782	6.43209	6.41982	6.59789	6.33273	6.71137	6.32969	6.4149	6.3867	6.16523	6.26192	6.41211	6.21829	6.15161	6.48475	6.18757	6.41659	6.32798	6.16655	6.53318	6.00343	6.55863	6.16311	6.01394	6.12351	6.12274	6.01566	6.38525	6.57665	6.45817	5.99497	6.05642	6.41394	6.03587	6.11805	5.99219
ANKH	4.1905	3.82921	4.12826	4.09036	4.34323	4.05542	4.19194	4.17316	3.97678	4.05903	3.92389	3.78586	4.03077	3.97038	3.84143	3.86574	3.72443	3.98547	4.15079	3.94389	4.03965	4.35562	4.44345	4.02693	4.50969	4.23027	4.06229	4.05015	4.49119	4.09928	4.32257	3.88181	4.31643	4.17112	4.07859	3.9964	3.97164	4.38018	4.10351	3.97318	3.79739	3.86887	4.06286	3.99459	3.98071	3.96705	4.13577	4.05542	3.90914
ANKHD1-EIF4EBP3	6.67677	6.33904	6.4795	6.59632	6.56393	6.67854	6.58988	6.54694	6.57474	6.46319	6.44185	6.10606	6.50838	6.40906	6.40393	6.45458	6.37811	6.71762	6.83302	6.81937	6.90533	6.91311	7.06755	6.953	6.91128	6.99705	6.63737	6.64487	6.8875	6.58531	6.71806	6.3095	6.56832	6.52177	6.48215	6.46532	6.49929	6.6997	6.42323	6.70173	6.53306	6.31314	6.48372	6.79919	6.25671	6.52722	6.60471	6.48962	6.64943
ANKLE2	5.02778	4.93691	5.03129	5.07073	5.00578	5.02452	5.09999	5.03657	5.16244	5.01363	5.01271	5.11101	5.14001	5.02655	5.27307	5.0138	5.21953	5.02543	5.02933	5.02586	4.9581	5.13112	5.14378	5.09668	5.281	5.00143	4.87998	5.10686	4.92768	5.09398	5.0555	5.0454	5.15062	4.96604	5.09738	5.02919	5.0706	5.09509	5.03616	5.06793	5.08135	5.10041	5.09456	5.14991	4.95259	5.05943	5.16294	5.12687	5.05709
ANKMY1	4.27454	4.27292	4.1978	4.39161	4.32183	4.32366	4.3854	4.41637	4.34952	4.35265	4.422	4.38941	4.22576	4.31705	4.4553	4.50357	4.29507	4.39559	4.10347	4.35193	4.44383	4.55673	4.54398	4.41603	4.59867	4.46611	4.31873	4.29505	4.3985	4.31131	4.36725	4.55537	4.50382	4.38066	4.54259	4.45173	4.25496	4.36904	4.55206	4.38045	4.24828	4.60344	4.3329	4.62956	4.46605	4.44235	4.45685	4.43968	4.38197
ANKMY2	7.9109	7.52123	7.51367	7.8296	7.96325	8.15305	7.77721	7.75588	7.60066	7.83113	7.95568	7.56921	8.26235	7.73674	7.4756	8.06336	7.14991	8.03437	7.54047	8.16031	8.2148	8.39307	8.52984	8.84852	8.20335	8.52608	8.28729	7.89691	8.719	7.86891	7.85759	7.49571	7.89422	7.9195	7.79755	7.78753	7.69891	7.98034	7.9895	7.96771	7.3429	7.4993	8.10989	7.66063	7.6359	7.33477	8.18448	7.85421	7.81636
ANKRA2	5.54862	5.35315	5.95723	5.3257	5.49034	5.68528	5.28849	5.3729	5.62154	5.25589	5.27383	5.10715	5.54922	5.38817	5.33146	5.23367	5.18354	5.25842	5.44115	5.53088	5.70652	5.39161	5.18759	5.45895	5.57497	5.47866	5.79863	5.25171	5.60136	5.62909	5.46141	5.1284	5.33187	5.30038	4.94813	5.22362	5.68528	5.53109	5.02506	5.83508	5.40892	5.01984	5.33671	5.36145	5.25335	4.97419	5.44342	4.8373	5.25738
ANKRD1	6.91658	6.7642	8.74784	7.9714	7.26744	6.59629	9.57748	6.71757	7.91052	6.58626	5.92422	6.79977	7.19093	7.18557	7.18633	8.41986	8.00543	8.35717	8.15212	6.4411	7.48185	6.12977	6.05207	6.90369	7.55101	6.73473	7.10232	6.81731	6.83288	7.65962	6.97551	8.02626	8.00412	6.74503	6.80981	8.05448	7.20627	8.15544	6.55577	7.44027	6.56115	7.05665	9.61033	6.64538	7.45074	8.46223	6.71197	7.68869	7.18509
ANKRD10	6.73713	6.37366	6.63145	7.09029	6.90457	6.7907	6.89879	6.68779	6.77875	6.70741	6.79044	7.4603	7.04166	6.9092	7.26107	6.50192	7.33453	6.41755	6.967	6.75828	7.04842	6.83791	6.79998	6.94501	7.04297	7.08688	6.99215	6.58856	7.23416	6.9092	7.10255	6.58569	7.12061	7.08339	6.62648	6.36108	6.94202	6.82913	6.67317	6.90046	6.88841	6.74382	6.65251	6.90523	6.45872	6.31908	6.83619	6.50936	6.76132
ANKRD10-IT1	7.05508	7.38213	7.29842	6.5959	7.29868	6.87345	7.17958	7.30126	7.2339	6.82525	7.4685	7.12061	7.15797	7.20679	6.94436	7.05145	7.22612	6.68839	7.37551	6.91357	7.22386	7.03177	7.094	7.05421	7.22914	7.10553	6.87012	7.21714	7.24953	7.14092	6.86356	7.0267	7.20729	6.87966	6.75664	6.97796	7.31985	6.71817	6.94604	7.37363	6.78035	7.19794	7.32745	7.44939	7.10948	7.2274	6.98324	7.53832	7.10212
ANKRD11	5.2269	5.81787	5.59248	4.75144	4.75692	4.96043	5.15528	5.25086	5.4303	4.83751	4.80776	4.79306	5.41798	5.08385	4.67923	5.17889	4.96766	5.13494	5.56169	4.84063	4.95956	4.68172	4.70356	4.62679	4.65305	4.85127	4.79633	5.26805	4.84719	4.78555	4.82672	5.17103	4.84495	4.81817	4.77222	4.88701	4.89734	4.83684	5.14821	5.21727	4.90556	4.79263	4.91395	4.68032	4.78874	4.56862	4.808	4.90124	5.10019
ANKRD12	5.32883	5.1536	5.24219	5.02427	5.08405	5.06274	5.19233	5.05434	4.93645	4.95241	4.96168	5.02748	5.09997	5.09294	5.04588	4.89306	5.2814	5.04796	5.1631	4.90525	5.04809	4.85761	4.78958	4.94885	4.90613	5.02806	5.0464	5.09752	4.9293	4.93078	4.79027	4.84701	4.98811	4.97095	5.02995	4.9484	5.01361	4.96962	4.79115	5.02163	5.01628	4.8663	5.02164	4.85731	4.91593	5.00362	4.89897	4.82545	5.02483
ANKRD17	7.42341	7.06979	6.90545	7.08893	7.08964	7.07672	6.93366	6.93041	6.784	6.56545	6.83874	6.62192	7.05376	6.75445	6.8368	6.55691	6.56662	6.94626	7.18201	7.17023	7.31523	6.9541	6.94522	7.12506	6.99634	7.23633	7.09176	6.88588	6.94501	6.82525	7.12018	6.83559	7.29527	6.88567	6.36993	6.66288	7.00841	6.97027	6.57761	6.90879	6.73755	6.40585	6.73209	6.8678	6.63244	6.62077	6.85768	6.92764	6.91403
ANKRD2	9.11895	8.3	7.28607	7.21535	8.22436	9.25913	7.65557	7.97348	8.77808	9.28391	8.20777	9.0844	7.2446	8.91092	6.67099	8.92112	8.10405	9.15398	10.4816	9.5618	8.2338	9.25252	8.6707	7.81887	9.47045	7.99996	8.70499	8.84852	8.86826	7.95682	10.0355	7.64104	8.50181	8.7663	7.87045	9.004	10.3644	9.01499	9.60833	9.75823	10.3454	8.20526	8.86719	9.34603	8.07555	10.2268	7.45661	9.63319	8.94182
ANKRD26	5.61474	5.72497	5.74546	5.57043	5.70191	5.77797	5.52579	5.64127	5.44082	5.56543	5.53955	5.415	5.44527	5.67471	5.21865	5.62367	5.183	5.39544	5.46648	5.54958	5.42589	5.42943	5.40781	5.48882	5.34429	5.50434	5.56528	5.6077	5.66873	5.4935	5.65216	5.56469	5.40147	5.59747	5.4205	5.48687	5.52032	5.55852	5.60076	5.41128	5.51532	5.4944	5.47046	5.51282	5.57732	5.43428	5.47903	5.4541	5.50399
ANKRD27	5.22233	4.74262	5.34849	5.48485	5.14538	5.47902	5.3725	5.1447	5.22444	4.60009	5.26932	5.14993	5.38575	4.79448	5.65968	4.77748	5.18053	4.89828	5.9315	5.57458	5.18311	5.27992	5.71123	5.42968	5.49892	5.57073	5.16074	5.04746	5.50274	5.24873	5.1863	5.41734	5.61763	5.67722	5.06438	5.3508	5.33943	5.71965	5.14493	5.39868	5.33904	5.0798	4.88633	5.29327	5.04292	4.99788	5.39182	4.58361	5.41154
ANKRD28	7.05983	7.04253	6.65518	6.79405	6.88032	6.86105	6.84804	7.06749	6.94436	6.8579	6.86888	6.88757	6.69706	6.99037	6.61612	6.66717	6.69828	6.47617	7.44301	6.93429	6.85579	6.46415	6.49365	6.74304	6.83559	6.91225	7.1339	6.87987	7.37474	7.04595	6.88285	6.56095	6.65915	6.58282	6.74747	6.6077	6.96599	6.85039	6.44877	6.84249	6.54803	6.53032	6.70962	6.87302	6.68004	6.74563	7.10643	6.49328	6.62648
ANKRD34C	4.4068	4.26824	4.16572	4.22032	4.53321	4.17534	4.17877	3.81787	4.13284	4.11205	3.97857	4.14098	3.96084	3.94511	3.9771	4.00984	4.03201	4.41645	3.8764	4.22639	4.38523	4.2827	4.5801	4.1992	4.54057	4.4663	4.18055	4.20145	4.51374	3.89031	4.40993	3.94783	4.10845	4.31317	4.07026	4.19838	4.11409	4.17425	3.9223	4.20203	4.32577	4.18556	4.41149	4.06778	4.06137	3.85886	4.38781	4.07174	4.25762
ANKRD36	3.45236	3.48921	3.48845	3.57065	3.55659	3.50168	3.62547	3.37732	3.43443	3.29742	3.37247	3.42778	3.48286	3.37473	3.50056	3.3178	3.72228	3.39641	3.35471	3.45669	3.43443	3.51806	3.50168	3.33038	3.59443	3.49421	3.57413	3.36343	3.31318	3.45586	3.28837	3.39427	3.35005	3.34256	3.63875	3.39257	3.48132	3.4642	3.26214	3.45549	3.47463	3.5855	3.44343	3.41507	3.43316	3.43647	3.33038	3.46038	3.54556
ANKRD36B	4.00746	3.98519	4.06016	3.91769	4.14848	3.95111	4.01278	4.01731	4.03201	3.70778	3.78735	3.89158	3.84302	4.10817	4.15883	3.89215	4.31643	3.81231	3.88734	3.73505	3.81787	3.75128	3.73066	3.76144	3.8861	3.86258	3.83519	4.00391	3.88395	3.9202	3.73567	3.83274	3.85886	3.86047	3.77516	4.00657	3.97561	3.82119	3.73418	4.06965	3.71569	3.8455	4.07292	3.73981	4.39443	3.9792	3.76973	3.84803	4.04834
ANKRD36BP2	3.3874	3.23657	3.22255	3.09721	3.19846	3.28151	3.1625	3.2098	3.23207	3.30076	3.2958	3.24655	3.31733	3.3078	3.39975	3.30183	3.33088	3.36852	3.18312	3.3348	3.31979	3.48959	3.2414	3.50662	3.32079	3.28897	3.27538	3.29288	3.31318	3.42036	3.32437	3.39038	3.22334	3.29968	3.34908	3.35289	3.22089	3.38872	3.36852	3.22334	3.30893	3.33676	3.17645	3.31111	3.34908	3.30621	3.37775	3.37519	3.32285
ANKRD40	6.60095	6.41529	6.54937	6.67944	6.49462	6.56683	6.44877	6.2449	6.42944	6.48622	6.7646	6.52032	6.3703	6.35864	6.47025	6.42621	6.53692	6.71436	6.51897	6.6058	6.41139	6.56157	6.65599	6.76091	6.74544	6.55476	6.83598	6.42092	6.67279	6.8619	6.62329	6.66228	6.59769	6.64679	6.53539	6.4593	6.5971	6.57569	6.50955	6.47229	6.58532	6.50767	6.63674	6.64802	6.76319	6.48704	6.68044	6.2655	6.47529
ANKRD46	6.71982	6.58716	6.8259	6.41567	6.47656	6.90797	6.46623	6.48801	6.09425	6.25871	6.28251	5.44813	6.57665	5.91195	5.52071	6.00533	5.40569	6.54567	6.70186	6.82853	6.54879	6.42739	6.41621	6.61672	6.58365	6.95275	6.87152	7.12391	6.58716	6.78566	6.58263	6.55918	6.91225	6.47493	6.37829	6.32949	6.50466	6.73451	5.83803	6.85748	6.63905	5.77304	6.18445	6.3869	6.10149	6.14302	6.55384	6.02174	6.30741
ANKRD49	6.39213	6.3729	6.57547	6.41775	6.49054	6.84824	6.57955	6.24582	6.78317	6.53711	6.38525	6.20772	6.4954	6.44227	6.5803	6.14841	6.70723	5.96116	6.30478	6.06976	6.19898	6.19605	6.25005	5.98304	5.93583	6.45724	6.27621	6.33456	6.55937	6.46022	6.69809	6.04702	6.38437	6.54915	6.16764	6.32058	6.6511	6.52813	6.22818	6.50955	6.47982	6.23239	6.36725	6.38379	6.42621	6.3682	6.28459	6.18033	6.45141
ANKRD53	4.12218	4.22724	4.28883	4.35907	4.2399	4.25571	4.27223	4.49789	4.15449	4.42336	4.25842	4.09005	4.49353	4.34544	4.45103	4.74912	4.20513	4.33764	4.21039	4.42516	4.80613	4.75399	4.73126	4.18578	4.37883	4.21669	4.5478	4.28186	4.3032	4.12594	4.39418	4.41331	4.45308	4.19612	4.77432	4.67152	4.17287	4.33502	4.49863	4.4206	4.43654	4.48678	4.14759	4.56785	4.76646	4.26475	4.31619	4.91486	4.33575
ANKRD55	4.49249	4.5741	4.48382	4.511	4.57687	4.57436	4.50693	4.55496	4.64188	4.57486	4.58647	4.80202	4.5717	4.49457	4.43784	4.35694	4.50495	4.60201	4.84175	4.57263	4.53197	4.55981	4.59662	4.66755	4.50442	4.5591	4.64307	4.50668	4.94268	4.50237	4.65044	4.73285	4.55786	4.81581	4.49662	4.66304	4.52731	4.52512	4.61772	4.5959	4.57063	4.82444	4.62031	4.66755	4.92292	4.79241	4.47609	4.44999	4.50028
ANKRD6	4.732	4.5115	4.93403	4.98218	4.74911	4.79711	4.64813	4.71556	4.56878	4.65186	4.51405	5.08197	4.38017	4.47933	4.9562	4.501	4.51111	4.45493	4.49285	4.87321	4.81379	4.57939	4.52697	4.71707	4.63745	4.93101	4.58266	4.60375	4.76296	4.74347	4.57621	4.83481	4.80563	4.89257	4.36822	4.43906	4.58	4.61192	4.47659	4.63586	4.52741	4.46773	4.75229	4.60027	4.76733	4.59905	4.74109	4.63126	4.47838
ANKRD7	3.82893	4.19665	3.90943	3.98306	3.78049	3.8592	3.8235	3.83749	3.90578	4.0351	3.96334	3.90609	3.80951	3.73098	3.77417	3.99047	3.73567	4.00391	3.99551	3.88704	3.7992	3.76596	3.92865	3.89306	3.84203	3.82803	3.7945	3.77607	3.84081	4.04174	3.98956	3.84302	3.89458	3.82378	3.87731	3.84111	3.77572	3.74683	3.91989	3.71982	4.04114	3.77856	3.9309	3.87884	4.00626	3.87415	3.90108	3.93663	3.65138
ANKS1A	6.84373	6.57125	6.73493	6.82547	6.8275	6.81731	7.17866	6.98443	6.68557	6.59027	6.92351	6.45425	6.88416	6.41606	6.3703	6.38491	6.5381	6.77607	7.15086	6.95384	6.93512	7.10926	7.1612	6.90523	7.2853	6.80184	7.44825	6.63084	7.32457	6.81238	6.97071	6.85397	7.27443	7.02179	6.83474	6.74768	7.01348	7.25512	6.81731	7.18808	6.4258	6.70901	6.48682	6.73513	7.00186	6.75607	7.24757	6.92456	6.63299
ANKS1B	3.69828	3.8247	3.90729	3.89334	3.83114	3.70556	3.72042	3.90259	3.76721	3.73916	3.84918	3.95294	4.21978	3.79083	3.7273	4.02216	3.63429	3.78645	3.8943	3.929	3.71766	3.99907	3.95081	3.84394	3.86792	3.7276	3.84644	3.77669	3.77269	3.81634	3.69892	3.86574	3.83951	4.0048	4.19665	3.6199	3.75886	3.85449	3.81445	3.82498	3.98071	4.20902	3.94004	4.03598	3.73916	3.70283	3.71343	4.37698	3.77763
ANKZF1	6.50709	6.58493	6.40864	6.79424	6.79932	6.6077	6.75121	6.81999	7.01842	6.82974	6.65754	7.03658	7.09219	6.93321	6.67279	7.17069	6.91658	6.77236	6.97158	6.93771	6.80283	7.12529	6.91357	6.93603	7.11582	6.97661	6.95297	6.89258	6.79568	6.85579	6.99898	6.92417	6.80595	6.58953	6.52576	6.73023	6.88524	6.81257	6.76007	6.93169	6.76237	6.97332	6.88161	6.83658	6.7485	6.93625	6.73879	6.91047	6.81589
ANO1	4.4725	4.47557	5.03719	5.23919	4.93836	4.82156	4.98312	4.31724	4.29184	4.70496	4.38549	4.8445	4.5426	4.20117	4.94293	4.38728	4.08652	4.36897	4.0527	4.51716	4.59786	4.49275	4.2453	4.62172	4.30263	4.72131	4.44243	4.57263	4.12387	4.72086	4.52906	4.47529	4.77384	4.73239	4.43759	4.58479	4.44854	5.00547	4.67035	4.82285	4.53027	4.50237	4.96068	5.03493	4.30476	4.35562	4.92471	4.41254	4.72063
ANO10	6.97637	7.38159	7.19209	7.18178	7.28377	7.19161	7.20481	7.49987	7.24953	7.33327	7.36045	7.61723	7.55227	7.59909	7.29712	7.82444	7.42101	7.66743	7.22688	7.18225	7.13136	6.90629	7.23319	7.22113	7.24953	7.15723	7.491	7.29712	7.27745	7.45048	7.53325	7.39472	7.36205	7.52266	7.40897	7.59238	7.31363	7.37816	7.61818	7.23485	7.52598	7.43468	7.54205	7.48075	7.53267	7.5429	7.33554	7.03265	7.41442
ANO2	5.8371	5.62074	5.78067	5.28994	5.49202	5.47745	5.58762	5.70413	5.5596	5.88481	5.63712	5.57133	5.56268	5.77596	5.35958	5.88786	5.38878	5.58047	5.57804	5.63445	5.73285	5.73822	5.5138	5.50382	5.61601	5.50148	5.81324	5.50666	5.59867	5.58264	5.54535	5.67505	5.29953	5.59268	5.64878	5.80774	5.59327	5.59547	5.79183	5.55049	5.83764	5.69242	5.713	5.60295	5.63865	5.91137	5.82269	6.14375	5.58843
ANO3	3.72883	3.7456	3.88704	3.74492	4.02984	3.67685	4.04291	3.90042	3.83775	3.84888	3.99224	4.02891	3.81138	3.7576	3.84803	3.75254	3.92836	3.84013	4.18198	3.78335	3.72977	3.82281	3.65719	3.90139	3.93243	3.81231	3.97073	3.83924	4.00716	3.88456	3.65719	4.14187	3.70778	3.83775	3.85983	3.94065	3.85659	3.78707	3.7739	3.92198	3.88766	4.06229	3.83647	3.83148	3.76275	4.12277	3.96767	3.58512	3.77108
ANOS1	6.57165	6.38864	6.53555	7.14639	6.65251	6.65072	6.48415	6.58205	5.84587	6.36108	6.14763	8.03693	6.23614	6.4036	7.8553	6.48567	6.63771	6.42562	5.62909	6.60946	7.00142	6.7337	6.6509	7.26865	6.11805	7.05576	6.89135	6.51897	7.0751	6.97465	6.61079	6.56429	6.47493	6.81361	6.45122	6.38225	6.23502	6.89775	6.4806	6.54004	6.17049	6.47305	6.97616	6.34839	6.66755	6.49638	6.93086	6.49171	6.63356
ANP32A	6.59328	6.56876	6.56225	6.60654	6.65819	6.67362	6.8845	6.51111	6.6776	6.4396	6.51058	6.19022	6.72319	6.48663	6.60497	6.67566	6.37415	6.78009	6.8225	6.68708	6.48794	6.54918	6.6199	6.58616	6.60522	6.70924	6.45112	6.65931	6.24649	6.35769	6.31656	6.32126	7.01972	6.47516	6.99372	6.55835	6.53061	6.71932	6.25375	6.54091	6.50092	6.27665	6.62576	6.40475	6.22645	6.33838	6.34301	6.05856	6.59603
ANP32A-IT1	3.51883	3.59623	3.51656	3.63942	3.50623	3.58337	3.45549	3.45195	3.48998	3.54113	3.62341	3.47574	3.76436	3.46038	3.50623	3.6182	3.63295	3.36761	3.51076	3.6083	3.63261	3.51002	3.70682	3.56124	3.88942	3.50543	3.63261	3.57413	3.6759	3.49382	3.42254	3.48132	3.56629	3.80298	3.45586	3.66828	3.62243	3.53307	3.58686	3.40958	3.59443	3.64673	3.40531	3.65172	3.48206	3.33088	3.60586	3.76846	3.39298
ANP32B	8.40344	8.3438	8.35269	8.64722	8.49244	8.68624	8.78572	8.45112	8.70143	8.34495	8.8178	8.80102	8.93053	8.49193	8.94609	8.00504	8.90585	8.33489	8.75209	8.40265	8.70556	8.63991	8.71545	8.88754	8.67949	8.51645	8.73739	8.32122	8.72697	8.68703	8.4278	8.38586	8.53	8.65137	8.44305	8.43281	8.72599	8.63256	8.26466	8.73957	8.49429	8.46435	8.78546	8.81977	8.67877	8.70492	8.68056	8.39082	8.76101
ANP32C	5.18461	5.30892	5.41777	5.173	5.2432	5.5101	5.28994	5.27594	5.32483	5.52131	5.1861	5.19743	5.29553	5.31289	4.94021	5.81847	5.0756	5.33795	4.99767	5.34956	5.28137	5.36123	5.41095	5.01984	5.19294	5.28891	5.3904	5.38652	5.34176	5.17391	5.30332	5.46691	5.17585	5.22481	5.74439	5.44768	5.31519	5.37477	5.31647	5.33442	5.29701	5.4506	5.25378	5.36286	5.36843	5.30353	5.32592	5.77184	5.48442
ANP32D	3.8645	3.83749	3.84047	3.92865	3.85478	3.90319	3.73916	3.62024	3.65521	3.94844	3.84457	3.77417	3.72412	3.92198	3.79327	3.75035	3.88424	3.9309	3.83868	3.71795	4.10704	3.8803	4.14069	3.75856	3.80609	3.65204	3.80098	3.76467	3.93663	3.83837	3.98576	3.8803	3.91368	4.11838	3.88547	3.82588	3.9463	3.71192	3.65105	3.6928	3.96303	3.94417	3.9624	3.9357	3.85449	3.94184	3.7427	3.86636	3.87758
ANP32E	5.86064	5.84386	5.71111	6.12427	5.76285	5.88473	5.84866	5.54935	5.42981	5.61324	5.5391	5.45097	5.56658	5.32596	5.5299	5.18881	5.39828	5.5523	5.42342	5.84085	5.84506	5.50641	5.61641	5.81387	5.73487	6.01217	5.76163	5.85257	5.9759	5.62443	5.70133	5.43579	5.87149	5.40032	5.82923	5.47802	5.77901	5.9301	5.53603	5.74809	5.42144	4.88494	5.90837	5.75194	5.32761	5.36116	5.82203	5.31634	5.70352
ANPEP	4.67616	4.63633	4.58861	4.71715	4.51448	4.51204	4.72153	4.70263	4.78121	4.62583	4.69116	4.89961	4.75144	4.94613	5.32507	4.69447	5.58246	4.42753	5.0807	4.55325	4.44725	4.46043	4.70548	4.31025	4.5916	4.5506	4.58479	4.51125	4.54007	4.82536	4.75834	4.44975	4.68055	4.76161	4.73704	4.57739	4.68619	4.68809	4.78166	4.52757	4.56913	4.56712	4.77067	4.47791	4.82583	4.51125	4.98184	4.75811	4.89532
ANTXR1	4.71253	4.71608	4.8904	4.92955	4.64247	4.78955	4.84298	4.82661	4.79081	4.73322	4.77283	4.97605	4.82984	4.75484	4.86407	5.01831	4.9547	4.75677	4.84977	4.62904	4.87043	4.6837	4.6595	4.62769	4.79871	4.79201	4.64536	4.7501	4.84459	4.74327	4.66426	4.66965	4.77214	4.5757	4.7684	4.76076	4.81114	4.80833	4.74673	4.60654	4.715	4.80121	4.6959	4.72386	4.93974	4.63631	4.77753	4.6491	4.69125
ANXA1	8.20726	7.86396	8.49161	8.99447	8.1388	8.49765	8.63283	8.08257	8.53897	8.254	8.43067	8.93494	7.37525	8.56785	9.32322	7.41224	9.53636	8.13641	7.60321	8.02971	8.55897	7.76232	7.38718	8.54462	7.74437	7.58682	8.62801	7.8145	8.53054	8.69139	7.97547	8.57754	8.254	8.67896	7.97307	8.02585	8.62965	8.5147	7.96003	9.0363	8.69056	8.96627	8.70331	8.60082	8.1445	8.33039	8.18098	7.74366	8.89144
ANXA10	4.51398	4.86965	4.5959	4.89577	5.07341	4.67948	4.40359	4.54986	4.71576	4.5466	4.74779	4.45908	4.70076	4.50415	4.13777	4.57286	4.73104	4.4671	4.27977	4.53001	4.54332	4.46888	4.35907	4.38152	4.28243	4.57486	4.61888	4.92627	4.52487	4.62823	4.8492	4.48897	4.32041	4.52135	4.76646	4.52238	4.62264	4.32307	4.60321	4.53829	4.4873	4.54456	4.76971	4.45725	4.49609	4.32437	4.62289	4.34672	4.43885
ANXA11	8.24299	8.2598	8.05868	8.16891	8.19506	8.25834	8.22143	8.14532	8.12401	8.02644	8.31576	7.93285	8.43359	8.23895	8.05513	8.23439	7.91479	8.47791	8.65613	8.25594	8.48761	8.44539	8.66253	8.27164	8.52504	8.12496	8.39596	8.3132	8.37656	8.23391	8.34664	8.11774	8.26021	8.17298	8.06484	8.19467	8.23329	8.30595	8.29287	8.21869	8.10128	8.10685	8.25176	8.11506	8.2436	8.3153	8.31765	8.53975	8.20294
ANXA13	5.83355	5.82949	5.81092	5.73781	5.73387	5.81787	5.7059	5.80098	5.77383	5.94549	5.81417	5.69421	6.00736	5.87855	5.68787	5.92043	5.69802	5.89586	5.73959	5.67209	5.89434	5.69343	5.78108	5.91775	5.73187	5.77459	5.93525	5.71179	5.79496	5.72455	5.91295	5.72789	5.68426	5.6062	6.22434	5.79882	5.77989	5.80699	5.75243	5.65549	5.60076	5.83978	5.66108	5.66545	6.20399	5.75533	5.91173	5.73248	5.83469
ANXA2	9.87326	9.9487	10.0057	10.8021	10.0101	10.1204	10.1575	9.75959	10.4351	10.2536	10.2757	10.9056	9.87899	10.5613	11.1692	9.96947	11.4164	9.94573	9.97199	9.88769	10.0305	9.85669	9.68461	10.0426	9.7855	9.67639	10.1669	9.85974	10.126	10.128	10.5441	10.259	9.87555	10.3015	9.85129	10.1042	10.499	9.98303	10.0516	10.0983	10.172	10.766	10.4562	10.3895	10.145	10.0596	10.2095	10.3613	10.5078
ANXA2P1	4.50495	4.74284	4.67176	4.94921	4.78758	4.6134	4.7456	4.67348	4.97749	5.07626	4.80521	5.01226	4.92401	4.93696	4.69862	4.99365	4.92179	5.12477	4.97191	4.70893	4.95103	4.72688	5.05672	4.8553	4.56989	4.84586	4.78851	4.63292	5.05696	4.86357	4.73902	5.01739	4.8817	5.12043	4.32151	4.91463	4.87669	4.83063	5.03628	4.79969	4.83949	4.97015	5.06615	5.25738	4.92765	5.11274	4.67545	5.06258	4.81377
ANXA2P2	7.25512	7.1612	7.30201	7.99711	7.35578	7.27415	7.58443	7.50193	7.92622	7.46984	7.56263	8.42423	7.43274	7.7897	8.4984	7.00455	8.65817	7.17554	7.52266	7.51602	7.67476	7.4679	7.44107	7.50962	7.45833	7.28963	7.47728	6.96063	7.64073	7.63161	7.62199	7.66555	7.54382	7.57747	7.14456	7.57289	7.83192	7.48241	7.32822	7.64908	7.46584	8.12136	7.71228	7.72845	7.60066	7.80078	7.54679	7.81709	7.72094
ANXA2P3	6.11103	6.16201	6.41229	6.09151	6.19661	5.98395	6.14877	6.06915	6.21776	6.16445	6.09894	6.11046	6.07641	6.4373	6.04402	6.03108	6.30027	6.07552	5.88634	6.07587	5.86158	6.00116	5.91775	6.08191	5.89128	6.10356	5.92626	6.17103	6.01246	6.16256	6.16502	6.08579	5.97007	5.90331	6.36086	6.21997	6.14451	6.26192	6.09262	6.27241	6.29824	6.11604	6.11046	5.92873	6.01319	6.13595	6.22693	5.70969	6.31551
ANXA3	5.7775	5.48046	6.2271	5.94394	5.67448	5.90253	5.54374	6.31421	5.11028	5.83904	4.92948	4.62264	5.37921	4.78851	4.44042	5.58553	4.39238	5.7431	5.71278	5.83279	5.9604	5.42555	5.52458	5.95948	5.59688	6.2025	6.17643	5.82116	6.07805	6.08946	5.75477	6.56988	6.28308	5.87693	5.22019	5.50423	5.84414	6.2478	5.52131	6.34822	6.33005	5.1345	6.10392	6.06526	5.54065	6.16598	5.85456	5.65968	5.65058
ANXA4	6.6829	6.32655	6.63925	7.33427	6.8164	6.71381	6.9952	6.52238	6.56764	6.70383	6.48473	7.29565	6.22166	6.69568	7.57647	6.44321	7.7036	6.58194	6.17293	6.46245	6.92263	6.7326	6.64062	7.11722	6.68808	6.5619	6.85357	6.34216	7.01073	6.72681	6.8373	6.6609	7.02983	6.85888	6.53278	6.54998	6.79243	7.03204	6.3417	6.7713	6.40762	6.71808	7.32154	6.7932	6.20317	6.34422	6.81527	6.38644	6.83164
ANXA5	8.54394	8.61483	8.47081	9.08054	8.4491	8.54321	9.06705	8.17199	8.66573	8.40848	8.78544	9.72311	8.46091	8.73028	9.3665	8.26235	9.81504	8.57832	7.82141	8.07508	8.5525	8.11861	7.89344	8.61953	8.00458	8.53897	7.93442	8.11081	7.87045	8.63762	8.85467	8.68462	8.65734	8.58848	8.1526	8.60471	9.16215	8.84135	8.94633	8.79987	8.81572	8.79098	8.85765	8.92811	8.42423	8.86826	8.83939	8.75515	8.85665
ANXA6	8.79008	8.79098	8.29834	8.70077	8.94865	8.32755	8.94983	8.64954	8.92811	8.3427	9.01499	8.54394	8.65734	8.87778	8.74132	8.8176	9.47567	9.12587	8.03065	8.59617	8.19772	7.67675	7.75982	7.61199	8.11995	8.43132	8.12789	8.35311	7.1292	8.77995	7.71669	8.5147	8.71176	7.88799	8.7663	8.82935	8.79889	8.60856	8.31381	8.51683	8.42423	8.80576	8.92472	8.31265	8.97667	8.4444	7.96647	8.19525	8.8404
ANXA7	8.4282	8.18358	8.67512	8.36961	8.33587	8.41482	8.23882	8.32517	8.24044	8.00234	8.25308	7.73654	8.26476	7.96486	7.9979	7.71847	7.91914	8.14369	8.45379	8.6397	8.40177	8.33925	8.40334	8.62647	8.42674	8.68536	8.89432	8.35806	8.6954	8.27759	8.40061	8.2796	8.34333	8.18945	8.15936	8.16463	8.40898	8.51533	8.05214	8.1921	8.01836	7.81688	8.2543	8.20587	8.03886	7.8336	8.32358	7.77469	8.19508
ANXA8L1	6.72203	6.75888	6.74004	6.58049	6.75403	6.61692	6.49559	6.66952	6.70665	6.71416	6.86632	6.67077	6.53521	7.01663	6.93469	6.70604	6.54747	6.64244	6.8678	6.68939	6.81381	6.84044	6.61845	6.45425	6.73613	6.54123	6.62212	6.59884	6.69926	6.20635	6.59529	6.7317	6.46989	6.6712	6.4099	6.74104	6.60158	6.38035	6.71296	6.48155	6.61154	6.66871	6.87384	6.71137	6.41211	6.93128	6.76584	6.3577	6.40566
ANXA9	4.86843	4.8415	4.95248	4.81336	4.75154	4.88774	4.81208	4.91294	4.70473	4.75107	4.85145	4.71888	4.83906	4.82802	4.71455	5.40203	4.80452	4.8164	4.87281	4.90895	4.89455	4.92592	4.93015	4.87478	4.75263	4.7066	4.94842	4.85439	4.86173	4.82617	4.86435	5.05711	4.66451	4.87112	5.09765	5.00996	4.79154	4.88776	5.0151	4.84751	5.00712	5.00198	4.82082	4.93543	5.0431	4.6705	4.89122	5.16312	4.76526
AOAH	5.83564	5.80603	5.78172	5.83544	5.60257	5.89624	6.10689	6.12848	6.12905	6.06413	6.1153	6.0991	5.73131	6.01375	6.2012	6.00285	7.00098	6.26454	5.6451	5.81806	5.9567	6.17959	6.03774	6.09296	5.78108	5.9905	6.07569	5.9257	5.68959	5.82969	5.90855	6.00364	5.74517	6.14841	6.20157	6.09296	6.1354	6.14562	6.11419	6.14803	5.99161	6.03479	5.91814	6.2876	6.03959	6.00061	5.90966	6.36444	6.16976
AOC1	4.75716	4.78031	4.74844	4.94408	4.832	4.75098	4.76457	4.90256	4.74727	4.72261	4.98894	4.77499	4.80521	4.81096	4.73059	4.77499	4.78603	4.77521	4.60347	4.80471	4.73948	4.81675	4.7031	4.86784	4.97749	4.82971	4.60684	4.87963	4.78758	4.78397	4.78715	5.08364	4.86288	4.78283	4.84719	4.66801	4.98962	4.83109	4.88286	4.78463	4.70662	4.71197	4.84335	4.68172	4.65566	4.74192	4.9019	4.8013	4.65121
AOC2	5.14993	5.08914	5.46751	5.36962	5.06615	5.02165	5.0601	5.16784	5.0356	4.97997	5.13537	5.17365	5.063	5.19615	4.973	4.97397	5.10584	5.10673	5.03118	5.10276	5.05355	5.07097	5.02753	5.15149	4.97974	5.01739	5.07341	5.30438	5.2252	5.19969	5.05283	4.86311	4.76855	5.00326	5.27344	5.09956	5.26256	5.08342	5.12656	4.98471	4.9037	4.91439	5.29222	5.03962	5.2075	5.02824	5.13363	4.90649	5.3506
AOC3	5.98713	6.30186	6.31587	6.56902	6.26381	6.52973	6.49211	6.36481	6.20232	6.04851	6.47323	6.05409	6.38437	5.94963	6.32986	6.28964	6.02714	5.76448	5.82696	6.39607	6.26664	5.77343	5.70202	6.05853	5.71123	6.19786	6.28102	6.16502	5.92798	6.73755	5.87523	6.11766	5.97748	6.36462	5.84795	6.16502	7.04391	6.404	6.21429	7.74571	6.3087	6.54511	6.08471	6.90024	6.3703	6.33234	6.37215	6.08927	7.02179
AOC4P	6.78236	6.9086	6.5375	6.42036	6.88841	6.7206	6.61079	6.80162	6.91466	6.77563	6.90839	6.49982	6.98623	7.04343	6.6466	7.07003	6.61426	6.86064	6.70086	6.78706	6.76215	6.94501	6.94092	6.76913	6.58797	6.63946	6.75987	6.82652	7.0117	6.70342	6.93557	6.81999	6.70685	6.87925	6.76258	7.16947	6.65774	6.58875	7.00751	6.66191	6.93192	6.81021	6.73066	6.74581	7.07299	7.04527	6.74344	7.06414	6.71098
AOX1	5.90606	5.92499	5.75484	6.00423	5.96555	5.96753	5.8727	6.04537	6.32456	6.08571	6.13883	5.93403	5.91706	5.94525	5.8877	6.09104	5.98152	5.80119	6.21166	5.79207	5.7446	5.75841	5.82376	5.92461	5.71427	5.85489	6.17346	5.86955	6.0872	5.86156	6.06089	5.87622	5.72885	6.08489	5.90853	6.07437	6.01089	5.86393	5.94324	6.04337	5.98506	6.20894	6.18696	5.94828	6.13647	6.41353	5.67224	5.96546	6.05573
AP1AR	3.93211	4.03715	3.80706	3.93184	3.92747	4.15308	3.74401	3.73353	3.67096	3.91243	3.89215	3.67778	3.95294	3.5897	3.92483	3.78396	3.82526	3.6192	3.87203	3.816	3.6504	3.84983	3.65656	3.74367	3.61551	3.8283	3.83715	3.99488	4.09271	4.16933	3.87474	3.90384	3.918	4.18055	3.86229	3.90545	3.72172	3.80197	3.82986	3.83715	3.98735	3.70556	3.60412	3.90792	3.75005	3.71671	3.9315	3.80264	3.82557
AP1B1	6.74085	6.72983	6.85978	6.91803	6.80534	6.7769	7.02959	6.85768	7.20869	6.90753	7.07205	7.28711	6.8171	7.14875	7.6737	7.33097	8.06506	7.11113	6.98601	6.91403	6.7212	7.13856	7.03814	6.75339	6.96042	6.9287	6.99678	6.82631	6.9545	6.88524	6.68447	7.14548	6.94839	6.96361	7.07323	7.14548	7.0716	7.00117	7.0845	7.1546	6.89649	7.5163	7.0432	7.20117	6.84207	7.42317	7.05894	7.08087	7.23342
AP1G1	6.82831	6.44666	6.64029	7.06888	6.94092	6.94135	6.7681	6.74402	6.91225	6.65754	6.85912	6.94072	7.01438	6.79363	6.83268	6.53616	6.54333	6.95974	6.94945	6.88183	6.72446	6.8945	6.78544	7.3067	6.92764	6.74525	6.86549	6.77894	7.03746	6.96492	6.70425	6.57742	6.98687	6.67417	6.4149	6.75586	6.94902	6.78015	6.63262	6.96725	6.74664	6.82504	7.14731	6.9564	6.68104	6.7879	6.82711	6.72161	6.72806
AP1G2	5.63523	5.65335	5.59294	5.51497	5.5349	5.56452	5.66442	5.67197	5.55417	5.85612	5.80243	5.63931	5.88428	5.67356	5.71856	5.90549	5.93788	5.84463	5.40676	5.68569	5.80341	5.90188	5.84237	5.49662	5.79613	5.63239	5.43971	5.83663	5.64681	5.80204	5.85947	5.98432	5.56524	5.64781	5.75393	5.6935	5.59543	5.72213	5.87547	5.67443	5.79627	5.72709	5.74707	5.67054	5.73863	5.66413	5.76082	6.34443	5.8684
AP1M2	7.02166	7.34586	7.22553	6.90385	7.04297	6.92208	6.97943	7.07925	7.26661	7.33234	7.08017	7.03699	7.02024	7.17448	6.68881	7.1573	6.96125	7.02313	7.36801	6.95002	7.01165	6.96291	6.98566	7.07433	6.96382	6.79374	7.13564	6.93586	7.23749	7.15678	7.22512	7.08434	6.93267	7.09725	7.19352	7.08475	7.02642	6.78234	7.1182	6.99266	7.21351	7.26582	7.28472	7.07635	7.20193	7.15711	6.97506	7.12071	6.97147
AP1S1	5.82734	5.84492	5.90674	5.91654	5.96475	5.84258	5.92322	5.94576	5.93452	5.98046	5.94042	5.88348	5.91074	5.99134	5.88797	5.90741	6.15191	5.98419	5.80204	5.76669	5.8713	5.82783	5.93795	5.83809	5.84311	5.81142	6.08201	5.92856	5.76569	5.91485	5.94395	5.87973	5.89132	5.98118	6.00681	6.02286	5.94686	5.87118	6.00635	5.95294	5.81053	5.995	5.82936	5.89485	6.03886	5.9202	5.79348	5.95923	5.91216
AP1S2	7.42333	7.34054	7.22284	7.00316	7.35047	7.29036	7.25411	7.04499	7.32945	7.44311	7.1932	7.50226	7.3296	7.12066	6.82389	6.85672	7.02824	7.31989	7.85417	7.07446	7.18215	7.12645	7.04695	7.62935	7.42662	7.19236	7.109	7.18478	6.82329	7.50101	7.0071	7.74235	7.20853	7.29631	7.06835	7.07331	7.65452	7.16144	7.34127	7.14945	7.15675	7.44876	7.58214	7.29208	7.4217	7.23928	6.98053	7.46417	7.35623
AP2A2	6.55805	6.59269	6.6012	6.87945	6.88197	6.70411	6.8066	6.69551	7.28453	6.82662	6.99602	7.1792	6.74997	6.86411	7.41785	6.76134	7.84178	6.89891	6.93617	6.89017	6.74226	6.76095	6.9279	6.7476	6.87593	6.6173	6.58373	6.78167	6.67852	6.91404	7.01871	6.78438	6.93235	6.96327	6.484	6.8381	6.97705	6.82771	6.77437	6.7239	6.84502	7.18632	6.83304	6.8086	6.5931	6.92007	6.84113	6.80909	6.96052
AP2B1	7.88916	8.02642	7.91626	7.71984	7.98598	7.82681	7.73931	7.84669	7.80152	7.54817	7.89823	7.58775	7.83252	7.67714	7.69349	7.98735	7.78978	7.77269	7.30244	7.55676	7.7346	7.27449	7.67063	7.44604	7.43943	7.76456	7.49224	7.77988	7.61484	7.52155	7.4731	7.67109	7.8364	7.33379	7.94664	7.93037	7.95678	7.83525	7.76316	7.67412	7.70854	7.50214	7.8952	7.60871	7.60067	7.64405	7.55723	7.49631	7.75588
AP2M1	8.59532	8.87875	8.75245	9.0016	8.84658	9.0644	8.89798	8.80088	8.91566	9.0632	8.75778	9.24664	8.80986	8.66737	9.25396	8.42048	9.22585	9.19496	8.61334	8.85148	8.17398	8.54535	8.57227	8.69812	8.87457	8.61953	8.52116	8.8619	8.20282	9.10707	9.19043	9.00853	8.96627	9.14553	8.8619	9.27419	8.77362	8.99668	9.06569	8.86085	8.64656	9.08193	8.84348	9.09115	8.57754	8.78077	9.16215	9.12451	9.07389
AP2S1	7.91871	7.72035	7.90447	8.26252	8.03	8.2194	8.08402	8.10122	8.17529	8.04612	8.42218	8.66293	8.20334	8.00973	8.88702	7.90113	9.17819	8.0775	8.10907	8.21728	7.63976	7.93311	7.76926	7.67676	8.32295	7.97059	7.76074	7.99069	7.46965	8.30333	8.2365	8.27258	8.04114	8.26728	8.00773	8.1345	8.22172	8.14684	8.30887	8.01628	8.03963	8.27969	8.13553	8.22613	8.07065	8.0528	8.10296	8.1402	8.21075
AP3B1	6.63363	6.54988	6.515	6.5599	6.48653	6.45636	6.44345	6.48687	6.4561	6.56288	6.61757	6.55895	6.52344	6.49684	6.52128	6.55221	6.52168	6.51956	6.37204	6.50955	6.48326	6.48254	6.59978	6.40498	6.37129	6.39797	6.34607	6.59654	6.31651	6.36324	6.47964	6.48828	6.46088	6.4154	6.72503	6.57137	6.38222	6.23727	6.50262	6.33763	6.48302	6.58447	6.51896	6.45054	6.50372	6.5438	6.51233	6.43831	6.44779
AP3B2	4.51666	4.73329	4.50108	4.53415	4.75763	4.5029	4.64331	4.89734	4.65806	4.76343	4.4523	4.64019	4.75004	4.87646	4.70523	4.80013	4.66755	4.61032	4.43067	4.60151	4.64659	4.47967	4.56785	4.91909	4.94921	4.85239	4.44826	4.69907	4.76623	4.51985	4.46321	4.54611	4.66474	4.77727	4.29759	4.81699	4.68122	4.57336	4.78962	4.75468	4.73034	4.88996	4.54007	4.79052	4.52415	4.51276	4.80684	4.71969	4.78504
AP3D1	6.79618	7.13408	6.90427	6.62462	6.76795	6.68626	7.08114	7.11042	7.15524	6.77801	6.87486	6.80083	6.96296	6.89833	6.97011	6.92726	6.80254	7.18073	7.1554	6.70268	6.6091	6.67022	6.699	6.67103	6.64935	6.58038	6.96199	6.6555	6.6784	6.65749	6.74539	6.64766	6.92173	6.59638	6.99965	6.76179	6.6247	6.71898	6.75288	6.66795	6.69743	6.58627	6.51207	6.69184	6.5951	6.76961	6.73637	6.83825	6.73087
AP3M2	7.29974	7.17843	7.31549	7.21714	7.21186	7.19402	7.06302	6.84656	7.11321	7.03154	6.99215	6.70487	7.17483	6.69554	6.6749	6.97637	6.43059	6.93901	6.76788	6.90545	7.19868	7.491	7.11137	7.57289	6.85161	7.14256	7.25258	6.93815	7.5266	7.29194	7.27443	6.86549	7.05073	7.03835	7.06909	7.06277	7.02535	7.08801	7.05597	6.92396	6.9873	7.02577	6.99961	7.12572	7.04914	6.92199	7.46678	7.01732	7.15967
AP3S1	8.3826	8.39491	8.50847	8.83352	8.32814	8.53543	8.50919	8.2738	8.25189	8.36125	8.35893	8.76815	8.3566	8.21976	8.67973	7.97013	8.77189	7.85906	8.27867	8.18398	8.41035	7.66258	7.89228	8.31158	7.88541	8.18149	8.50577	8.21382	8.63203	8.36252	8.47487	8.32645	8.72761	8.27487	8.25245	7.98284	8.59857	8.435	8.15983	8.39427	8.39307	7.95317	8.33268	8.45236	8.47418	8.16031	8.57003	7.79568	8.25822
AP4E1	4.13331	4.32503	4.09117	4.02418	4.13258	4.2106	3.94899	4.01712	4.03462	4.23386	4.13669	4.09586	4.22059	4.00449	3.96023	4.22969	4.09626	4.04566	4.01746	4.06399	4.03172	4.13399	4.08264	3.94482	4.06612	4.07769	4.07592	4.02551	4.10644	3.97998	4.01382	3.99584	3.86917	4.01249	4.0383	4.22975	4.0326	4.07246	4.1634	3.99058	4.06982	4.06511	3.98973	3.96519	4.1843	4.11721	4.11613	4.0746	4.25127
AP4M1	5.90509	6.1624	6.08138	5.97468	6.07988	6.07534	6.22599	6.19289	6.41964	6.23167	6.14319	6.10507	6.11158	6.08226	6.08799	6.25519	5.88594	6.4038	6.22728	5.89378	6.02191	6.03404	6.22838	6.11028	5.85983	5.92855	6.21356	5.83845	5.78603	6.31512	6.1409	6.26664	6.06487	6.22396	6.03552	6.04076	6.11028	6.0294	5.96225	6.1058	6.25266	6.01431	6.3127	6.13521	6.39344	6.39727	6.13867	6.1624	6.10335
AP4S1	5.11958	5.08834	4.9883	4.9839	5.02167	5.06524	5.07103	5.09521	5.07154	5.10745	5.10232	5.03155	5.18553	5.2889	4.86747	5.21697	4.91796	5.19558	5.05463	5.13532	5.06474	5.1216	5.1245	5.2096	5.11696	5.16622	5.16323	5.12823	5.10324	4.97831	5.09195	5.00822	4.98067	5.04899	5.20954	5.10537	5.04743	5.13631	5.11958	5.01933	5.20511	5.22504	5.13131	5.13164	5.19488	5.04754	5.14453	5.24739	5.10021
AP5M1	6.87496	6.72925	6.88797	6.80837	6.75082	6.73798	6.56642	6.51991	6.25665	5.82464	6.44838	6.13271	6.32373	5.65133	6.18945	5.90778	5.80098	5.58246	6.84656	6.6947	6.74602	6.52835	6.6965	7.06455	6.21794	6.88242	7.07554	6.96106	7.17338	6.58626	6.96748	6.3871	6.62509	6.48192	6.49151	5.9526	6.76607	7.03001	6.47098	6.71838	6.35248	5.77496	6.1777	6.51105	6.43941	5.80935	7.05508	6.40027	6.3873
AP5S1	6.52012	6.6438	6.62823	6.65396	6.63653	6.75014	6.67473	6.86654	6.65251	6.60525	6.80797	6.9153	6.72383	6.69233	6.66327	6.4099	6.73572	6.73128	6.50884	6.69809	6.64598	6.8617	6.76299	6.7965	6.95384	6.56195	6.73352	6.64284	7.06254	6.80656	6.86888	6.67592	6.44647	6.85872	6.74085	6.53162	6.69947	6.67031	6.75906	6.66736	6.7605	7.08688	6.8275	6.80387	7.14639	6.39474	6.7224	6.95318	6.61767
APAF1	5.0046	4.97233	5.06402	5.03321	5.08085	4.98554	5.03881	5.01059	5.13588	4.95666	5.068	5.28861	5.05514	5.07267	5.00798	5.13658	5.18106	4.9772	5.03244	4.95988	5.10264	5.10018	5.01311	5.13175	5.06834	4.88755	5.11902	5.05228	5.23547	5.16038	5.0135	5.0923	5.01178	5.09261	4.99378	5.02201	5.03302	4.98007	5.04831	5.02943	4.9933	5.20076	5.12805	5.09707	5.03453	5.26376	5.01409	5.20357	5.01537
APBA1	7.81182	8.16564	7.8919	7.3592	7.68771	7.65798	7.83192	7.96441	8.20777	7.88838	7.8145	7.81958	7.80416	8.47627	7.18318	8.20229	7.66555	7.70091	7.58651	7.48185	7.86472	7.65361	7.8371	7.73711	7.82141	7.48643	7.67303	7.85604	7.96526	7.63881	7.77759	7.72632	7.51136	7.59457	7.99872	7.59179	7.66193	7.43856	8.05713	7.55166	7.66555	8.07646	7.83857	7.49866	7.88581	8.17398	7.79003	8.09663	7.89307
APBA2	6.02203	6.08908	5.8888	6.00459	6.07129	6.11243	6.10423	6.05925	6.21201	6.11366	6.01261	6.28372	6.11108	6.12959	6.00069	6.19104	6.02537	6.05774	6.35912	6.20198	6.10294	6.12348	6.11213	6.16363	6.05159	6.23086	6.07611	6.10181	6.09626	5.87613	6.09106	6.26353	6.04362	6.04626	6.08965	6.02997	6.01101	6.1227	6.11999	5.97458	6.01857	6.06512	6.02866	6.00462	6.11864	6.26144	5.97773	6.07716	6.02169
APBA3	5.3877	5.32128	5.46135	5.3603	5.4955	5.63993	5.66851	5.58379	5.41358	5.62965	5.84954	5.74822	5.58483	5.47063	5.91017	5.50541	5.79578	5.51708	5.63105	5.63915	5.5029	5.72091	5.58106	5.49837	5.7049	5.79059	5.42938	5.41522	5.54511	5.73003	5.58906	5.55441	5.71662	5.55722	5.72105	5.56254	5.62788	5.50755	5.70271	5.68298	5.43331	5.79538	5.42715	5.76174	5.77424	5.66353	5.62009	5.50086	5.7084
APBB1	7.20602	7.47276	7.11462	7.08987	7.07672	6.96642	7.02158	7.12061	7.10025	7.6336	7.3972	7.26498	7.38344	7.36776	6.97355	7.41736	7.03856	7.61972	6.97486	7.03109	7.34051	7.24655	7.42559	7.2041	7.18852	7.19379	7.31576	6.98057	6.97551	7.15556	7.59972	7.33327	6.99852	7.20507	7.89267	7.65859	7.0984	7.19744	7.50308	7.21535	7.11582	7.2339	6.98443	7.29292	7.85941	7.33071	7.22412	7.8145	7.27013
APBB1IP	5.11511	5.19338	4.90394	4.95505	5.11298	5.25378	4.96542	4.89197	5.07341	4.74513	5.21513	4.91864	4.93374	5.04049	5.00104	5.49611	5.15831	4.9555	4.79768	4.9786	4.91731	4.94476	4.81398	4.98249	5.09186	4.97037	4.89734	4.91797	5.17365	5.00568	5.05965	5.09889	4.93285	5.16007	4.88974	5.08025	4.91486	4.87917	5.15964	4.85979	5.03387	5.03229	5.15458	5.06793	4.82806	5.21808	5.01963	5.24233	5.17825
APBB2	5.54309	5.54132	5.64616	5.68187	5.68213	5.7224	5.53877	5.60396	5.52476	5.551	5.59246	5.63508	5.58612	5.60593	5.5843	5.46341	5.57299	5.48198	5.54188	5.61987	5.4891	5.4701	5.46297	5.53991	5.54194	5.6176	5.69757	5.66487	5.70733	5.64905	5.62441	5.62078	5.5554	5.71754	5.75101	5.64151	5.64246	5.64273	5.50939	5.58336	5.52398	5.58755	5.64279	5.59099	5.59634	5.50006	5.58541	5.51683	5.50989
APC	5.22732	5.24554	5.30974	5.24147	5.23936	5.26693	5.16446	5.18963	5.16199	5.00789	5.02596	5.08966	5.29204	5.11962	5.07117	5.14443	5.0413	5.02014	5.3847	5.22836	5.20623	5.12404	5.10812	5.28775	5.05059	5.30687	5.10913	5.20293	5.19554	5.06619	5.03036	5.09125	5.18269	5.08207	5.12587	5.13944	5.07791	5.19169	5.11549	5.09731	5.11406	4.98812	5.16182	5.05606	5.10467	5.1066	5.0032	5.02967	5.02656
APC2	5.39145	5.28061	5.02466	5.18353	5.14371	5.20106	5.41219	5.55607	5.334	5.49147	5.47793	5.54116	5.26755	5.51323	5.47688	5.54816	5.30756	5.65548	5.30103	5.4314	5.51912	5.5249	5.65552	5.28173	5.36632	5.31893	5.56734	5.34146	5.19193	5.26828	5.43364	5.43318	5.33042	5.30525	5.79217	5.49113	5.28902	5.57906	5.48989	5.25087	5.58689	5.67384	5.0115	5.53065	5.3968	5.58622	5.39848	5.62385	5.46498
APCS	4.96766	5.0716	4.99679	4.98809	5.08115	5.00368	5.01941	5.1999	4.96345	4.98405	5.10168	4.99788	4.98741	5.14428	4.82536	5.07761	4.93016	5.01569	5.3908	5.07957	4.96993	4.87578	4.79564	5.04475	5.18803	5.00454	5.06615	5.15083	4.80246	4.79878	5.06793	4.75903	4.958	5.10584	5.19849	5.01202	4.92718	5.15129	5.02616	4.75255	5.10366	4.9737	5.04268	5.04315	5.05059	5.18399	4.99833	4.87713	4.79679
APEH	7.42181	7.29502	7.27817	7.3067	7.41998	7.49043	7.34838	7.5534	7.20339	7.40183	7.24757	7.16332	7.31392	7.38748	7.23925	7.38777	7.16236	7.63497	7.35497	7.71088	7.08612	6.94053	7.25979	7.04728	7.77901	7.54469	7.14804	7.66128	7.01864	7.38615	7.48301	7.56076	7.49255	7.33972	7.19767	7.39202	7.40045	7.6642	7.57956	7.21209	7.47045	7.34445	7.117	7.45542	7.43771	7.23366	7.45542	7.40319	7.23485
APEX1	7.69271	7.87789	7.91321	8.0603	7.99872	8.05621	7.9895	8.13123	7.94183	8.06336	7.62392	8.07277	7.7865	8.06506	8.07601	7.81111	8.13356	7.77612	8.08614	8.08396	8.03234	8.07897	8.07419	8.19059	7.94263	8.04134	8.04447	8.23065	8.03278	8.11681	8.30823	7.987	7.98781	8.12561	8.2672	7.77367	7.94905	7.97468	8.08927	7.94352	8.02418	7.71527	7.87751	7.97385	7.96174	7.80416	8.18498	7.92622	8.08074
APEX2	5.97787	6.00455	6.21356	6.0623	6.20047	5.92218	6.02284	6.1129	6.13407	5.97007	5.98657	6.23614	6.06003	6.11659	6.08305	6.01802	6.2172	6.32075	6.34346	6.25266	5.90645	6.16783	6.25077	6.07091	6.03608	5.98266	6.02882	6.03257	6.06997	5.96848	6.18519	6.0623	6.11824	6.09727	6.26229	6.15402	6.01729	6.12865	6.16958	6.02284	6.27896	6.16029	6.19367	6.03185	6.02434	6.22855	6.25777	6.12923	6.10111
APH1A	6.64204	6.77357	6.6058	6.56468	6.90629	6.51475	6.84575	6.70939	6.82913	6.54143	6.11344	7.17723	6.72098	6.71919	6.856	6.50866	7.13833	7.12969	6.35844	6.29659	6.04983	5.97526	5.96848	5.96135	5.93544	6.68502	6.13976	6.6448	6.19803	6.83329	6.57317	6.85872	6.77833	6.60236	6.63203	6.9358	6.97422	6.90345	6.85246	6.70624	6.47043	6.647	6.96236	6.67511	7.23462	6.84533	6.48842	6.83658	6.75504
APH1B	6.02601	6.53847	6.46263	6.4099	6.51285	6.28818	6.49015	6.4317	6.57646	6.70644	6.59508	6.28927	6.49171	6.84186	6.8678	6.60328	6.8846	6.49443	6.19859	6.37126	6.45799	6.53692	6.63376	6.25077	6.27698	6.39647	6.51285	6.46836	6.46894	6.12848	6.67336	6.39193	6.35844	6.31551	6.93533	6.60636	6.39078	6.34134	6.70009	6.25478	6.30104	6.2988	6.404	6.41696	6.45199	6.79405	6.44473	6.41529	6.49443
API5	5.62489	5.62912	5.66595	5.65963	5.73155	5.67892	5.66607	5.67765	5.50281	5.67244	5.65206	5.62603	5.61232	5.75316	5.63242	5.47361	5.61506	5.64947	5.66258	5.70817	5.66388	5.66474	5.50083	5.87634	5.56943	5.78939	5.7695	5.7343	5.72442	5.55997	5.68088	5.63989	5.72628	5.51157	5.5828	5.53193	5.66004	5.59445	5.55907	5.66386	5.65781	5.46339	5.51209	5.6041	5.6284	5.54712	5.6036	5.65562	5.59371
APIP	5.94024	5.76044	6.03441	6.01375	5.67804	6.55304	5.96609	6.10111	6.10938	5.92124	5.74476	5.99781	5.99312	5.6938	6.19898	5.90178	5.94494	5.82349	6.70586	6.25323	6.05226	5.95453	6.2256	6.24563	6.12848	5.93316	6.42703	6.24966	6.86211	6.47884	6.19898	6.0442	6.17717	6.48801	6.13349	5.73705	6.14655	5.99856	6.20101	6.59027	5.87199	6.04113	5.71616	5.87335	6.03552	6.14579	6.30009	6.12331	6.01965
APITD1-CORT	4.97771	4.93492	4.95997	4.9372	4.92539	4.81765	4.83591	4.77384	4.84175	4.8994	4.68012	4.95303	4.82285	4.66498	4.99608	4.78504	4.81189	4.963	4.51496	5.43179	5.08229	5.00635	4.97795	5.2022	5.04497	4.75325	4.92831	4.78579	4.68953	5.20771	4.65144	5.09624	4.99254	4.97595	4.4345	4.88055	5.06032	4.83591	4.90124	4.93951	4.94293	4.65713	4.93539	4.78851	4.67759	4.79947	5.14692	4.86535	4.82948
APLNR	8.19921	7.61655	8.65257	8.66737	8.21382	8.43753	7.67675	7.50461	7.45776	8.76057	7.83479	8.03567	7.51484	7.93523	8.20229	8.27973	8.22855	7.89649	6.91292	8.1642	8.14404	7.99149	7.61369	7.73849	7.90026	8.09107	7.99191	8.29718	7.88838	8.93373	7.91798	8.50509	7.67807	8.04352	8.7959	8.04352	7.45721	7.49015	8.03523	7.95234	8.02971	9.12304	8.5368	8.43948	7.89911	7.54894	7.91761	8.43878	9.16646
APLP1	7.01348	6.84845	6.63813	7.00386	7.14968	6.85663	6.91932	6.86608	6.74827	6.96924	6.91552	6.92632	7.2089	6.93447	6.90325	7.3371	6.74085	6.89649	6.59182	7.18706	7.31337	7.16971	7.375	7.02247	6.7919	7.04892	7.117	7.0929	7.01257	6.86928	7.33921	6.67827	6.81938	7.09152	7.17577	7.12549	6.93946	7.10145	7.09009	6.84785	7.01039	7.02982	7.01905	7.03131	6.71416	7.12247	7.43771	7.25105	7.26183
APLP2	8.70875	8.71231	8.33749	8.43853	8.64623	8.67709	8.5854	8.54811	8.64435	8.67401	8.66291	8.62974	8.64231	8.61861	8.77457	8.61342	9.10258	8.74077	8.40102	8.51931	8.31001	8.53054	8.27752	8.41799	8.45359	8.58271	8.40684	8.6778	8.19783	8.49061	8.61516	8.49085	8.58073	8.55168	8.60656	8.62623	8.46766	8.41781	8.42959	8.438	8.37348	8.45442	8.52853	8.37377	8.2381	8.54649	8.50295	8.29822	8.53963
APMAP	7.35369	7.51454	7.39637	7.86092	7.8749	7.75236	7.96403	7.46984	8.06915	7.85456	8.09843	8.19772	7.77402	7.88615	8.47754	7.764	8.94182	7.53706	7.76232	7.93017	7.87009	7.8708	8.08973	8.03523	7.52091	7.84833	7.9853	7.69238	7.85196	7.94107	7.90179	7.5808	7.82028	8.00412	7.65071	7.88994	8.39363	7.96851	7.70091	8.18199	7.79499	7.74271	7.56681	7.88278	7.76937	8.08614	7.85721	7.57321	8.11211
APOA1	7.25172	7.134	7.00246	7.48151	8.13028	7.80525	7.4572	8.04276	7.82273	8.17341	7.66617	6.65627	9.1146	7.33713	6.35712	7.33523	6.23931	9.44103	7.42882	8.07366	7.33911	8.67851	8.81075	7.65253	8.3974	7.83776	6.91845	7.61042	7.79353	7.00255	7.74969	6.97954	7.15211	7.71431	7.8357	7.88638	8.25801	9.18804	7.51263	8.62355	8.01375	7.59415	8.55883	7.59618	7.29443	8.88297	7.56052	8.22903	7.87038
APOA2	3.70818	3.91941	3.86641	3.80585	3.78169	3.76158	3.75673	3.88759	3.88939	3.78838	3.83107	3.93973	3.89053	3.76678	3.84077	4.09592	3.79917	3.87809	3.8326	3.88546	3.65428	3.87414	3.6802	3.6994	3.64872	3.909	3.8274	3.91578	3.73769	3.91477	3.80725	3.72571	3.90621	3.77026	3.95099	3.913	3.80076	3.88448	3.93225	3.80754	3.886	3.85343	3.88245	3.89499	3.78474	3.77731	3.85569	3.72822	3.80196
APOA4	6.45724	6.60731	6.70225	6.72688	6.60367	6.69869	6.6898	6.96257	6.61348	6.71798	6.78812	6.4929	6.70448	6.85912	6.53906	7.34234	6.60809	7.35764	6.41982	6.77316	6.88307	7.07252	7.08339	6.84929	6.89155	6.65497	7.11321	6.59202	6.81278	6.53772	6.79872	6.80595	6.60616	6.41009	7.1213	6.93689	6.78687	6.87648	7.09656	6.47456	6.91246	6.96945	6.55996	6.97379	6.81381	6.92957	6.63868	6.93169	6.8006
APOB	6.70704	6.19097	6.36423	6.28438	5.90353	6.42371	6.32338	6.7317	6.46153	6.08946	6.38225	6.06622	6.76338	5.59569	5.53109	6.58243	4.91195	5.72912	6.20615	6.43059	6.73209	6.65396	6.55516	6.02434	6.26341	6.06176	6.50689	6.63534	6.65309	6.34327	5.9567	5.77841	6.69668	6.22654	5.42102	5.69363	6.23669	5.80194	6.19168	5.84513	6.07516	6.02245	6.45141	5.69343	6.16384	6.68484	6.39647	6.17352	5.68371
APOBEC1	4.44445	4.6752	4.73728	4.61984	4.6614	4.53661	4.53223	4.61196	4.92358	4.73421	4.58911	4.78009	4.71739	4.90124	4.49326	4.81765	4.63534	4.5506	4.77658	4.55644	4.52086	4.45701	4.54355	4.74016	4.6614	4.29045	4.75834	4.60033	4.54583	4.64758	4.67152	4.67688	4.64636	4.62124	4.57462	4.7917	4.5796	4.60297	4.81888	4.59935	4.5717	4.88721	4.59712	4.62147	5.03605	4.75399	4.57012	4.57012	4.7078
APOBEC2	8.89905	8.75873	8.37264	8.38825	9.07775	8.66334	8.53468	8.84135	8.77004	8.81572	8.93156	8.66166	9.09493	8.80481	8.16078	9.41114	7.7206	9.12878	9.00503	9.11095	9.17917	9.18903	9.15678	9.04147	9.12587	9.51083	9.16932	8.8404	9.00983	8.95675	8.91208	9.00503	8.7663	8.88819	9.38522	8.62034	8.68058	8.77713	8.66166	8.53468	8.47627	8.87246	9.17917	8.85148	9.04926	8.71633	9.02251	9.01245	8.89263
APOBEC3A_B	3.62889	3.59189	3.65949	3.68926	3.89583	3.72977	3.64536	3.73445	3.90545	3.65984	3.91828	3.77236	3.57205	3.71192	3.73916	3.70523	4.50314	3.56887	3.62341	3.45994	3.52036	3.58196	3.56236	3.47463	3.70252	3.67228	3.57905	3.77175	3.62273	3.61623	3.58234	3.57728	3.66277	3.7263	3.60586	4.03715	3.89735	3.7983	3.72412	3.70159	3.81944	3.76502	3.72289	3.62207	3.45236	3.78428	3.72977	3.64743	3.83614
APOBEC3B	3.57869	3.50963	3.65395	3.49305	3.58196	3.57661	3.5294	3.65072	3.51729	3.62476	3.52976	3.6481	3.41044	3.4183	4.24067	3.61685	4.07379	3.51844	3.54187	3.77204	3.80098	3.5901	3.65984	3.47887	3.54849	3.72014	3.61208	3.46694	3.64465	3.55298	3.49459	3.81173	3.62095	3.9309	3.45707	3.65853	3.59771	3.65783	3.6083	3.5489	3.51656	3.75629	3.7675	3.48725	3.81204	3.79953	3.51806	3.55473	3.75477
APOBEC3C	6.65229	7.08869	6.71077	6.71197	7.12761	6.95842	7.08964	7.15891	6.99699	7.05983	7.05824	7.42617	7.23946	7.19595	7.07111	7.3888	7.3082	7.29292	7.21964	6.88734	7.16947	6.97989	7.34127	7.23041	7.2104	6.84679	7.41497	6.73252	7.3667	6.87925	6.94246	7.08224	7.13534	7.06542	7.02959	6.93878	7.02063	7.05962	7.08801	7.12296	7.23093	7.64041	6.83268	7.03431	7.49629	7.44027	7.09197	7.67877	7.05304
APOBEC3F	4.60911	4.66155	4.83268	4.80946	4.77492	4.80428	4.81261	4.78537	4.95761	4.89132	4.7015	4.76341	4.78435	4.91273	4.85122	4.83143	5.05214	5.10123	4.7137	4.96722	4.84101	4.87234	4.92901	4.8356	5.06472	5.01951	4.80632	4.86559	4.74381	4.82283	4.79787	4.91496	4.97354	4.78414	4.95123	4.8553	4.75544	4.89264	4.83333	4.62194	4.88341	4.81282	4.8742	4.89179	4.7358	4.75235	4.78297	4.96963	4.88828
APOBEC3G	5.76164	5.98045	6.00645	5.87904	5.97931	5.83588	5.80437	5.92021	5.91807	6.31482	5.94497	5.92912	5.8755	6.12944	5.92425	6.20595	6.25396	6.15807	5.61983	5.85199	5.95724	6.09814	5.95549	6.10375	5.80628	6.03092	6.06133	5.98299	6.05797	5.81961	6.17091	6.17284	5.76971	6.07299	6.31847	5.95054	5.85112	5.98776	6.03122	6.03237	6.12564	6.18495	5.90476	6.14352	6.37845	6.19829	5.91697	6.14329	6.03417
APOBR	4.511	4.39443	4.38125	4.54829	4.33448	4.53636	4.55667	4.52361	4.52309	4.54854	4.65193	4.84225	4.49863	4.6645	4.66213	4.57562	4.56247	4.89065	4.61772	4.59637	4.66237	4.638	4.49863	4.71129	4.78962	4.38338	4.47916	4.50264	4.66984	4.46862	4.62846	4.62124	4.6583	4.69981	4.4452	4.44065	4.55279	4.5615	4.56639	4.57687	4.59637	4.80776	4.76478	4.57789	4.76343	4.68122	4.6874	4.72523	4.56273
APOC1	6.93629	7.29816	7.11704	7.28305	7.26916	7.10812	7.38808	7.34162	7.53987	7.4049	7.46476	8.20696	7.35784	7.83306	8.28007	7.27106	8.60891	7.01257	7.18309	7.05317	7.37254	7.05769	7.31877	7.25824	7.53624	7.10956	6.997	7.23636	7.52681	7.10288	7.04935	7.16093	7.213	7.22012	7.47804	7.4773	7.45828	7.02128	7.39773	7.35185	7.01695	7.27077	7.20586	7.48395	7.40216	7.29365	7.05536	7.38961	7.60204
APOC3	3.83837	3.91892	3.65688	3.74592	4.00626	3.80428	3.83775	3.86484	3.96365	3.84143	3.87415	3.85449	3.79145	3.77607	3.82089	3.89458	3.78791	3.80333	4.06286	3.95499	3.90477	3.75693	3.7395	3.8477	4.08067	3.69218	4.20175	3.79112	3.78117	3.91395	3.59334	3.92106	3.94693	3.83177	3.83775	3.78184	3.87697	3.87073	3.94908	3.71795	3.74014	4.02633	3.81107	3.90609	3.6794	3.89858	3.89397	3.83749	3.6925
APOC4-APOC2	6.28759	6.39068	6.46035	6.17519	6.36709	6.23633	6.28623	6.42411	6.46448	6.48986	6.29981	6.395	6.44476	6.48006	6.33419	6.5598	6.48719	6.506	6.24049	6.35463	6.38563	6.60052	6.17025	6.34992	6.20416	6.23627	6.45711	6.44209	6.41493	6.18313	6.3293	6.34391	6.14747	6.32788	6.46325	6.40954	6.32122	6.24449	6.41329	6.27853	6.23983	6.56449	6.39422	6.31365	6.33402	6.43694	6.40075	6.5268	6.34296
APOD	10.9984	10.1731	10.9356	10.5967	9.89029	10.9444	10.9984	10.6215	11.3897	11.2142	12.1954	8.53607	9.78553	10.6623	8.75691	10.6401	8.02881	10.6246	8.84348	10.5464	11.1995	9.98814	9.81504	11.0506	10.0119	9.8602	9.38862	10.3267	10.4083	10.2385	10.1334	10.863	10.7442	10.55	10.1731	11.2095	11.6716	9.86236	10.4083	11.5003	11.1349	10.6516	10.6739	11.4698	10.4513	10.7001	10.8069	10.6401	10.7789
APOE	5.6162	5.84084	6.61132	6.87119	6.33983	6.5776	6.80488	6.57046	6.25682	6.53249	6.40945	7.98647	6.05773	6.50653	9.74056	6.42622	10.1123	6.58443	6.68182	6.4384	6.54588	6.49838	6.35757	6.44097	6.50438	6.30538	6.21797	6.64141	6.05417	6.4803	6.23247	6.79694	6.72883	6.67368	6.52639	6.86469	6.73486	6.4064	6.75198	6.71909	6.11379	6.30583	6.4857	7.09395	6.32686	6.47888	6.17585	6.99547	6.81557
APOF	3.49987	3.39084	3.5294	3.47734	3.4563	3.50783	3.44708	3.49344	3.54925	3.48169	3.49459	3.51231	3.63228	3.64256	3.51458	3.75856	3.4167	3.68031	3.51458	3.58898	3.58512	3.62371	3.62439	3.55767	3.6148	3.47734	3.6017	3.47928	3.45994	3.57205	3.73667	3.44667	3.59513	3.48569	3.77108	3.6069	3.58011	3.50543	3.58477	3.50783	3.59771	3.62169	3.65783	3.61036	3.75693	3.63569	3.6265	3.54967	3.64465
APOH	5.62461	5.81437	5.91396	5.71616	5.56917	5.70634	5.67385	5.91253	5.86467	5.54615	5.61621	5.67526	5.59867	5.47663	5.30167	5.97825	5.49955	5.57256	5.6453	5.88013	5.9366	5.77063	5.82812	5.69985	5.81902	5.77045	6.04382	5.70006	5.77556	5.88882	5.72596	5.55374	5.58741	6.03863	5.98868	5.76488	5.60767	5.81035	5.71965	5.70893	5.52865	5.63114	6.00607	5.61142	5.62217	5.55332	5.53545	5.44093	5.49344
APOL1	7.13162	7.36697	7.27793	7.27186	7.37175	7.24757	7.37605	7.33735	7.38316	7.6754	7.40588	7.33351	7.375	7.7534	7.44719	7.66128	7.67173	7.65487	7.00819	7.2194	7.51484	7.66227	7.40616	7.1339	7.39528	7.20531	7.36749	7.40588	7.25157	7.41837	7.43771	7.62654	7.28377	7.55751	7.22113	7.66743	7.22995	7.49629	7.67236	7.53241	7.55604	7.8092	7.53094	7.63329	7.78935	7.82028	7.27162	7.81814	7.65962
APOL2	6.53085	6.52064	6.27908	6.38908	6.60721	6.44953	6.66372	6.67792	6.68037	6.85016	6.51896	6.50677	6.8485	6.9082	6.69199	7.31105	6.86891	6.95789	6.16008	6.67299	6.8646	7.01016	6.88979	6.85706	6.75149	6.64157	6.83544	6.53436	6.70369	6.48529	6.87953	6.84548	6.43835	6.36994	7.03747	7.01647	6.58303	6.7827	6.8821	6.9434	6.93604	6.91834	6.52383	6.83085	7.11789	6.79604	6.68392	7.49513	6.94439
APOL3	7.17577	7.6107	7.57684	7.51367	7.5811	7.6359	7.38001	7.36697	7.25484	7.987	7.37816	7.08495	7.82408	7.65626	7.02935	7.65524	7.31261	7.11369	6.88095	7.43053	7.66934	7.5814	7.50694	7.48927	7.21165	7.47331	7.52776	7.44939	7.39093	7.64073	7.57388	7.50103	7.24782	7.53706	8.02121	7.54984	7.67638	7.50756	7.20992	7.83594	7.70286	7.54984	7.5985	7.59518	7.53124	7.55195	7.52746	7.42101	7.74437
APOL5	6.21374	6.50919	6.17156	6.14763	6.28572	6.11231	6.35266	6.45236	6.39269	6.27605	6.32834	6.16897	6.33138	6.31532	6.08982	6.12957	6.43603	6.41867	6.07931	6.25499	6.10448	6.16976	6.28063	6.27414	6.16384	6.26739	5.83148	6.44188	6.31232	6.17567	6.35524	5.88594	5.97411	6.39843	6.42225	6.16049	6.20138	6.08799	6.48436	6.3404	5.90063	6.21446	6.22125	5.80388	6.1835	6.24008	6.43941	5.85023	6.26246
APOL6	6.46359	6.67728	6.42621	5.98749	6.25323	6.22965	6.19186	6.19532	6.41606	6.53576	6.32986	6.2254	6.19367	6.2554	5.6565	6.31775	6.07464	5.97748	6.56056	5.98922	6.16674	6.12369	5.76968	5.90121	5.93487	5.88654	6.11955	6.2563	6.34327	6.46263	6.15492	6.28343	5.90741	6.43434	5.53766	6.32131	6.32688	5.9406	6.15402	5.95948	6.52449	6.32264	6.66443	6.03221	6.18738	6.14282	6.09151	5.49771	5.9472
APOLD1	8.16375	7.44157	8.61681	7.78795	7.98459	7.47051	7.74218	7.77587	7.33789	7.26063	7.79545	6.77848	7.55781	6.7354	7.18188	6.85148	6.87472	6.91636	7.7774	7.81196	7.21035	7.19981	7.43732	7.26053	7.73249	7.84976	7.17504	7.34117	7.79617	6.96606	7.77463	7.02968	7.57564	8.02288	7.93141	7.78366	7.90276	7.64846	7.73059	7.63316	7.84144	6.8906	7.22802	8.01757	7.55069	7.64067	8.41753	7.80008	7.56269
APOM	5.82623	5.85559	5.86665	5.79939	5.76134	5.91832	5.71545	5.9334	5.92285	5.73668	5.97942	6.03079	5.85098	5.83061	5.75633	5.83943	5.82834	5.97513	6.06336	5.83867	5.82235	5.79746	6.05709	5.81246	5.91825	5.89986	5.86491	5.79322	5.81527	5.88106	5.84398	5.96924	5.75998	6.07504	5.80069	5.95606	5.76465	5.78985	5.8821	5.85712	5.78087	5.81342	6.13707	5.634	5.8546	5.97714	5.84397	5.71282	5.69564
APOO	8.90988	9.004	8.94064	8.69473	8.84238	8.89905	8.45765	9.00738	8.44775	8.9557	8.60011	7.86975	8.8651	8.67973	7.69959	8.78349	7.43053	8.97667	8.7691	9.05549	9.0844	9.10828	8.97191	9.02491	8.62965	9.09887	8.93722	9.00615	9.0016	8.75778	8.91566	9.04147	8.75245	8.72151	8.7449	8.6707	8.432	8.61334	8.65416	8.54962	8.78635	8.53252	8.72941	8.62419	8.744	8.37555	8.76156	8.77808	8.49369
APOOL	6.24733	6.19925	6.26752	6.09713	6.18539	6.23851	6.03317	6.16346	5.95638	6.01969	5.89053	5.74111	6.1627	6.07353	5.67803	5.85902	5.57832	6.12573	6.31105	6.51569	6.38286	6.47294	6.25417	6.41154	6.31241	6.48852	6.26866	6.49758	6.42811	6.13719	6.15024	6.17934	6.13476	6.10323	6.17064	6.02034	5.88425	6.15518	6.16038	6.03561	6.19279	5.71935	6.0268	5.88838	5.81742	5.91892	6.0725	5.93052	5.94638
APP	7.23971	7.60376	7.55886	7.15297	7.66373	7.21721	7.28208	7.04567	7.39306	6.73621	7.22988	7.24273	7.27411	7.08055	7.0627	7.10348	7.30448	7.49371	6.79016	7.07205	7.04487	6.61822	6.67108	6.95489	6.83741	7.85183	6.94404	7.52977	6.69267	7.17395	6.7586	7.0645	7.33692	6.70472	7.13117	7.31112	7.42811	7.18244	6.90164	7.21835	7.0303	6.75955	7.14727	7.17361	7.23202	7.19195	6.7635	6.93111	6.9407
APPBP2	5.14948	5.00932	5.04519	5.0293	5.04101	5.01087	4.99	4.98934	4.95215	4.99594	4.97501	4.96162	5.04396	4.96099	5.03485	4.96807	5.04759	4.95477	4.99986	4.89269	4.95339	4.98031	4.80385	5.09011	4.96103	5.15762	4.9984	5.00645	5.08283	5.06234	4.93568	4.89208	5.027	4.88762	5.05853	4.86121	5.13894	5.05163	4.85222	5.06473	5.04369	4.90767	4.93561	4.95887	4.97635	4.92499	5.09962	5.01765	5.05515
APPL1	6.31495	5.83866	5.92607	5.98116	6.25814	5.95279	6.20564	5.91598	5.60397	5.60099	5.72336	5.14778	5.78048	5.391	5.73589	5.305	5.19908	5.52332	5.67365	6.47323	5.56563	5.98906	5.49955	6.25285	6.16367	6.18462	6.37197	6.34287	6.19001	6.0309	5.7511	5.93412	6.26511	5.80174	5.87084	5.51133	5.76605	6.47962	5.40914	6.04459	5.54535	5.61121	5.75207	6.1865	5.36882	5.18461	6.05872	5.44074	6.00533
APPL2	5.25674	4.90673	5.29766	5.22481	5.21808	5.48995	5.40649	5.18223	5.28556	4.94856	5.1284	4.91707	5.12497	4.91618	5.42618	4.81955	5.44746	5.14626	5.18824	5.22775	5.16569	5.27887	4.99254	5.29367	5.12435	5.28033	4.98677	5.39744	5.24215	5.01786	5.17607	5.38899	5.59907	5.41469	4.78166	5.11206	4.82308	5.18865	5.10605	5.10389	5.15879	4.88122	5.04225	4.93996	4.88147	4.98334	5.24363	5.07672	5.0264
APRT	6.4249	6.53093	6.44765	6.88205	6.55002	6.57042	6.82871	6.71835	6.90285	6.77577	6.81334	7.14567	6.72532	6.86703	7.33593	6.98506	7.57277	7.02711	6.67764	6.84308	6.53067	6.82858	6.78139	6.49202	6.87364	6.7354	6.52928	6.62252	6.5315	6.71491	6.96618	6.99003	6.81377	6.8873	6.53551	7.01011	6.97481	6.80476	6.95245	6.82453	6.78393	6.94227	6.64568	7.01805	6.83195	6.93304	6.83509	7.18977	7.09494
APTX	6.0147	6.07016	6.11011	6.14243	6.01023	6.25889	6.09878	5.9526	6.03314	6.12405	6.07187	6.13349	6.25154	5.97526	6.0279	5.91658	5.83727	5.66618	6.30685	6.13123	6.07464	6.19042	6.36203	6.04813	6.11065	6.05389	5.93206	6.06115	6.19824	6.02733	6.14598	5.91118	5.9959	6.26171	5.37581	5.99348	6.0247	5.97391	5.84242	6.02323	5.94644	5.56917	5.98211	5.79036	5.51153	5.99838	6.13213	5.64915	6.01337
AQP1	9.13088	8.95044	10.0932	9.09199	9.13465	8.92258	8.87497	9.72258	9.30857	9.41728	8.69597	8.9135	8.0321	9.12584	8.83604	8.86058	8.64584	9.01062	8.89979	8.14432	8.45164	8.72341	8.19422	8.38019	8.76203	8.91857	8.3634	8.98391	8.24257	9.19986	9.0418	9.25139	9.03273	8.98356	9.25731	9.12909	8.74032	8.63523	8.82093	8.86967	9.29795	9.09621	8.76989	8.77564	9.2866	8.65414	8.63345	9.06198	8.7458
AQP2	7.32063	7.70091	7.61199	7.2937	7.35174	7.35019	7.26328	7.26055	7.37092	7.40562	7.50279	7.37576	7.39472	7.39041	7.2019	7.41413	7.44719	7.27443	7.43999	7.32221	7.36644	7.35632	7.26377	7.29868	7.22165	7.3883	7.14393	7.37761	7.54984	7.19069	7.44363	7.27339	7.2361	7.37761	7.85646	7.46505	7.30846	7.13811	7.44333	7.34678	7.33044	7.48587	7.46143	7.48898	7.27234	7.42235	7.25655	7.57804	7.31576
AQP3	6.13983	6.18368	5.97269	6.12561	6.09304	5.97619	6.14955	6.54537	6.37685	6.56248	5.98946	6.08985	5.99495	6.28979	5.96457	6.27369	6.44694	6.16264	6.68406	5.99114	6.33395	6.31614	6.22668	6.05681	6.0167	6.11812	6.38246	6.10165	6.3272	6.36545	6.18761	6.53093	6.22679	6.19755	6.37288	6.26508	6.13001	6.12174	6.68634	6.06188	6.54374	6.22684	6.33222	6.17577	6.59844	6.62878	6.19718	6.40847	6.40737
AQP4	3.91766	4.04228	3.95575	3.84539	4.01304	3.90473	3.8995	3.99909	3.89762	3.89095	3.97402	3.92476	3.96403	4.07521	3.90825	3.81681	3.92333	3.89666	4.04168	4.05906	3.95902	3.87982	3.94322	3.93021	3.84321	4.00155	3.92648	4.01601	3.94859	3.88142	3.99476	3.92629	3.96203	3.93511	3.97883	3.90014	3.9274	3.84938	3.96154	3.84534	3.93625	3.92348	3.90495	3.95246	4.00132	3.75789	3.92023	3.97051	3.97291
AQP5	6.69193	6.83016	6.56683	6.75382	6.77955	6.67592	6.772	6.82996	7.005	6.94541	6.76377	7.05597	6.65291	6.75382	6.70186	6.93857	6.72203	7.1292	7.16449	6.73313	6.95866	6.93321	6.86737	6.8581	6.87326	6.61329	6.99961	6.73412	6.9153	6.91157	6.55241	6.99016	6.74933	6.84866	7.11044	6.99436	6.4929	6.66249	6.90797	6.87797	7.0182	6.94604	7.12619	6.94669	7.0723	6.79444	6.79405	7.00186	6.81238
AQP6	6.26746	6.64026	6.19332	6.09762	6.26329	6.36562	6.25074	6.33236	6.40666	6.46202	6.23181	6.31009	6.28794	6.53161	6.15762	6.71668	6.38865	6.33363	6.1965	6.20394	6.28225	6.44568	6.39313	6.24583	6.19616	6.29716	6.43165	6.15225	6.27826	6.22928	6.50927	6.36389	6.13343	6.28745	6.54057	6.50895	6.16969	6.24078	6.5836	6.25608	6.41913	6.50469	6.40602	6.38069	6.43395	6.67351	6.3024	6.4614	6.26715
AQP8	5.51561	5.84911	5.43008	5.52517	5.74795	5.35899	5.60156	5.5598	5.69802	5.61601	5.75438	5.80874	5.67385	5.82135	5.78291	5.76682	5.7283	5.73609	5.66447	5.72976	5.5558	5.61865	5.73208	5.71946	5.65155	5.49551	5.98341	5.45123	5.60964	5.55414	5.90178	5.69	5.62659	5.62461	5.70043	5.90545	5.43387	5.35958	5.61743	5.37088	5.49283	5.67566	5.4826	5.66777	5.84356	5.82909	5.47297	5.6258	5.66717
AQP9	6.19186	6.34916	6.27474	6.13178	5.86409	6.25382	5.88864	6.05853	6.25814	5.73151	6.11511	6.15788	5.88934	6.23538	7.02179	6.16384	7.71365	5.62259	6.53483	5.74856	5.61501	5.89529	5.79258	5.89909	5.7212	5.76236	6.09262	5.91274	5.95948	6.16502	6.20733	6.07824	6.01023	6.27336	5.52112	6.23059	6.18179	5.85174	6.18123	5.54902	6.7178	6.21575	6.37644	5.76044	6.26419	6.04758	5.94412	6.04151	6.05681
AQR	6.0119	6.0619	6.12955	6.18806	6.21176	6.17992	6.00524	6.02741	5.95197	6.06974	6.06702	6.37326	6.08466	6.27709	6.32295	5.90598	6.49961	6.03382	6.11179	6.12471	6.06173	6.07681	6.10653	6.09286	6.30138	6.30301	6.07098	6.03536	5.9688	6.24969	6.04868	6.17519	6.14294	6.11782	6.17798	6.05399	6.06376	5.97794	6.02224	6.07593	6.01197	6.11265	5.98489	6.17506	6.0245	6.23547	6.09752	6.00761	6.16427
AR	5.83971	5.71304	5.58911	5.01309	5.6585	5.08679	5.65677	5.54486	5.64609	5.54759	5.78669	5.10387	5.49809	5.11803	5.10053	5.58832	4.66337	5.90341	6.04547	5.54926	4.98175	5.11699	5.15284	5.17297	5.58569	5.35397	5.08409	5.40521	4.75476	5.35975	4.94872	5.56711	5.56331	4.87758	4.7921	5.13282	5.78766	5.38416	5.50171	5.73064	5.08672	5.25424	5.5188	5.08651	5.49173	5.40047	5.41826	5.47973	5.52478
ARAF	8.2444	8.21673	8.00033	8.14637	8.18149	8.02328	8.17199	8.09986	7.9443	8.19921	8.23643	7.95609	8.10031	7.70955	7.90899	7.95076	7.79043	8.42759	7.90737	7.96003	7.83154	7.72632	7.78328	7.76898	8.20426	7.77868	7.58711	7.87337	7.79326	8.09329	8.23171	8.28517	8.07854	8.24287	7.69769	8.10176	8.0275	7.99278	8.15593	8.05448	8.06598	8.43687	8.22542	8.09378	8.1835	8.12699	8.13217	7.84079	8.20526
ARAP1	6.80346	6.89324	6.7708	6.70354	6.84038	6.66666	6.97842	6.69569	6.8261	7.14748	7.12567	7.10546	6.94865	7.22648	6.90054	7.39426	7.45419	7.05342	6.13704	6.78193	6.79584	6.87525	6.89661	6.81495	6.95956	6.72893	6.90804	6.63464	6.80633	6.75973	6.99211	6.94274	6.65795	7.07127	7.24937	6.99047	6.85367	6.98582	7.0668	6.89931	6.99453	7.17246	6.75818	6.98648	6.93996	7.06068	7.03308	7.20307	7.23158
ARAP2	4.27821	4.31483	4.55691	4.381	4.31291	4.55252	4.05694	4.13605	4.36491	4.21644	4.3438	4.0197	4.08183	4.05242	4.10959	4.16314	4.59325	4.21925	3.85659	4.22589	4.04985	4.21177	3.88643	4.24443	4.10323	4.27848	4.06629	4.06749	4.64947	4.16933	4.29402	4.66544	4.07465	4.42884	4.0351	4.34517	4.36739	4.39008	4.0981	4.01819	4.15251	4.19638	4.43015	4.28243	4.33185	4.43188	4.23142	4.35562	4.12416
ARAP3	7.07047	7.25032	7.50339	7.17674	7.0947	7.36072	7.13738	7.38957	7.0182	7.09703	6.86568	7.0843	7.17338	7.06771	6.98099	6.87945	6.76788	7.02359	6.54548	7.14731	6.98121	7.20992	6.93967	6.81731	7.06565	7.29868	6.80037	7.00903	7.06302	7.32994	7.45568	7.22336	7.20215	7.42125	6.8579	7.20507	7.29477	7.19379	7.30846	7.31523	7.48814	7.30565	7.12691	7.25679	7.38316	7.12319	7.25032	7.12946	7.23946
ARC	5.46791	5.43567	5.42411	5.45444	5.28786	5.38614	5.239	5.57785	5.54065	5.55435	5.43873	5.28556	5.37088	5.11341	5.09713	5.43244	5.47139	5.23516	5.17912	5.5293	5.44873	5.27128	5.47885	5.25546	5.44014	5.25086	5.49384	5.28849	5.51582	5.25738	5.27211	5.33966	5.40216	5.40914	5.94664	5.43567	5.39443	5.45529	5.48382	5.21601	5.45364	5.59886	5.59248	5.45935	5.32875	5.19338	5.23693	5.75672	5.05672
ARCN1	8.00204	7.68447	8.09843	8.04352	7.69497	8.02706	8.02121	7.94144	8.14017	7.84907	7.96487	8.15789	8.00117	7.41998	8.15593	7.71228	8.04219	7.7783	8.29382	8.20726	8.0161	8.05368	8.06379	8.10989	8.06689	8.09986	8.10358	7.99996	8.1997	7.78823	8.22542	7.98989	8.19822	7.77293	7.68613	7.89803	7.9022	8.12699	7.82408	8.01206	7.96003	7.22838	8.07374	7.86472	7.56136	7.44692	8.19158	7.80377	7.99109
AREG	3.61179	3.41753	3.80332	3.52875	3.43534	3.4893	3.45325	3.51727	3.5043	3.36728	3.75528	3.42608	3.47276	3.3795	3.61884	3.42638	3.44326	3.4133	3.83226	3.47837	3.4358	3.44158	3.44046	3.4049	3.66326	3.3998	3.4824	3.4031	3.46538	3.48261	3.60526	3.63925	3.50563	3.8536	3.42655	3.40599	3.56941	3.51294	3.59766	3.45453	3.60099	3.56826	3.62388	3.68622	3.40059	3.51553	3.73482	3.70957	3.47128
AREL1	6.06248	5.89736	5.715	6.27474	6.05872	5.90891	5.75906	5.66242	5.67312	5.90042	6.03774	6.26664	5.55536	5.52826	6.17262	5.79743	6.32853	6.09653	6.29711	6.52813	6.2816	6.0739	6.16291	6.3703	6.26473	6.28044	6.19309	6.15916	6.07408	6.03516	6.09388	6.03774	6.19495	6.15676	5.48951	5.59047	6.08101	6.30085	5.78067	6.00248	5.97487	5.60944	5.76605	6.05565	5.63732	5.47902	6.24816	5.95002	6.08398
ARF3	8.06407	8.32962	8.11243	8.08365	7.95408	8.03021	8.04899	7.89972	8.28355	8.28382	8.05931	8.17516	7.97339	8.01548	8.05969	7.87257	8.42307	7.99748	7.91376	7.88496	7.82046	7.88498	7.67571	7.70215	7.7299	7.75864	7.92077	7.95718	7.82395	8.09411	8.18354	7.98694	7.86268	8.16368	8.09076	7.95128	8.12223	7.94284	8.14255	7.86854	8.03499	7.94199	8.21519	7.92468	7.95153	7.81569	8.08169	8.01706	8.02646
ARF4	8.29857	8.06343	8.51712	8.79415	8.12931	8.21393	8.40731	8.18948	7.96321	8.30115	8.22484	8.84132	7.94178	7.74635	9.31873	7.28124	8.84954	7.87958	8.27312	8.23947	8.10773	7.91101	7.92207	8.2084	7.7296	8.18064	8.05504	8.23423	8.22585	7.9695	8.20201	7.99964	8.3759	8.04756	7.77768	8.05486	8.18245	8.39664	8.03816	7.93592	7.89744	7.4431	8.03176	8.16158	7.34591	7.67713	8.16525	7.91201	7.85597
ARF5	7.96248	7.95076	7.83594	8.1574	8.1526	7.99369	8.06731	7.98661	8.26398	8.09243	8.09471	8.37843	8.11542	7.97426	8.51058	8.29006	8.36125	8.33088	8.22909	7.65231	7.50756	7.66097	7.88723	7.58443	7.98412	7.54142	7.79755	7.72128	7.15298	8.33497	7.77367	8.10078	8.10947	8.02121	7.83895	8.19574	8.10176	7.97547	8.30655	7.98741	8.12136	8.35717	8.11995	8.025	8.02925	8.23851	8.02121	8.17591	8.07184
ARF6	6.39054	6.19911	6.23137	6.22074	6.32126	6.18279	6.38738	6.3071	6.29839	6.22335	6.25993	6.51499	6.21683	6.32099	6.63232	6.48369	6.9526	6.30188	6.53727	6.19414	6.33621	6.19504	6.08964	6.26025	6.22856	6.18731	6.50879	6.2743	6.31578	6.31362	6.16908	6.1105	6.34471	6.19903	6.16971	6.13311	6.34528	6.26583	6.12694	6.14728	6.22548	6.18888	6.31968	6.11574	6.17873	6.03422	6.26162	5.96461	6.20304
ARFGAP1	6.12848	6.24231	5.96096	6.41229	6.31793	6.30145	6.37068	6.47493	6.47436	6.44433	6.66932	6.63337	6.61174	6.78706	6.79112	6.82291	6.93063	6.71277	6.07859	6.52484	6.51991	6.71674	6.59317	6.20957	6.53162	6.49151	6.25021	6.3942	6.09964	6.33874	6.70586	6.34384	6.3729	6.59162	6.47636	6.65774	6.45554	6.29824	6.57588	6.36349	6.27531	6.41285	6.35359	6.52012	6.54043	6.60848	6.34707	6.84617	6.70126
ARFGAP2	7.62263	7.43053	7.2361	7.68545	7.68714	7.72701	7.6085	7.9164	7.86318	7.72094	7.94107	7.9109	8.07048	7.59396	7.8449	7.52746	7.76123	7.8237	7.85493	7.79755	7.78683	7.91679	8.09378	7.88916	8.48692	7.74571	7.59335	7.65557	7.32403	7.90064	8.12321	7.66387	7.95076	8.16564	7.61625	7.52123	8.02881	7.74607	7.39497	7.83816	7.56474	7.91483	7.81741	7.82444	7.85721	7.75127	8.06206	7.89691	7.84529
ARFGAP3	5.73743	5.30621	5.72498	5.86198	5.58884	5.80916	5.61702	5.54251	5.63946	5.38333	5.64613	5.74269	5.58594	5.4229	6.1383	4.90763	5.97924	5.33085	5.80894	5.6437	5.5681	5.53365	5.64165	5.49631	5.56663	5.89929	5.6252	5.51402	5.50126	5.45976	5.59547	5.51461	5.66982	5.43507	5.54575	5.42432	5.81847	6.00228	5.61203	5.63386	5.28283	5.11892	5.48442	5.62501	5.2252	5.22499	5.51301	5.14692	5.43179
ARFGEF1	6.44795	6.35815	6.42567	6.40434	6.46065	6.44107	6.42264	6.419	6.25368	6.42725	6.33139	6.41309	6.33099	6.3482	6.42322	6.24794	6.22935	6.17376	6.56902	6.53973	6.31044	6.49563	6.35183	6.6513	6.42059	6.65772	6.48292	6.42641	6.56255	6.50493	6.53134	6.42467	6.47627	6.49983	6.28162	6.2103	6.15625	6.30583	6.14868	6.23592	6.26227	6.14299	6.24374	6.27183	6.21269	6.03396	6.28042	6.19706	6.19661
ARFGEF2	5.91338	5.8111	5.89061	5.82756	5.9372	5.86256	5.88332	5.8459	5.80013	5.6846	5.68465	5.63551	5.69889	5.79901	5.84875	5.57828	5.73832	5.76557	6.23674	5.90853	5.94682	5.91211	5.96226	5.99381	5.87812	6.02923	6.05953	6.07513	6.11056	5.74429	5.68499	5.75967	5.91554	5.72652	5.89366	5.64619	5.73685	5.80518	5.64121	5.80823	5.6767	5.54236	5.67423	5.66264	5.65989	5.57726	5.7348	5.71845	5.67011
ARFIP1	5.19161	4.93405	5.22174	5.46083	5.1285	5.38046	5.08302	5.12545	5.14302	4.88715	5.06477	5.21664	5.03047	5.39436	5.38614	5.01467	5.2023	4.96668	5.3083	5.29459	5.23023	5.1152	5.09354	5.24764	5.04148	5.34006	5.30915	5.22616	5.34842	5.0652	4.90219	5.15291	5.38362	5.18939	5.16941	5.07483	5.12642	5.20228	5.01182	5.21051	5.08026	4.91711	5.08451	5.09036	5.00495	4.96849	4.93122	4.86123	5.03176
ARFIP2	7.8133	7.58651	7.80561	7.82104	7.69306	7.69667	7.78184	7.80078	7.7972	7.71193	7.71527	7.93916	7.63394	7.6153	7.99278	7.45295	7.62719	7.65327	7.81709	7.71298	7.74271	7.79326	7.48075	7.63558	7.77008	7.56411	7.58443	7.61498	7.62781	7.76019	7.70227	7.84833	7.72561	7.84376	7.40348	7.68648	7.69924	7.64462	7.76685	7.6066	7.64007	7.8015	7.99793	7.59766	7.86356	7.75982	7.57925	7.64133	7.63497
ARFRP1	7.09594	7.09504	7.05592	6.82201	6.98794	6.93989	7.02293	7.14973	6.96174	7.05374	7.03829	6.9257	7.04434	7.15017	6.8916	7.65717	6.71654	7.42006	6.93185	6.91866	6.77332	7.13127	7.08067	6.68503	6.83886	6.75299	6.72164	6.97857	6.8196	6.88222	6.90549	7.14947	6.99863	6.73169	7.27114	7.03141	6.8015	6.8429	7.15873	6.84428	7.23886	7.24014	6.9316	7.04668	7.31049	7.20377	6.84891	7.26309	6.90287
ARG1	4.43859	4.05932	4.28856	4.276	4.25095	4.24472	4.32809	4.49863	4.46964	4.4419	4.41283	4.06166	4.14759	4.24779	3.99669	4.50995	4.13082	4.08327	4.2331	4.27149	4.19977	4.14007	4.15389	4.15079	4.55859	4.40196	4.39868	4.30667	4.23115	4.27069	4.22943	4.35199	4.42336	4.72402	4.3406	4.45619	4.2587	4.3094	4.45592	4.18769	4.41903	4.40865	4.42386	4.14299	4.67348	4.25485	4.80521	4.45129	4.0643
ARG2	5.26365	5.20433	5.21941	5.10436	5.27313	5.17462	5.17287	5.13912	5.28456	5.2211	5.36428	5.38581	5.24407	5.18994	5.19823	5.31793	5.37555	5.22718	7.79497	5.16588	5.26012	5.16286	5.25086	5.42104	5.18949	5.1089	5.33862	5.20968	5.44114	5.33571	5.32804	5.391	5.13677	5.18945	5.2161	5.30054	5.73614	5.14742	5.27712	5.02094	5.38949	5.339	5.38047	5.22073	5.23641	5.15042	5.09231	5.25476	5.20861
ARGLU1	6.81502	7.35472	7.73815	7.38001	7.60754	7.46556	7.46001	7.00773	7.2912	7.1019	7.20531	6.95842	7.50724	7.19945	7.66485	6.91869	7.55692	6.57225	6.93878	7.39445	7.31806	7.11137	7.40132	6.49946	7.29019	7.53706	6.42984	7.09746	6.86064	7.60225	7.33097	6.99655	7.74771	7.28453	7.08917	7.00005	7.36366	7.38529	6.97817	7.61006	7.10324	6.74503	6.71514	7.31029	6.47982	6.85579	7.22968	6.7536	7.23293
ARHGAP1	7.31855	7.30824	7.18877	7.26117	7.38305	7.36629	7.32664	7.39104	7.34362	7.32986	7.16789	7.46757	7.11611	7.37282	7.36311	7.64228	7.08347	7.63745	7.23518	7.32845	7.23045	7.17013	7.19881	7.08302	6.98172	7.19711	7.35326	7.32381	7.33053	7.14794	7.51078	7.22218	7.42508	7.2524	7.16876	7.4285	7.07289	7.24321	7.46263	7.15774	7.14934	7.45504	7.13487	7.11107	7.22937	7.42874	7.15796	7.16497	7.25415
ARHGAP10	7.01279	6.65559	6.82313	6.81045	6.74952	6.82333	6.86105	7.03109	6.77357	6.69099	6.87173	6.99852	6.8954	6.57992	6.72748	6.78196	6.4823	6.90753	7.22113	7.20386	7.11811	7.13578	7.49898	7.06254	7.24483	7.23117	7.04547	6.84656	6.94246	6.77013	6.89218	6.89624	7.169	7.05166	6.72183	6.86461	6.80837	7.21209	7.10212	7.10438	6.83896	6.71716	6.94522	7.12483	7.03769	7.35043	7.14325	7.00948	6.89603
ARHGAP11A	3.53858	3.40398	3.32079	3.45468	3.4258	3.39888	3.46967	3.38028	3.43975	3.41629	3.38648	3.66248	3.45549	3.55549	3.40826	3.36078	3.42294	3.46495	3.48607	3.53714	3.49839	3.38995	3.42738	3.6031	3.56558	3.55078	3.47463	3.42941	3.51309	3.45027	3.32128	3.39257	3.56778	3.44535	3.3662	3.56345	3.47928	3.50855	3.52681	3.44787	3.41711	3.50963	3.52905	3.46495	3.71917	3.59044	3.6504	3.29344	3.5272
ARHGAP12	5.65019	5.49489	5.36039	5.66242	5.66486	5.90141	5.47704	4.79612	4.91395	5.334	5.13383	4.88475	5.09669	5.48237	5.4061	5.09491	4.67374	5.14237	5.73569	5.703	5.32833	5.70084	5.38878	5.70612	5.38919	5.50445	5.88013	5.65356	5.5681	5.72261	5.03983	5.35527	5.53407	5.4231	4.97397	5.29141	4.95213	5.39663	5.01097	5.35627	5.09624	4.9037	5.61783	5.17084	5.15083	4.74489	5.48237	5.33987	5.31373
ARHGAP17	8.01694	8.32192	8.02706	8.10586	8.1627	8.04975	7.89575	7.94033	8.03693	8.4735	8.13445	8.21826	8.06873	8.30387	8.12225	8.04447	8.37264	8.00243	7.75093	8.24602	8.57531	8.25504	8.50251	8.37902	8.09284	8.46483	8.32585	8.19372	8.49495	8.17398	8.52466	8.25768	8.14964	8.21431	8.2148	8.0871	8.1825	8.35421	8.20577	8.0528	8.03988	8.25657	8.00873	8.27055	8.01569	8.0502	8.10271	8.25245	8.34448
ARHGAP19	4.95821	5.12462	5.07884	5.14003	5.03981	5.12255	5.11147	5.14247	5.09305	5.05715	5.18244	5.06196	5.10573	5.07211	5.25872	4.94898	5.19844	5.10341	5.25157	5.11516	5.20586	5.16683	5.09085	5.07369	5.15042	4.94083	5.1692	4.89466	5.22307	5.19185	5.07811	5.1856	5.14004	5.28533	4.99347	5.00331	5.11965	5.03678	5.01638	5.09085	5.06495	5.23207	5.02782	5.21951	5.01414	5.14607	5.2766	4.87468	5.21869
ARHGAP22	4.98809	4.62706	4.82672	5.09074	4.85216	4.84854	5.03252	4.99972	4.92649	4.6902	5.08472	4.91055	4.62196	5.26975	5.09735	5.16806	5.19551	5.54902	4.48678	4.89782	5.29888	5.59547	5.03835	4.98873	5.0905	5.05847	5.28849	4.701	5.18311	4.93148	5.19551	5.11915	4.94384	5.00875	5.58594	5.32545	4.94453	4.9695	5.32022	5.09669	5.19234	5.29222	5.23496	5.31184	5.26721	4.86045	4.97707	5.53627	5.4032
ARHGAP24	5.53803	5.51423	5.71888	5.46059	5.49138	5.57661	5.39744	5.66428	5.44464	5.38614	5.53886	5.52131	5.45711	5.44588	5.36843	5.65356	5.14757	5.63946	5.5917	5.43608	5.75167	5.71596	5.86949	5.78953	5.61379	5.64613	5.53725	5.56601	5.99012	5.48504	5.44115	5.55782	5.4718	5.51582	5.38127	5.63848	5.61579	5.65948	5.31001	5.56994	5.39602	5.49344	5.79147	5.7134	5.55698	5.45284	5.71238	5.55069	5.56306
ARHGAP25	6.34479	6.89817	6.50853	6.5225	6.53433	6.80368	6.58489	6.51366	6.86602	6.92718	6.69004	6.84026	6.6438	6.92379	6.96557	6.94389	7.83009	6.68614	6.01883	6.66368	6.5799	6.67586	6.56779	6.38879	6.47709	6.7162	6.74326	6.71374	6.67175	6.80361	6.65807	6.56733	6.43236	6.61105	7.03046	6.80408	6.57081	6.66078	6.71474	6.70243	6.75565	7.05865	6.75032	6.73288	7.05361	6.90484	6.66833	6.55246	6.97398
ARHGAP26	4.75604	4.75258	4.69046	4.62979	4.77481	4.75535	4.7715	4.95047	4.90917	4.71097	4.85285	4.77355	4.81585	4.84288	4.77033	4.83928	4.87761	4.75106	5.02986	4.90477	4.82026	4.81993	4.88197	4.82648	4.80746	4.91875	4.71528	4.83583	4.82005	4.79492	4.69397	4.78989	4.89628	4.87034	4.85254	4.82605	4.68707	4.75089	4.82004	4.88147	4.77114	4.79725	4.61229	4.85903	4.70446	4.78341	4.82466	5.11803	4.92131
ARHGAP28	4.71779	4.84552	4.96468	4.70148	4.78971	4.85283	4.64588	4.73206	4.81332	4.94722	4.74725	4.72723	4.93834	4.98956	4.50533	4.71465	4.63006	4.80156	4.60981	4.71073	4.69153	4.65702	4.75201	4.76859	4.59493	4.63462	4.87549	4.81538	4.72898	4.7032	4.78645	4.9542	4.6283	4.90024	4.86192	4.79343	4.79352	4.63195	5.09712	4.68244	4.78198	4.76117	4.71872	4.76496	4.82161	4.78173	4.8354	4.87671	4.65515
ARHGAP29	8.07184	7.96684	8.30933	7.94144	8.03859	8.35367	7.89228	7.82886	7.5163	7.91244	7.46172	7.49805	7.87751	7.82257	8.02041	8.2375	7.70355	7.63529	7.31128	7.77402	8.1997	8.07854	7.87232	7.91131	7.62392	8.0848	8.20825	8.44573	8.21032	8.65339	7.7566	7.82886	7.7972	8.24972	7.87865	7.73635	8.0145	7.98781	7.82028	8.06465	7.96211	7.99278	8.08074	8.07767	7.85051	7.62488	7.77293	7.67807	8.12929
ARHGAP32	5.35003	5.55022	5.61629	5.37031	5.33909	5.32696	5.35578	5.58536	5.49789	5.347	5.48265	5.45145	5.34761	5.43029	5.24442	5.31567	5.29703	5.47671	5.41327	5.30737	5.41435	5.45898	5.36339	5.49247	5.39955	5.32627	5.61599	5.44463	5.46863	5.41855	5.42982	5.37493	5.2523	5.3902	5.79635	5.38	5.55007	5.4257	5.51254	5.34965	5.44657	5.67127	5.47348	5.50805	5.50986	5.58032	5.46288	5.48872	5.54373
ARHGAP33	7.29625	7.48407	7.25385	7.11728	7.31899	7.22202	7.21108	7.32149	7.48886	7.65909	7.36741	7.37184	7.40558	7.67377	7.04269	7.52125	7.42114	7.54146	7.1914	7.15175	7.29993	7.2802	7.41639	7.30552	7.22485	7.07473	7.47936	7.26973	7.35624	7.23822	7.4109	7.12307	7.12116	7.20257	8.08131	7.42691	7.11847	7.07677	7.57293	7.08873	7.43466	7.6486	7.3045	7.28943	7.50151	7.65287	7.30757	7.93074	7.31023
ARHGAP35	6.45278	6.41549	6.22514	6.36489	6.35481	6.31213	6.28287	6.15398	6.28849	6.33222	6.27452	5.94307	6.26814	6.23679	6.03822	6.33066	5.84298	6.57704	6.02327	6.19774	5.90454	6.03208	6.00757	6.01221	6.11162	6.02846	6.2501	6.12396	5.89657	6.11058	6.14376	6.25493	6.53141	6.12927	6.13567	6.17784	6.10285	6.20387	6.3083	6.06085	6.28655	6.168	6.13685	6.14711	6.20428	6.17301	6.19406	6.2912	6.21719
ARHGAP4	5.90855	6.00043	5.96493	6.07785	6.0309	6.029	6.14859	6.0838	6.16367	5.97601	6.04537	6.16993	6.17585	6.26702	6.39457	6.04648	6.78358	6.29449	5.76137	6.09554	6.18108	5.93755	6.26625	5.82909	6.07695	5.95279	5.76332	6.11694	5.98376	6.14302	6.08617	6.26814	5.97025	6.14051	6.25285	5.98675	6.07657	6.11344	6.06115	5.98359	6.19206	6.09861	5.81324	6.35864	6.30027	6.00699	6.01155	6.4036	6.35341
ARHGAP44	5.73788	5.52923	5.60409	5.59961	5.74076	5.64039	5.58446	5.71742	5.75031	5.94417	5.6605	5.91059	5.81911	5.87971	5.63103	5.82415	5.67662	5.71272	5.49473	5.79302	5.72567	5.95189	5.94448	5.92494	5.68742	5.90854	6.07886	5.83629	5.88521	5.67017	5.83343	5.71131	5.67369	5.78603	5.88062	5.71016	5.69343	5.87732	5.83192	5.89352	5.69216	5.73589	5.79999	5.78172	5.63362	5.8929	5.719	6.14218	5.9703
ARHGAP45	5.5402	5.82769	5.73399	5.92711	5.76915	5.87234	5.73023	5.76782	6.09394	5.67837	5.86864	6.04068	5.79272	5.96162	5.91681	6.35712	6.29854	5.912	5.69087	5.8261	6.06576	5.98582	6.1227	5.81833	5.79277	5.8713	6.0033	5.80486	5.99955	5.90862	6.1725	5.94105	5.72005	5.87576	6.00153	5.9975	5.91181	5.97286	6.24229	6.17476	6.07719	6.11058	5.78793	5.89354	6.19238	6.1336	5.95286	6.00052	6.05731
ARHGAP5	6.81731	6.53829	7.32036	6.76893	6.68502	6.91357	6.68779	6.29694	6.26943	6.41642	6.02733	6.50098	6.50667	6.01675	6.31421	6.075	5.79106	6.44336	6.78317	7.17651	6.79977	6.77035	6.76398	7.05257	6.82831	6.91658	6.97944	6.89981	7.26206	6.81065	6.75487	6.4516	6.85142	6.76668	6.25077	6.39764	6.65639	6.77707	6.45122	6.39628	6.68207	5.97487	6.57049	6.44893	6.17662	6.25041	6.75321	6.46245	6.49348
ARHGAP6	4.25556	4.19257	4.25727	4.46698	4.31717	4.26819	4.28421	4.24006	4.25909	4.19218	4.27339	4.48359	4.26916	4.10802	4.43408	4.30305	4.27608	4.24869	4.24836	4.36427	4.21582	4.24673	4.3656	4.36875	4.15334	4.23347	4.41791	4.26184	4.31977	4.23552	4.33884	4.35848	4.29725	4.15163	4.23167	4.31334	4.29685	4.41512	4.2226	4.36444	4.34375	4.47064	4.45902	4.1641	4.29309	4.27209	4.37693	3.92325	4.18271
ARHGDIA	6.73822	6.74749	6.73715	6.82892	6.50134	6.42056	6.71317	6.36218	6.80974	6.67514	6.33772	6.39051	6.45624	6.61036	6.81409	6.44533	7.09946	6.70343	6.18487	6.17657	6.07457	6.16287	6.2288	6.05816	6.14043	6.12297	5.96591	6.40111	5.92669	6.46648	6.37314	6.64596	6.76816	6.38538	6.47922	6.85914	6.66361	6.39669	6.6268	6.37729	6.45071	6.55089	6.48427	6.29328	6.23627	6.63043	6.43991	6.47118	6.66838
ARHGDIB	8.52466	8.64728	8.99787	9.35294	8.77362	9.01761	9.13575	8.52537	9.38522	8.90883	9.01887	9.42219	8.82735	8.90206	9.89264	8.57302	10.5361	8.42303	8.2556	8.49495	8.73876	8.47627	8.14017	8.38139	8.25928	8.56334	8.47418	8.85265	8.59697	8.99209	8.64876	8.93949	8.94182	9.15258	9.10572	9.26955	9.27582	9.05805	8.39491	9.1165	8.95095	9.26654	9.04553	8.97548	8.98853	8.89263	8.96864	8.68303	9.12878
ARHGDIG	5.44115	5.22818	4.9555	5.33881	5.08183	5.1603	5.2068	5.42638	5.26638	5.50037	5.50445	5.39912	5.2449	5.11444	5.26192	5.10673	5.13427	5.59385	5.15458	5.6451	5.4951	5.50706	5.45529	5.12477	5.17062	5.18888	5.14647	5.1625	5.22165	5.4718	5.61763	5.59789	5.59008	5.17084	5.47807	5.50526	5.0273	5.25842	5.55698	5.34592	5.51301	5.44115	5.26659	5.64978	5.56874	5.57256	5.25738	5.02481	5.50627
ARHGEF10	5.55214	5.47964	5.56829	5.71751	5.53644	5.63272	5.49464	5.37643	5.3405	5.57483	5.54833	5.6813	5.47226	5.72924	5.60841	5.43883	5.31484	5.50408	5.4451	5.7053	5.6653	5.71982	5.58494	5.68908	5.6318	5.57803	5.48222	5.564	5.71607	5.63761	5.63353	5.52953	5.45841	5.74384	5.53646	5.44011	5.4496	5.47994	5.49095	5.53461	5.45012	5.38748	5.61544	5.63127	5.47885	5.5103	5.643	5.65342	5.64784
ARHGEF10L	7.08849	6.62509	7.03477	7.32745	7.36179	7.33201	7.19306	7.19235	7.11068	6.97595	7.19402	7.05802	7.34391	7.01348	7.20602	7.06607	7.39012	7.39119	7.15628	7.24953	7.42235	7.39041	7.6236	7.53469	7.56829	7.43413	7.48383	7.12761	7.51425	7.36529	7.34445	7.31207	7.01842	7.23732	6.83745	7.20042	7.14139	7.37118	7.45568	7.23826	7.15414	7.25927	7.12669	7.20822	7.29218	7.0929	7.38051	7.33972	7.39316
ARHGEF11	6.40367	6.38043	6.33022	6.25375	6.35957	6.3185	6.50626	6.37323	6.34873	6.42027	6.35896	6.37625	6.2494	6.22738	6.58303	6.34178	6.58425	6.52783	6.18863	6.16232	6.3184	6.33842	6.1244	6.22901	6.5004	6.25435	6.32934	6.29587	6.1266	6.32474	6.40728	6.50302	6.46886	6.44568	6.01478	6.32823	6.3362	6.31266	6.25153	6.41628	6.35017	6.50871	6.21475	6.32419	6.26419	6.27156	6.3804	6.04477	6.45362
ARHGEF12	5.9136	5.8393	5.83816	5.81838	5.83611	5.79028	5.85078	5.72355	5.71578	5.69431	5.90762	5.68942	5.9131	5.6711	5.61773	5.74174	5.63915	5.75717	5.76735	5.84224	5.73323	5.67355	5.77619	5.92988	5.97565	5.75816	6.05647	5.79092	6.00138	5.80863	5.88461	5.69484	5.84925	5.795	5.9193	5.69086	5.9064	5.79212	5.76866	5.89749	5.73149	5.69249	5.74027	5.84638	5.62858	5.7314	5.88377	5.73133	5.73598
ARHGEF15	6.63714	6.83936	6.84443	6.72987	6.75488	6.63206	6.61161	6.61054	6.72862	7.06512	6.63373	6.54472	6.87849	6.8368	6.42866	7.01327	6.47334	6.92712	6.26939	6.76164	6.69582	6.73226	6.81675	6.7025	6.80566	6.65776	6.80693	6.78595	6.73414	6.97707	6.75979	7.05491	6.81351	6.7219	6.57404	6.87826	6.76372	6.67097	6.86417	6.86776	7.00425	7.14829	7.02945	7.08701	7.09785	6.88212	6.70267	7.12576	6.96184
ARHGEF16	6.70105	7.25512	6.70901	6.68067	6.78175	6.6102	6.98646	7.16636	7.11607	7.14753	7.0723	7.09518	7.01392	7.3201	6.84065	7.53209	7.10025	7.12344	6.90413	6.87648	7.05756	7.03769	7.23682	7.08406	7.20753	6.84228	7.20652	6.99417	7.05442	6.94415	7.00948	7.17843	6.89939	7.17887	7.34994	6.94113	6.86356	6.88567	7.28351	7.04297	7.24124	7.26943	6.87883	7.01572	7.37551	7.23243	7.00227	7.29527	6.91932
ARHGEF17	7.87677	8.09284	7.88201	8.08846	8.02121	8.01369	8.03234	7.85387	8.08074	8.22595	7.87903	8.24494	8.06598	7.99872	8.01694	8.17398	8.00458	8.46157	7.74334	7.74471	8.11681	8.154	8.18548	8.10851	8.05803	7.89422	7.64195	7.77939	7.81407	8.08757	8.27437	8.22024	7.95682	8.09986	7.98034	8.13123	7.80377	7.93598	8.14912	8.05621	8.18649	8.18046	8.1431	8.18299	8.09612	8.04267	8.18299	8.41481	8.23331
ARHGEF18	6.62745	6.42602	6.35378	6.83814	6.6726	6.72609	6.70263	6.36577	6.82441	6.3796	6.56846	7.16947	6.53521	6.37791	7.26232	6.35938	7.51021	6.20526	6.7224	6.65794	6.81731	6.74827	6.686	6.62271	6.81422	6.51802	6.70782	6.56945	6.74687	7.03109	6.92785	6.42523	6.6436	6.84994	6.36462	6.67417	6.84249	6.98465	6.38597	6.80837	6.62056	6.72546	6.62509	6.7088	6.32373	6.68086	6.80244	6.31155	6.95819
ARHGEF2	7.98545	8.14934	7.72363	7.74693	7.89199	7.94958	7.81259	7.72271	7.90398	8.14969	7.95892	8.00951	7.9258	7.86625	7.89846	8.41517	8.20029	8.17873	7.80566	7.57138	7.74473	7.94633	7.68402	7.81069	7.70585	7.73897	7.86489	7.77883	7.96967	8.00667	7.82316	7.94768	7.64361	7.94256	8.26962	7.94297	7.80154	7.73097	8.08581	7.81211	8.14786	8.33262	8.10876	7.82201	7.96095	7.94842	7.80372	7.68057	8.08189
ARHGEF26	3.69892	3.66546	3.74014	3.76691	3.60099	3.68548	3.75225	3.75286	3.98519	3.84302	3.73098	3.7195	3.66018	3.86574	3.62581	3.59836	3.67778	3.70419	3.58619	3.54443	3.5009	3.74942	3.6384	3.57169	3.72602	3.55363	3.67808	3.63191	3.71376	3.56629	3.85688	3.76306	3.71192	3.80826	3.8474	3.63191	3.73098	3.65204	3.66801	3.66377	3.63664	3.67463	4.01849	3.69757	3.65853	3.75505	3.61373	3.48132	3.7576
ARHGEF28	6.55937	6.75139	6.74483	6.65734	6.5021	6.49829	6.64009	6.58068	6.71838	6.72183	6.63924	6.8846	6.75545	6.56449	6.42853	6.65639	6.51285	6.46397	6.83917	6.44279	6.49211	6.53107	6.32131	6.47546	6.62845	6.45591	6.56015	6.6235	6.73513	6.72925	6.7605	6.62568	6.50919	6.74563	6.49171	6.59789	6.5542	6.41009	6.6554	6.50486	6.62608	6.81441	6.73473	6.48212	6.7214	6.86549	6.29319	6.28799	6.45591
ARHGEF3	5.97748	6.01802	6.16993	6.03221	5.95742	6.26924	5.73901	5.71616	5.71577	6.15621	5.88013	5.77164	6.43323	6.04302	6.15621	5.42782	5.98304	6.02024	5.68446	6.48475	6.4929	6.18426	6.36276	6.14562	6.12405	6.06324	6.29111	6.08209	6.09554	6.42261	5.95931	6.13521	5.64107	6.16799	5.91561	5.81865	6.10764	6.37126	6.04702	6.00043	6.03903	6.29643	6.03942	6.32038	6.28667	5.37753	6.10186	5.86118	6.37644
ARHGEF38	6.64459	7.02623	6.82873	6.75545	6.85621	6.84994	6.65211	6.93625	6.99103	6.93603	7.00612	6.94393	6.87859	6.80121	6.56988	7.09957	6.86356	6.67906	7.17982	6.7086	6.824	6.79998	6.80694	6.71077	6.71982	6.78275	6.84929	6.97115	6.92807	6.97859	7.05938	6.80162	6.77729	6.95191	6.47098	6.81999	6.81897	6.4948	6.9662	6.70487	6.88944	7.03658	7.3277	6.63317	7.06369	6.87035	6.67031	6.68086	6.6712
ARHGEF4	5.52497	5.31937	5.2252	5.21233	5.19928	5.1295	5.30959	5.29826	5.1065	4.99701	5.19592	5.36145	5.23215	5.14583	5.36638	5.36902	5.33567	5.32404	5.55312	5.17848	5.53088	5.36308	5.40849	5.27042	5.51321	5.50808	5.30228	5.16825	5.3098	5.53886	5.36225	5.24893	5.1655	5.36596	5.56082	5.13966	5.22209	5.31539	5.44322	5.14516	5.3236	5.11557	5.43348	5.10472	5.54922	5.59748	5.28262	5.45486	5.20637
ARHGEF40	6.13849	5.7903	6.05742	6.83562	6.30159	6.45041	6.28338	5.98449	6.22997	6.24907	6.31591	6.81179	6.15955	6.23946	6.95182	6.03016	6.81098	6.26573	6.1312	6.26418	6.44468	6.35983	6.35364	6.54974	6.22451	6.26921	6.50438	5.9291	6.33569	6.45462	6.51698	6.50858	6.37146	6.41524	6.0175	6.42359	6.31684	6.58036	6.45006	6.44422	6.24027	6.57678	6.5266	6.80875	6.14859	6.08981	6.40227	6.39485	6.58329
ARHGEF5	6.6031	6.78768	6.95578	6.84994	6.81546	6.64894	6.77813	6.61483	7.14092	6.90961	6.76482	7.05665	6.76709	6.77518	6.86275	7.02935	6.82229	6.95598	6.89428	6.76007	6.51418	6.90285	6.57508	6.76748	6.63924	6.62529	6.8242	6.77118	6.85332	6.7879	6.72321	6.80555	6.79112	6.94711	6.86928	7.10785	7.03856	6.55516	6.90176	6.59278	6.66853	7.28041	6.98371	6.85558	6.62783	6.91761	6.51085	6.95598	6.58989
ARHGEF6	7.77868	7.51854	7.70227	7.72462	8.03693	8.12512	8.00918	7.64716	7.84259	8.11904	7.83113	7.88581	7.56649	7.51454	7.84944	7.86092	7.68414	8.265	7.85721	8.11307	8.53054	8.46419	8.56785	8.27333	8.11307	8.13399	7.8794	7.82218	8.47216	7.95645	8.56707	7.9144	7.75056	8.1478	7.65361	8.08211	7.65859	8.39682	8.26183	8.06161	8.03653	7.91321	8.1666	8.19822	7.58322	8.00458	8.15447	8.53184	8.33268
ARHGEF7	7.27449	6.79493	7.34865	7.16429	7.04826	7.01593	7.30553	7.17286	6.89141	7.14154	6.9469	7.19098	6.96876	6.98038	7.18968	6.98283	6.90854	7.02107	6.92475	6.99414	6.86406	6.86311	6.75001	7.22159	6.80869	7.05328	6.91033	7.19742	6.94363	7.09287	6.99681	6.95074	7.40895	7.00907	7.11635	6.95055	6.93004	6.84579	7.07442	6.89712	7.08874	6.78262	7.01359	7.21849	7.10106	6.96223	6.97448	6.73021	6.75023
ARHGEF9	6.42051	6.31066	6.49106	6.18967	6.33708	6.38279	6.32557	6.19529	6.31153	5.97133	6.33236	5.74688	6.28764	6.09835	5.93614	6.24611	5.63906	6.53751	6.05064	6.40154	6.22038	6.13821	6.26441	6.22566	6.39758	6.48901	6.21924	6.19505	6.0728	6.13177	6.03059	6.13119	6.47572	6.10713	5.99412	6.16263	6.25183	6.2356	6.15074	6.16334	5.96764	6.01135	6.13926	6.02662	6.00629	5.99238	6.13902	5.96978	6.30729
ARID1A	7.19545	7.1501	7.08102	7.27255	7.03692	7.1772	7.05905	6.82149	7.1832	7.18031	7.10847	7.07997	7.11333	6.82546	6.98929	6.7283	7.17158	7.03047	6.68294	7.18456	7.19333	6.91228	7.23048	6.94847	7.16573	6.96883	7.05406	7.21604	7.1724	7.24522	7.24408	7.17776	7.15901	7.29157	7.43317	7.30402	7.32453	7.23075	7.27608	7.27439	7.13263	7.13708	7.15061	7.31702	7.16355	7.08774	7.13616	6.955	7.28656
ARID3A	4.69698	4.66213	4.4533	4.68197	4.66681	4.65948	4.77432	4.68147	4.73779	4.63059	4.6585	4.70731	4.81398	4.89512	4.48151	4.72284	4.83086	4.94499	4.47994	4.75534	4.88499	4.71786	5.11806	4.63315	4.49662	4.734	4.62006	4.6341	4.43273	4.65738	4.6287	4.91078	4.6502	4.71993	4.83361	4.80314	4.694	4.73993	4.79517	4.74535	4.61681	4.80202	4.53075	4.71129	4.9333	4.62078	4.71149	4.63508	4.90897
ARID3B	7.52446	8.03988	7.71332	7.51484	7.50223	7.58046	7.56442	7.62685	7.63099	7.73494	7.69497	7.45074	7.5671	7.73494	7.27162	7.82028	7.47956	7.92473	7.06679	7.34548	7.51164	7.51136	7.68679	7.42317	7.6359	7.45351	7.65592	7.67675	7.58257	7.44855	7.63394	7.42263	7.3888	7.28194	7.67941	7.89691	7.473	7.32796	7.91988	7.34913	7.79863	7.91566	7.49629	7.73915	7.78328	8.02835	7.53891	7.61847	7.71563
ARID4A	4.69885	4.45512	4.4419	4.64283	4.59909	4.62289	4.59909	4.35308	4.49932	4.40096	4.54881	4.434	4.67759	4.54057	4.46171	4.20485	4.70917	4.61681	4.04775	4.50055	4.46657	4.06839	4.28597	4.66425	4.34351	4.70595	4.19638	4.49886	4.46348	4.42884	4.30263	4.20985	4.51716	4.35092	4.50004	4.36709	4.35984	4.39418	4.30826	4.3273	4.46761	4.27415	4.38225	4.33474	4.19389	4.32282	4.52487	4.27223	4.77939
ARID4B	5.43799	5.22158	5.36284	5.39443	5.34317	5.46965	5.43698	5.32774	5.27952	5.26615	5.33959	5.33344	5.3952	5.27185	5.44509	5.25965	5.43701	5.29982	5.48699	5.58282	5.57447	5.41257	5.62963	5.5748	5.4975	5.40012	5.5044	5.40024	5.50727	5.34006	5.25586	5.20855	5.45577	5.4004	5.21621	5.19248	5.38654	5.48812	5.07563	5.38606	5.44394	5.14578	5.31406	5.34473	5.21001	5.21361	5.48386	5.26955	5.33716
ARID5A	7.19968	6.75726	6.48531	6.78687	6.72668	6.89496	6.97158	6.64204	7.06479	6.73798	7.36804	6.9632	7.06933	6.95234	6.82974	6.83835	7.06633	7.26055	6.64577	6.80263	6.85375	7.07111	7.42777	6.86211	7.43413	6.68467	7.10003	6.63595	7.16496	6.78256	7.02472	6.7102	7.02019	6.85892	7.19525	7.16236	7.39497	7.00339	7.26521	7.29552	7.21607	7.12018	7.06414	7.36278	7.12644	6.98557	7.117	7.79678	7.67774
ARID5B	9.13575	8.2857	8.32136	8.21032	8.08888	8.37733	8.42048	8.05892	8.57754	7.73635	9.2869	8.47147	8.46744	7.8015	8.17398	7.64684	8.22961	7.43387	7.70157	7.73598	7.91566	7.81741	8.35542	8.30655	8.17004	7.80561	8.08804	7.94749	8.33383	7.72845	7.66586	7.71492	8.09843	8.33614	7.89838	8.19427	8.80088	7.81556	8.19675	9.07115	8.43948	7.56106	8.12741	8.13641	8.07184	8.64409	8.3439	8.05943	8.03859
ARIH1	6.78439	6.59873	6.68593	6.54811	6.65438	6.61781	6.70937	6.54744	6.46494	6.31528	6.48411	6.2218	6.68007	6.49161	6.30539	6.43035	6.26804	6.48808	6.83492	6.83891	6.64938	6.52493	6.5052	6.79445	6.65211	6.90684	6.57484	6.67396	6.21883	6.43255	6.27376	6.52343	6.76903	6.46619	6.3364	6.38979	6.45105	6.49078	6.27571	6.62086	6.53717	6.24335	6.57426	6.45695	6.35493	6.31395	6.44318	6.31938	6.40823
ARIH2	7.08382	6.75062	6.93901	6.85181	7.15915	6.91243	6.89916	6.67277	6.60111	6.70759	6.87661	6.52642	6.94972	6.89051	6.53467	6.74966	6.27375	7.07156	6.62016	6.98479	6.88458	6.7601	6.72199	6.32178	7.10474	6.85583	6.45517	6.95906	6.53868	6.78029	6.68218	6.75251	7.11707	6.61559	7.2441	6.74189	7.05702	6.7194	6.80393	6.8186	6.86605	6.77237	6.78344	6.67028	6.7307	6.96229	6.71594	6.58991	6.8865
ARL1	6.14287	6.09249	6.13543	6.18807	6.12368	6.18477	6.05432	6.28968	5.9673	5.9423	6.03195	6.02999	6.09854	5.85551	6.12759	5.66592	5.69944	6.09485	6.3842	6.15335	6.3503	6.03733	6.17036	6.23056	6.0286	6.38189	6.17131	6.2981	6.08881	5.99325	5.93486	5.96432	6.18733	6.06881	6.23144	5.87231	5.859	6.19788	5.90467	6.16144	6.15487	5.73864	5.89143	5.92151	5.75163	5.55837	6.01596	5.89821	5.89853
ARL14	3.37856	3.28722	3.40189	3.37939	3.39473	3.42338	3.25467	3.42124	3.22171	3.30238	3.28608	3.38028	3.22664	3.37649	3.25599	3.27605	3.34493	3.31928	3.3203	3.2313	3.22964	3.31928	3.34009	3.32382	3.31475	3.37339	3.33038	3.35247	3.25797	3.30671	3.40958	3.21581	3.33334	3.24797	3.31529	3.27478	3.28494	3.26797	3.43725	3.27062	3.26472	3.21323	3.24583	3.39129	3.26999	3.27354	3.40958	3.36897	3.43566
ARL15	4.31724	4.12037	4.49482	4.42188	4.32887	4.24837	4.21424	4.17345	4.0179	4.08622	3.92051	4.27708	4.22257	4.18168	4.00452	4.38467	4.07679	4.28406	4.195	4.25571	4.04322	4.09539	4.09868	4.36468	3.97527	4.3094	4.07322	4.26059	4.46143	4.4885	4.12331	4.27874	4.20706	4.51523	4.14879	4.19221	4.17258	4.27924	4.19081	4.43164	4.12096	4.08622	4.62919	4.40415	4.08682	4.13862	4.28243	4.2331	4.33652
ARL17B	4.382	4.35233	4.34686	4.31668	4.2256	4.27388	4.1902	4.29077	4.36007	4.30286	4.34605	4.1911	4.22976	4.23997	4.1924	4.04269	4.21339	4.17779	4.51627	4.18469	4.1604	4.19756	4.19811	4.17183	4.37513	4.28029	4.17188	4.31696	4.16824	4.31954	4.15041	4.18903	4.32167	4.27679	4.24803	4.188	4.24824	4.11314	4.25274	4.26563	4.19747	4.21439	4.14638	4.14254	4.30175	4.22306	4.13703	4.21189	4.30901
ARL2	8.41099	8.7449	8.58924	8.4984	8.63999	8.59002	8.54758	8.61334	8.80681	8.70582	8.71091	8.78349	8.7041	8.76732	8.39427	8.72855	8.44573	8.65183	8.6607	8.40414	8.30221	8.78544	8.49101	8.61637	8.84852	8.40051	8.27867	8.34448	8.27598	8.79098	8.83252	8.85047	8.50648	8.86609	8.61097	8.68216	8.63283	8.78544	8.79795	8.4702	8.67229	8.91778	8.66737	8.77808	9.11895	8.69393	8.58271	8.90522	8.65817
ARL2BP	6.55234	6.66565	6.43658	6.45997	6.53974	6.44993	6.36393	6.49549	6.42931	6.54977	6.26692	6.39846	6.2847	6.54592	6.56976	6.29288	6.37704	6.56636	6.88398	6.34041	6.42861	6.61364	6.437	6.51099	6.34794	6.37076	6.41111	6.49246	6.31034	6.49717	6.44685	6.45281	6.34987	6.33887	6.32327	6.26238	6.2928	6.18516	6.23462	6.13674	6.44506	6.4219	6.527	6.25301	6.40663	6.59889	6.33222	6.28176	6.00699
ARL3	6.2684	6.20385	6.27003	6.44322	6.41864	6.43159	6.29056	6.41272	6.23472	6.5018	6.48595	6.27377	6.54404	6.46235	6.2991	6.46518	6.12431	6.44653	6.41337	6.54616	6.75905	6.75751	6.86564	6.64718	6.65837	6.53665	6.46703	6.33448	6.68147	6.56909	6.47839	6.44667	6.41117	6.42409	6.36188	6.45933	6.29856	6.57091	6.46991	6.56456	6.36313	6.37235	6.44445	6.65149	6.47054	6.2929	6.51881	6.53398	6.49294
ARL4A	6.46931	6.66697	6.5205	6.75262	6.78055	6.55166	6.52934	6.44743	6.57665	6.81629	6.37088	6.89796	6.67925	6.73066	6.75262	6.06526	6.72806	6.31383	6.6243	6.28438	6.52994	6.36725	6.47456	6.5006	6.44336	6.47172	6.5637	6.514	6.84228	6.61595	6.75927	6.49499	6.41083	6.82229	6.11766	6.77648	6.67827	6.50919	6.59104	6.5588	6.69747	6.69492	6.51878	6.82188	6.10689	6.78746	6.46172	6.62905	6.73593
ARL4C	5.8766	5.82517	5.8827	5.79165	5.74853	5.95409	5.91731	5.90167	5.99953	5.93351	6.14557	6.19114	5.61859	6.05128	6.73386	5.84805	6.69446	5.84178	5.77533	5.80649	5.80383	5.72577	5.81983	5.80117	5.80715	5.7066	5.72596	5.89138	5.78959	5.89754	5.87556	5.77033	5.70665	5.93568	6.12108	5.76811	6.02347	5.88758	5.94648	5.7616	5.98155	5.8942	5.93741	5.78747	5.88223	6.02884	5.81551	5.89541	5.82204
ARL4D	5.71583	5.89181	6.03888	5.69198	5.72921	5.70699	5.72468	5.7874	5.79246	5.89776	5.79888	5.70384	5.72688	5.92755	5.61239	6.1248	5.69252	5.80051	5.40119	5.70907	5.62642	5.77676	5.81806	5.76483	5.66453	5.56366	5.88046	5.7971	5.90082	5.67189	5.65621	5.85954	5.5572	5.82881	5.91132	5.90293	5.66742	5.68575	5.87477	5.68644	5.87328	5.93689	5.80871	5.74594	5.92701	5.88118	5.80482	5.97377	5.75012
ARL6IP1	5.50465	5.31808	6.23555	6.03146	6.05985	6.11103	6.27241	6.1503	6.18033	5.53607	5.82849	5.94606	6.06212	5.96703	6.99789	5.48237	7.59548	5.56563	5.85663	5.37793	5.75924	5.4167	5.55116	5.41571	5.62034	6.24345	5.41712	5.7513	5.52332	6.01041	5.93112	5.76762	6.12422	5.87952	5.79439	5.94794	6.40513	6.1471	5.36246	6.82831	5.90232	5.63153	5.78658	5.97212	6.19786	6.63653	5.94042	5.62723	5.69783
ARL6IP4	7.45587	7.22547	7.27998	7.55878	7.73201	7.42663	7.78403	7.74662	7.7953	7.69667	7.87386	7.72948	7.85992	7.82733	7.78635	7.51274	7.35457	7.74752	7.53778	7.64865	7.54556	7.749	7.97205	7.46186	8.15191	7.59045	7.16773	7.42253	7.16123	7.73114	7.66809	7.81938	7.81128	7.79037	7.71813	7.83675	7.68656	7.90841	7.75716	7.71745	7.64263	8.03388	7.67174	7.96101	7.77983	8.01836	7.72173	7.97105	7.9494
ARL6IP5	9.23083	9.40306	9.19796	9.24309	9.3932	9.36727	9.17282	9.24139	9.19243	9.37694	9.2225	9.04122	9.28255	9.38855	9.10884	9.70701	9.1653	9.29613	9.5816	9.45282	9.84494	9.39199	9.32463	9.61012	9.42484	9.38707	9.38749	9.52024	9.49565	9.18086	9.1713	9.14406	9.31804	9.02681	9.21339	9.05476	9.22331	9.20991	8.96881	9.14628	9.18358	9.13459	9.20396	8.94576	8.77151	8.71914	8.97771	8.87526	8.98225
ARL8B	8.72151	8.74132	8.58051	8.35717	8.70159	8.61176	8.39984	8.45111	8.47627	8.78729	8.63762	8.33914	8.50509	8.2439	8.49975	8.40536	8.46547	8.46289	8.56184	8.65024	8.83542	8.79492	8.75515	8.91678	8.5686	8.84852	8.81193	8.65817	8.85467	8.42483	8.81945	8.36368	8.50048	8.53468	8.92472	8.45303	8.76437	8.83252	8.4769	8.49765	8.58418	7.94144	8.13596	8.39427	8.24068	8.12225	8.60011	8.42048	8.51126
ARMC1	6.41567	6.17083	6.28193	6.00493	6.31512	6.37459	6.27316	6.09168	5.75984	5.84451	6.04228	5.70102	5.84242	5.46851	6.35378	5.47583	5.98019	5.77693	6.6767	6.4068	6.38149	6.53371	6.0604	6.23817	6.29622	6.70342	5.89434	6.54747	5.9443	5.80717	5.44588	5.56994	6.46894	5.81725	5.57275	5.61302	5.87122	6.07605	5.91214	6.16049	5.92124	5.19784	5.61417	5.85737	5.69262	5.7216	5.71908	5.45185	5.92777
ARMC2-AS1	9.97459	9.85548	9.86744	9.74273	10.0223	9.75154	9.81985	10.2025	9.78553	10.0198	9.98814	9.86984	10.1277	10.0677	9.52281	10.075	9.41486	10.1969	9.89264	10.2675	10.4116	10.4182	10.4682	10.3267	10.0223	10.3046	10.529	9.89741	10.3644	10.1996	10.1731	10.3267	9.92324	9.90796	9.64758	10.1164	9.79446	10.0654	10.3013	9.97164	10.0627	10.2857	9.99591	10.0703	10.2385	10.0495	10.0301	10.4414	9.85295
ARMC4	6.34456	6.52813	6.55011	6.56157	6.51324	6.56864	6.29111	6.35433	6.55956	6.42683	6.35109	6.60488	6.48116	6.43359	6.24745	6.81238	6.16406	6.34169	6.51085	6.47694	6.75948	6.26381	6.41795	6.36764	6.26284	6.15865	6.59508	6.42279	6.56115	6.53392	6.58716	6.57225	6.20157	6.66268	6.54709	6.6444	6.39492	6.19514	6.2898	6.09187	6.29659	6.63751	6.64303	6.39972	6.41305	6.56195	6.49716	6.36012	6.37234
ARMC6	6.71197	6.64991	6.59789	6.56015	6.8096	6.63791	6.7337	6.80733	6.47675	7.15746	6.73412	6.6519	6.84679	7.17166	6.63043	7.73392	6.56449	7.40453	6.05485	6.70901	6.98394	7.03679	7.36723	6.61501	6.7585	6.39934	7.01506	6.60177	6.86275	6.59769	6.87669	7.01438	6.48212	6.8094	7.01798	7.15532	6.58145	6.71001	6.8495	6.87302	7.12644	7.0066	6.70762	7.08939	7.65231	7.07672	6.84249	7.606	6.98838
ARMC7	6.30009	6.63356	6.23391	6.33797	6.51972	6.44336	6.54709	6.69431	6.61632	6.59729	6.41964	6.39991	6.53162	6.57723	6.59748	7.06865	6.36501	6.86018	6.21997	6.4958	6.51324	6.75747	6.542	6.25985	6.6102	6.43999	6.62745	6.46894	6.42225	6.32651	6.50351	6.63395	6.25209	6.53792	6.78358	6.67031	6.32447	6.45048	6.8146	6.54709	6.54803	6.8967	6.34801	6.70363	6.76748	6.75504	6.46547	7.0723	6.7775
ARMC8	5.018	4.96714	5.04665	5.05047	4.93871	5.10452	4.99909	4.95561	4.95431	4.90696	4.85709	4.76183	4.90311	4.83384	4.84498	4.75453	4.80724	5.01524	5.35848	5.16713	5.01338	5.0751	5.04036	5.09342	4.92787	5.1248	5.17295	4.94276	5.20743	5.05389	5.1023	4.91772	5.13144	5.0629	4.64649	4.84257	5.05543	5.01906	4.8464	5.09684	4.95924	4.63372	4.82426	5.00446	4.89563	4.71002	4.97854	5.0475	4.92494
ARMC9	4.07529	4.04768	3.9724	3.9946	4.02662	3.97557	4.10594	4.04856	4.12466	4.12812	4.09959	4.10776	4.1115	4.24303	4.1683	4.36111	4.23962	4.34316	4.07002	4.02686	4.09143	4.08289	4.2848	4.06802	4.12448	4.16859	4.11525	4.05873	4.00141	4.0831	4.11688	4.03228	3.97985	4.14717	4.1015	4.19204	4.06477	4.06499	4.11195	4.07016	4.1153	4.13785	3.98143	4.12065	4.40932	4.26436	4.13419	4.30677	4.11134
ARMCX1	6.58933	5.97905	6.15933	6.45478	6.39607	6.71738	6.50584	5.93094	5.78676	6.07785	6.18721	5.71558	6.67806	5.83544	6.02117	6.03146	5.74173	6.12848	5.85493	6.94754	6.47962	6.67925	6.52032	6.88775	6.62467	6.7092	6.69968	6.50173	6.78897	6.65374	6.46719	6.14051	6.74503	6.06731	6.6718	6.04267	6.25005	6.77219	6.32872	6.43377	6.05565	5.9272	6.40494	6.06248	5.76762	5.83089	6.50605	6.25593	6.6503
ARMCX2	7.8553	7.5884	7.45295	7.51078	7.56017	7.84456	7.65962	7.35969	7.21816	7.4753	7.43136	7.47867	7.54649	7.33201	7.75588	7.26694	7.29868	7.50165	7.60472	8.05756	7.80078	7.80999	7.90862	8.01286	7.54743	7.89612	7.88655	7.87642	8.11307	7.49312	7.43221	7.43495	7.67675	7.37576	7.46556	7.3592	7.40807	7.72598	7.46556	7.25954	7.4685	7.09357	7.60506	7.47617	6.93689	7.1344	7.2236	7.20432	7.43635
ARMCX3	5.91561	5.45976	6.14637	5.50017	5.84568	5.82409	5.93206	5.4303	5.39642	5.39868	5.82156	5.37773	5.64798	5.03962	5.8237	5.26051	5.72455	5.34934	5.40407	5.76002	5.29141	5.32233	5.22947	5.57377	5.53684	5.48951	5.54967	5.45303	4.91821	5.65808	4.80063	5.32188	5.99818	5.10605	4.70548	5.3083	5.78392	5.96493	5.51051	5.83448	5.70084	4.81792	5.49874	5.29263	5.08914	4.80776	5.55698	4.88792	5.65507
ARMCX4	5.20874	5.12264	5.34176	5.15986	5.27365	5.13699	5.05603	5.08472	5.10148	5.41631	5.00059	5.06258	5.14583	5.57398	5.14971	5.26764	5.10673	5.11403	4.93444	5.08869	5.10871	5.25356	5.31144	5.04566	4.94431	5.11298	5.30268	5.15304	5.20976	4.76365	5.38837	5.25696	4.89065	5.24275	5.22499	5.20458	5.14734	5.0843	5.06145	5.10939	5.09445	5.18568	5.28806	5.09513	5.47258	5.31872	5.18693	5.36102	5.21233
ARMCX5	4.96993	4.51614	4.94921	5.11074	4.77681	4.91147	4.40148	4.74307	4.76552	4.61585	4.67082	4.82133	4.63339	4.56247	5.04004	4.53561	4.92924	4.72664	4.73704	5.08824	4.79217	4.71945	4.62366	5.40956	4.65639	5.01141	4.99811	4.75025	5.06321	4.83751	5.07404	4.7549	4.77222	5.02412	4.77134	4.49863	5.06075	4.91684	4.68432	4.7819	4.66776	4.76161	4.89644	4.64479	4.7003	4.65144	5.09381	4.70523	4.79702
ARMCX6	7.36738	7.4242	7.16486	7.36304	7.36396	7.39619	7.22077	7.18576	7.23235	7.51713	7.22531	7.46348	7.26986	7.1605	7.25136	7.45962	7.54603	7.33416	7.21774	7.38012	7.29334	7.35101	7.48573	7.46776	7.1543	7.41174	7.74474	7.40608	7.70088	7.34983	7.46587	7.44228	7.05975	7.50995	7.53154	7.37546	7.26893	7.36708	7.42843	7.22303	7.15639	7.36463	7.42456	7.39055	7.35759	7.25089	7.44832	7.23036	7.4601
ARMT1	4.68032	4.48803	4.97795	4.50693	4.68266	4.68457	4.47765	4.56989	4.33401	4.12356	4.28212	4.34933	4.34572	3.8992	4.68998	4.23335	4.55667	4.30002	4.49886	4.77156	4.4265	4.30263	4.75604	5.09074	4.52784	5.50768	4.9297	4.79097	4.73445	4.57263	4.11143	4.78329	4.76623	4.49863	4.30667	4.09598	4.46015	4.77772	4.13919	4.37565	4.59567	4.03715	4.37335	4.34986	4.29646	3.77955	4.65305	4.21065	4.4162
ARNT	5.08628	5.18022	5.11451	5.19301	5.18784	5.14159	5.32074	5.26148	5.21788	5.16246	5.29361	5.26447	5.42519	5.17426	5.15082	5.38953	5.42478	5.19329	5.14406	5.40902	5.1066	5.31456	5.33114	5.29705	5.37847	5.29383	5.12177	5.28137	4.9595	5.3518	5.20144	5.25766	5.38011	5.25256	5.40354	5.31972	5.20046	5.32133	5.3238	5.15037	5.27888	5.22604	5.27579	5.30448	5.22678	5.14748	5.13491	5.3011	5.28365
ARNT2	6.06135	5.85533	6.32816	5.97601	6.28102	6.08561	5.92063	6.25795	5.94394	6.24692	5.86467	6.15087	6.17049	6.00718	5.93544	6.14397	5.80039	6.2256	5.81324	6.1835	6.00829	6.30085	6.13271	6.30255	5.8633	6.10507	6.18985	5.91887	6.26171	6.14489	5.7932	6.1013	5.7216	6.01319	6.13369	5.92386	5.83297	6.10261	6.19367	6.13252	5.9604	6.31587	6.07373	6.25191	6.1601	6.44551	6.01003	6.30104	6.30852
ARNTL	5.42246	5.56233	5.82552	5.64785	5.7736	6.21474	5.40935	5.52003	6.00052	5.56476	5.70031	5.46588	5.42695	5.67775	5.57317	5.48207	5.64421	5.37217	6.10524	5.28485	5.68234	5.83018	5.30927	5.34435	5.80124	5.30126	5.70817	5.40673	5.47349	6.09353	5.63939	5.46669	5.64227	5.56912	5.33772	5.62458	5.64725	5.37469	5.26684	5.89859	5.73898	5.70636	5.40206	5.54833	5.42593	5.44697	5.52578	5.7	5.29244
ARNTL2	4.48151	4.93813	4.45103	4.79241	4.51614	4.54611	4.27821	4.50495	4.76831	4.62943	4.58336	4.88768	4.5443	4.56565	4.70707	4.82948	4.80961	4.34004	4.45539	4.75716	4.57361	4.56496	4.60836	4.39112	4.48305	4.3559	4.62965	4.51959	4.59885	4.75811	4.92855	4.36766	4.38176	4.70756	4.45487	4.69163	4.46097	4.22532	4.55834	4.45701	4.58981	4.69907	4.98115	4.44065	4.4671	4.38628	4.60321	4.37829	4.5443
ARPC1A	8.5368	8.57454	8.49101	8.54177	8.62117	8.72678	8.36618	8.50648	8.36435	8.59532	8.09427	8.47824	8.46028	8.16367	8.59304	8.14017	8.36312	8.57605	8.15496	8.76057	8.55101	8.96864	8.47824	8.54824	8.76534	8.78635	8.38322	8.72678	8.46886	8.62117	8.39249	8.74132	8.58418	8.58418	8.16803	8.57227	8.22127	8.51683	8.60318	8.29006	8.2503	8.42824	8.59461	8.36735	8.11447	8.38016	8.34506	8.23331	8.17244
ARPC1B	6.48763	6.17494	6.60408	6.95535	6.65559	6.77256	7.03198	6.52184	7.14022	6.63534	6.94178	8.0696	6.11457	6.66461	8.4735	6.71716	8.88599	6.689	6.64679	6.67592	6.87451	6.80694	6.55898	6.58068	6.54123	6.30478	6.42279	6.48977	6.41833	6.91333	6.76154	7.01549	6.61652	7.18607	6.76276	6.85332	7.18318	7.06933	6.94626	7.03001	7.07111	7.22589	6.91065	7.065	6.95866	7.03288	6.56864	6.86315	7.21511
ARPC2	8.19815	7.89665	8.12098	8.49602	8.09202	8.41805	8.38356	8.18708	8.3186	8.1284	8.4059	8.77173	8.05584	8.16488	8.8751	7.78742	9.10699	8.02397	8.36856	8.42959	8.51903	8.50308	8.52598	8.50359	8.36744	8.46318	8.40166	8.34076	8.42999	8.42424	8.41025	8.32608	8.42738	8.36463	8.57904	8.38967	8.43628	8.6749	8.30789	8.54241	8.2372	8.26368	8.30662	8.57098	8.41077	8.17166	8.35648	8.31856	8.49584
ARPC3	6.8743	7.05597	7.36613	7.33894	6.82504	7.27313	7.36558	7.04775	6.94158	6.81897	7.05121	7.59488	6.81546	6.72964	8.11354	6.50153	8.38945	6.47599	7.18974	7.31523	7.1492	6.97094	6.95554	6.48897	6.70105	7.32537	6.30186	7.08066	6.92199	7.05894	6.91679	6.98324	7.32484	6.9632	6.76627	6.81611	7.42153	7.25679	6.91403	7.25185	7.079	6.61465	6.60751	6.90433	6.53371	6.88841	7.11811	6.43397	7.13762
ARPC4	6.97577	7.14335	6.84642	7.36085	7.15415	7.16475	7.26905	7.17001	7.21221	7.1856	7.30962	7.59362	7.05096	7.25497	7.56363	7.14723	7.57548	7.37815	7.15536	6.99442	7.05494	7.08456	7.20601	7.11093	7.09674	6.94166	7.12305	6.76869	7.05328	7.3673	7.28719	7.25886	7.16593	7.53747	6.59805	7.4704	7.28681	7.41065	7.24109	7.26366	7.32277	7.72501	7.36491	7.54307	7.62962	7.60608	6.96187	7.56168	7.26978
ARPC4-TTLL3	6.05021	6.11873	5.91373	6.17274	6.01241	5.97873	6.24832	6.09407	6.13778	6.24459	6.14102	6.17697	6.11466	6.52113	6.36876	6.15977	6.45036	6.26123	5.48628	5.83901	5.95361	5.80228	5.94708	5.72317	5.81165	5.82409	5.87266	5.87496	5.68606	6.04209	6.06777	6.03002	6.15517	6.02875	6.17959	6.23817	5.91211	5.95637	6.19566	6.04386	6.35559	6.25954	5.86922	6.00238	6.14448	6.26378	5.90502	6.28094	6.19319
ARPC5	8.61408	8.418	8.69308	8.90316	8.50714	8.73596	8.58554	8.25713	8.69139	8.61637	8.51755	9.10707	8.19724	8.39363	9.3735	8.15064	10.259	8.05892	8.69557	8.22909	8.51256	8.52608	8.09663	8.45046	8.21529	8.30111	8.21382	8.50251	8.46675	8.61875	8.45765	8.49904	8.35078	8.52537	8.29495	8.45046	8.71534	8.57149	8.21574	8.17398	8.55389	8.54112	8.43811	8.44635	8.1478	8.3685	8.30111	8.10451	8.31852
ARPC5L	8.03019	7.87337	7.84944	8.02545	7.97222	8.10897	8.13074	8.10495	7.91761	8.14734	8.06506	8.29006	8.154	7.91524	8.1835	7.69339	8.19868	8.35194	8.69393	8.17343	8.22485	8.35893	8.28787	8.09107	8.34209	8.18911	7.98333	7.87415	8.11681	8.21727	8.34331	8.24019	8.20477	8.19868	8.07601	8.26664	8.25713	8.11542	8.35019	8.0246	8.13641	8.26183	8.07048	8.41356	8.07726	8.31265	8.23331	8.26552	8.39008
ARPIN	5.7134	5.87599	5.59527	5.81245	5.95872	5.61398	5.97286	6.02079	5.84035	6.15954	5.95892	5.72299	5.73609	5.81343	5.96722	5.84795	6.13089	6.09802	5.54395	5.66009	6.0838	6.02996	6.02996	6.0381	5.90253	6.0381	6.15402	5.71159	5.90526	5.59307	5.92873	5.82269	5.76193	5.80757	6.23651	6.04459	5.74992	5.96609	5.98995	5.95094	5.79569	6.44261	5.60888	5.9313	6.15254	6.22415	5.96777	6.22415	6.04891
ARPP19	7.5107	7.29949	7.57159	7.48688	7.44551	7.65422	7.29447	7.47618	7.1885	7.29714	7.26555	6.93487	7.36682	7.2217	6.99024	7.05895	6.43135	7.11736	7.60927	7.66974	7.7053	7.36581	7.38523	7.59315	7.26557	7.66996	7.6189	7.72437	7.44774	7.4575	7.22232	7.47174	7.74223	7.21448	7.5316	7.08151	7.31491	7.31144	6.96363	7.25232	7.31975	6.85311	7.21989	7.14404	7.06799	7.06508	7.42404	6.99843	7.01972
ARPP21	4.09716	4.20428	4.0669	4.10733	4.2245	4.11694	4.01582	4.10527	4.13109	4.13225	4.09418	4.08355	3.971	4.17481	4.03569	4.21617	4.08243	4.03748	3.95622	4.16626	4.03047	4.13027	3.92262	4.00834	3.99077	4.2563	4.08155	4.06904	4.07174	4.11694	4.31914	4.1369	3.93474	4.02925	4.24588	3.93505	4.00084	3.99551	4.19221	3.87262	3.92693	4.19389	4.1155	4.06904	4.19946	4.11112	4.1838	4.13517	4.15021
ARR3	6.21411	6.24415	6.17245	6.08471	6.21013	6.03479	6.14763	6.40971	6.33347	6.41659	6.08545	6.21464	6.12573	6.40566	6.18501	6.05777	6.31402	6.13722	6.12331	6.23041	6.18051	6.31793	6.2181	6.25304	6.28121	6.21554	6.24891	6.29319	6.19149	6.02209	6.40117	5.99971	6.14617	6.17296	6.51858	6.2827	6.19042	6.2172	6.14803	6.15974	6.22379	6.33815	6.27474	6.22344	6.40212	6.13349	6.29394	6.21446	6.05312
ARRB1	6.68029	6.79614	6.73071	6.81611	6.78362	6.80828	6.65278	6.7356	6.79606	6.91777	6.84237	6.97871	6.77378	6.95391	6.98034	6.93753	7.08043	6.87257	6.54537	6.79707	6.79492	6.88122	6.91252	6.68627	6.6945	6.60456	6.81395	6.67027	6.58296	6.85558	6.9104	6.88035	6.65745	6.91729	6.9173	6.95906	6.74383	6.70821	6.84954	6.75547	6.87732	6.96711	6.81976	6.63588	6.74818	6.99922	6.67033	6.87426	6.90013
ARRB2	6.66676	7.09566	6.99479	7.04144	6.90066	6.86588	7.04391	6.86588	7.20822	6.97551	7.04775	7.43358	6.64557	7.28218	7.54413	6.72342	8.18704	7.13811	6.77916	6.42371	6.82169	6.88757	6.6527	6.34935	6.573	6.67099	6.54104	6.76689	6.45312	6.96924	6.88841	7.02713	6.78133	6.66073	7.42858	7.19572	6.91024	6.89008	7.03131	6.75586	7.02893	7.11811	6.63693	6.75445	6.85663	6.89582	6.784	6.68683	7.13692
ARSA	7.10302	7.14944	6.6767	7.21014	7.10948	6.94436	7.15967	7.16997	7.23319	7.32796	7.29292	7.30457	7.1992	6.96042	7.0097	7.92311	7.61434	7.05778	6.83856	6.90629	7.11369	7.11582	7.11741	6.93645	7.1292	7.02019	7.12083	6.84228	6.69233	7.01257	7.35845	7.21791	7.02428	7.01483	7.30381	7.14256	7.19209	7.13365	7.46532	7.20627	7.15205	7.47185	7.55928	7.18342	7.20237	7.29578	7.32848	7.38588	7.09634
ARSB	5.79036	5.71159	5.59748	5.47644	5.5917	5.38778	5.33712	5.31311	5.36962	5.48132	5.23674	5.63529	5.26594	5.55394	5.5006	5.53347	5.72004	5.3338	5.38087	5.21212	5.19743	5.16461	5.06413	5.06876	5.18243	5.22756	5.35937	5.22404	5.24046	5.59047	5.71692	5.20771	5.1861	5.37961	5.35627	5.23301	5.41235	5.24004	5.09931	5.3236	5.28638	5.34637	5.31103	5.43996	4.99339	5.03118	5.41841	5.20458	5.28473
ARSD	5.46251	5.60156	5.2829	5.55846	5.7161	5.56766	5.56118	5.64426	5.65162	5.88786	5.66581	5.53802	5.7508	5.9306	5.48064	6.06448	5.64903	5.76123	5.38123	5.56188	5.69858	5.75834	5.81682	5.78753	5.68915	5.64685	5.82519	5.7855	5.74985	5.49048	5.69713	5.84184	5.60458	5.73704	6.01328	5.81534	5.61514	5.72561	5.86204	5.85036	5.53798	5.77637	5.52849	5.65361	5.81352	5.94031	5.59116	5.81974	5.52166
ARSE	5.42989	5.50686	5.36497	5.67189	5.57497	5.28157	5.53948	5.71381	5.56542	5.87375	5.45673	5.419	5.7222	5.71731	5.48744	5.65486	5.20874	5.72576	5.44137	5.74056	5.29077	5.65905	5.40257	5.54535	5.26998	5.55312	5.36185	5.53189	5.30188	5.45553	5.84182	5.43008	5.61783	5.42576	5.47745	5.7222	5.43751	5.57133	5.78953	5.59846	5.47014	5.61865	5.37581	5.30686	5.88692	5.53645	5.61481	5.67003	5.57903
ARSF	6.97989	7.10025	6.75747	6.86064	7.12669	6.8169	7.03679	7.02713	7.38344	7.33378	7.13188	7.18248	7.21463	7.39851	6.93794	7.8296	6.93794	7.33252	7.30357	6.94604	7.37576	7.27362	7.25778	7.11859	7.10278	6.83391	7.26472	7.03942	7.30227	6.87152	7.24124	7.16013	6.91974	7.06771	6.79256	7.3972	6.78604	6.93366	7.18292	6.97443	7.49367	7.5191	7.16947	7.22714	7.75127	7.51106	7.05121	7.26744	6.99789
ARSJ	4.03904	4.04954	4.1225	3.9961	3.9825	4.02693	4.01701	3.95052	3.93884	3.95904	4.04472	4.08038	3.83647	3.96022	4.0821	4.11809	4.0978	4.01189	4.3438	4.06166	4.02303	4.01701	4.0179	4.01909	3.95352	4.02866	3.95294	3.92693	3.9097	4.05357	4.07026	4.17563	3.9223	4.21757	3.89001	4.04924	4.00211	3.99286	3.87943	4.03659	3.90259	4.08183	4.00597	4.01762	3.77955	3.97252	3.96977	4.02	4.07114
ART1	6.76439	6.50429	6.6495	6.64402	6.68939	6.74525	6.61806	6.98057	6.70624	6.76607	6.91617	6.55597	6.84331	6.64991	6.49499	7.20117	6.97071	6.75626	6.8814	6.65835	6.68739	6.69747	6.8094	6.90839	6.7842	6.65774	6.79708	6.87326	6.85204	6.80222	6.67944	6.8008	6.53392	6.78216	6.99611	6.86608	6.73922	6.65417	6.75626	6.70665	6.81021	6.9534	6.86295	6.72863	6.9358	6.9926	6.84845	6.62707	6.78725
ART3	7.88126	7.7726	7.92658	6.89856	7.64525	7.62425	7.33453	7.87714	7.01949	7.32272	7.15347	5.93037	7.67439	7.53559	6.32246	6.46737	5.96759	7.07323	7.66934	7.30329	7.36855	7.78112	7.65859	7.33174	8.23592	7.66773	7.58772	7.5811	7.94665	7.69469	7.2992	7.5471	7.49571	7.20386	7.46932	6.56988	7.38396	7.71859	7.27162	6.86568	7.05734	7.00903	7.30644	6.96257	7.71492	6.59729	7.17361	6.6829	6.3404
ART4	5.50808	5.73705	5.62339	5.81111	5.60745	5.57152	5.67125	5.56147	5.62034	5.666	5.38356	5.16632	5.50546	5.84242	5.30309	5.83374	5.31747	5.33527	4.91662	5.3236	5.07207	5.32086	5.18865	5.27383	5.17957	5.36741	5.28994	5.70143	5.44954	5.29747	5.6563	5.40829	5.20333	5.48299	6.16256	5.52396	5.4161	5.48132	5.59991	5.3029	5.56523	5.32148	5.65466	5.60119	5.18461	5.55173	5.63608	5.3083	5.16632
ARTN	5.44057	5.54074	5.54849	5.27217	5.32788	5.39653	5.41158	5.64094	5.47441	5.43909	5.51341	5.2526	5.45492	5.39243	5.4265	5.59373	5.35403	5.42957	5.45708	5.49376	5.34341	5.41588	5.19309	5.32884	5.35246	5.35655	5.3673	5.55725	5.36303	5.31991	5.41318	5.37991	5.36151	5.45857	5.74642	5.47553	5.4183	5.52797	5.56747	5.42917	5.22627	5.26803	5.35418	5.18814	5.45918	5.32838	5.34411	5.1829	5.2815
ARVCF	8.17348	8.49832	7.95866	8.04963	8.22338	8.03104	8.12654	8.2728	8.40506	8.72771	8.27021	8.2231	8.36598	8.76513	7.97857	9.19229	8.322	8.51507	7.70239	8.05952	8.37242	8.41964	8.49691	8.25219	8.13879	8.12608	8.47122	8.17287	8.31558	8.04761	8.44609	8.18234	8.07785	8.04513	8.79725	8.52925	8.03699	8.12732	8.65257	8.31545	8.24941	8.77197	8.2716	8.37086	8.58684	8.57611	8.27657	8.87082	8.52711
ASAH1	8.72978	8.71545	8.93512	8.42549	8.73426	8.62963	8.60279	8.4979	8.30933	8.57948	8.5329	8.41093	8.74428	8.36428	8.22835	8.56102	8.4699	8.55813	8.5713	8.6209	8.73559	8.66937	8.49021	8.63729	8.68883	8.67535	9.06268	8.65499	8.96301	8.58349	8.52515	8.44394	8.51509	8.44817	8.48694	8.55005	8.51545	8.70442	8.59267	8.69936	8.65024	8.35024	8.48297	8.54497	8.7194	8.4494	8.58783	8.46287	8.37397
ASAP1	6.03682	5.8529	6.07016	6.04037	5.81806	5.95633	5.73446	5.58803	5.86428	5.6455	6.0019	6.06003	5.54187	5.91906	5.79071	5.40174	5.90704	5.12156	5.38858	5.78212	5.73531	5.62237	5.64291	5.83355	5.64613	5.73151	5.7942	5.96649	5.76566	5.62461	5.96493	5.64838	5.9443	6.02753	5.81284	5.6379	5.75034	5.43709	5.52802	5.6938	5.712	5.19403	5.45104	5.71479	5.4918	5.41652	5.52723	5.42269	5.66406
ASAP1-IT1	5.74678	5.59028	5.69565	5.52987	5.39422	5.39182	5.20312	5.41447	5.58635	5.23235	5.45996	5.68705	5.47076	5.28786	5.31768	5.24951	5.79258	5.23555	6.05467	5.53988	5.41734	5.23857	5.20527	5.26572	5.48091	5.27021	5.26491	5.43201	5.57173	5.50546	5.40589	5.40686	5.35226	5.53307	5.31851	5.42949	5.50037	5.20727	5.46221	5.28744	5.43545	5.56956	5.49405	5.57743	5.37107	5.35648	5.14801	5.53645	5.23593
ASAP2	5.75653	5.54435	6.32872	6.1216	6.2025	6.52591	5.81073	5.50686	5.1334	5.95242	5.7136	6.06915	5.76872	5.58741	6.38205	5.79569	5.66982	5.26364	4.97081	5.93452	5.67623	5.63309	5.48622	6.16655	5.4167	6.06377	6.13051	6.32246	5.98922	6.29018	5.81437	6.05835	5.77933	6.27241	5.88481	5.81206	5.78172	6.33347	5.80524	6.58989	5.67804	5.72576	5.71673	5.92329	5.47437	5.00635	6.00679	5.25696	5.84165
ASAP3	7.01835	7.21017	7.07911	7.07797	7.21135	6.96321	7.04645	6.97141	7.25028	7.01681	7.18972	7.10234	7.12233	7.13075	6.9836	7.05336	7.06471	6.90909	7.08818	7.14758	6.93999	7.09893	7.09451	6.98008	7.04609	7.04363	7.03309	7.20941	7.13006	6.95602	7.24253	7.04823	6.88494	7.14387	6.89246	7.32766	7.18098	7.14301	7.28266	7.04131	7.01066	7.23103	7.13283	7.09604	7.44406	7.13323	6.93615	7.09691	7.20689
ASB1	5.49383	5.56457	5.75667	5.45306	5.48295	5.59215	5.65952	5.70784	5.46035	5.49257	5.67695	5.36844	5.72359	5.45193	5.56557	5.50883	5.27269	5.51796	5.4896	5.75284	5.76858	5.59427	5.63305	5.49271	5.75602	5.71112	5.58519	5.52221	5.4279	5.48166	5.56878	5.59633	5.63632	5.50991	5.687	5.52901	5.38704	5.54812	5.59918	5.48428	5.64805	5.61249	5.49158	5.45851	5.63449	5.56713	5.69814	5.44671	5.62853
ASB12	5.61319	5.65057	5.60822	5.59466	5.64862	5.56452	5.4589	5.77504	5.5899	5.81861	5.57523	5.59919	5.61609	5.71472	5.38054	5.66283	5.59101	5.48994	5.41241	5.41057	5.36355	5.53544	5.27217	5.7104	5.43613	5.45208	5.65982	5.56888	5.62225	5.52842	5.637	5.57457	5.43334	5.55864	5.51993	5.73533	5.47444	5.53895	5.54729	5.41963	5.58289	5.71461	5.78821	5.62703	5.68479	5.7613	5.54315	5.6952	5.6067
ASB13	6.60926	6.8743	7.01392	6.9593	7.11414	7.25054	6.97332	7.11629	7.31287	7.03131	7.04866	7.6026	7.13343	7.06455	6.80755	6.75177	7.06704	7.07111	7.4125	7.07003	7.18509	7.06726	7.13925	6.87606	7.17699	6.84024	7.04144	6.9138	7.0278	7.49483	7.15556	7.58196	7.04821	7.28809	6.41157	7.09104	6.9722	6.97683	6.94522	7.00704	7.22336	7.14944	7.375	6.97071	7.27793	7.27912	6.93192	7.03814	6.9373
ASB4	4.35288	4.43383	4.3869	4.2439	4.25042	4.3373	4.25431	4.22943	4.33728	4.28704	4.31801	4.20102	4.30097	4.16556	4.16824	4.20787	4.21042	4.30974	4.4292	4.36188	4.24962	4.27033	4.32188	4.30369	4.27029	4.33211	4.27792	4.39526	4.25526	4.35453	4.34212	4.32152	4.2653	4.34482	4.2937	4.36152	4.25011	4.21388	4.30107	4.15326	4.34417	4.32455	4.36836	4.26813	4.40746	4.28736	4.25562	4.20652	4.3119
ASB6	6.37752	6.47008	6.40768	6.19695	6.33926	6.40154	6.47436	6.49091	6.32502	6.61465	6.37607	6.54607	6.41471	6.38322	6.63124	6.83307	6.68067	6.59959	6.14397	6.45444	6.58797	7.13762	6.71454	6.40844	6.51878	6.4958	6.50828	6.31006	6.42206	6.15511	6.46472	6.38437	6.31043	6.48079	6.42562	6.63166	6.45498	6.46137	6.61174	6.52262	6.52796	6.54607	6.36048	6.53948	6.7206	6.58569	6.76565	6.73776	6.55751
ASB7	5.15831	4.86831	4.89422	4.7632	4.85309	4.81141	4.71993	4.64405	4.90327	4.93216	4.66801	4.55178	4.83497	4.75373	4.59637	4.95437	4.49584	4.36329	4.56496	4.58385	4.80039	4.66961	4.53661	4.70595	4.33551	4.73171	4.91684	4.68547	4.63948	5.01387	4.69721	4.71901	4.59371	4.24557	5.09358	4.75235	4.6902	4.49932	4.9317	4.81053	4.72615	4.66304	4.8013	4.62798	4.62965	4.80706	4.68012	5.10518	4.76552
ASB8	6.47078	6.70342	6.67806	6.20615	6.49151	6.20526	6.09998	6.45628	6.09998	6.47062	6.10392	5.77733	6.11878	6.1092	5.54556	5.99369	5.68335	6.25852	6.03441	6.37791	6.1633	6.25342	6.25831	6.19859	6.27186	6.31587	6.24472	6.48172	6.38615	6.02303	6.06805	6.27434	6.4143	6.15826	6.38615	6.10168	6.14896	6.04382	6.40063	6.02864	6.21593	6.22747	6.35226	6.03366	6.48493	6.07334	6.13427	6.27877	6.31006
ASB9	5.27553	5.47139	5.42371	5.20591	5.20874	5.21957	5.1661	5.01654	5.24893	5.43629	5.44361	5.23693	5.24446	5.23451	5.15879	5.34282	5.30665	5.19969	5.3234	5.28389	5.12497	5.11936	5.07583	5.19317	5.31457	5.06523	5.11716	5.15964	5.25567	5.41469	5.21873	5.02116	5.08206	5.06121	5.32963	5.33671	5.20727	5.25294	4.99186	5.03962	5.22041	5.1659	5.722	5.38736	5.21624	5.39365	5.28367	5.17652	5.09976
ASCC1	7.45568	7.44966	7.64492	7.52418	7.55928	7.2089	7.2684	7.36723	7.3883	7.481	7.50665	7.33607	7.63721	7.62071	7.16449	7.42588	7.17699	7.24342	8.19014	7.5481	7.9681	7.8999	7.72632	7.49285	7.29449	7.7019	7.70742	7.79678	7.73424	7.3582	7.62297	7.42535	7.16947	7.22265	8.03395	7.40534	7.6066	7.51193	7.39664	7.51802	7.47155	7.19137	7.17192	7.31261	7.42942	7.22939	7.64716	7.37333	7.35202
ASCC2	5.87467	5.97194	5.97177	6.05074	5.98469	6.05872	6.11896	5.97544	6.06897	5.88032	6.01711	6.1601	6.12905	5.81705	6.09861	5.65019	6.06565	6.11028	5.64087	6.21645	5.68257	5.97232	6.39173	5.99179	6.29547	5.82696	5.87952	5.97582	5.94549	5.71653	6.51495	6.11419	6.31024	6.075	5.97025	5.99255	6.23185	6.20509	6.05331	6.19226	6.18814	6.02005	6.24582	6.2083	6.1216	6.18909	6.20635	6.40173	6.23429
ASCC3	5.85249	5.58163	5.75964	5.79767	5.51259	5.89871	5.5959	5.54801	5.55476	5.19868	5.50992	5.65078	5.50568	5.02389	5.87599	5.50235	5.78452	5.48582	5.57014	6.01337	5.91638	5.80543	5.9108	6.07373	5.96281	5.90214	5.86272	5.67448	6.13089	5.53151	5.74537	5.32713	5.61263	5.83048	5.61923	5.6152	5.71519	5.91964	5.52438	5.66982	5.58285	5.60377	5.74349	5.5034	5.65394	5.57594	5.87737	5.30518	5.89051
ASCL1	4.73272	5.06426	4.85642	4.82913	4.91735	4.8546	4.8797	4.91852	4.92296	4.84544	4.85995	5.13068	4.8445	4.87694	4.72122	5.17464	4.60985	4.81045	5.02735	4.75982	4.93294	4.88401	5.01483	4.85635	4.9105	4.8373	4.92473	4.8912	4.94931	4.82899	4.86556	4.85967	4.8223	5.05589	4.9457	4.95357	4.85083	4.88773	4.92722	4.75599	4.96572	5.03021	4.98371	4.87804	4.92254	4.97724	4.7487	4.7297	4.63067
ASCL2	3.12813	3.31577	3.26943	3.28783	3.16488	3.21758	3.40917	3.32544	3.44496	3.52795	3.4258	3.25273	3.30943	3.42778	3.36897	3.47967	3.27785	3.43566	3.67622	3.40398	3.40702	3.28269	3.36256	3.43647	3.44059	3.29175	3.12077	3.28897	3.32331	3.21929	3.48804	3.38393	3.31733	3.27977	3.49767	3.23797	3.34812	3.76564	3.23657	3.4716	3.36169	3.35647	3.3662	3.28783	3.3078	3.25731	3.22812	3.10566	3.16964
ASCL3	5.99743	6.38453	6.26683	6.28102	6.33292	6.30986	5.98995	6.2657	6.30408	6.37714	6.05132	6.46876	5.7823	6.15694	5.72498	6.30741	6.02977	6.13089	6.47078	6.08635	6.19062	5.89032	6.13464	6.14168	6.07483	5.84551	6.35659	6.20635	6.37384	6.28382	5.91434	6.2923	6.05587	6.23575	6.45688	6.04302	6.18872	6.07824	6.12593	5.8745	6.23077	6.59202	6.54688	6.32651	6.60058	6.4981	5.98395	6.15161	5.77859
ASF1A	5.56384	5.45734	5.64382	5.60843	5.49149	5.73345	5.38929	5.62368	5.2092	5.39697	5.36596	5.08794	5.66729	5.45801	5.52711	5.14322	5.27865	5.16961	6.0072	5.94959	5.83181	5.48975	5.43939	5.73447	5.46002	6.36914	5.98376	5.87344	5.81972	5.65652	5.56363	5.62153	5.81074	5.58436	5.6509	5.21146	5.25666	5.8272	5.06578	5.5658	5.32594	4.99677	5.33178	5.61669	5.09051	5.22968	5.53826	4.88333	5.51671
ASF1B	6.81755	7.13066	6.93344	6.94711	6.94522	6.66519	6.57915	6.7681	7.03311	6.9153	6.84804	6.86356	6.93603	6.85375	6.645	7.13066	7.16874	6.80513	7.00186	6.79609	6.4516	6.78256	6.77482	6.74768	6.75467	6.59223	6.85059	6.90691	6.90545	6.68536	6.92176	6.52538	6.58344	6.80408	6.76748	6.81855	6.73713	6.59008	6.74544	6.57973	6.86335	6.99479	7.16803	6.65996	6.90325	6.94669	6.9287	6.43622	6.71674
ASGR1	4.04834	4.40654	4.15682	4.35478	4.25238	4.17316	4.45024	4.25762	4.51179	4.35827	4.42137	4.32257	4.67853	4.34493	4.64924	4.63224	4.22032	4.58431	4.56761	4.49886	4.4748	4.4873	4.42808	4.38308	4.3625	4.42726	4.44975	4.42753	4.43885	4.39238	4.62124	4.3625	4.32385	4.41695	4.49813	4.45103	4.308	4.35957	4.45539	4.64805	4.67853	4.51421	4.26171	4.6954	4.60936	4.40415	4.42463	4.88147	4.4419
ASGR2	6.64244	6.86888	6.55937	6.62725	6.56056	6.40549	6.28833	6.45292	6.60095	6.90523	6.52813	6.15215	6.56601	6.7665	6.17444	7.00548	6.6436	6.64402	6.21224	6.32205	6.50002	6.63021	6.66578	6.5507	6.41606	6.61672	6.30047	6.66972	6.69193	6.33554	6.8094	6.20654	6.13666	6.25795	7.14618	6.50429	6.32891	6.40864	6.63337	6.38342	6.41884	6.53278	6.62962	6.36577	7.0066	6.30986	6.54729	6.25323	6.75244
ASH1L	6.70245	6.99525	6.68739	6.71575	6.88438	6.77729	6.53866	6.74768	6.79112	6.71838	6.66385	6.81257	6.62943	6.96381	6.32429	6.94669	6.53241	6.37068	6.49211	6.63043	6.6196	6.27934	6.3187	6.61521	6.54314	6.67766	6.75082	6.80142	6.89405	6.60137	7.01926	6.59432	6.54143	6.65717	6.9731	6.80184	6.57373	6.45817	6.6726	6.41942	6.67867	6.52813	6.87606	6.42206	6.87883	7.00681	6.47529	6.48567	6.61826
ASH2L	8.06252	7.95568	8.01411	8.07004	8.15643	7.93364	8.06161	8.07184	7.9853	8.10631	8.05448	8.09986	8.03653	8.19822	7.9592	8.16031	7.9022	8.26552	8.32192	8.01957	8.21878	8.29006	8.31793	8.24126	8.04312	8.05324	8.15496	7.99755	8.20229	8.23331	8.14492	8.17853	7.97348	8.22542	7.8296	7.82699	7.99755	7.90527	7.91836	7.99369	8.02835	8.18756	8.2444	8.14017	8.13546	8.50181	8.08569	8.45897	8.01048
ASIC1	5.98717	5.99098	5.91351	6.01259	5.98913	5.89811	5.86285	5.94568	5.93467	5.99057	5.94494	5.93795	5.88467	6.04071	5.77482	6.05142	5.93972	5.88991	5.90203	5.87848	6.04313	6.05179	5.85925	6.04515	5.78552	5.80262	5.90502	6.03845	5.96241	6.02698	5.90751	5.94891	5.83166	6.01418	6.26927	5.9691	5.90472	5.76691	5.98554	5.86568	5.8977	6.03103	6.05148	5.95076	5.80063	6.19805	5.87652	5.85063	5.91627
ASIC2	5.85348	6.51187	6.03738	6.0279	5.92386	5.76372	5.82464	5.7057	5.96475	5.80039	5.76837	5.75341	5.77102	5.88712	5.55394	5.91002	5.73781	5.84713	5.54615	5.73408	5.80543	5.88992	5.91396	5.90778	5.80249	5.75243	6.09113	5.76488	5.77025	5.79982	5.84278	5.66129	5.761	5.76782	5.84165	5.84568	5.67333	5.67292	5.79128	5.77556	5.80059	5.85571	6.10783	5.71673	6.18577	5.85682	5.90003	5.77807	5.91985
ASIC4	6.51515	6.87384	6.54567	6.84533	6.49072	6.57992	6.70586	6.90003	6.83288	6.98077	6.70009	6.66539	6.70086	6.71137	6.56704	7.01483	6.59202	6.54993	6.54259	6.28818	6.61003	6.76503	6.66519	6.67806	6.69906	6.39492	6.54278	6.55671	6.75524	6.55671	6.85978	6.7846	6.60039	6.6769	7.5927	6.96194	6.59394	6.58608	6.86295	6.62293	6.84887	7.01995	6.76729	6.85353	6.93603	7.0871	6.53013	6.61921	6.66115
ASIP	5.68548	5.72653	5.5596	5.34092	5.25232	5.41404	5.28701	5.50171	5.42679	5.2668	5.29057	5.40705	5.51051	5.30081	5.31144	5.5166	5.51153	5.47944	5.43328	5.40937	5.47096	5.32002	5.51342	5.44915	5.53486	5.25609	5.6062	5.41095	5.61941	5.48025	5.49996	5.52009	5.33773	5.56894	5.43328	5.40278	5.48562	5.2502	5.36018	5.44644	5.7283	5.42826	5.38043	5.25944	5.47924	5.61223	5.53766	5.35249	5.35899
ASL	5.91658	5.54515	5.84165	6.13309	5.84242	6.00116	5.81806	6.23575	5.82617	6.07373	5.80311	5.96263	5.82754	5.79514	5.99369	5.60275	6.2194	6.12778	6.02524	5.98886	5.78953	6.03552	6.16958	6.21356	6.12214	6.18538	5.87375	5.95853	6.04944	5.96096	6.03032	6.08651	6.07129	6.23314	6.01746	5.8495	6.01227	6.14974	5.84987	6.0309	5.82558	5.91475	5.74678	5.91617	6.08527	5.81245	6.09039	6.19824	5.90816
ASMT	4.60335	4.58431	4.64038	4.73166	4.60564	4.57014	4.44227	4.68502	4.62833	4.68379	4.53498	4.4195	4.68754	4.57235	4.41963	4.84069	4.57688	4.57058	4.60287	4.62949	4.38322	4.62634	4.68066	4.50661	4.61197	4.46353	4.55228	4.56645	4.58964	4.47965	4.73879	4.4486	4.60974	4.26299	4.88394	4.59004	4.59733	4.64478	4.8005	4.56647	4.55854	4.56992	4.66784	4.49708	4.38894	4.57911	4.77859	4.8008	4.52479
ASMTL	6.97892	6.86434	6.87727	7.08932	7.02568	7.1566	6.72178	7.19186	6.80092	6.8478	6.89525	6.42122	7.00429	6.43812	6.75111	6.51852	6.33108	6.80316	6.56239	7.22286	6.65018	6.99312	7.0626	6.84386	7.21311	7.33761	6.79647	7.01119	6.7876	6.72396	6.67603	7.06192	7.34496	7.07581	6.62085	6.87595	6.87675	7.22962	6.52483	6.79264	6.48876	6.51671	6.45485	6.64307	6.19998	6.54613	7.14172	6.71724	7.05781
ASMTL-AS1	4.4162	4.56712	4.3695	4.55981	4.50159	4.4622	4.8427	4.80567	4.48125	4.68594	4.74656	4.59325	4.62752	4.70263	4.65541	4.8971	4.74801	4.86421	5.39993	4.62965	4.79422	4.83928	4.79448	5.0314	4.83773	4.78625	4.79517	4.76996	4.672	4.64479	4.60659	4.77545	4.7475	4.50415	4.88633	4.75881	4.77201	4.96564	4.72495	4.55229	4.63436	4.7669	4.54881	4.55957	4.87578	4.81283	4.65305	4.46015	4.63776
ASNA1	7.63099	7.55315	7.53469	7.53068	7.58384	7.55899	7.51484	7.56949	7.70985	7.53413	7.41413	7.52922	7.55867	7.62654	7.48356	7.32272	7.59518	7.67337	7.51337	7.29948	6.9371	6.69849	7.14279	6.92522	7.5105	7.27387	6.84804	7.50339	6.53711	7.6754	7.58741	7.73849	7.62936	7.79678	7.37734	7.55258	7.62936	7.77509	7.59766	7.37922	7.55258	7.57956	7.45325	7.50431	7.5163	7.6259	7.62392	7.5662	7.58473
ASNS	5.62176	5.6299	5.19124	5.5476	5.75767	6.04702	5.87615	5.80367	5.41014	5.58572	6.01838	6.2563	6.39551	5.64915	6.42092	5.83747	5.8555	5.60275	9.47045	5.95002	5.99085	6.21243	6.61309	6.05947	6.48897	5.88672	5.54988	5.90966	6.13464	5.77556	5.82909	5.70672	5.79628	5.6543	4.88883	5.51114	5.74816	6.10507	5.306	5.68787	5.88481	5.58246	5.63054	6.15326	5.42041	5.95279	6.52557	5.89032	6.22236
ASNSD1	6.14803	6.12369	6.08101	6.64459	6.30164	6.16201	6.56312	6.28212	5.99513	6.28044	6.10448	6.28044	6.3453	6.1129	6.50902	5.75906	5.54125	6.13232	6.75828	6.71277	7.15701	6.68919	6.59414	6.51549	6.41119	6.59182	6.64783	6.55325	6.8275	6.74503	6.48002	6.3057	6.33402	6.523	6.22396	6.00135	6.35451	6.54372	6.2988	6.59337	6.58186	5.78392	5.96244	6.23854	6.32706	5.99369	6.2655	5.96376	6.31024
ASPA	4.67296	4.55933	4.79351	5.19381	4.68316	4.95753	4.87348	4.62679	4.73584	4.59008	4.90944	5.04566	4.29841	4.54355	4.87126	4.71013	4.69793	4.36976	4.48305	4.5448	5.0264	4.89174	4.76505	4.89489	4.78463	4.61911	4.83614	4.65664	4.99856	4.81652	4.84063	4.73262	4.72357	4.92042	4.94834	4.93766	4.7442	4.6764	4.64331	4.81955	4.60126	4.84086	5.11936	4.93285	4.57612	4.64381	4.87849	4.62775	4.95103
ASPH	5.57894	5.13052	5.24907	5.51625	5.31092	5.61498	5.48302	5.43105	5.34384	5.27752	5.44217	5.43967	5.44988	5.21465	5.65421	5.03788	5.16726	5.50273	5.76898	5.6116	5.64657	5.48291	5.45448	5.75021	5.50114	5.6917	5.7012	5.33423	5.65787	5.58906	5.27217	5.37054	5.61092	5.52199	5.26306	5.2389	5.43021	5.40662	5.48454	5.59766	5.25184	5.27654	5.39858	5.4816	5.28202	5.31354	5.4748	5.36073	5.46192
ASPHD1	5.17123	5.27128	5.0807	5.3472	5.14405	5.25631	5.16978	5.18287	5.59827	5.24254	5.33712	5.18547	5.04004	5.19826	5.223	5.60888	5.30208	5.25171	5.3083	5.21276	5.42453	5.33335	5.3912	5.18547	5.21936	5.20052	5.17982	5.22121	5.04179	5.19358	5.23857	5.38694	5.22969	5.14053	5.73326	5.45731	5.09669	5.22711	5.44666	5.45444	5.0517	5.139	5.09956	5.49077	5.27737	5.23961	5.42869	5.06075	5.28346
ASPM	3.49916	3.42294	3.3188	3.50022	3.6192	3.475	3.49344	3.42778	3.50284	3.30837	3.4438	3.86388	3.4167	3.53267	3.65521	3.47887	3.90641	3.48403	3.46534	3.48008	3.43403	3.53823	3.39684	3.43234	3.50356	3.46114	3.55507	3.39516	3.42902	3.59934	3.38347	3.62207	3.35877	3.41748	3.24655	3.40702	3.4258	3.38028	3.38605	3.47122	3.36486	3.44582	3.62821	3.59044	3.58091	3.45353	3.37732	3.38301	3.63767
ASPN	8.01781	8.04497	9.34603	9.85033	9.17765	9.04147	9.78334	8.10031	7.97468	8.96965	7.48728	10.4955	7.78433	8.61562	10.3767	8.48623	9.92324	8.17648	5.98248	8.0835	9.004	8.40536	7.62457	9.07115	7.7085	8.41672	9.03102	8.27759	8.75062	7.95317	8.7691	8.46028	8.81193	8.74045	9.18052	9.01499	8.80481	9.52476	9.02251	8.73116	8.39363	8.28456	9.42052	9.55587	7.64908	7.76719	9.01118	8.12321	8.93261
ASPSCR1	5.64067	5.56855	5.03473	5.4506	5.51499	5.40194	5.61142	5.65808	5.36535	5.49428	5.67024	5.53049	5.42083	5.64858	5.84606	5.67385	5.62154	5.86777	5.8313	5.41527	5.37519	5.25546	5.91755	5.29286	5.74329	5.43179	5.32854	5.427	5.04948	5.64311	5.47456	5.74403	5.62016	5.57723	5.54658	5.35771	5.47139	5.53228	5.95453	5.59948	5.58227	5.50828	5.14237	5.6727	5.32404	5.72082	5.61601	5.65989	5.66679
ASRGL1	7.22336	7.49629	7.28963	7.076	7.26107	7.19453	7.09129	7.22838	7.38529	7.32403	7.02692	7.37605	7.17554	7.32484	7.08248	7.26254	7.32143	7.17933	7.12296	7.13786	7.20941	7.01864	6.96257	7.18342	7.20869	7.035	7.28554	7.29241	7.34051	7.20652	7.17264	7.27622	7.05353	7.23682	7.10212	7.30565	7.37788	7.02893	7.27817	7.04595	7.31314	7.63624	7.43607	7.1483	7.25185	7.477	7.25778	7.21511	7.2361
ASS1	7.46647	7.28636	7.63624	7.75413	7.82069	7.57388	7.50665	7.65395	7.72598	7.39851	8.07277	8.1422	8.47418	7.93017	8.3344	7.11652	7.77977	7.71893	7.59909	7.59909	7.3429	7.46143	7.59733	7.15392	7.56197	7.0115	7.23342	7.48529	7.59609	7.90447	7.5377	7.06909	7.49717	7.88317	7.89149	7.61167	8.32136	7.55928	7.30176	7.58227	7.77189	8.00458	7.93994	7.79827	7.65557	8.06731	7.38529	7.64972	7.68579
ASTE1	5.80449	6.21888	5.88882	5.9905	6.15382	6.0591	5.94024	6.00322	6.12369	6.34002	5.87375	5.80993	6.17697	5.89985	5.76137	6.11955	5.81397	5.91377	5.78973	5.97194	5.98599	6.00587	6.06135	6.36541	5.87582	5.94907	6.2105	5.83469	6.12234	6.30104	6.01174	6.04113	5.9877	6.24231	5.70395	5.94889	6.01489	5.83469	6.00364	6.05113	5.8873	6.35248	6.19766	6.51342	6.19245	6.07732	6.04758	6.07483	5.91638
ASTN1	4.03598	4.30111	4.26475	4.24641	4.09357	4.34323	4.30722	4.36709	4.29453	4.43732	4.24333	4.2046	4.23085	4.39085	4.09627	4.06872	4.26853	4.14007	4.01849	4.36384	4.25377	4.52439	4.29786	4.12856	4.39443	4.25377	4.3542	4.27627	4.29323	4.27977	4.05357	4.24307	4.25377	4.08183	4.03016	4.23585	4.23846	4.06076	4.2598	4.13167	4.01876	4.41567	4.1505	4.0551	4.19838	4.17619	4.21091	4.04924	4.35984
ASTN2	4.22757	4.22558	4.01392	4.19651	4.12213	4.19815	4.22297	4.22131	4.26082	4.1783	4.10308	4.25536	4.25776	4.28717	4.31226	4.26826	4.26095	4.44858	4.01098	4.42168	4.38649	4.22002	4.27807	4.20771	4.29693	4.4377	4.31775	4.31144	4.17026	4.08236	4.33824	4.50271	4.22782	4.26339	4.22662	4.34178	4.20948	4.31277	4.29418	4.2662	4.36032	4.22101	4.22176	4.14337	4.23016	4.09177	4.36952	4.19584	4.37462
ASUN	5.60295	5.41426	5.75284	6.08245	5.79743	5.92366	5.55312	5.6062	5.20032	5.29724	5.31062	5.48604	5.31937	4.99566	5.78028	5.14191	5.53448	5.50485	6.10938	6.10507	5.86832	5.56248	5.60888	5.50728	5.691	5.69526	5.80466	5.50728	6.00905	5.76154	5.84035	5.80039	5.84336	5.71849	5.30765	5.34433	5.80271	6.01095	5.55374	5.92944	5.94835	5.259	5.50402	5.5623	5.3729	5.25964	5.68276	5.36434	5.61001
ASXL1	6.62907	6.44449	6.48816	6.72863	6.53005	6.48553	6.52653	6.54764	6.44183	6.61734	6.70756	6.91891	6.56123	6.56402	6.67073	6.4505	6.68298	6.54204	6.49328	6.49883	6.66184	6.56518	6.42821	6.55463	6.58644	6.57145	6.8092	6.41031	6.74407	6.64793	6.66676	6.59646	6.61702	6.66511	6.42961	6.48557	6.57666	6.52176	6.57043	6.55997	6.60145	6.55741	6.53328	6.38607	6.71397	6.54001	6.62969	6.60713	6.55309
ASXL2	7.84833	7.37734	7.63529	7.89344	8.06294	8.0109	7.89307	7.7665	7.4679	7.34966	7.56166	8.00117	7.86472	7.83779	7.76792	7.52356	8.04816	7.26448	7.8712	8.01005	8.16367	7.98371	7.9487	8.14541	7.80704	7.92898	7.86208	7.89422	8.21775	7.72293	7.78433	7.62425	7.90613	7.72739	8.3321	7.40235	7.63464	7.65395	7.35712	7.60754	7.47867	7.98333	8.07945	8.04134	7.62522	7.84598	8.0145	8.03653	8.01369
ASXL3	4.84874	4.6652	4.57143	4.71945	4.66776	4.71035	4.66213	4.69814	4.71576	4.61911	4.67948	4.9017	4.82875	5.29122	4.65591	4.7702	4.66847	4.86831	4.87082	4.64188	5.12307	4.73104	5.02046	4.70496	4.8445	4.71602	4.73829	4.50237	4.70893	4.6902	4.98741	5.01919	4.64758	4.96905	4.60417	4.68786	4.56203	4.67734	4.61984	4.58187	4.85193	4.59227	4.75004	4.62102	4.97234	4.99298	4.8884	4.68055	4.89019
ATAD2	4.77566	4.64972	4.60608	4.61293	4.7669	4.39759	4.73562	4.78144	4.40993	4.56323	4.62965	4.49144	4.52563	4.43914	4.5535	4.37121	4.17709	4.47529	5.23367	4.52135	4.91286	4.64608	4.58361	4.56175	4.53661	4.81214	4.29154	4.7078	4.44216	4.44975	4.38877	4.45832	4.60126	4.36414	4.42489	4.41229	4.28488	4.53415	4.37617	4.38364	4.44854	4.36468	4.56686	4.72778	4.29402	4.62846	4.58211	4.29867	4.44016
ATAD2B	3.81698	3.76721	3.64743	3.91028	4.24641	3.9354	3.80015	3.58161	3.76176	3.8764	4.12189	3.82004	3.96272	3.78365	4.0441	3.83805	3.86229	3.90675	3.76436	3.87943	4.21204	4.11173	3.9523	3.85724	3.66828	3.88002	3.66678	3.82526	3.89735	3.78764	3.85786	3.90792	3.93884	4.31054	3.84203	3.71535	3.91924	3.8943	3.74942	3.63535	3.96334	3.63977	3.6083	3.90675	3.88275	3.66185	3.72825	3.78586	3.82004
ATAD3B	6.95318	7.11992	6.81938	6.90691	7.08066	6.9092	7.02513	7.1565	6.7746	7.13879	7.17602	6.92328	6.99852	7.27387	7.08087	7.47248	7.07999	7.11676	6.75467	6.9722	7.06979	7.2628	7.26617	7.0117	6.91333	6.95578	6.97683	6.85161	7.14346	6.77219	7.1492	7.09518	7.01684	6.96513	7.55288	7.21791	6.93366	7.15227	7.41359	7.12061	7.14854	7.4171	6.76276	7.31576	7.47896	7.35632	6.9906	7.37474	7.05421
ATAD5	5.57516	5.49892	5.53109	5.35899	5.79944	5.54902	5.48279	5.40032	5.57862	5.54251	5.52478	5.82079	5.61961	5.68467	5.40492	5.78565	5.52211	5.6262	5.43873	5.3294	5.62095	5.63008	5.63466	5.59608	5.60982	5.54718	5.31937	5.41508	5.64087	5.6802	5.74537	5.87773	5.38333	5.93892	5.32713	5.7474	5.46423	5.52703	5.69585	5.35669	5.82116	5.7639	5.76276	5.69923	5.84035	5.80214	5.38899	5.78371	5.63425
ATAT1	6.72361	6.72282	6.78035	6.67435	6.70723	6.61921	6.5445	6.52557	6.51105	6.77833	6.86105	6.47944	6.54333	6.57145	6.44127	6.84887	6.45817	6.29787	5.96116	6.65854	6.69987	6.56526	6.64679	6.2563	6.57263	6.51285	6.60488	6.43341	6.68207	6.645	6.80776	6.35248	6.44838	6.36952	6.87302	6.60984	6.56526	6.49518	6.85705	6.58776	6.57412	6.78502	6.82313	6.60751	6.69334	6.84494	6.79729	6.65679	6.68328
ATF1	5.09911	4.0666	5.03229	4.83793	4.90716	5.03696	5.01076	4.62031	4.32466	4.75122	4.65615	4.47144	4.52757	4.34572	4.72333	4.22287	4.9335	4.66401	4.55596	4.94875	4.9211	4.8544	4.75903	4.84017	5.04746	4.97464	4.97081	4.68525	5.12677	4.90278	4.6626	4.72042	5.04452	5.08847	4.73445	4.54379	5.1603	5.10715	4.55472	4.97256	4.7094	4.51934	4.75995	4.69257	4.59084	4.24752	4.9017	5.00812	4.85574
ATF2	4.57238	4.32861	4.52158	4.64764	4.37874	4.6338	4.48856	4.38591	4.17775	4.32589	4.40496	4.33142	4.33732	4.26881	4.53251	4.09988	4.25831	4.24442	4.56385	4.59053	4.56058	4.45152	4.36138	4.55144	4.33272	4.61069	4.33704	4.65265	4.24182	4.46518	4.29365	4.47182	4.62326	4.43179	4.43387	4.25791	4.49803	4.47101	4.28309	4.44632	4.27003	4.19846	4.33896	4.40038	4.26244	4.26164	4.62721	4.05418	4.45446
ATF3	7.58651	6.29955	7.16283	6.50748	5.5963	6.53576	6.43116	6.59826	6.84785	6.02562	7.71156	6.00135	6.24452	5.79054	6.54295	5.42102	6.40027	6.23371	6.08305	6.17103	6.09039	6.21959	6.1013	5.75807	6.48022	6.14674	6.31738	6.18387	6.12106	5.81379	6.3509	6.15087	6.62588	7.14413	6.2391	6.32411	7.98781	6.54747	8.27656	6.97989	6.03719	6.71235	6.98036	7.16426	5.78452	7.23216	6.58125	8.38825	6.18614
ATF4	9.16796	9.36823	9.28234	9.32991	9.53636	9.16507	9.2574	9.28834	9.28989	9.42931	9.59395	9.94075	9.29949	9.73388	9.91068	9.07911	9.63915	9.16796	9.87983	8.91678	9.21106	8.96024	9.33788	9.03885	9.41486	8.99209	9.17917	9.1497	9.33656	9.17353	9.32484	9.26371	9.33947	9.31687	8.98503	9.34438	9.42417	9.08054	9.47965	9.35973	9.57748	9.45973	9.21393	9.35973	9.57543	9.64331	9.57543	9.40224	9.43274
ATF5	5.44866	5.43685	5.21691	5.44158	5.51403	5.35922	5.67208	5.67886	5.61972	5.73017	5.71833	5.5574	5.64868	5.77665	5.65878	5.96177	5.84134	5.99239	5.67936	5.73555	5.60141	5.94802	5.78848	5.69396	5.65344	5.63666	5.60568	5.63119	5.61233	5.52007	5.69885	5.73203	5.46433	5.65278	6.24061	5.96769	5.67821	5.74875	5.90561	5.74505	5.82119	6.03439	5.55016	5.90791	5.90675	5.8085	5.61058	6.15219	5.86265
ATF6	6.22273	6.37109	6.37323	6.20378	6.36478	6.17644	6.10405	6.40253	6.58455	6.23734	6.40411	6.66059	6.62855	6.55095	6.34883	6.48292	6.38007	6.2518	6.8629	6.16806	6.3997	6.17908	6.33197	6.57865	6.38911	5.98897	6.22886	6.05075	6.08859	6.27602	6.26235	6.44852	6.36437	6.08338	6.05205	6.30336	6.35886	6.27877	6.1858	6.31315	6.4325	6.26937	6.59159	6.4763	6.66232	6.4147	6.29545	6.1362	6.44601
ATF6B	5.84085	6.09426	5.71485	5.70354	5.83325	5.73532	5.78098	5.79487	6.02159	6.1338	5.90746	5.89986	5.84304	6.02551	5.70403	6.14498	5.72741	6.04152	5.81215	5.89808	5.73025	5.8596	5.95905	5.82309	5.82511	5.7466	5.77976	5.81489	5.68317	5.85355	6.02145	5.82429	5.85941	6.00405	5.82065	5.86513	5.75569	5.70881	5.95388	5.72851	6.08005	6.02204	6.11553	5.88527	5.83672	6.01813	5.87478	5.89734	5.92442
ATF7	4.72357	4.58861	4.85797	4.66328	4.61609	4.77985	4.66092	4.60009	4.65782	5.04724	4.7003	4.55981	4.64117	4.78121	4.43502	4.99723	4.53636	4.7535	4.46171	4.64529	4.58788	4.61466	4.68998	4.81006	4.58911	4.44773	4.71035	4.60584	4.68692	4.54156	4.51716	4.61681	4.50055	4.62559	4.49482	4.82693	4.73147	4.59418	4.77363	4.63584	4.8427	4.99767	4.89132	4.72688	4.90716	4.72944	4.73728	5.15149	4.68481
ATF7IP	6.00664	5.92359	5.7815	5.72786	5.95662	5.87914	5.84385	5.89746	5.64586	5.83027	5.68799	5.63472	5.93066	5.75425	5.70863	5.83897	5.86231	5.88106	5.71957	5.83328	5.99367	5.95115	5.91732	5.88781	5.95328	5.86304	5.90876	5.8573	6.02902	5.82916	5.91515	5.72628	5.69356	5.91138	5.83353	5.74893	5.77474	5.78142	5.74089	5.86085	5.85165	5.79324	5.6839	5.79013	5.85559	5.68356	5.81759	5.74756	6.01721
ATF7IP2	7.00989	6.98099	7.14854	7.1471	7.19767	7.33427	7.07003	6.98907	7.16259	7.47185	7.21686	7.43249	7.34966	7.42966	7.01506	7.50075	7.09104	7.56859	7.37307	7.29974	7.4993	7.65231	7.4685	7.42887	7.26889	7.13925	7.42451	7.31314	7.88799	7.08869	7.34342	7.06958	7.09313	7.31576	6.87081	7.26889	7.15967	7.11439	7.27793	7.24025	7.21838	7.29974	7.35604	7.42153	7.39877	7.4125	7.23732	7.39472	7.2104
ATG10	5.45654	5.6258	5.55941	5.44074	5.4612	5.41755	5.26998	5.59068	5.43729	5.59648	5.45364	5.73531	5.38312	5.34806	5.23301	5.48132	5.58924	5.42746	5.46423	5.35423	5.55455	5.4239	5.33859	5.55899	5.48046	5.56542	5.62763	5.58985	5.59466	5.36453	5.70809	5.45834	5.17234	5.37311	5.53948	5.39019	5.62318	5.45919	5.39642	5.54289	5.47963	5.6802	5.6453	5.6379	5.66367	5.61417	5.63329	5.78996	5.45935
ATG101	6.29267	6.01874	6.02041	6.28419	6.26795	6.20902	6.28851	6.26644	6.09407	6.08305	6.13886	6.11194	6.26776	6.00587	6.70665	6.13666	6.38361	5.8718	6.39708	6.21356	6.11308	5.92476	5.97212	6.10526	6.37234	6.36541	6.06413	6.1333	5.74718	6.11805	6.10956	6.10224	6.0991	6.02174	6.48079	6.29301	6.05503	6.43001	6.29749	6.14745	5.97619	6.06545	5.96457	5.82156	6.26303	6.10632	6.2755	5.85946	6.10224
ATG12	4.75531	4.79994	5.1509	4.68088	4.87714	4.82338	4.91225	4.77578	4.77556	4.78183	4.78141	4.75844	4.89765	4.69442	5.03051	4.76063	4.89806	4.67275	4.80084	4.69437	4.66096	4.62591	4.73564	4.80346	4.50623	4.65131	4.75393	4.7644	4.68709	4.90268	4.67707	4.71617	4.79756	4.49893	4.5544	4.68182	4.91391	4.7899	4.73146	4.86874	4.64817	4.50335	4.52363	4.71429	4.48505	4.64579	4.63328	4.70576	4.81403
ATG13	7.313	7.48732	7.48422	7.37173	7.40476	7.42649	7.42434	7.55478	7.60811	7.39953	7.5621	7.60001	7.49395	7.46515	7.2849	7.46979	7.33786	7.37211	7.58826	7.33867	7.21874	7.29499	7.2459	7.2988	7.50645	7.28121	7.31689	7.41302	7.28551	7.49281	7.45636	7.41024	7.37067	7.49707	7.37228	7.44193	7.39576	7.39576	7.34327	7.35696	7.37057	7.48481	7.56222	7.45961	7.28723	7.53253	7.35925	7.33901	7.2764
ATG14	6.63356	6.59144	6.89603	6.55918	6.96106	6.85059	6.73493	6.74525	6.74787	6.66519	6.55458	6.33608	6.76689	6.47323	6.44092	6.18928	5.93643	6.27131	6.50447	6.81938	7.04798	7.0929	7.47447	7.17409	6.87451	7.19945	6.77357	7.00455	7.26617	6.82711	6.83082	6.60675	6.90285	6.91953	6.35901	6.645	6.6056	6.76258	6.36893	6.69334	6.54022	6.52796	6.45236	6.81342	6.83226	6.57283	6.91702	6.81065	6.82691
ATG16L1	5.42411	5.60847	5.46691	5.48112	5.5295	5.36497	5.32276	5.47944	5.53088	5.81224	5.56766	5.48112	5.57275	5.70143	5.32545	5.7442	5.45038	5.36943	5.5093	5.38798	5.40115	5.56041	5.34433	5.43073	5.48929	5.39309	5.58285	5.50402	5.47786	5.3472	5.54596	5.48442	5.3338	5.33589	5.45083	5.7608	5.47036	5.46302	5.6617	5.52438	5.55049	5.67168	5.52051	5.45834	5.24175	5.53821	5.49344	5.79701	5.55028
ATG2A	7.24655	7.25004	6.92978	7.25728	7.22939	7.1724	7.32745	7.41442	7.39748	7.39041	7.54382	7.55899	7.17843	7.39748	7.24124	7.33761	7.69173	7.49629	7.5408	7.35969	7.29241	7.61498	7.5808	7.48643	7.63912	7.3888	7.72397	7.17046	7.43221	7.32694	7.68903	7.49015	7.49337	7.67001	7.03288	7.32922	7.323	7.49337	7.55692	7.58473	7.35632	7.61336	7.44333	7.46647	7.54679	7.2912	7.38134	7.72977	7.43999
ATG2B	4.61293	4.44949	4.59909	4.39443	4.4185	4.62147	4.36844	4.31081	4.29428	4.30969	4.67853	4.29896	4.38364	4.39215	4.371	4.13632	4.31511	4.30163	4.40629	4.48355	4.51739	4.33652	4.59492	4.79286	4.43502	4.53075	4.37283	4.43809	4.4206	4.5615	4.37175	4.33322	4.41982	4.64331	4.22145	4.49712	4.42212	4.54962	4.24922	4.67082	4.88333	4.36651	4.31538	4.29759	4.46862	4.2669	4.50547	4.40967	4.26449
ATG3	5.34933	4.99479	5.38717	5.39802	5.29685	5.40635	5.25536	5.25716	5.02935	5.16709	5.16687	5.11323	5.158	4.9074	5.3171	5.16884	5.37686	5.26668	5.22403	5.5491	5.1447	5.43322	5.45824	5.59388	5.24249	5.44268	5.59836	5.28607	5.58821	5.35082	5.3113	5.4121	5.39362	5.36366	5.06596	4.98949	5.31982	5.50706	5.25163	5.4327	5.20622	5.00506	5.19774	5.33787	5.17793	4.88399	5.30347	5.10258	5.2377
ATG4A	7.39637	7.614	7.68351	7.39288	7.45351	7.606	7.329	7.54233	7.31261	7.61498	7.59427	7.71365	7.41998	7.32873	7.42802	7.48439	7.39988	7.21488	7.72878	7.43165	7.49598	7.25211	7.43165	7.69469	7.44363	7.55988	7.61755	7.64007	7.62685	7.55459	7.76019	7.34755	7.26669	7.36307	7.49898	7.50635	7.43221	7.43663	7.48757	7.12177	7.63975	7.3447	7.36723	7.48185	7.40866	7.42101	7.5811	7.53891	7.42942
ATG4B	6.87659	7.02846	6.98363	6.93067	6.86402	6.82081	6.83842	6.82688	6.97012	7.10213	7.1019	6.84522	6.95643	7.04804	6.91379	6.90829	7.0176	6.8289	6.89437	6.94488	6.80049	6.71169	6.81511	6.71451	7.03482	6.89453	6.71133	7.01693	6.7064	6.84966	6.97908	6.74339	6.83781	6.9063	6.95457	6.94134	6.80326	6.81793	6.85917	6.82542	6.94576	6.84493	6.76581	6.79592	6.86402	6.72021	6.93966	6.81235	6.92266
ATG5	5.50048	5.47673	5.66398	5.71225	5.5979	5.72598	5.58837	5.46404	5.38479	5.56349	5.36173	5.51655	5.58981	5.31853	5.56732	5.3361	5.57065	5.56256	5.80796	5.67409	5.65303	5.494	5.44586	5.66018	5.51632	5.69165	5.56746	5.56385	5.63219	5.67983	5.39512	5.52958	5.63186	5.58702	5.3677	5.48641	5.51815	5.52506	5.49976	5.66592	5.59576	5.38282	5.46033	5.58042	5.17816	5.57071	5.5176	5.18714	5.35267
ATG7	5.83223	5.97656	5.93776	5.63712	5.71064	5.64613	5.70612	5.56287	5.80835	5.71159	5.5681	6.07516	5.67168	5.80717	6.10507	5.39953	6.49328	5.80214	5.59527	5.77143	5.25881	5.63865	5.54027	5.46202	5.33085	5.30705	5.4918	5.68744	5.29641	6.15602	5.57338	5.80622	5.77841	5.74537	5.24638	5.60563	5.68389	5.62217	5.56855	5.61903	5.6435	5.84713	5.84053	5.46163	5.71029	5.78973	5.58324	5.70202	5.6363
ATG9A	7.20042	7.36396	7.4308	7.40505	7.41497	7.31879	7.49835	7.53325	7.50103	7.43468	7.46876	7.48272	7.37707	7.25979	7.49987	7.54558	7.16544	7.63912	7.31287	7.58168	7.37391	7.4756	7.6642	7.29817	7.57137	7.39342	7.21408	7.33097	7.07299	7.38001	7.58413	7.62488	7.43191	7.66322	6.71118	7.35845	7.51337	7.61131	7.53922	7.54016	7.57895	7.38107	7.4993	7.65008	7.40073	7.39637	7.61688	7.41683	7.50606
ATIC	7.2089	6.95103	6.98443	7.28194	7.372	6.98815	6.87691	7.39472	6.90629	6.87081	7.08133	7.18387	7.11275	6.99743	7.33477	6.87883	7.23585	6.92522	7.44417	7.7972	7.28218	7.58227	7.20457	7.18583	7.48272	7.62297	7.81669	7.487	7.58473	7.44772	7.25484	7.24198	7.07463	7.46932	6.82482	7.30771	7.13298	7.12177	7.19306	6.76709	6.86295	6.94072	7.05871	7.19185	7.02893	6.65697	7.23093	7.30897	7.13811
ATM	5.36001	5.34391	5.37189	5.15496	5.32796	5.26203	5.1545	5.21505	5.24038	5.36378	5.37807	5.19464	5.32533	5.36195	5.38858	5.33756	5.49145	5.17338	5.2856	5.27963	5.51824	5.35041	5.34256	5.40246	5.3459	5.61142	5.27449	5.443	5.32744	5.32152	5.05837	5.10336	5.33662	5.34277	5.35448	5.16509	5.26492	5.20168	5.26362	5.43049	5.20383	5.15048	5.132	5.04016	5.04483	5.19294	5.29109	5.29804	5.38296
ATMIN	6.63865	6.43242	6.60502	6.4061	6.46946	6.66887	6.38947	6.33108	6.17455	6.17259	6.38473	6.1709	6.51507	6.05431	6.36244	6.19953	6.30315	6.47087	6.4318	6.69123	6.59295	6.55476	6.6411	6.86149	6.58439	6.82984	6.76578	6.61707	6.83056	6.48429	6.57857	6.62044	6.56809	6.36	6.56608	6.18051	6.47718	6.63187	6.14797	6.43772	6.12856	6.05506	6.44517	6.48603	6.165	6.13025	6.49397	6.32922	6.45394
ATN1	6.44029	6.62244	6.49959	6.35829	6.0013	6.15913	6.39236	6.39003	6.49824	6.2134	6.19556	6.20003	6.37779	6.15512	6.18395	6.41182	6.24837	6.33559	6.05468	6.2455	6.0169	6.04731	6.13741	6.12195	6.14596	6.0296	6.22833	6.42777	6.08841	6.49251	6.24536	6.47085	6.49056	6.2027	6.16067	6.63041	6.50855	6.33173	6.42672	6.14268	6.2467	6.39069	6.28591	6.22718	6.22547	6.30931	6.34532	6.30412	6.4846
ATOH1	5.3579	5.56583	5.19764	5.36575	5.51301	5.43608	5.4032	5.65827	5.51443	5.49447	5.53785	5.54801	5.6198	5.40074	5.36018	5.64048	5.3257	5.67681	5.89109	5.32833	5.30458	5.49384	5.61302	5.73208	5.56427	5.4718	5.68744	5.46772	5.79683	5.39161	5.5623	5.52353	5.31083	5.77516	5.68643	5.55312	5.27344	5.51838	5.67742	5.39765	5.65316	5.51967	5.62659	5.59969	5.93337	5.6686	5.34176	5.3198	5.64449
ATOX1	7.90298	8.17542	8.35841	8.50113	8.09752	8.30439	8.13778	8.27867	8.12136	8.24548	8.22695	8.62488	8.24972	8.50509	8.67477	7.96606	8.72761	8.186	8.47888	8.32755	8.4491	8.46028	8.40715	8.27759	8.26131	8.20229	8.28678	8.19921	8.31734	8.50509	8.30771	8.46817	8.18911	8.39926	8.17298	8.15544	8.18962	8.28029	8.45303	8.21032	8.27333	8.57003	8.31852	8.30166	8.44971	8.27333	8.22284	8.254	8.25713
ATP10A	6.42308	6.83358	6.76125	6.80054	6.68798	6.52147	6.68013	6.7662	6.68948	6.6856	6.70227	6.77721	6.72395	6.85834	6.62011	6.76588	6.79179	6.73419	6.68378	6.44347	6.76697	6.68194	6.59424	6.59222	6.54678	6.41539	6.90883	6.71605	6.88621	6.59791	6.62895	6.62289	6.7366	6.54003	6.72214	6.78638	6.66742	6.70006	6.78418	6.58303	6.65963	6.64859	6.87599	6.75742	6.82204	6.94692	6.68077	6.78745	6.58433
ATP10B	6.27053	6.35046	6.28253	6.17381	6.16319	6.35778	5.90478	6.38908	6.40255	6.28842	6.19826	6.26959	6.23199	6.30499	6.00927	6.29912	5.97212	6.17201	6.29336	6.16464	6.13663	6.12747	6.19259	6.13043	6.13507	6.01702	6.25638	6.32364	6.22874	6.39382	6.41252	6.2614	6.12584	6.27908	6.1013	6.35921	6.2579	6.12541	6.23272	6.09087	6.40815	6.40464	6.48095	6.14751	6.28993	6.69964	6.15519	6.43022	6.13689
ATP10D	5.50037	4.86332	5.88901	5.69021	5.21787	5.48091	5.75984	5.07383	5.37433	5.00897	5.33753	5.46891	5.14124	5.0594	5.62909	4.99679	5.73798	4.90351	5.72557	4.99339	5.07274	4.67663	5.05148	5.26051	4.98115	5.16399	5.23857	5.05148	5.21666	5.1467	5.3904	5.24594	5.52845	5.26192	4.82179	5.33567	5.32127	5.56483	5.1467	5.37897	4.93216	5.0356	5.36204	5.16806	5.16225	5.00897	5.34413	5.17607	5.0266
ATP11A	4.94563	5.03671	4.75231	4.64203	4.79297	4.69559	4.88862	4.88266	4.81954	4.93475	4.6477	4.7493	4.79786	4.77623	4.69644	4.70354	4.69556	5.00282	4.8608	4.72891	4.61311	4.73151	4.52566	4.63323	4.63691	4.75256	4.58141	4.91675	4.48949	4.69475	4.74282	4.92102	4.8347	4.77888	4.62645	4.89596	4.45592	4.70284	4.80283	4.70483	4.90324	4.64164	4.58584	4.5867	4.72691	4.77481	4.64777	4.70504	4.76751
ATP11B	5.53505	5.27594	5.43095	5.54289	5.40383	5.49118	5.4965	5.48744	5.51031	5.35997	5.45791	5.41712	5.54144	5.33146	5.85946	5.16999	5.57417	5.3739	5.45123	5.5558	5.65019	5.55312	5.60033	5.75767	5.62074	5.75748	5.63466	5.48582	5.80874	5.26659	5.27383	5.33335	5.59287	5.55719	5.29618	5.23693	5.62196	5.75964	5.42123	5.81035	5.52009	5.20771	5.22165	5.64798	5.27534	5.44973	5.66009	5.3472	5.50402
ATP12A	5.55455	5.73531	5.34761	5.51698	5.52233	5.4198	5.63289	5.67108	5.47418	5.81685	5.69745	5.74537	5.58863	5.57297	5.74269	5.77989	5.64411	5.50256	5.68764	5.55253	5.64936	5.56956	5.50526	5.57661	5.75148	5.53988	5.58985	5.52252	5.88268	5.43996	5.75786	5.80449	5.48174	5.45324	5.52458	5.74036	5.4612	5.42888	5.59748	5.48846	5.57862	5.35937	5.61941	5.58163	5.85965	5.90722	5.45673	5.62176	5.36497
ATP13A1	6.10882	5.84472	5.9961	6.2391	6.12612	6.12214	6.2827	6.45985	6.21518	5.9683	6.10956	6.37532	6.03847	6.05278	6.6519	5.78131	6.6503	6.18275	6.13089	5.90983	5.95471	6.06449	5.96777	5.56622	6.32798	6.01802	5.67804	6.05001	5.85174	6.22693	5.79904	6.21165	6.29376	6.34781	5.70376	6.07841	6.27568	6.11784	6.15049	6.22415	5.89529	6.10093	6.14205	5.93168	5.92024	6.15882	6.15125	5.98171	6.2878
ATP13A2	5.14032	4.82263	5.19571	5.34592	5.09468	5.29057	5.31599	5.32148	5.27236	5.16335	5.31937	5.59688	5.03473	5.27655	6.25852	5.58088	5.9905	5.34995	5.23983	5.44973	5.10389	5.21998	5.17277	5.30104	5.45711	4.99232	4.89489	5.2301	5.36864	5.3373	5.29447	5.68181	5.37812	5.49138	4.97664	5.46444	5.24932	5.53785	5.39993	5.25316	5.51071	5.51739	5.37499	5.59327	5.27887	5.18482	5.19274	5.37581	5.54902
ATP13A3	6.44808	5.68695	6.57876	7.02445	6.65102	6.41445	6.49898	6.24821	6.41459	5.97323	6.18125	6.68672	6.26834	5.7858	7.25606	6.25885	6.61998	6.25612	5.94448	6.38144	6.26607	6.11141	5.99382	7.06761	6.5427	5.92464	6.57628	6.57617	6.59643	6.00239	6.40673	5.77564	6.53121	5.93569	6.66395	6.42177	6.18243	6.77979	5.91515	6.03203	6.0801	5.85217	6.23182	6.2044	5.86792	6.0271	6.63799	6.24508	6.15149
ATP1A1	8.58492	8.49161	8.75606	8.87246	8.89263	8.07277	8.69393	8.86826	8.75332	8.49161	8.60629	8.78449	8.93261	8.48165	8.72063	8.4795	8.85765	8.78635	9.33152	8.67229	8.61408	8.10031	8.14912	8.07646	8.49694	8.39862	8.03613	8.12414	7.16426	8.28138	8.75873	8.57832	8.88599	8.49975	8.19621	8.90776	8.88487	8.73776	8.8018	8.67396	9.03885	8.39249	8.59532	8.68462	8.78077	9.29641	8.8937	8.79297	8.61637
ATP1A2	8.79302	8.33631	7.87643	7.80681	8.54357	8.43307	8.63591	8.17055	8.34511	8.18092	8.5387	7.3275	8.11675	8.21168	6.68021	8.31069	6.57294	8.93457	8.41441	8.23296	8.12511	8.89321	8.67074	8.67157	9.35279	8.59212	8.10062	8.32072	8.45663	8.20116	8.56749	8.10001	8.36562	8.20387	7.54762	8.63571	8.87542	8.45207	7.8865	9.11505	8.31175	8.1497	8.42536	8.64949	7.79881	8.56308	7.82086	8.25751	8.63218
ATP1B1	10.0254	10.5444	10.0978	9.54467	10.1932	9.24162	9.97982	10.3724	9.95731	9.58847	9.92567	9.35216	10.1442	9.9101	9.39261	10.131	9.03046	10.0751	10.852	9.4413	9.33482	8.94266	9.62572	9.29194	9.49667	9.70647	9.96442	10.05	8.73544	9.91992	8.67562	9.94499	9.98346	9.1263	8.76573	9.79975	10.2041	9.83478	9.73475	10.1779	9.87378	9.239	9.96281	9.22743	9.81801	9.2267	9.24401	9.36578	9.77731
ATP1B2	6.38771	6.57685	6.32246	6.33874	6.5635	6.6436	6.26401	6.38361	6.3796	6.87518	6.33156	6.50173	6.41717	6.3953	6.10111	7.15822	6.1908	6.12254	6.07552	6.32391	6.25114	6.6501	6.08946	6.45948	5.93856	6.30515	6.53906	6.25005	6.29055	6.54766	6.50994	6.44356	6.43116	6.50153	6.78855	6.63498	6.2222	6.45199	6.36462	6.61711	6.2898	6.74104	6.60488	6.74725	7.06052	6.7965	6.57508	6.41867	6.401
ATP1B3	9.45779	8.08661	8.43687	8.77615	8.1911	8.06642	8.55605	7.99535	8.51126	8.34677	8.64806	8.87147	8.38076	8.39491	9.46154	8.00327	9.82886	7.83154	8.55173	8.14734	8.27867	7.93916	8.24713	8.28353	7.9714	8.14118	8.38825	8.09708	8.40907	8.26771	8.43268	8.23274	8.26771	8.2556	8.50577	8.27487	8.89905	8.40473	8.41863	8.36792	8.78349	8.49369	8.3368	8.48165	8.14687	7.74437	8.7728	8.744	8.6078
ATP1B4	3.6038	3.73385	3.55587	3.68165	3.55911	3.70419	3.70094	3.59771	3.70316	3.67394	3.76306	3.58935	3.74592	3.5652	3.47777	3.82557	3.76083	3.78947	3.50209	3.63125	3.60133	3.80015	3.76016	3.6114	3.7951	3.48286	3.46534	3.73098	3.60133	3.51656	3.88213	3.78244	3.68865	3.62547	4.40654	3.92546	3.59866	3.54224	3.56778	3.53011	3.9306	3.55623	3.67228	3.76083	3.91368	3.55152	3.46038	3.96022	3.74367
ATP2A1	5.14801	5.72789	5.41154	5.26111	5.23279	5.10715	5.30743	5.49222	5.30375	5.38977	5.29286	5.35833	5.53864	5.45224	5.27042	5.52745	5.19656	5.23714	5.30228	5.2267	5.44464	5.34224	5.43407	5.21233	5.4612	5.18547	5.42989	5.28242	5.4608	5.3575	5.52171	5.39993	5.50235	5.32425	5.31667	5.49384	5.0856	5.27534	5.44014	5.38798	5.32612	5.39327	5.19908	5.0701	5.28389	5.37667	5.33358	5.258	5.70395
ATP2A2	8.34486	8.40803	8.54189	8.3903	8.34401	8.133	8.43215	8.47534	8.4174	8.21807	8.60485	8.29164	8.42044	8.37279	8.5698	8.23786	8.38483	8.03111	9.11512	8.20903	8.32456	8.05337	7.98022	8.01613	8.06301	8.37596	8.23623	8.42757	8.15202	8.13327	8.2339	8.3322	8.60977	8.16847	8.23817	8.16571	8.39649	8.17311	8.38304	8.07379	8.29183	8.12869	7.98089	8.03329	8.04623	7.92341	8.13737	8.2199	8.05427
ATP2A3	5.80848	6.00905	5.80157	5.87202	5.79415	5.90749	5.87685	5.84425	5.96861	5.99759	6.02123	5.75046	5.89712	5.95582	5.90492	6.04457	5.97056	5.94451	5.75163	5.79734	5.74911	5.85452	5.85805	5.73789	5.84139	5.8185	5.84371	5.81062	5.76359	5.76458	5.97391	5.89013	5.87071	5.96236	6.2862	6.00109	5.8525	5.86501	5.88219	5.81092	5.95374	6.03405	5.8714	5.83539	5.93776	5.94098	5.86574	5.79937	5.91128
ATP2B1	4.01989	3.82867	4.03	4.04575	4.00151	4.06702	3.94417	3.81071	3.92845	3.84815	3.96563	4.00346	4.07543	3.86681	4.28967	4.03734	4.2696	3.8511	3.87593	3.9901	3.96974	3.92755	3.84123	4.02884	3.93084	3.91639	3.81817	4.02694	3.91658	4.01048	3.87176	4.0809	3.91726	4.07578	3.97365	3.99151	4.07068	4.06444	3.92454	4.09039	3.95235	3.99867	4.03148	4.10766	3.78927	3.9282	4.01176	3.89188	4.03431
ATP2B2	5.34767	5.61168	5.43892	5.47839	5.46773	5.42149	5.23939	5.24438	5.29524	5.51934	5.35236	5.24648	5.37752	5.51835	5.1773	5.64739	5.33249	5.51901	5.239	5.24962	5.42297	5.28575	5.58203	5.41632	5.33365	5.22384	5.5178	5.38009	5.4734	5.50292	5.62297	5.56713	5.25977	5.42334	5.44253	5.62343	5.321	5.32703	5.59784	5.20093	5.62825	5.53345	5.53909	5.48779	5.62565	5.55282	5.38497	5.44311	5.44253
ATP2B3	4.41998	4.57367	4.55124	4.41288	4.42534	4.58253	4.49675	4.52355	4.67639	4.54015	4.49766	4.51762	4.57051	4.59407	4.43101	4.61013	4.40563	4.68614	4.58154	4.55891	4.60563	4.58924	4.58579	4.60476	4.44271	4.42228	4.63271	4.54457	4.65103	4.54977	4.60333	4.63737	4.471	4.66532	4.6278	4.68486	4.5298	4.47664	4.73906	4.49317	4.66855	4.80828	4.51797	4.65943	4.79139	4.72131	4.49349	4.81011	4.58364
ATP2B4	7.99451	7.87472	7.57298	7.82369	7.73517	7.6943	7.84221	7.44984	7.55545	7.81443	7.41666	7.58668	7.69305	7.58391	7.54231	7.61352	7.32406	7.76494	7.58571	7.78831	7.72034	7.76733	7.32928	7.70533	7.68719	7.84031	7.49016	7.82378	7.62351	7.69156	7.62001	7.49645	7.80061	7.42702	7.59812	7.59115	7.44375	7.40814	7.63779	7.7101	7.53628	7.52026	7.64206	7.65442	7.57701	7.30991	7.44256	7.4614	7.55194
ATP2C1	5.62083	5.38942	5.6271	5.45655	5.46747	5.64147	5.40056	5.29633	5.22069	5.26634	5.32431	5.20983	5.44209	5.23978	5.33942	5.34741	5.26808	5.37657	5.56592	5.73918	5.5188	5.53215	5.65045	5.66075	5.47695	5.70142	5.88584	5.5155	5.90004	5.49987	5.517	5.55113	5.59272	5.49053	5.2599	5.3	5.56837	5.68046	5.4633	5.57806	5.40149	5.1407	5.5519	5.60465	5.43404	5.14975	5.68177	5.3621	5.44463
ATP2C2	4.81455	4.86295	4.61894	4.71813	4.7003	4.64167	4.64301	4.71469	4.65121	4.97682	4.84412	4.76685	4.72427	4.8975	4.55884	4.675	4.67418	4.81892	4.51442	4.63687	4.76195	4.64672	4.82804	4.82003	4.75308	4.77681	4.89894	4.56886	4.74862	4.63223	4.89251	4.8125	4.6914	4.72863	4.81736	4.77277	4.65229	4.74968	4.78126	4.70789	4.61186	4.96932	4.63688	4.80423	4.78062	4.94909	4.67435	4.80771	4.82858
ATP4A	5.71908	5.62034	5.55498	5.75091	5.85642	5.53684	5.76762	5.88111	5.62785	5.78392	5.88167	5.41755	5.58594	5.76548	5.5582	6.17604	6.00963	5.86349	5.70043	5.70789	5.87773	5.69881	5.82023	6.00643	5.79071	5.64207	6.03533	5.6908	5.90966	5.58471	6.01095	5.82481	5.68586	5.82715	6.20977	5.83392	5.76313	5.65254	5.78893	5.84053	5.62871	5.84851	5.689	5.93565	6.24269	5.95572	5.7425	5.81417	5.65466
ATP4B	4.04322	4.35254	4.28597	4.19894	4.34517	4.40443	4.2956	4.44319	4.3368	4.26664	4.3668	4.29323	4.24415	4.5717	4.12331	4.25951	4.37829	4.09418	4.174	4.48099	4.18824	4.46171	4.06229	4.42237	4.27789	4.41489	4.32357	4.36897	4.37459	4.24472	4.29154	4.21782	4.36225	4.17425	4.5608	4.33652	4.29154	4.2148	4.46143	4.27899	4.32549	4.45566	4.32914	4.48826	4.31832	4.64996	4.18657	4.4622	4.12943
ATP5A1	12.2073	11.9966	11.9134	11.7817	12.1634	12.1634	11.929	12.1954	11.7954	11.8458	11.9057	11.3752	12.2073	11.7692	11.1616	12.1539	10.4752	12.0498	12.0315	12.4193	12.4616	12.1954	12.0584	12.2568	12.1046	12.1747	12.4404	12.1634	12.3635	12.1046	12.0415	12.2073	12.2073	12.0141	11.9875	11.9369	11.6311	12.1747	12.1436	12.1138	12.0765	11.8386	12.0584	11.8838	12.0233	11.7817	11.9703	12.0765	11.8536
ATP5B	11.9787	12.1328	12.0669	11.8904	12.1436	12.0415	11.7817	12.0865	11.7188	12.0669	11.8101	11.5438	11.8458	11.8243	11.1527	12.1231	10.4922	12.1539	11.9966	12.1954	12.3128	12.4871	12.1852	12.1231	11.9703	12.0584	12.0415	12.0669	11.929	12.0233	12.0865	12.1436	12.1539	12.0415	11.929	12.0315	11.8386	12.0141	12.1634	11.9369	12.0233	11.8972	12.0957	11.8763	12.0051	11.8904	12.1231	12.0415	11.9703
ATP5C1	10.1588	10.3195	10.2426	10.053	10.3312	10.2007	9.81997	10.1068	9.95351	10.1758	10.0524	9.51996	10.1147	10.1832	9.31851	10.3293	9.08647	10.1656	10.1808	10.2295	10.1975	10.304	10.1124	10.4113	10.0191	10.3903	10.4282	10.3092	10.3926	10.1686	10.155	10.1578	10.0845	10.1775	10.0919	9.97361	9.81136	9.89832	10.1568	10.014	10.175	10.0456	10.1855	10.0068	10.158	9.8546	10.1168	10.1119	10.0791
ATP5D	8.36046	8.0404	8.03474	8.25625	8.1739	8.34568	8.16794	8.47082	8.17271	8.28397	8.38171	7.95069	8.45734	8.32456	7.88904	8.69412	7.59788	8.84034	7.92781	8.59534	8.15801	8.57591	8.60357	8.09463	8.7635	8.46282	8.0936	8.35028	7.77109	8.45142	8.41752	8.79608	8.44495	8.3603	8.41207	8.42885	8.14174	8.4848	8.88835	8.34671	8.11861	8.53066	8.26856	8.43051	8.61357	8.54166	8.39615	8.72475	8.35553
ATP5E	10.5572	10.2824	10.8025	10.0466	10.3579	10.4414	10.3735	10.3361	10.2385	10.2557	10.3013	10.1277	10.5058	10.2297	10.0091	10.5157	9.98545	10.1531	10.0919	10.5935	10.5719	10.425	10.4884	10.7826	10.3361	10.4578	10.8909	10.3204	11.0857	10.6401	10.2824	10.5607	10.6181	10.1334	10.3515	10.3267	10.2675	10.5572	10.5091	10.499	10.5058	10.3609	10.4049	10.5058	10.5967	10.1559	10.3235	10.4116	10.2857
ATP5F1	11.1441	11.2142	11.2281	10.8435	11.0553	10.9399	10.8791	11.2622	10.5967	11.0243	10.5827	10.2647	10.9111	10.6181	10.1996	11.2825	9.63319	11.0417	10.7364	11.3897	11.1162	10.9315	11.0944	11.4495	10.7712	11.3591	11.7567	11.2524	11.5753	11.02	11.0813	11.2825	11.1349	10.763	11.0113	10.8909	10.6039	10.903	11.0813	10.9149	11.0243	10.5864	10.8993	10.9231	10.9984	10.4922	11.1033	11.0857	10.8397
ATP5G1	9.87485	9.792	9.95083	9.53435	9.68386	9.74918	9.15398	9.91808	9.12157	9.91808	9.58568	9.37515	9.50695	9.97164	9.04025	9.70099	8.54112	9.91808	10.2297	10.0889	9.75154	9.91312	9.82643	9.99073	9.86744	10.0703	9.89264	10.0574	9.93834	10.1221	9.84553	10.2268	9.54777	9.8177	10.2795	9.72311	9.27907	9.68386	10.1195	9.792	9.92074	10.0091	9.71861	9.84322	10.4609	9.64967	9.72973	10.3046	9.74273
ATP5G2	7.4244	7.63768	7.358	7.42291	7.73425	7.50456	7.60459	7.69378	7.5956	7.51582	7.52204	7.37151	7.67482	7.60927	7.23833	7.74929	7.27643	7.74867	7.71376	7.4745	7.52625	7.72509	7.58945	7.50311	7.62285	7.68403	7.25478	7.57776	7.19748	7.6463	7.57106	7.59515	7.44962	7.40752	7.83925	7.70806	7.41455	7.54127	7.5634	7.57621	7.21289	7.71478	7.66233	7.80152	7.60796	7.62422	7.51148	7.3628	7.46795
ATP5G2P1	5.48195	5.27148	5.51423	5.17149	5.19381	5.25128	5.49304	5.54289	5.28262	5.18157	5.33105	5.13743	5.52663	5.22275	5.19743	5.60705	4.8483	5.80659	5.57594	5.64147	5.29286	5.36204	5.3087	5.27278	5.52353	5.41712	5.1041	5.34513	5.26029	5.38064	5.70006	5.57842	5.60724	5.30081	5.70471	5.38312	5.3506	5.43507	5.6439	5.44768	5.46362	5.38593	5.17455	5.6435	5.53151	5.55498	5.68959	5.54086	5.44487
ATP5G3	10.7355	11.085	10.8906	10.4702	10.7523	10.5593	10.5636	10.9703	10.4033	10.6764	10.2927	10.2001	10.6558	10.4754	9.91884	10.5637	9.19196	10.8769	10.8391	10.9552	10.875	10.8246	10.6182	10.9073	10.7246	10.8949	11.0059	10.9067	10.9862	10.7969	10.6743	10.9608	10.9572	10.6372	10.6044	10.7156	10.3431	10.9046	11.0043	10.5978	10.6533	10.5978	10.5869	10.5179	10.7256	10.4553	10.619	10.7969	10.5941
ATP5H	11.4901	11.3701	11.4593	11.0156	11.5003	11.4298	11.3107	11.4542	11.205	11.1712	11.4442	10.8993	11.4647	11.2724	10.5898	11.3591	10.176	11.5161	11.3801	11.5862	11.6716	11.5222	11.6033	11.8763	11.5277	11.6487	11.6547	11.3847	11.5805	11.349	11.4901	11.4391	11.533	11.3391	11.3391	11.3012	11.2825	11.277	11.2673	11.2921	11.2524	11.2524	11.2967	11.3107	11.3012	11.3752	11.3847	11.3847	11.3544
ATP5I	9.71909	9.99553	10.0375	9.66674	9.93711	9.82754	9.78926	10.0871	9.22011	9.82838	10.0149	9.16999	10.2881	10.1937	8.7625	9.97938	8.347	10.1127	9.64137	10.2678	10.1685	10.2354	10.4499	10.3829	9.99123	10.2834	10.4369	9.8925	10.3935	10.1816	10.1659	10.3001	9.88251	9.84319	10.4289	9.9208	9.81249	10.1315	10.3566	10.0757	9.79381	10.1364	9.82129	10.1346	10.2631	9.96881	9.98506	10.324	9.94358
ATP5J	11.1807	11.3391	11.5978	10.7364	11.1441	11.1712	10.9484	11.2825	10.8069	10.8909	10.9901	10.0327	11.2967	10.8592	9.9799	11.2622	9.42219	11.1162	11.0113	11.4901	11.3801	11.1033	11.2622	10.863	11.007	11.4495	11.4901	11.2281	11.4298	11.2967	10.9149	11.3299	11.4442	11.0156	11.1033	11.2142	10.8711	11.1807	11.2724	11.0944	11.2426	11.0506	11.0639	10.7826	11.2192	10.9271	11.0686	10.9984	10.903
ATP5J2-PTCD1	6.78378	6.73922	6.79091	6.56727	6.91702	6.64802	6.52352	6.98301	6.90325	6.70322	6.87562	6.8642	6.99082	6.69632	6.60887	7.3926	6.62117	6.87797	6.84373	6.9302	7.06414	7.17602	7.22562	7.02959	6.88547	6.83102	6.7981	6.84373	7.27162	6.93967	6.91357	7.27234	6.65518	7.19622	6.7898	6.77975	6.72647	6.82853	7.11321	6.60076	7.12177	7.02359	6.85375	6.83185	6.88524	6.92351	6.78236	6.97944	6.65975
ATP5L	10.2539	10.158	10.2821	10.0755	10.361	10.2172	10.1603	10.1177	9.98376	10.0823	10.0725	9.42602	10.4081	10.1284	9.4038	10.1726	9.09241	10.2771	10.3186	10.3742	10.3409	10.3088	10.5575	10.5754	10.4932	10.4453	10.3961	10.2284	10.5787	10.4417	10.3101	10.3204	10.3434	10.2709	10.3546	10.2028	10.2123	10.3583	10.2808	10.275	10.2064	10.028	10.3396	10.1667	10.0401	10.1705	10.5937	10.228	10.2468
ATP5O	9.83076	9.80565	9.79174	9.46856	9.83897	9.646	9.59791	9.78229	9.28604	9.57094	9.5687	9.1976	9.77935	9.78763	8.86555	9.61778	8.45845	9.78587	9.69607	9.96169	9.92661	9.79791	9.87763	10.0365	9.7745	9.85146	10.2163	10.0024	10.2377	9.64333	9.67963	9.85677	9.85937	9.50938	9.99721	9.65039	9.70224	9.7327	9.81221	9.79293	9.4911	9.55145	9.56222	9.64551	9.78391	9.72558	9.75088	9.74127	9.71765
ATP5S	5.98432	6.28129	6.34931	6.10301	6.11784	6.47873	5.79663	6.30077	5.83932	6.25923	5.98675	5.57029	5.93355	5.88049	5.83665	5.59973	5.44321	5.78655	6.07473	6.10561	6.32207	6.1963	6.1354	6.41019	6.50382	6.60363	6.5174	6.37028	6.17615	6.08815	6.18374	6.16728	6.233	6.33011	5.86021	6.13628	6.09383	6.34403	5.8579	6.38264	6.2135	5.82033	5.83437	6.04868	5.79924	6.05523	6.31957	5.95291	6.06564
ATP5SL	8.15652	8.51359	8.37625	7.78093	8.25086	8.35064	7.98455	8.2437	8.11253	8.07809	7.78192	7.56895	8.08355	7.98586	7.41628	8.04439	7.39156	8.4041	8.09582	8.50366	8.18423	8.41512	8.52254	8.48808	8.43909	8.28318	8.35794	8.33375	8.36825	8.34657	8.13849	8.41965	8.07572	8.16249	7.73781	8.06863	8.09483	8.28401	8.3386	8.10771	8.37298	8.04039	8.06025	8.24806	8.34499	8.06147	8.30036	8.40463	8.11417
ATP6AP1	8.52183	8.31965	8.23011	8.59617	8.40051	8.37374	8.40297	8.32028	8.4401	8.36435	8.77995	8.67973	8.70912	8.28517	8.69812	8.41291	9.21106	8.45639	8.23798	8.61097	8.56046	8.56111	8.65662	8.50988	8.72941	8.37324	8.11123	8.3344	8.23592	8.4756	8.45236	8.52984	8.53823	8.49161	7.88278	8.72151	8.52844	8.48018	8.47627	8.24548	8.25768	8.37964	8.725	8.1997	7.94905	8.46953	8.41739	8.2961	8.35135
ATP6AP2	6.16863	5.97213	6.30251	6.48171	6.20348	6.34346	6.35003	6.11431	6.18613	6.09816	6.10276	6.48948	6.18081	6.15149	6.98138	5.5535	6.89877	6.22799	6.42407	6.15751	6.34002	6.04857	6.00742	6.05756	6.15018	6.31665	5.80236	6.2868	6.06463	6.0814	6.055	6.0466	6.3127	6.30633	6.00578	5.96679	6.42026	6.22723	5.96101	6.19296	6.20841	5.74143	5.93536	5.87541	5.54689	5.75356	6.0404	5.75791	6.0255
ATP6V0A1	7.00515	7.03306	6.88926	7.12074	7.17429	6.93919	7.17741	7.08553	7.33962	7.10131	7.16587	7.30317	7.09657	7.19294	7.18692	6.98739	7.2419	7.05565	7.32029	6.98789	6.93887	7.13127	6.94943	7.00966	7.19877	6.85871	7.04363	7.1398	6.85638	7.18582	7.28408	7.20585	7.18595	7.22301	7.06369	7.15059	7.15812	6.96766	7.09222	6.96829	7.1781	7.33748	7.19279	7.05355	7.09722	7.0222	7.00106	7.04881	7.03367
ATP6V0A2	4.41414	4.46002	4.39115	4.34883	4.42425	4.34166	4.30794	4.44604	4.48299	4.28607	4.37403	4.52285	4.46865	4.34578	4.43869	4.43421	4.51209	4.37823	4.36974	4.41556	4.37808	4.33749	4.32452	4.22612	4.26142	4.48909	4.44222	4.42408	4.43263	4.43152	4.54092	4.36005	4.32817	4.27737	4.54361	4.43408	4.38731	4.42502	4.40999	4.32432	4.29889	4.41521	4.24989	4.38555	4.21139	4.38625	4.44939	4.19662	4.35952
ATP6V0A4	4.02984	4.40443	4.2563	4.18769	4.45673	4.27763	4.11637	4.24641	4.26311	4.44798	4.26986	4.31453	4.4368	4.45285	4.18556	4.27899	4.57539	4.27044	4.41955	4.11919	4.43579	4.26772	4.26283	4.20734	4.04713	4.40967	4.51152	4.32257	4.20762	4.22561	4.44268	4.26171	4.04351	3.93754	4.83316	4.34906	4.25485	4.24015	4.30346	4.35933	4.20428	4.18441	4.22423	4.26145	4.21317	4.36305	4.23788	4.40812	4.4368
ATP6V0B	8.08161	7.86815	8.01781	8.48971	8.09892	8.0524	8.14017	8.11904	8.1526	7.9274	8.24179	8.61791	8.20282	8.06783	8.67723	7.98661	9.0644	8.09562	8.34559	7.92393	7.98491	8.06783	8.32136	8.47081	8.61562	7.94305	7.89344	8.0348	7.56231	8.26398	8.53391	8.77105	8.7691	8.30548	7.80189	8.07687	8.45567	8.30221	8.01738	7.98371	8.3321	8.20981	8.51971	8.10804	8.07048	8.2961	8.23592	8.10716	8.12976
ATP6V0C	9.24341	9.38817	9.28836	9.24611	9.29011	9.13147	9.2106	9.22854	9.42457	9.39387	9.23033	9.25413	9.21254	9.31252	9.45872	9.17329	10.0947	9.19157	9.00488	8.91148	8.85277	8.84795	8.92215	8.75032	9.1266	8.88528	8.76743	9.11689	8.77989	9.27028	9.27285	9.42024	9.29511	9.29422	9.04973	9.30904	9.34258	9.27267	9.28774	9.00323	9.38872	9.41711	9.2901	8.96628	9.3786	9.26475	9.28093	9.28444	9.29367
ATP6V0D1	8.70077	8.5686	8.58198	8.56551	8.59461	8.44063	8.37555	8.43878	8.43811	8.61719	8.69812	8.61637	8.42109	8.64806	8.95199	8.41167	9.38691	8.48971	8.42243	8.40235	7.80377	7.83594	7.87903	7.87305	8.53607	8.2439	7.67269	8.66497	7.12713	8.387	8.51192	8.52043	8.4192	8.53184	8.2694	8.26235	8.46675	8.42483	8.39427	8.21085	8.32871	8.19427	8.36554	8.19724	8.27165	8.12789	8.43753	8.25657	8.52537
ATP6V0E1	6.61249	6.68735	6.80262	6.66185	6.63604	6.76964	6.74009	6.65589	6.61821	6.69394	6.69521	6.78763	6.63511	6.58454	6.78998	6.7801	7.09843	6.58038	6.72811	6.78592	6.7672	6.59162	6.79903	6.69601	6.74329	6.6269	6.77054	6.63003	6.90436	6.85267	6.85436	6.85162	6.6828	6.72216	6.7221	6.84125	6.78628	6.8016	6.68131	6.6383	6.79095	6.5721	6.59197	6.74304	6.72619	6.56041	6.67238	6.62859	6.82813
ATP6V0E2	8.49619	8.06336	8.32081	8.22284	8.33383	8.1825	7.86472	8.78635	8.69308	7.92393	8.45236	6.97289	8.37201	8.26131	7.26791	8.42048	6.967	8.30823	7.81993	8.43067	8.43564	7.90098	8.41863	7.90064	8.81673	8.9235	8.58695	8.6078	7.96287	8.58271	8.4661	9.1609	8.69473	8.26398	7.79863	8.42303	8.66737	8.71091	8.18149	8.16904	7.76262	8.70582	8.33733	8.87246	7.94708	7.84713	8.37502	8.33497	8.55832
ATP6V1A	6.17849	5.79093	6.37511	5.88319	5.9992	6.02676	5.72498	5.84293	5.8623	5.82624	5.81531	6.06869	5.55618	6.07737	6.64737	5.75828	6.57361	5.71394	5.934	5.80367	5.70022	5.49553	5.55819	5.57948	5.48837	5.83505	5.94625	5.97832	5.83326	5.73914	5.9163	5.86866	5.58217	5.80325	5.81145	5.81421	5.98028	5.65864	5.73252	5.81048	5.76148	5.63348	5.76136	5.51047	5.84191	5.71722	5.76333	5.51481	5.88107
ATP6V1B1	4.24502	4.46991	4.30216	4.40707	4.47371	4.39057	4.39941	4.40171	4.60177	4.55375	4.46015	4.47323	4.54106	4.35041	4.51836	4.76365	4.38443	4.78646	4.54683	4.64924	4.52784	4.63921	4.46685	4.6834	4.45539	4.62078	4.37432	4.66611	4.43477	4.60608	4.67422	4.51666	4.6239	4.76114	4.6134	4.66045	4.35505	4.46483	4.66328	4.33128	4.60813	4.4419	4.57063	4.58861	4.47942	4.6008	4.30084	5.02824	4.34517
ATP6V1B2	8.3368	8.18098	8.265	8.21085	8.0696	8.34846	8.12741	7.85906	8.4702	7.96003	8.25245	8.4401	7.94067	8.10764	8.77105	8.1388	9.27907	7.97716	8.04176	8.21574	7.91603	8.17497	8.2218	8.06873	8.16515	8.06465	7.76973	8.25822	7.93177	8.00589	8.29886	7.80959	8.11728	8.12741	8.03905	8.10804	8.25348	8.07767	7.87009	7.92274	8.02626	7.56197	8.02164	7.79793	7.52209	7.63497	7.97795	7.79178	7.86815
ATP6V1C1	6.53387	6.4233	6.45372	6.44706	6.55726	6.40726	6.47801	6.40251	6.16463	6.46249	6.19672	6.18199	6.25629	6.17235	6.24414	6.16834	6.4043	6.20758	6.21822	6.54424	6.46838	6.5054	6.53457	6.79164	6.40066	6.62409	6.49215	6.57559	6.36247	6.24388	6.30501	6.30479	6.40827	6.29204	6.26681	6.15594	6.21021	6.43934	6.09934	6.33427	6.35072	5.99801	6.26028	6.13033	5.89943	6.24746	6.30339	6.38831	6.00669
ATP6V1D	8.03584	8.16525	8.07859	7.85528	8.02731	7.93111	7.89562	7.97965	7.85403	7.98159	7.88429	7.60619	8.08697	7.72784	7.66216	7.94549	7.44501	7.94868	8.00697	8.04656	8.17038	8.07966	8.2652	8.45977	7.98813	8.09757	8.39703	8.03399	8.14214	7.94973	8.09237	8.13906	8.01043	7.90911	7.75818	7.99405	7.80621	7.92304	8.0413	7.7639	8.00692	7.61367	7.83224	7.70711	7.61274	7.7435	8.14996	7.82012	7.81223
ATP6V1E1	9.36823	9.52671	9.20818	9.32322	9.32322	9.4094	9.34438	9.43997	9.40051	9.42596	9.6271	9.28989	9.57543	9.45212	9.0644	9.32647	9.06057	9.66852	9.45602	9.4501	9.75823	9.61678	9.75384	9.50513	9.54386	9.4129	9.67274	9.35294	9.38181	9.41486	9.82886	9.623	9.28069	9.48318	9.517	9.57356	9.49205	9.55769	9.41486	9.43102	9.5618	9.42931	9.48479	9.4885	9.61255	9.49968	9.57171	9.96127	9.45779
ATP6V1G1	8.80576	8.24602	8.41417	8.5312	8.63283	8.54824	8.65582	8.70077	8.64254	8.43383	8.44124	8.4702	8.61562	8.29556	8.64254	8.12085	8.63283	8.6336	8.85362	8.36491	8.54112	8.23436	8.44246	8.79098	8.58695	8.67723	8.35717	8.48692	8.23965	8.79193	8.31673	8.65257	8.76815	8.36792	8.11948	8.49101	8.76815	8.53543	8.23965	8.89905	8.87778	8.38139	8.72678	8.6344	8.7728	8.49975	8.26235	8.41739	8.67396
ATP6V1G2	5.15787	4.9885	4.93951	4.99365	4.93444	4.90969	5.12177	5.21768	4.81166	5.15921	5.11381	4.96322	4.7917	4.80546	4.65922	4.5072	5.14712	4.99608	4.88681	4.93104	4.89851	4.89577	4.81494	4.87779	4.98163	4.82606	6.00963	5.12996	4.98919	4.89065	4.89532	5.0732	4.99906	5.09669	5.12264	4.83497	5.05827	5.27614	5.01569	5.03651	4.88475	5.0668	4.88193	4.94246	5.08385	4.87171	4.75144	4.84314	4.87669
ATP6V1G2-DDX39B	6.89287	6.97902	7.02387	7.13303	7.06991	7.05544	7.06501	7.08859	7.18653	7.18494	7.07615	6.90336	7.26662	7.15129	7.19515	7.06946	6.84953	7.09027	6.86263	6.9132	6.60931	6.91382	7.04624	6.82681	6.98871	6.92759	6.53713	7.0962	6.45759	7.0925	7.20773	6.94957	7.17275	7.17721	7.0497	7.26596	7.06275	6.97988	7.09317	7.03979	6.82261	7.08331	7.00959	7.37109	7.01328	7.05432	7.11578	7.22714	7.13451
ATP6V1H	7.57563	7.43663	7.42802	7.52091	7.53891	7.74706	7.24294	7.51193	7.17094	7.38748	7.34445	7.22313	7.6153	7.18127	7.41224	7.00339	7.38529	7.26744	7.24436	7.85196	7.62554	7.84944	7.75482	7.91836	7.81993	7.79536	7.89838	7.41331	7.84788	7.66517	7.76618	7.70157	7.71826	7.56829	7.31055	7.24172	7.32745	7.5958	7.24782	7.35657	7.27162	7.46932	7.34726	7.55227	7.18535	7.11296	7.78292	7.82773	7.45517
ATP7A	5.11262	5.04	4.74901	4.76551	4.73816	4.8328	4.87174	4.74412	4.68775	4.86652	4.88719	4.89947	4.95477	4.8392	4.984	4.78448	4.87315	5.04304	4.98178	4.81211	4.85313	4.78279	4.81664	4.78793	4.83064	4.88199	4.81984	4.75869	4.76391	4.65425	4.68013	4.73197	4.91496	5.0567	4.8668	4.95447	5.04232	4.84246	4.92852	4.97551	4.59578	4.85292	4.88692	4.73455	5.18558	4.92542	4.93349	4.69377	5.06557
ATP7B	5.85571	5.31391	5.53189	5.46548	5.42949	5.47539	5.53821	5.51561	5.57417	5.43507	5.2949	5.70893	5.70772	5.22775	5.40156	5.42411	5.40937	5.3087	5.53785	5.54435	5.41297	5.669	5.75515	5.54415	5.51678	5.59466	5.49283	5.5564	5.71219	5.83654	5.48724	5.32545	5.44894	5.47338	5.67407	5.46242	5.51301	5.47076	5.48995	5.51342	5.42041	5.33146	5.58144	5.74192	5.44915	5.57683	5.72557	5.39161	5.29077
ATP8A1	5.05208	5.29465	5.37383	5.39113	5.35322	5.15833	5.1635	5.15098	4.87944	4.89857	4.93117	5.00812	5.24007	5.06442	5.09593	5.14362	5.03687	5.14295	4.78929	5.33076	5.40684	4.96748	5.09804	5.19042	5.04412	5.28355	5.66494	5.24007	5.31012	5.19938	4.98885	5.14515	5.20799	5.12029	5.11803	4.91866	4.96285	5.09267	4.85685	5.00019	5.12056	5.03282	5.2391	5.33658	5.19857	4.93124	5.57518	4.83235	5.0735
ATP8A2	5.12794	5.32434	5.14836	5.13699	5.12541	4.99627	5.15305	5.12565	5.28495	5.01166	5.06667	5.12648	4.93982	5.0768	4.81097	5.26175	4.90756	5.0995	5.20195	5.16889	4.90834	5.01228	4.96155	5.10733	5.18765	4.95228	5.12038	5.07941	5.1509	5.11963	5.14762	5.10545	5.07821	5.19765	4.95553	5.16409	5.00794	5.05981	5.12164	5.05383	5.1334	5.31257	5.16481	5.09336	5.30892	5.46936	5.12742	5.46903	5.18105
ATP8B1	4.86736	4.78351	5.10694	4.80869	5.27128	4.86177	5.1891	5.09735	4.95437	4.6341	5.20333	5.20527	5.028	5.35444	5.3825	4.89489	5.53109	4.72261	4.41645	5.09401	5.53269	5.29141	5.72261	5.15106	5.72953	5.94133	4.61099	5.01718	5.12587	4.53439	4.47144	4.61466	5.09782	4.31427	5.53886	4.67082	5.2259	4.73609	4.74399	5.43468	4.07949	4.7842	4.43273	5.04948	4.86784	4.44394	5.12133	5.05448	5.28157
ATP8B2	6.43567	6.57841	6.45478	6.53032	6.42445	6.40734	6.3703	6.48897	6.54898	6.61941	6.53948	7.10948	6.44318	6.83429	6.56292	6.25342	6.87541	6.49406	6.31664	6.4604	6.19748	6.66776	6.42112	6.64894	6.43846	6.47229	6.39173	6.70624	6.52336	6.43941	6.38015	6.35468	6.51342	6.19439	6.71454	6.77994	6.45852	6.47436	6.62588	6.317	6.38791	6.73755	6.47844	6.52281	6.54278	6.60039	6.47192	7.12596	6.41339
ATP8B3	5.00191	4.98986	4.85106	4.79286	4.98609	4.89872	4.95527	4.9499	4.81236	4.92993	4.97906	4.67495	4.82923	4.90026	4.72153	5.09735	4.83153	5.14079	4.62196	4.81537	5.04004	4.81516	4.82331	4.94684	4.71437	4.88147	5.19722	4.89828	5.16632	4.73728	4.97323	5.09554	4.7853	4.81398	5.45507	4.93951	4.97015	4.83222	4.87756	4.82898	4.82785	4.87532	4.76623	4.65615	4.76899	5.15591	5.16097	5.10985	5.0356
ATP8B4	3.82378	4.18742	4.09716	4.195	4.00894	4.27069	4.13082	3.91368	4.11809	4.03539	4.02633	4.35449	3.84013	4.24722	4.77681	3.73006	4.92786	4.00834	4.23504	3.97038	4.01429	3.72883	4.02633	3.94389	3.78764	4.00211	3.86604	3.89031	3.99077	4.18604	3.94155	4.15911	3.96365	4.12189	3.82986	3.90202	4.09994	4.07709	3.80428	4.17682	4.14039	4.16653	3.96919	4.24091	4.02363	4.09151	3.95024	4.06255	3.87823
ATP9A	6.63656	6.48158	6.56922	6.65529	6.7916	6.76599	6.60262	6.54815	6.58154	6.50266	6.72357	6.64343	6.77306	6.56472	6.48391	6.62962	6.41269	6.7963	6.56458	6.73785	6.69679	6.66715	6.82773	6.75007	6.61062	6.55028	6.76651	6.34892	6.83155	6.64203	6.34354	6.42219	6.44796	6.63947	6.36694	6.77856	6.89697	6.77512	6.65645	6.8815	6.86208	6.8294	6.60844	6.84749	6.65912	6.74183	6.64797	7.12503	6.84844
ATP9B	5.6853	5.62253	5.7296	5.72914	5.6489	5.66986	5.61793	5.57665	5.5583	5.64619	5.59454	5.48401	5.61694	5.60902	5.42272	5.61526	5.69283	5.56212	5.66741	5.5782	5.53366	5.70249	5.56029	5.70147	5.57583	5.57913	5.77135	5.57255	5.83383	5.55074	5.70572	5.60879	5.50055	5.53281	5.91083	5.52169	5.72369	5.58694	5.5897	5.49964	5.46805	5.53735	5.57952	5.69444	5.50344	5.6225	5.74699	6.00592	5.60376
ATPAF2	5.77008	5.68877	5.62116	5.74549	5.98822	5.80955	5.7985	5.9253	5.64236	5.58657	5.77003	5.5275	5.77161	5.75046	5.46282	5.95854	5.5367	5.87042	5.87923	6.10304	5.98412	5.98014	6.0092	6.01814	5.97981	5.97138	5.85885	6.06433	5.96938	5.82853	5.91267	5.95148	5.80748	5.79503	5.98729	5.76992	5.61416	5.93535	5.91768	5.75801	5.81015	5.89306	5.56409	5.79095	5.78892	5.79149	6.07164	5.86075	5.73918
ATPIF1	8.93494	8.60471	8.39363	8.65986	8.96752	9.13721	8.79397	9.01887	8.5738	9.13432	8.14492	8.60629	8.62269	8.74977	8.18649	8.46886	7.95195	9.31524	8.46289	9.11524	8.97191	9.58382	9.04025	9.21677	9.15678	9.38014	9.53636	8.98611	9.08844	9.13575	9.05173	8.95199	9.04553	8.85265	9.22735	8.82835	8.67809	9.1963	9.00983	9.07504	8.67318	9.25569	8.95793	9.34284	9.14553	8.54177	8.83448	9.42764	8.83939
ATR	4.52554	4.30339	4.59617	4.79571	4.46415	4.54819	4.23327	4.28809	4.39587	4.29176	4.46283	4.36098	4.35203	4.23762	4.78934	4.36653	4.6065	4.4062	4.54314	4.83423	4.66681	4.69871	4.70324	4.72224	4.47537	4.82675	4.89451	4.40465	4.78839	4.49253	4.31549	4.32749	4.76434	4.51115	4.25622	4.28072	4.44711	4.67245	4.26424	4.51142	4.37721	4.21733	4.30954	4.36738	4.19069	4.11437	4.49246	4.48041	4.39114
ATRAID	8.98974	8.87039	9.1002	9.38181	9.1609	9.0844	9.11895	9.26214	9.02364	9.18619	9.53636	9.0201	9.49205	9.517	9.04553	9.19909	8.74132	9.3735	9.30112	9.21245	9.54983	9.4185	9.51083	9.14423	9.50882	9.58768	9.32166	9.35973	9.32322	9.29789	9.45408	9.32166	9.29152	9.18204	9.30112	9.2948	9.2574	9.36493	9.29152	9.28234	8.91678	9.18052	9.21106	9.21545	9.09887	9.42764	9.27748	9.0201	9.30112
ATRIP	7.52915	7.69784	7.56998	7.53442	7.41645	7.30829	7.44866	7.54218	7.56581	7.66552	7.44496	7.74027	7.41052	7.63545	7.28305	7.39734	7.99281	7.56596	7.30232	7.35344	7.4646	7.36492	7.50056	7.41885	7.53317	7.28112	7.41788	7.56746	7.38233	7.46931	7.49985	7.61285	7.39065	7.4631	7.7596	7.4551	7.42687	7.43477	7.50683	7.38303	7.43182	7.72547	7.66352	7.57356	7.64637	7.49553	7.39918	7.3719	7.35899
ATRN	6.91851	7.10458	7.05998	6.96005	6.90497	6.98703	7.08255	6.97002	6.79398	6.81917	6.75947	6.75756	6.77862	7.01269	6.8413	7.11274	6.84776	6.77	6.58152	7.05213	6.87925	7.07405	6.8095	6.94274	6.894	7.04507	6.8833	7.16098	6.84865	6.87608	6.87954	7.00937	7.00083	6.7616	7.16482	6.82189	6.95841	6.92179	6.99398	6.85066	7.08352	6.94814	7.0328	6.93987	6.80118	6.84427	6.85516	6.70538	6.8466
ATRNL1	4.19684	4.19814	4.15821	4.12246	4.10836	4.2426	4.10527	4.12238	4.25091	4.11332	4.28661	4.08452	4.29553	4.22589	4.0071	4.18593	3.9517	4.32531	4.3901	4.14458	4.11144	4.25999	4.22859	4.46125	4.18341	4.05875	4.15614	4.13047	4.43812	4.23118	4.21252	3.99782	4.23214	4.0624	4.24435	4.35979	4.1918	4.23041	4.23264	4.2027	4.30044	4.33854	4.44731	4.43079	4.10064	4.3341	4.07886	4.32542	4.31522
ATRX	5.82973	5.74396	5.66347	5.67492	5.59307	5.55601	5.73532	5.43951	5.44048	5.31742	5.39545	5.33225	5.68258	5.22584	5.41858	5.65574	5.27021	5.39501	5.80874	5.6219	5.67944	5.4567	5.41784	5.56491	5.46849	5.69906	5.5311	5.59568	5.63311	5.47789	5.3915	5.36115	5.54067	5.36356	5.36769	5.37323	5.53729	5.49654	5.29255	5.52608	5.38602	5.08788	5.48353	5.42523	5.26928	5.17317	5.4209	5.13127	5.63257
ATXN1	6.32651	5.86647	6.19325	6.66105	6.38326	5.61488	5.90909	5.79482	5.98554	5.43827	5.85572	6.6661	6.40165	5.97126	6.12297	6.03103	6.65019	5.8204	5.78123	6.40991	6.435	5.99333	6.23692	6.22236	5.67479	6.15971	5.66423	5.69367	6.00488	6.4799	5.75352	5.86674	5.81121	5.64965	5.91873	5.80868	6.24904	5.76851	5.962	6.28037	5.53077	5.94927	6.14363	6.44619	6.00928	5.84218	6.01466	6.17422	6.50021
ATXN10	7.8455	7.73659	7.89436	7.79837	7.83373	7.85291	7.76344	7.84156	7.61215	7.67083	7.84452	7.53332	7.74515	7.92211	7.62045	7.84486	7.51094	7.8736	7.72018	8.02658	7.96023	8.06731	8.0449	8.04002	7.85026	7.96227	8.07086	8.01228	8.1083	7.72431	8.07194	7.78433	7.6765	7.73563	7.72573	7.75202	7.87086	7.93194	7.84734	7.76798	7.73814	7.5256	7.75959	7.83	7.76168	7.43988	7.89771	7.72504	7.82292
ATXN2	7.0795	7.04415	7.03358	7.22792	7.47391	7.38777	7.06565	7.18657	7.06117	6.97729	7.22767	7.30253	6.98995	6.7963	6.75244	7.33044	6.68959	6.97332	7.44135	7.53956	7.65798	7.65524	7.45462	7.61301	7.59091	7.25899	7.35232	7.12994	7.56017	7.45102	7.06162	7.34104	7.34994	7.28783	6.75524	7.36366	7.11137	7.50308	7.19355	7.24854	7.28581	7.54142	7.55043	7.49689	7.55549	7.38316	7.26232	7.37576	7.21816
ATXN2L	5.59164	5.70854	5.30772	5.50027	5.48804	5.47529	5.51543	5.52582	5.70631	5.79435	5.49229	5.35006	5.44655	5.73381	5.3096	6.05465	5.5145	5.73405	5.1279	5.37842	5.53671	5.50648	5.71329	5.64558	5.45391	5.3381	5.72827	5.37212	5.64759	5.34995	5.58236	5.59174	5.42306	5.57602	5.82076	5.62127	5.39115	5.50162	5.77046	5.47277	5.74751	5.87928	5.54098	5.72418	5.99691	5.6649	5.58471	6.26898	5.72047
ATXN3	3.80201	3.78929	3.74644	3.7944	3.79542	3.79126	3.83323	3.76323	3.76888	3.78554	3.83915	3.86273	3.7984	3.74875	3.86979	3.64251	3.76134	3.71338	3.76974	3.79067	3.85538	3.82009	3.85142	3.89976	3.8347	3.74447	3.87559	3.82428	3.87004	3.80318	3.83018	3.78849	3.82067	3.82763	3.70767	3.75104	3.81336	3.77603	3.79608	3.7999	3.83851	3.81139	3.73499	3.79945	3.79704	3.79361	3.74887	3.84209	3.82905
ATXN3L	4.74284	4.95279	4.73584	4.77636	4.95437	4.82374	4.75995	4.80776	4.72261	4.70425	4.66824	4.55128	4.43556	4.74535	4.25817	4.55204	4.46245	4.65922	4.84874	4.57885	4.61243	4.52757	4.61839	4.54729	4.57764	4.74606	4.64782	4.76389	4.66328	4.79902	4.56712	4.53439	4.57386	4.74801	5.00986	4.70216	4.70845	4.48457	4.69187	4.4419	4.70239	4.50596	4.98919	4.79857	4.73562	4.71059	4.59443	4.56837	4.55279
ATXN7	6.16624	5.64433	5.72132	5.89735	5.87779	6.10396	6.02835	5.82625	5.77898	5.81833	6.05075	5.91242	5.86111	5.99727	5.95693	5.58869	5.98929	5.61816	5.77385	5.84716	5.93885	5.72307	6.05441	5.58648	6.01405	5.77077	5.60955	5.86431	5.78724	5.79539	5.51377	5.74981	6.10928	5.64885	6.04829	5.64494	5.76441	5.86814	5.69049	5.82035	5.81977	5.80596	5.75467	6.04166	5.85057	5.79342	5.81028	5.93309	5.98543
ATXN7L1	4.5518	4.73806	4.79514	4.57194	4.65111	4.61908	4.7314	4.79665	4.84868	4.81553	4.60392	4.99063	4.64071	4.71009	4.61301	4.75603	4.58652	4.84915	4.72035	4.62682	4.89931	4.74805	4.54946	4.74307	4.74187	4.64276	4.75022	4.66187	4.81123	4.76051	4.77791	4.8852	4.72387	4.89048	4.70056	4.64648	4.70323	4.78611	4.77393	4.60704	5.0704	4.96551	4.94664	4.84491	4.9977	4.95982	4.74838	4.97155	4.66789
ATXN7L3B	7.39109	7.74707	7.32957	7.45881	7.47941	7.5259	7.39662	7.45353	7.36833	7.62695	7.43942	7.2998	7.44075	7.59447	7.26532	7.66783	7.31115	7.66516	7.59025	7.25622	7.40008	7.45211	7.24565	7.32089	7.38763	7.38026	7.32612	7.49098	7.29123	7.41991	7.38927	7.30576	7.37613	7.3765	7.20299	7.38103	7.31467	7.3248	7.44855	7.34121	7.29429	7.48431	7.37073	7.24707	7.42749	7.47973	7.39028	7.16023	7.29139
ATXN8OS	6.8008	7.03986	6.95909	6.85872	6.93386	6.73352	6.63674	6.94818	7.02713	6.69353	6.65896	6.83856	6.74266	6.86549	6.50229	7.00386	6.71057	6.81611	6.90305	6.75262	6.68557	6.64802	6.56622	6.82291	6.54607	6.67906	6.6898	6.84742	6.79748	6.83769	6.99215	6.74064	6.66172	6.73044	6.8045	6.70723	6.8273	6.62905	6.87859	6.65518	6.71653	6.86632	6.86398	6.68067	6.91997	6.78875	6.79568	6.92914	6.56704
AUH	7.66258	7.80882	7.71669	7.32171	7.6188	7.76863	7.33071	7.68148	7.12296	7.48411	7.16613	6.4958	7.41944	7.14092	6.57569	7.35632	6.37829	7.61463	7.14256	7.78785	7.54442	7.74571	7.6894	8.18299	7.62971	8.06731	8.42824	7.614	8.18448	7.89911	7.48927	7.58711	7.63464	7.39342	7.3582	7.16851	7.21991	7.5884	7.48301	7.72328	7.31907	6.74244	7.22539	7.39288	7.28272	7.21357	7.79755	7.48015	7.37228
AUNIP	5.69802	5.78432	5.98599	5.63569	5.65968	5.87066	5.70848	5.69481	5.74154	5.75167	5.95853	5.78642	5.71238	5.74386	5.70471	5.66406	5.48401	5.57636	5.93602	5.61319	5.63114	5.73446	5.58944	5.49015	5.86369	5.41074	5.78067	5.71908	5.85773	6.04	5.72082	5.9933	5.78893	5.8	5.34956	5.87814	5.7392	5.36185	5.71985	5.53151	5.83617	6.04344	6.28459	5.64125	5.63032	5.72064	5.56248	5.93206	5.61539
AUP1	7.49511	7.20386	7.68315	7.76054	7.65198	7.50308	7.82218	7.76792	7.97873	7.61369	7.96003	8.11447	7.80262	7.52505	8.0549	7.67941	8.52251	7.43028	7.70024	7.72462	7.53986	7.65101	7.48155	7.36125	7.73527	7.74771	7.17069	7.52032	7.41736	7.66227	7.73882	7.62231	7.65231	7.83479	7.41916	7.69991	7.67774	7.8449	7.73494	7.69497	7.79286	7.61755	7.47647	7.62685	7.6462	7.75093	7.67973	7.79286	7.83594
AURKA	4.94033	4.96785	4.89338	5.09813	4.95113	4.98762	5.02123	4.95636	4.9139	4.88341	4.75941	4.99469	4.86667	4.86259	4.98991	4.90473	5.01625	4.893	5.0744	5.05263	5.06201	5.01822	5.01467	5.08305	4.88585	4.8438	5.44779	4.9458	5.09476	4.99253	5.10052	5.04324	4.93024	5.09745	4.79155	5.02154	4.97171	5.09964	5.17953	5.08218	5.05561	4.95905	4.9255	4.88555	5.13282	4.95776	5.03998	5.30387	4.92955
AURKAIP1	9.43997	9.69673	9.53048	9.41486	9.34438	9.4635	9.20818	9.65183	9.0977	9.55984	9.36823	9.36823	9.2948	9.68581	9.12451	9.53636	8.69992	9.74488	9.53048	9.49575	9.31687	9.46871	9.42219	9.16215	9.59395	9.4185	9.28989	9.49396	8.96752	9.73597	9.51083	9.84553	9.49772	9.6271	9.53048	9.65377	9.39034	9.54577	9.6815	9.49772	9.50326	9.84079	9.4129	9.56589	9.77393	9.75823	9.27582	9.84553	9.49205
AURKB	4.89445	5.28493	5.02776	5.00286	5.0264	4.88032	5.04407	5.27973	5.1363	5.1493	5.08824	5.00721	4.98786	5.4032	5.15458	5.05217	5.36882	4.99632	5.04724	4.95235	5.10168	5.23279	5.16461	5.06391	5.22969	5.17213	5.28638	5.04338	4.91707	5.05148	5.04518	5.32148	5.07032	5.07936	5.34092	5.2252	5.00678	5.04292	5.18759	5.30915	5.28432	5.2079	5.11206	5.01831	5.63054	5.17412	5.07253	5.11742	5.04407
AURKC	5.78411	5.85754	5.79223	5.86758	5.86852	5.67702	5.29888	5.67881	5.70006	5.93224	5.41154	5.59648	5.78452	5.57152	5.10366	5.84414	5.66129	5.8555	6.32743	5.78953	5.75807	5.9565	5.65729	5.88807	5.59669	5.55213	6.01413	5.91118	6.02209	5.76276	5.76174	5.48464	5.76468	5.98019	5.24155	6.87173	5.80583	5.52845	5.6451	5.65133	5.55414	5.86428	6.05018	5.78291	5.92739	5.80835	5.66982	5.55476	5.72576
AUTS2	6.15729	5.68257	6.08891	6.87035	6.0346	6.43769	6.04891	5.63925	5.54144	5.94777	5.60418	6.89775	5.85605	5.95911	6.93234	5.55213	6.26833	5.82578	5.47076	6.1394	6.24582	6.07785	5.76909	6.07657	5.90983	6.26303	5.92513	5.93281	6.22143	5.91561	5.98395	5.63964	6.13033	6.00493	6.04611	5.92124	6.01246	6.19859	5.89205	6.19878	5.69544	5.90873	6.24248	5.99069	5.76548	5.65133	6.10882	5.85367	6.2438
AVEN	6.82088	6.62135	6.6196	6.73631	6.76258	6.73631	6.50748	6.62018	6.30626	6.35127	6.94329	6.75747	6.34646	6.40934	6.82021	6.43323	6.65935	6.40916	6.55789	7.08849	6.77627	6.86549	6.65291	6.44168	7.04642	6.71454	6.49597	6.73776	6.83725	6.98346	6.55996	6.72668	6.6771	6.54063	6.54747	6.64598	6.9632	6.94754	6.71879	6.53847	6.56846	6.14168	6.44356	6.92264	6.59549	5.97321	6.46116	6.8396	6.81401
AVIL	4.51165	4.49814	4.59268	4.57544	4.53333	4.52328	4.5085	4.63514	4.70925	4.62858	4.61827	4.59442	4.52605	4.59747	4.6807	4.59331	4.78173	4.73138	4.38289	4.61582	4.77503	4.62558	4.66358	4.73194	4.72511	4.56831	4.45514	4.56008	4.58312	4.58983	4.67911	4.64049	4.66763	4.68816	4.70849	4.50493	4.56868	4.65171	4.67735	4.70387	4.82625	4.64818	4.63463	4.5935	4.54104	4.83953	4.68545	5.01093	4.53831
AVL9	5.06762	5.07184	5.12432	5.12403	5.12287	5.1304	5.13414	4.99994	5.16721	5.14352	5.1474	5.2175	5.16637	5.1586	5.1541	5.28277	5.35783	5.24996	4.92256	5.11914	5.17184	5.20263	5.23079	5.12645	5.19085	5.0871	5.0753	5.201	5.24855	5.08534	5.19594	5.09376	5.01817	5.04945	5.43397	5.18574	5.13351	5.16199	5.15167	5.16707	5.15794	5.00646	4.92515	5.11566	5.08886	5.15143	5.21122	5.28245	5.26544
AVP	6.6383	6.94369	6.52994	6.62943	6.77398	6.59432	6.74664	6.7846	6.72404	6.79444	6.89714	6.74205	6.69099	6.89197	6.60712	6.94306	6.78133	7.22714	6.65935	6.66993	6.8171	7.14968	7.05802	6.95493	6.98121	6.59671	7.26232	6.59278	6.8345	6.65396	6.64783	6.87925	6.65953	6.76974	7.38718	6.8242	6.57607	6.67748	6.97265	6.72161	6.66035	7.11394	6.76237	7.02893	6.82066	6.88923	6.80263	6.79668	6.80981
AVPI1	7.14753	7.17577	7.08224	6.92221	7.2917	7.20017	7.094	7.08087	7.30457	7.07277	7.42181	7.10438	7.19114	7.0682	6.73493	7.34498	7.11788	6.99146	7.12506	7.16997	7.04482	6.97968	7.34024	7.18414	7.10785	7.08779	7.26889	7.31729	7.60754	7.15392	7.31549	7.04547	6.86275	7.12247	6.86608	7.27817	7.28115	7.22939	6.93946	7.13232	7.08826	7.38957	7.20679	6.96448	7.20652	7.0723	6.99655	6.647	7.16449
AVPR1A	4.63696	4.49578	4.56985	4.79343	4.67637	4.6831	4.69306	4.64533	4.71737	4.75453	4.78223	4.73861	4.74136	4.71908	4.6446	4.7438	4.72324	4.74916	4.72065	4.74777	4.75092	4.75321	4.75171	4.67709	4.61309	4.65503	4.55082	4.66074	4.69615	4.61709	4.72907	4.67543	4.60243	4.75729	4.737	4.74666	4.63735	4.66232	4.76081	4.68196	4.67542	4.71829	4.82041	4.69033	4.71146	4.67642	4.68338	4.58893	4.50999
AVPR1B	7.04457	7.26865	6.99634	7.37975	7.2405	6.98772	7.17532	7.41197	7.56017	7.28938	7.31448	7.83518	7.33453	7.42025	7.19842	7.63847	7.38026	7.55604	7.51021	7.11992	7.20457	7.37307	7.35969	7.41224	7.21714	7.20066	7.41683	7.23267	7.40016	7.28218	7.26033	7.13811	7.16826	7.31676	7.2853	7.7173	7.44273	7.24172	7.47867	7.23682	7.08638	7.43689	7.48898	7.37842	7.34755	7.88278	7.22242	7.26791	7.15015
AVPR2	5.37485	5.3985	5.37155	5.45664	5.23572	5.30504	5.41425	5.62025	5.42848	5.52737	5.44963	5.35593	5.61113	5.60363	5.4486	5.72034	5.63526	5.44711	5.4923	5.47509	5.4749	5.63694	5.75135	5.48996	5.52331	5.54032	5.36728	5.61915	5.31516	5.40449	5.54371	5.43122	5.52928	5.55724	6.08346	5.68087	5.42387	5.59499	5.58002	5.35828	5.59318	5.6122	5.51355	5.40466	5.45742	5.68855	5.43729	5.68096	5.42215
AXIN1	7.54589	7.7897	7.11741	7.29395	7.10438	7.06979	7.2041	7.12549	7.53527	7.26544	7.22539	7.41736	7.2468	7.37707	7.13623	7.30951	7.32639	7.08339	7.72128	7.15086	7.24342	7.04866	6.98189	7.10714	7.07809	7.04079	7.41413	7.05711	7.16754	7.46932	7.36749	7.10852	7.16567	7.19744	6.98036	7.24806	7.26968	7.13188	7.24268	7.14456	7.33631	7.28837	7.34127	7.1599	7.28041	7.34498	7.27057	7.15771	7.30975
AXL	6.85128	6.73096	6.89782	7.33366	6.91728	7.14756	6.9586	6.71025	6.73447	6.63679	6.9232	7.17581	6.79022	6.63378	7.02292	6.75857	7.0745	6.64136	6.46953	6.55776	6.65652	6.51407	6.25327	6.7363	6.70376	6.70552	6.55995	6.64525	6.74618	6.8915	6.97874	6.77697	6.62665	6.92047	7.09658	6.8189	6.8454	6.95673	6.79892	6.80952	6.87647	6.94353	7.16795	6.7284	6.85431	6.83149	6.87054	6.7302	6.96434
AZGP1	5.71809	5.61559	4.87849	5.06989	6.0591	5.82655	6.13089	5.19948	6.28212	5.14101	6.64931	4.69517	5.97693	5.57497	5.22256	4.9388	4.68762	5.41819	6.18089	5.00547	6.69193	5.70809	6.76584	5.63208	7.03725	5.75633	5.50295	5.62421	5.78332	5.0547	5.00147	4.94268	5.99876	6.01985	5.13945	5.19826	6.63693	6.38525	5.25862	6.2755	5.38977	5.04292	5.15237	5.41339	4.95259	5.48975	5.61884	5.26171	5.50037
AZGP1P1	5.51253	5.62038	5.22871	5.09748	5.69085	5.488	5.49902	5.48992	5.87694	5.40524	5.76984	5.18011	5.78149	5.68085	5.35136	5.65036	5.46463	5.69302	5.75032	5.3358	5.70159	5.59365	5.82053	5.46201	5.8541	5.39161	5.54664	5.55602	5.37164	5.40104	5.33377	5.46578	5.5299	5.43462	5.42372	5.4912	5.58173	5.5102	5.42523	5.74432	5.37557	5.42537	5.48666	5.22478	5.45497	5.61534	5.52176	5.69707	5.45405
AZI2	3.80547	3.59044	3.99822	4.01731	3.70316	3.99136	3.73189	3.68804	3.77516	3.65853	3.59805	3.70487	3.55587	3.52976	3.68646	3.39851	3.73066	3.40573	3.86078	3.6148	3.75225	3.60932	3.55623	3.87758	3.54629	3.80921	3.84487	3.71671	4.00423	3.74974	3.59734	3.63664	3.71607	3.67808	3.54075	3.68926	4.01582	3.95781	3.47388	3.82035	3.64841	3.65329	3.55874	3.73856	3.66448	3.66707	3.70843	3.78184	3.60932
AZIN1	6.94756	6.13114	6.59609	6.75189	6.47427	6.6331	6.76259	6.34661	6.08742	6.53719	6.61646	6.55479	6.24065	6.16348	6.53516	6.01872	6.3239	6.77034	6.39039	6.76684	6.40381	6.47563	6.50038	6.77833	6.4263	6.57597	6.41928	6.57101	6.86252	6.2925	6.61786	5.96474	6.71301	6.27942	6.50234	6.43277	6.66458	6.50724	6.48842	6.81003	6.50772	6.1058	6.32998	6.88135	6.06625	6.25223	6.2449	6.57095	6.53228
AZU1	4.61054	4.60201	4.26526	4.51566	4.31054	4.32016	4.49429	4.52539	4.61317	4.87578	4.64557	4.23646	4.4663	4.63823	4.89918	4.42112	4.72754	4.38072	4.27149	4.26311	4.47117	4.58623	4.57835	4.6659	4.90921	4.26581	4.27572	4.39361	4.55644	4.03168	4.62488	4.34517	4.43759	4.5123	4.58911	4.47994	4.44216	4.55035	4.38416	4.69069	4.40219	4.62823	4.48151	4.3116	4.75604	4.28936	4.51299	4.14937	4.71129
B2M	12.0366	11.9905	12.2077	11.7323	11.8295	11.8913	12.1963	11.8866	12.1825	12.1152	11.9294	11.7173	11.6879	11.9252	11.9319	11.7699	12.2167	11.5006	11.4273	11.6299	11.6759	11.5102	11.226	11.3102	11.6717	11.7893	11.4886	12.0463	11.5174	11.9445	11.7953	11.8635	11.9459	11.7953	12.0335	11.8084	11.9185	12.0907	11.6877	12.1838	11.9452	11.7769	11.8733	11.7794	11.8285	11.6982	11.6372	11.3896	11.8184
B3GALNT1	5.42238	5.16731	5.17505	5.35403	5.51541	5.27817	5.12874	5.46523	4.91246	4.75444	5.0223	4.87206	5.52479	5.07829	5.31199	4.82263	4.10342	4.93437	5.85915	5.71766	5.46603	5.36839	5.26277	5.33371	5.27338	6.00567	4.66096	5.38488	5.06742	4.89408	4.75588	4.9093	6.07585	4.83513	5.19146	4.8498	4.6877	5.69528	4.43089	4.7962	4.65797	4.18508	5.01868	4.41547	4.47748	4.80566	5.44136	4.16056	4.73019
B3GALT1	4.71437	4.73704	4.64608	4.8036	4.59206	4.41099	4.23421	4.48355	4.63557	5.04027	4.6387	4.5796	4.5916	4.69814	4.5806	5.03158	4.29731	4.68032	4.43377	4.58083	4.37407	4.60462	4.60983	4.44268	4.51152	4.16963	4.35614	4.83841	4.46373	4.38416	4.57143	4.52214	4.48996	4.18714	4.68055	4.87011	4.67923	4.35281	4.91754	4.50872	4.88055	4.88701	4.78214	4.51179	4.62706	4.80755	4.6797	4.85842	4.78804
B3GALT2	4.56636	4.76085	4.82055	4.30153	5.21504	4.40108	4.57897	4.67183	4.06225	4.27609	4.1048	4.28075	5.27664	4.51648	3.87264	4.46625	3.2467	3.92937	4.61675	5.19141	5.05086	5.08456	4.91862	4.54581	5.15153	5.10592	4.34016	4.43397	4.6842	5.01247	4.13327	4.50938	4.80928	4.33972	5.00943	4.25653	4.47487	4.81036	3.93628	4.37448	3.8644	4.176	4.12547	4.2941	4.21227	4.30991	5.18103	3.60699	4.79415
B3GALT4	5.61656	5.67436	5.52407	5.55057	5.68904	5.69045	5.56745	5.63096	5.7171	5.64424	5.52536	5.67826	5.74769	5.67448	5.73917	5.74684	5.63204	5.68425	5.46106	5.67931	5.6804	5.70235	5.39899	5.83943	5.83482	5.60374	5.9417	5.54874	5.91209	5.59389	5.86309	5.56069	5.62977	5.81202	5.69386	5.6955	5.5878	5.67029	5.84681	5.58693	5.63594	5.83465	5.62628	6.00164	5.68608	5.95735	5.8309	5.91778	5.80662
B3GALT5	4.5506	4.85797	4.39141	4.60297	4.41538	4.49047	4.42595	4.50314	4.92765	4.5125	4.74868	4.5916	4.50237	4.4758	4.58336	4.80755	4.6341	4.73753	4.54106	4.52061	4.5959	4.67399	4.62752	4.4709	4.73329	4.39338	4.81516	4.37908	4.60347	4.67105	4.83177	4.45883	4.52709	4.84607	4.75669	4.48203	4.48327	4.54403	4.6874	4.67877	4.74239	5.00791	4.75048	4.54332	4.81166	4.99499	4.37859	4.53902	4.50995
B3GAT1	5.96573	6.2181	6.04302	6.00266	5.91638	6.15087	5.92043	6.22236	5.97159	5.77227	6.04665	6.32411	6.11272	5.99838	5.63208	5.93018	5.76354	6.0381	6.32557	5.99743	6.42112	6.04983	5.92476	6.09242	6.04758	5.84969	6.20174	5.98807	6.45889	6.31587	6.15215	5.97232	5.86889	6.1153	5.99706	6.00944	6.08305	6.07334	6.34076	6.11805	6.22071	6.5004	6.46623	6.21204	6.20325	6.47192	6.04323	6.37714	6.01655
B3GAT3	5.98573	5.96549	5.70903	6.24155	5.94388	5.98377	6.11778	6.05779	6.2529	6.16319	6.10362	6.24219	6.21356	6.23573	6.38886	6.45892	6.49388	6.27079	5.96236	6.0722	5.9467	6.03808	6.23807	6.14514	6.19354	6.04648	5.93764	5.88814	6.04711	6.03957	6.31675	6.20073	6.23973	6.02983	6.25651	6.31671	6.11699	6.25807	6.24394	6.18285	6.27072	6.53947	6.05645	6.19437	6.11302	6.24835	6.28306	6.34602	6.27853
B3GNT2	6.96748	6.72688	6.8273	6.85937	6.8861	7.26424	6.46989	6.65291	6.57049	6.9575	6.67238	6.63376	6.49735	6.36242	6.87496	6.24192	7.17314	6.58145	6.58514	6.75082	7.03288	7.30539	6.5509	6.81611	6.61117	7.05145	6.27056	7.01213	6.82611	6.71534	6.8306	6.36745	6.63713	6.78317	6.88651	6.64538	6.54957	6.50331	6.50626	6.41471	6.63317	6.45852	6.75869	6.70086	6.49946	6.71594	6.7879	6.60656	6.52089
B3GNT3	7.68281	8.025	7.6737	7.45568	7.73217	7.58384	7.38777	7.75482	7.71228	7.79678	7.73598	7.68351	7.61098	7.79903	7.35369	8.55035	7.22386	7.92152	7.50665	7.43635	7.68479	7.58711	7.63529	7.75799	7.50578	7.36697	7.86172	7.71826	7.73185	7.69204	7.64908	7.69006	7.53413	7.58772	7.83071	7.68281	7.55195	7.3582	8.01286	7.66743	8.13217	7.6465	7.7534	7.6359	7.90064	7.9286	7.75515	8.17903	7.5163
B3GNT4	6.9545	7.35764	7.23757	6.82996	6.96341	6.99789	6.94968	7.23757	7.11766	7.24757	7.15771	7.27013	7.17166	7.43495	6.94178	7.18535	6.87606	7.26916	7.12713	7.0287	6.8833	7.06117	6.99699	7.05665	7.14804	7.05641	7.2866	7.16096	7.25054	7.03901	7.33501	7.20432	6.92112	7.30253	7.44027	7.07345	6.93625	6.7214	7.12247	7.00948	7.38213	7.40534	7.08224	7.21558	7.5811	7.43249	6.9545	7.50786	7.00362
B3GNTL1	4.81852	4.9191	4.81817	4.92422	4.89775	4.9519	4.95083	5.2085	4.88694	5.09922	5.02387	4.9504	5.07855	4.86464	5.21272	5.20149	4.97628	5.23839	4.93277	5.13429	5.01166	5.29218	5.17948	5.03807	5.18663	5.04337	4.94016	4.88542	4.98893	4.95443	4.97146	5.20193	5.21628	5.04156	5.29527	4.91656	4.97367	5.03805	5.10247	5.02152	5.14596	5.12863	4.97356	4.98853	4.94954	5.00055	4.98772	5.04084	5.0636
B4GALNT1	6.24618	6.53576	6.24527	6.3404	6.15492	6.24966	6.08325	6.54259	6.51268	6.36386	6.3798	6.43807	6.41964	6.64722	6.35145	6.53222	6.46078	6.24798	6.01655	6.07055	6.11766	6.51669	6.12905	6.51304	6.28833	6.32302	6.38073	6.32816	6.69512	6.33646	6.44513	6.2816	6.18426	6.2915	6.29074	6.68536	6.12923	6.2816	6.40027	6.34973	6.3442	6.62509	6.48415	6.16836	6.44513	6.69393	6.37366	6.49072	6.33738
B4GALT1	5.67431	6.07575	5.63538	5.74651	5.81505	5.60784	5.67764	5.82039	5.73344	5.74557	6.015	5.85529	5.69192	5.87988	5.6686	5.90593	5.78472	5.83513	5.67674	5.71043	5.79237	5.85406	5.94831	5.54275	5.70688	5.8256	5.69251	5.74341	5.70212	5.49283	5.81115	5.78109	5.95568	5.59199	5.80643	5.88067	5.68543	5.72484	5.93161	5.76732	5.70668	5.82816	5.55758	5.88236	5.89091	5.97372	5.80165	6.337	5.69581
B4GALT2	7.79903	7.9286	7.56829	7.70024	7.85867	7.75127	7.85456	7.84118	7.74471	8.16125	7.80341	8.07231	8.02626	8.28196	7.89422	8.53324	7.90332	8.30387	7.39851	7.77119	7.99535	7.98079	7.95276	7.92274	7.81814	7.76161	8.0549	7.73635	8.05668	7.81523	8.06506	7.81958	7.67807	7.86551	8.31793	8.19476	7.66586	7.95036	8.11728	7.88541	8.01369	8.18704	7.72943	7.91169	8.24019	8.2994	7.97348	7.97716	8.0028
B4GALT3	7.12344	6.99852	6.90879	7.14662	6.9456	7.01572	6.83474	6.99394	7.04892	6.90564	7.28938	6.97244	7.129	7.07416	7.12669	7.35446	7.24729	7.04752	6.7981	6.86526	7.15914	6.84087	7.02041	6.7896	7.03288	7.08293	7.00362	6.85457	7.04619	7.04684	7.25582	7.03986	6.76913	7.21065	7.49395	7.28505	7.26943	7.04125	7.40807	7.08109	6.91086	7.09492	7.03901	7.01663	6.9935	7.08202	7.25655	7.51164	7.17769
B4GALT4	5.41222	5.36331	5.33688	5.38055	5.39661	5.26574	5.45607	5.40644	5.31169	5.27485	5.34952	5.39728	5.46407	5.44233	5.4491	5.6117	5.40731	5.62473	5.47335	5.34004	5.57976	5.4931	5.47774	5.36138	5.4554	5.42143	5.36881	5.34141	5.37694	5.32961	5.36472	5.48032	5.40594	5.34738	5.3328	5.45769	5.3441	5.48781	5.54441	5.45281	5.38445	5.4649	5.36064	5.42656	5.4896	5.38751	5.38844	5.732	5.40366
B4GALT5	7.16561	6.8207	7.00576	6.82057	6.67627	6.95693	6.78145	6.77246	6.89143	6.63693	6.8971	6.75765	6.561	6.5934	6.9984	6.50198	6.99245	6.71131	6.80526	7.03733	7.23403	6.73154	6.87331	6.79482	6.80162	6.93743	6.81116	6.62436	6.8586	6.99646	6.62881	6.80089	6.79724	6.74673	6.38603	6.74022	7.05752	7.0198	6.80463	6.81711	7.14996	6.70615	6.82257	6.90953	6.73925	6.35964	6.89764	6.46368	6.73293
B4GALT6	4.47804	4.38433	4.09701	4.31608	4.41591	4.19055	4.17715	4.26989	4.33917	4.17328	4.22691	4.14573	4.09489	4.40589	3.93016	4.18793	4.27314	4.09832	4.24423	4.32071	4.27595	4.32226	3.98845	4.09065	4.14014	4.58783	4.38515	4.45011	4.11185	4.2178	4.08277	4.13906	4.12622	4.09097	4.14872	4.30709	4.20157	4.07696	4.22452	4.1674	4.1648	4.09269	4.30938	4.07043	4.23446	4.16385	4.22748	4.25117	4.14169
B4GALT7	5.59949	5.7464	5.47376	5.77197	5.76298	5.55457	5.84203	5.86892	5.68875	5.84148	5.83894	5.86681	5.88413	5.87095	5.9029	6.10897	6.03644	5.98463	5.5741	5.92117	5.83073	5.92346	5.99362	5.62155	5.8222	5.65035	5.61048	5.82786	5.58795	5.71979	5.85464	6.09472	5.69135	5.61319	6.42	5.92292	5.7749	5.84322	5.93243	5.96635	5.79762	5.83508	5.68395	5.96857	5.81633	5.96222	5.95785	6.14527	5.99448
B4GAT1	7.91283	7.93598	7.85493	7.6026	7.83264	7.61301	7.73635	7.87566	7.72739	7.59882	7.72364	7.42726	8.186	7.79793	7.27387	7.83937	7.04144	7.81487	7.52387	7.82662	7.9962	8.186	8.2738	8.37733	8.23436	7.97385	7.79827	7.89911	7.99576	7.79003	7.85345	7.8237	7.91397	7.6576	7.86626	7.68579	8.08527	8.07555	7.66649	7.64525	7.5671	7.65592	7.54958	7.79429	7.62815	7.71228	7.95111	7.8248	7.64195
B9D1	5.40906	5.48625	5.32004	5.50486	5.41774	5.61139	5.5128	5.50003	5.61726	5.60411	5.63493	5.44126	5.5904	5.58298	5.47698	5.66274	5.52352	5.70403	5.42398	5.55168	5.49799	5.58636	5.75526	5.45084	5.51275	5.625	5.3396	5.45723	5.27677	5.4773	5.63526	5.48896	5.47184	5.49713	5.6294	5.58743	5.50413	5.54092	5.58648	5.48035	5.42377	5.62361	5.48785	5.50457	5.42229	5.5701	5.58516	5.64944	5.56803
B9D2	6.75467	7.19185	7.0496	6.79044	6.83102	6.58514	6.85436	7.00386	6.83016	7.15967	6.88693	6.68719	6.88221	7.19794	6.82461	7.71398	6.96576	7.34416	6.92849	6.94818	7.16997	7.32719	7.34655	6.94968	7.01864	6.91246	7.0871	6.86483	6.84721	6.60751	7.15015	6.99479	6.8368	6.54372	7.92658	7.20017	6.708	6.79044	7.17699	6.86503	6.87776	7.20844	6.84146	7.05442	6.93386	7.33684	6.95473	7.46617	7.1712
BAALC	4.5552	4.92471	4.83995	4.58385	4.66498	4.98513	4.16626	4.37724	4.43579	4.5448	4.51448	4.42336	4.38929	4.65898	4.25265	4.33842	4.63776	4.43042	3.85013	4.71924	4.15219	4.21424	4.3625	4.41745	4.38277	4.64685	4.6583	4.54986	4.53783	4.88974	4.79097	4.47529	4.41593	4.80337	4.59418	4.57063	4.55128	4.39215	4.64758	4.21952	4.47967	4.36276	4.65144	4.61772	4.62679	4.31724	4.5456	5.10019	4.86288
BAAT	6.53929	6.62529	6.49462	6.06842	6.26153	6.41374	6.3742	6.25558	6.13445	6.43585	6.33608	6.41009	6.42984	6.40418	5.98732	6.79112	6.24508	6.39344	6.08651	6.39492	6.33627	6.30328	6.4068	6.52835	6.48957	6.19186	6.75644	6.38281	6.78482	6.24174	6.43473	6.29935	6.19786	6.38615	6.35109	6.51897	6.21776	6.28723	6.50021	6.32001	6.49559	6.6726	6.58145	6.54709	6.85184	6.43807	6.3406	6.62783	6.46435
BABAM1	7.69769	7.51575	7.7226	7.78221	7.76546	7.81487	7.59396	7.92434	7.50635	7.63818	8.00498	7.8092	7.94263	7.74092	7.97348	7.65071	7.72878	7.86854	7.82552	7.84833	7.7065	8.05068	8.05713	7.77189	8.12561	7.95839	7.64261	7.76197	7.53267	7.82069	7.80012	7.98119	7.71762	7.97633	7.55604	7.91207	7.68679	7.81523	7.69633	7.86356	7.67476	7.9022	7.92473	7.91397	7.81556	7.86551	7.98453	7.77402	7.55549
BACE1	6.61348	6.68389	6.53829	7.01303	6.74644	6.63337	6.55577	6.5165	6.37733	6.56683	6.62192	7.07047	6.7224	6.68879	7.00989	6.41249	7.21582	6.77539	6.59549	6.59317	6.72321	6.97332	6.62905	6.66268	6.80776	6.40285	6.78746	6.46623	6.79954	6.56195	6.34002	6.68839	6.59978	6.79234	6.75139	6.3577	6.57205	6.58323	6.50098	6.68919	6.93366	6.88074	6.66776	6.84024	7.03679	6.44148	6.83896	6.9469	6.75036
BACE2	6.06861	5.9393	6.32149	6.81193	6.05717	5.81111	6.12739	5.98285	6.29394	6.16655	6.15436	6.44513	6.0333	5.99348	6.89279	6.10747	7.10995	6.17103	5.97729	5.93018	6.02921	6.01892	6.35601	5.85871	6.01041	6.03533	5.99387	5.98657	6.06696	6.08226	6.3146	6.11659	5.96078	6.20365	6.04593	6.05835	6.12885	6.02661	6.43925	6.21978	5.88187	6.18235	6.08209	6.1712	5.93856	5.8371	6.10374	6.01856	6.44762
BACH1	4.27015	4.00716	4.15535	4.38467	3.91615	4.5608	4.19586	3.96589	4.17258	4.17345	4.28883	4.63658	4.19693	4.22368	4.9037	4.12066	4.77681	4.0996	4.29948	4.3542	4.31806	4.32971	4.31566	4.22943	4.27848	4.09682	4.30883	4.17709	4.51544	4.56175	4.1835	4.18657	4.13977	4.45308	4.17026	4.20985	4.59735	4.0548	4.38877	4.42261	4.49534	4.03296	4.3268	4.093	4.15417	4.27952	4.20706	3.85505	4.0984
BACH2	4.53711	4.21011	4.35907	4.53248	4.49932	4.48779	4.35773	4.22088	4.28856	4.29482	4.38728	4.62535	4.33264	4.17823	4.39574	4.30883	4.25238	4.39165	3.88942	4.36329	4.45673	3.99822	4.62706	4.33896	4.27359	4.46914	4.60888	4.28212	4.2669	4.48409	4.38308	4.20031	4.30263	4.34169	4.17934	4.31134	4.3032	4.57118	4.29377	4.44445	4.35308	4.50028	4.53902	4.37202	4.21896	4.38755	4.44999	4.49429	4.57562
BAD	6.30185	6.24109	6.2422	6.366	6.15749	6.4248	6.25953	6.40175	6.23902	6.32147	6.3957	6.70561	6.18075	6.2599	6.5882	6.35277	6.20021	6.46355	6.4898	6.49	5.78328	6.18339	6.16093	5.9332	6.44152	6.18912	6.06992	6.22366	5.80252	6.76922	6.37193	6.87249	6.42439	6.3697	6.50346	6.16478	6.23057	6.25889	6.38621	6.07599	6.1445	6.56985	6.13298	6.4326	6.52796	6.24339	6.41825	6.38462	6.25027
[truncated: 12,096 more rows]
[truncated: 161 more columns]
