# Supplementary material for: Dysregulation and imbalance of innate and adaptive immunity are involved in the cardiomyopathy progression
Source: Front Cardiovasc Med. 2022 Sep 6;9:973279. doi: 10.3389/fcvm.2022.973279 (PMC9485579; doi:10.3389/fcvm.2022.973279)
Supplement: Supplementary file 4 [file Table_4.XLSX]

## Sheet: merge
The data from the GSE42955 and GSE29819 datasets were merged and intersected and batch-corrected
geneNames	GSM738990	GSM738991	GSM738992	GSM738993	GSM738994	GSM738995	GSM738996	GSM738997	GSM738998	GSM738999	GSM739000	GSM739001	GSM739002	GSM739003	GSM739004	GSM739005	GSM739006	GSM739007	GSM739008	GSM739009	GSM739010	GSM739011	GSM739012	GSM739013	GSM739014	GSM739015	GSM739016	GSM739017	GSM739018	GSM739019	GSM739020	GSM739021	GSM739022	GSM739023	GSM739024	GSM739025	GSM739026	GSM739027	GSM1053914	GSM1053915	GSM1053916	GSM1053917	GSM1053918	GSM1053919	GSM1053920	GSM1053921	GSM1053922	GSM1053923	GSM1053924
A1BG	6.00251	2.94508	5.79233	3.95416	3.61843	6.37516	4.3599	3.78536	2.70295	3.94729	5.42539	3.90953	4.59912	5.34105	5.00727	4.98255	3.39414	5.70695	3.56708	4.33484	6.00931	5.45557	4.38883	3.97958	3.49421	5.73129	4.89823	4.90137	4.04119	5.39449	3.03349	5.11233	5.12081	4.3537	5.15374	3.54258	3.43907	5.22567	5.06229	5.5939	3.89702	4.23004	4.2425	3.70007	5.70223	4.97936	4.83923	5.08135	4.54063
A1CF	4.28	3.90075	4.58731	4.51423	4.40767	4.10412	3.28848	3.23853	3.84385	3.21343	3.44019	3.08668	4.1527	4.23904	4.24232	3.56252	3.8919	2.49888	4.03448	4.3679	4.34596	3.67189	4.36042	3.7175	4.4344	4.24391	4.06567	3.99827	4.74569	4.21279	4.22329	4.69059	3.9639	4.054	4.62792	3.0334	4.31553	2.49183	3.72813	3.92101	4.02404	4.0139	3.83788	4.23162	3.96306	4.06241	3.881	4.38176	3.91546
A2M	10.9279	10.9579	10.2732	10.4825	10.5779	10.7054	10.9607	11.0793	10.3452	10.7803	10.4016	10.589	11.1435	11.2214	10.9279	10.8037	10.8104	10.8449	11.1504	11.1094	10.5206	10.7279	10.7229	10.6311	10.8208	10.7259	10.55	10.5141	11.2069	11.3158	10.9079	11.1277	11.4205	11.3525	11.1475	11.1888	11.3674	11.4073	10.9411	10.5557	10.9043	10.636	11.7592	10.7966	11.0325	10.4836	11.5766	10.5383	10.9985
A2ML1	4.11343	3.27917	3.32053	4.18212	3.88325	2.23629	2.82168	3.5736	2.21963	2.04508	2.64193	3.26972	2.49805	3.25361	3.27807	3.7824	3.43298	4.40441	4.24961	2.60787	3.89627	3.71832	4.27831	3.70293	4.07607	4.16554	3.09852	3.53497	3.04317	2.04283	3.28331	4.45743	2.80427	3.56107	4.49497	3.90204	3.61958	2.40108	3.84937	2.69371	3.69692	2.95757	3.28169	3.29819	3.57258	4.11642	3.46962	3.18704	4.13946
A4GALT	5.82766	5.79325	7.09081	5.64427	5.88133	5.10665	5.54283	5.82031	5.40121	5.87475	6.34537	5.94816	6.46381	5.938	5.63963	6.05756	6.37087	4.76552	5.53859	5.70644	6.40473	5.03233	5.85529	5.82909	6.18993	4.67776	6.07723	7.26072	5.36793	6.87124	5.82748	6.30228	6.28789	6.56284	6.01058	4.34048	6.9421	7.23768	5.76875	6.36261	6.56825	5.96529	5.54971	6.0722	6.15584	5.10213	6.96729	6.40156	6.10937
A4GNT	4.30028	3.82109	4.12946	4.53098	5.27486	3.04053	4.9067	4.18072	3.80713	2.31653	3.7874	4.99728	4.16583	4.40661	4.50879	4.24065	4.37009	4.32212	4.37822	4.18024	4.53516	3.62474	4.21561	4.67833	4.08705	2.31793	4.024	4.06	4.16333	2.46654	3.43489	4.35029	4.1759	3.5318	3.73862	3.62194	4.3392	4.24321	3.79763	4.58333	3.83826	3.63008	3.95194	4.16973	3.95506	4.10753	4.13905	4.25287	3.96564
AAAS	5.08833	6.39952	6.25635	6.52338	6.7327	5.05238	6.77214	6.09724	6.23792	6.15303	6.17395	6.2167	6.22163	6.64331	5.09426	6.05122	5.53989	5.30336	6.09203	6.57364	5.21319	5.49883	5.70857	4.26725	5.17635	6.41689	4.67362	6.57115	5.05608	6.67572	6.49118	5.3762	6.20046	6.61971	5.04799	5.41164	6.03326	4.81531	4.74151	6.73873	6.14259	6.61408	6.1489	5.81762	6.34844	5.73914	4.50617	5.95465	5.34839
AACS	6.88549	6.60392	6.92688	6.79647	6.62487	6.85685	6.99059	7.25561	6.84984	6.93893	6.81113	6.48866	5.87821	6.21952	6.72298	6.69022	6.72577	6.71125	6.31053	6.88653	6.76763	6.7853	7.0857	7.03526	6.91112	6.93286	6.66111	6.9822	6.95567	7.08406	6.43185	7.08764	6.66522	6.71004	6.91512	6.43963	7.23764	7.23708	7.16932	7.15675	7.11695	6.49416	6.15901	6.71499	7.00203	6.86869	6.57818	6.79727	6.43387
AADAC	2.65572	3.88488	2.54312	1.8784	2.09604	2.25841	1.4705	4.67502	3.88995	2.27521	2.37781	2.46909	3.19939	2.04258	2.44061	3.72707	4.21622	3.05925	3.17562	2.31833	2.15311	4.03673	2.95642	2.58069	2.57207	1.89721	1.91839	2.00604	2.76347	2.19201	2.49264	2.66597	3.77831	2.08958	3.65209	2.39309	2.43307	2.85545	2.18288	2.80116	3.09622	2.34353	2.645	2.47359	2.32787	2.70633	2.60335	2.81734	2.88306
AADACL2	1.96076	2.27813	3.62093	2.04309	3.38975	3.06081	1.95394	1.69707	3.69051	3.32315	4.08908	4.07658	2.7925	1.81887	1.46909	4.03161	1.40415	2.82416	2.22464	1.42041	3.44975	4.3867	1.46281	1.40649	3.44365	1.37468	3.61635	3.48014	1.43371	3.46595	1.68763	3.97248	3.14895	4.33801	2.47974	2.67724	3.57242	2.04355	2.54062	3.05994	3.23093	2.9518	3.21941	2.72433	2.5097	2.53518	1.40556	3.46682	2.99722
AADAT	4.71437	5.5629	2.45204	4.27728	4.7146	3.77322	4.85596	5.24009	5.92077	4.37872	5.30245	4.80746	4.22851	5.36369	4.03335	5.11107	5.16913	3.98468	4.94229	4.9943	4.57172	4.9356	4.45617	3.82992	5.16058	3.66771	5.39217	2.25965	4.11792	4.21314	4.92486	5.81382	4.40527	4.11325	4.9351	5.32077	4.26571	3.85091	4.41618	5.20132	4.97384	5.19976	3.96529	3.89453	4.61679	5.00248	4.22501	4.42122	4.36906
AAED1	7.75997	6.96854	7.29565	7.96402	7.27175	7.72598	7.8677	7.45089	7.62143	7.86672	8.05758	7.38386	7.60868	7.47898	6.76514	7.29947	7.37722	7.23368	7.99936	7.87785	7.41884	7.20875	7.27303	7.78864	8.23	7.89413	8.40105	8.34396	7.96297	8.04744	8.16392	8.1757	8.00175	8.33632	8.51753	8.34987	8.5423	8.22527	7.57061	6.55425	7.58156	7.59104	7.70831	8.06692	7.86492	7.6706	8.82019	7.78856	8.26042
AAGAB	5.94509	6.12442	5.8795	6.19334	5.5578	5.50691	5.30227	5.48737	5.66026	5.47867	5.19681	5.75297	5.49397	5.54106	5.49658	5.76988	5.75179	5.51295	5.45626	5.6147	6.03162	5.73881	5.35874	5.65384	6.00363	5.66939	6.22194	6.02485	6.05105	5.53923	5.37153	5.18059	5.64467	5.86511	5.7624	5.62004	5.64089	5.60118	5.53812	5.31639	6.1113	5.90017	5.75409	5.43845	5.60137	5.44467	5.52554	5.62887	5.66981
AAK1	8.29003	8.25341	7.65298	7.97282	7.90405	7.83697	7.73693	7.62202	7.68715	7.53788	7.53065	7.68309	7.84287	7.77737	8.35025	7.91791	7.95258	7.68401	8.32526	7.76289	8.18229	8.04275	7.91288	7.51525	8.29003	8.11242	7.90707	7.79213	7.77168	7.24455	8.11468	8.02093	7.78717	7.64674	7.79798	7.8359	7.61784	7.25263	7.63844	7.97844	8.1214	7.6697	7.75234	7.58214	8.13965	8.03602	7.54714	7.90593	7.80525
AAMDC	7.24458	7.16683	7.6683	7.68715	7.85056	7.94881	7.56178	7.37954	7.50897	7.58575	7.7711	7.65191	7.19594	6.93025	7.60999	7.14234	7.93045	7.85532	7.63619	7.03242	7.42721	7.12252	7.64797	7.27548	7.30127	7.01621	7.73345	8.04424	7.43835	7.69038	7.67294	7.64389	7.62167	7.74441	7.95742	7.96229	7.8297	7.90842	7.54904	7.20494	7.72998	7.04037	6.96797	7.76183	7.50491	7.41124	7.48306	7.44129	7.17314
AAMP	7.61614	7.85877	7.75862	7.31975	7.59758	7.22708	7.52335	7.7309	7.39215	7.60185	7.98627	7.65993	7.21465	7.4879	7.21493	7.26638	7.13475	7.34574	6.88589	7.2327	7.43037	7.65917	7.52292	7.59614	7.16666	7.69175	7.25179	7.49904	7.31281	7.60884	7.25147	7.23389	7.52797	7.79473	6.61641	7.6513	7.49348	7.33837	7.41863	7.36579	7.6103	7.24234	7.05965	7.17704	7.47842	6.6957	7.88439	7.43785	7.56993
AANAT	3.00819	4.00858	3.45273	4.86531	3.67028	2.30377	3.08035	3.08588	3.18354	4.73111	5.69979	3.79243	2.81533	3.96516	3.05107	3.48665	2.94336	3.55883	2.45423	2.79089	2.96812	2.77689	2.88848	4.86531	4.00531	2.49294	3.05107	4.05994	2.18485	3.10228	3.22014	2.92807	3.15129	4.74447	4.52299	2.40997	3.47211	2.45423	4.12165	3.78154	3.29768	3.23656	2.7465	3.25007	3.39931	3.55319	3.14625	3.07277	3.65723
AAR2	6.97589	6.82623	6.52075	6.92213	7.25477	6.89607	6.43453	6.80836	7.15101	6.90929	6.96789	7.13581	7.31452	7.14283	7.0494	7.21204	7.21998	7.37565	7.07396	7.33986	7.20788	6.87419	7.17262	7.17767	7.16339	7.03356	7.32074	7.23672	7.30326	7.12403	6.93408	7.11488	7.04454	6.74661	7.0731	6.20179	6.93294	6.7972	7.67171	6.43239	7.12989	7.00302	6.84109	7.12236	6.94874	6.57965	6.72139	7.09187	7.1328
AARS	8.56225	8.38282	8.68835	8.73944	8.31526	8.75203	8.68835	8.66972	8.58483	8.48485	8.53557	8.63833	8.70854	8.67643	8.45046	8.51403	8.62559	8.71145	8.15798	8.76794	8.62687	8.71256	8.08169	8.74337	8.47504	8.71327	8.00978	8.58737	8.36743	8.65475	8.10666	8.53195	8.11637	8.53431	8.48485	8.43223	8.63168	8.75373	8.52863	8.5387	8.2161	8.43919	8.47568	8.57518	8.62753	8.36506	8.45768	8.52351	9.26215
AARS2	5.28561	5.37521	5.08342	5.70756	5.73922	5.88435	5.72315	5.44566	5.40966	5.67453	5.7419	5.66958	5.40941	5.25332	5.77348	5.35754	5.65668	5.18339	5.71599	5.50177	5.95043	5.23548	5.68364	5.35714	5.58754	5.4965	5.16311	2.79345	4.97008	5.7462	5.17989	5.74596	5.706	5.30548	5.35568	5.26327	5.32758	5.83395	5.39949	5.43056	5.66389	5.14877	5.20017	5.53688	5.97246	6.40705	4.4652	4.90552	5.3372
AASDH	5.61503	6.03719	5.7627	6.42767	5.90553	5.93484	5.88368	6.12316	6.16984	5.94895	5.82045	6.00739	5.93934	5.87858	5.75482	5.5032	6.26764	5.75137	6.272	5.67359	6.24251	5.55647	6.05904	5.66739	6.21541	5.6809	5.92118	5.24882	5.58127	5.93217	5.73417	5.72726	6.10557	5.86274	5.78514	5.2834	5.83744	5.80206	5.58201	5.4609	6.26959	6.0909	6.01349	6.1878	5.93006	5.83217	5.28852	5.86774	5.47455
AASDHPPT	7.01183	7.1206	6.76953	6.77299	7.15539	7.0648	6.88393	6.93533	6.97348	7.01236	7.06181	7.02528	6.9518	7.00049	6.74865	6.96292	6.84143	6.97089	6.95399	6.85831	6.69923	6.93285	6.74424	6.83204	6.58317	6.88567	6.45398	6.66618	6.58844	6.94164	6.60612	6.81111	6.62722	6.65771	6.93904	6.71425	6.55306	6.52497	6.58591	6.49128	6.98909	7.05636	6.59619	6.75439	6.6898	6.47404	6.6756	6.985	6.84943
AASS	6.67082	6.97689	7.17389	7.16343	7.11147	7.31401	7.10217	7.12514	6.885	6.95025	6.94133	7.01193	7.07206	6.62664	6.16933	6.39333	6.80069	6.57983	6.75221	6.27983	6.6168	6.20423	7.28092	7.13581	6.94708	6.53206	6.74304	6.81056	7.1547	7.20678	7.12961	7.0757	6.52032	6.1804	7.17117	6.93799	6.91725	7.06987	6.49613	7.07912	6.50427	6.68774	6.26603	6.65795	7.12366	6.70673	7.76765	7.16609	6.58545
AATBC	3.0992	3.91902	2.06493	2.18058	2.71426	4.08766	3.55699	4.5012	4.18608	2.54969	4.28449	3.91856	3.4692	4.63306	5.17451	5.26087	3.38267	2.63592	4.97422	4.98415	4.76071	4.62154	4.76338	4.73162	4.81563	2.6367	4.88036	3.17793	3.10894	2.44496	4.21518	4.07561	4.49651	4.67225	3.7814	2.59479	4.32383	3.30989	4.29813	3.0876	2.96176	3.18522	3.45366	4.8068	3.79072	4.32582	4.13045	4.24874	3.67841
AATF	7.14905	7.5511	7.09624	7.26644	7.20776	7.65402	7.04855	7.03214	7.28455	7.19658	7.2437	7.37818	6.67411	7.1081	7.34969	7.1348	6.93055	6.82191	7.21503	7.39978	7.20997	7.41313	7.12193	7.30849	7.20277	7.41495	7.59535	7.46817	7.34497	6.99851	7.16389	7.13744	6.91278	7.38994	7.06921	7.33366	7.09336	7.52904	7.23449	6.76255	7.12315	7.34147	7.8517	6.89677	7.13455	6.99099	7.08406	7.2998	7.39741
AATK	5.90791	5.83866	5.79213	3.9427	5.7606	5.98649	5.28964	5.99686	5.41663	5.50828	5.80026	5.35401	6.15819	5.45738	6.4022	5.83475	5.89485	6.32296	6.29633	6.06329	6.57681	6.48403	6.35643	6.69511	5.65548	6.63591	5.95212	6.37159	6.30868	5.72381	6.53111	5.30217	6.07139	6.38025	6.5345	6.13313	6.48305	5.947	6.66275	5.85363	5.97042	5.85146	5.25174	6.38971	6.24579	5.61543	6.31742	6.10425	5.67196
ABAT	7.58049	7.83928	7.98474	7.92808	8.03919	7.91541	8.07653	7.61841	7.67619	7.47583	7.79232	8.50412	7.64136	7.83036	7.48633	7.40698	6.74558	6.788	7.91965	7.69234	7.7363	7.90342	7.92906	7.45506	7.69865	7.57644	6.60187	5.99624	6.97555	7.31459	7.62175	7.87664	6.37345	6.04929	6.68796	6.51194	7.7796	6.63727	7.51861	6.68076	6.8326	8.19332	6.62648	7.17138	7.88757	6.78347	8.89218	8.67383	7.43891
ABCA1	6.71313	6.59555	6.97441	7.31798	6.46208	6.66443	6.64756	6.87659	7.06903	7.00841	6.85925	7.07394	6.57685	6.40918	6.7855	6.60562	5.69732	5.45754	6.53155	6.33903	6.70467	6.62091	6.93987	6.75537	6.8977	6.60337	6.33501	6.62916	5.87316	5.88414	6.72896	6.91432	7.03582	7.00594	6.54024	6.57901	6.21891	6.28386	6.86757	7.17235	6.45536	7.0415	7.89448	6.545	6.30869	5.69594	6.76351	6.93378	6.73611
ABCA11P	5.84774	5.56477	5.45176	5.35038	5.31321	6.14248	5.80148	5.67263	5.68429	5.61948	5.96081	5.73679	5.76116	5.6887	5.91284	5.75528	5.93189	5.78511	5.52877	5.22551	5.10999	5.42509	5.89498	5.2886	5.34006	5.83733	5.26232	4.87325	5.55758	6.04689	5.39129	5.48032	5.19371	4.95211	5.38859	5.893	5.18154	5.77199	5.32784	5.88957	5.45081	5.88575	5.65345	5.49662	5.39428	5.81433	5.55374	5.61411	5.18625
ABCA12	1.75385	1.82242	3.5842	3.264	4.32592	3.67686	3.6671	2.59059	1.711	3.20415	4.0096	4.24544	1.21194	3.39962	1.29964	3.51009	3.30422	3.02389	2.04043	3.4016	2.18735	4.21988	1.28826	3.47216	1.543	3.40958	2.30211	3.96959	1.68162	4.28894	1.5655	2.09695	3.46195	3.20624	3.57545	3.66578	3.59219	3.92054	2.73684	2.69372	3.09175	2.85684	2.30514	3.06779	3.12993	2.67409	2.74973	2.81409	3.10137
ABCA13	3.23008	3.78969	3.00108	1.52559	3.05206	2.05653	2.76358	2.13203	1.06121	3.81846	2.63263	1.76896	2.23996	3.2209	3.06317	3.18919	3.05557	2.80431	2.71878	3.02218	3.38135	2.93334	2.41885	3.49584	2.62278	2.8336	3.4129	3.33293	3.04134	3.39334	3.07097	2.67373	2.5851	2.38259	2.63501	3.18726	1.33654	2.52419	3.04186	3.00076	2.38666	2.83618	2.61039	2.5414	2.97689	2.85208	3.44416	2.65168	3.03109
ABCA2	6.29955	5.75898	4.9105	5.718	5.78011	5.8724	5.44179	5.66903	4.97828	5.7911	5.46413	5.31782	5.86581	6.06939	5.81245	5.95878	5.75647	5.68011	5.56144	6.15633	5.64593	6.04461	5.60121	5.84224	5.73657	6.54159	5.61944	5.59749	5.34735	5.49659	5.43621	5.87868	5.56397	5.89271	5.40645	5.90112	5.56444	5.94844	5.45758	5.26478	5.70984	6.22591	5.73573	5.83707	5.80989	5.71138	5.78179	5.90527	5.82899
ABCA3	6.12011	6.1782	4.19405	3.55449	4.80131	6.14598	5.29707	4.9465	3.25069	5.31898	5.18661	6.01136	4.71937	5.1619	4.12258	5.80089	4.91207	6.10238	3.85267	5.33791	3.83538	5.50228	4.56188	5.73854	4.00097	6.24023	5.07908	4.81696	4.42711	5.8104	4.51345	4.47623	4.95534	5.57612	5.5958	5.60637	5.94602	3.92844	4.48667	5.23178	5.27481	6.17736	5.22931	5.42646	4.70712	4.48577	4.5701	4.54118	5.60483
ABCA4	2.3021	2.88725	3.75526	3.04766	2.79812	3.96658	3.21234	3.60178	2.71591	3.92319	4.11473	3.17443	3.2329	3.09938	3.38651	2.30414	3.40078	3.06379	3.05065	2.88286	2.88843	3.17096	2.77446	3.35441	2.80787	2.96707	3.8474	2.63733	4.98077	3.89539	3.55113	2.8557	2.85882	3.34965	3.28832	4.41603	3.5562	3.88181	3.08097	3.57554	3.64886	3.35358	2.92398	3.36608	3.45454	3.31718	3.87833	3.35465	2.98984
ABCA5	6.37273	6.28023	6.51015	6.77909	6.44723	7.05618	6.71825	6.55252	6.59124	6.65921	6.97051	6.62131	6.50764	6.12518	6.75982	6.4288	6.7452	6.50117	6.81875	6.09784	6.77386	6.59689	7.03678	6.86465	6.51351	6.37768	6.70865	6.27771	6.30989	6.41077	6.87405	6.3484	6.81753	6.73921	6.78337	6.86062	6.17301	5.92974	6.28736	6.86771	6.49543	6.34267	6.23174	6.8029	6.50623	6.97982	6.14545	6.53992	6.3762
ABCA6	7.50218	7.63307	6.8071	6.54078	7.1872	6.93968	6.74196	7.23868	7.68554	7.61359	7.04094	7.15481	7.51218	7.26992	6.52367	7.03259	7.86475	7.67596	7.18306	7.39407	7.57099	7.63645	7.29763	7.43555	7.74723	7.53814	6.64626	6.34212	6.47987	7.40022	6.64518	7.29809	7.0029	7.29256	6.8409	6.98799	6.42967	5.84893	6.91539	7.33751	7.02494	7.35579	8.78132	7.27787	7.70352	7.67553	6.33784	6.5568	6.74563
ABCA7	5.12579	3.69563	6.03022	4.29299	5.29562	4.29108	5.35074	4.95781	4.6905	4.94674	4.87565	4.15309	5.55921	4.81157	5.48588	3.17789	5.40219	5.18207	5.64342	5.23757	5.28373	5.33807	4.73354	3.97174	5.27743	4.0927	4.98926	5.07472	3.68347	5.60534	5.65452	3.8967	5.16357	5.87295	5.28351	5.13498	5.20101	5.83076	5.07086	5.70735	4.74319	3.98362	5.06276	4.98563	5.23136	5.74848	4.81639	5.56163	5.40998
ABCA8	7.8701	7.86	7.73508	8.31357	8.22494	8.72092	8.32503	8.49092	8.51159	8.7542	8.77777	8.51255	8.55489	8.06282	8.00989	7.60734	8.66686	8.40776	8.16808	8.2093	8.41829	8.42879	8.45375	8.23072	8.38732	8.20592	7.62336	7.40003	7.64187	8.17703	8.13071	8.04102	8.24048	8.44673	8.50106	8.79392	7.66417	8.34774	8.02394	7.81664	8.50989	8.21424	8.90275	8.7031	8.51971	8.50745	7.86696	7.20486	8.07185
ABCA9	6.71144	6.4633	6.6682	6.24582	6.51995	6.44402	6.96306	7.31076	7.23984	7.64439	7.28238	7.2934	6.61092	6.56912	7.00697	6.4192	7.17469	7.43445	7.06115	7.07485	6.87072	6.77847	7.52632	6.81938	7.15633	7.0593	6.23512	5.91506	6.03753	7.32168	6.10624	6.80187	6.89807	6.65354	6.47241	6.91121	6.54716	6.98645	6.66362	7.14721	6.55839	7.12352	7.9879	7.05213	7.01538	7.26778	5.30302	6.28389	6.54455
ABCB1	5.00622	4.84166	5.76291	5.34241	4.20227	4.19927	5.23092	5.49539	4.15949	4.45208	4.94061	4.08207	5.10128	4.00456	4.98956	4.28373	5.08476	4.8623	5.2127	4.98122	5.12002	4.60325	3.78152	4.23859	5.46314	5.55728	4.74922	5.74805	4.74832	4.49647	5.22542	4.46302	4.91331	4.79686	4.75536	3.61951	4.89859	4.37519	4.50225	4.49206	4.78879	4.86523	5.07785	4.9214	4.30358	4.5026	4.56039	4.37539	4.40764
ABCB10	7.09352	7.17658	7.43772	6.9821	7.01988	6.88685	7.0164	7.14782	7.38192	7.54482	7.35811	7.14263	7.30512	7.10539	6.82006	7.24058	7.20971	7.40536	7.25024	7.25779	7.08236	7.36233	7.27478	7.13857	6.9789	6.90535	7.35721	7.5549	7.31935	7.60299	7.27018	7.10948	7.08857	7.04436	7.52106	7.02805	7.50819	7.21635	7.18502	7.30763	7.19285	6.87834	7.08042	7.34194	7.28193	7.76518	7.47647	7.09769	6.95598
ABCB11	2.99097	3.53255	4.02343	3.16823	2.03356	3.88508	1.68552	3.59908	2.43672	2.97576	3.67315	4.3974	2.78517	3.18034	2.26048	3.28986	2.08113	2.84882	3.43732	2.58056	2.59282	2.37685	2.13237	2.41422	2.52732	2.96937	3.83356	2.11745	2.22663	3.04589	2.33234	2.58461	2.21842	3.90075	2.97391	3.58345	2.83397	2.67927	2.95945	2.46498	2.48374	3.49547	3.08141	3.36992	2.80282	2.8427	2.5949	3.13257	2.38022
ABCB4	5.12304	5.27446	5.21988	5.72277	5.43005	5.59446	5.77619	5.63116	4.41865	5.39782	5.90776	5.80539	5.96303	5.94811	6.02872	5.57388	5.75471	5.36681	5.71308	5.227	5.99648	5.81111	5.85304	5.13076	6.20515	5.92608	6.03002	5.85708	6.05173	5.87655	6.58222	6.44985	5.96853	5.69949	6.24757	6.16004	5.88979	5.45888	5.7512	5.78752	6.01545	6.30062	4.65967	5.66806	5.69917	5.78133	6.25452	6.03097	5.04506
ABCB5	2.94857	3.21715	2.63152	3.45595	3.03245	3.34279	3.78123	3.12061	3.66122	2.64157	3.57426	1.87057	2.1698	3.36835	1.60156	3.56299	2.45322	3.98918	2.76522	3.20313	2.63617	2.40039	3.27493	2.91671	3.66628	3.90799	2.83593	3.25293	2.62195	3.4344	3.35277	3.24096	3.61804	2.8739	3.50857	3.79508	3.17884	3.00997	2.90822	3.20787	3.56233	3.57468	2.73125	2.9148	3.10777	3.26464	2.69082	2.71067	2.74554
ABCB6	4.97963	4.90183	4.42364	5.19892	5.03636	4.82217	4.66477	5.52626	4.69427	5.46373	4.81929	4.16671	4.65286	4.61286	5.03238	4.67832	5.44963	4.80879	5.4722	5.01735	5.23148	4.87097	5.15262	4.27426	4.8445	4.80367	4.9842	4.23187	4.90025	4.32137	5.19722	4.99071	5.26308	5.19722	5.53383	5.35486	5.01444	5.01461	4.90944	4.60051	4.32586	4.6208	4.37607	4.9914	4.82671	4.58931	5.45237	5.20875	5.28052
ABCB7	7.58877	7.76072	7.5647	7.9832	7.87106	7.94847	7.51058	7.9422	8.4026	8.05058	7.91295	7.86358	7.47866	8.01593	7.91258	7.5647	7.83576	8.0381	8.0977	7.9951	8.02017	7.57614	7.72325	7.97279	7.75429	7.7976	8.01124	8.07504	7.70646	7.925	7.85348	8.02672	7.35038	7.73391	8.03092	8.29052	7.46115	7.03476	7.55088	7.0735	8.05105	8.10001	7.38393	7.9305	7.86209	7.87701	7.7501	7.7855	7.64382
ABCB8	4.84929	4.45662	5.54275	5.14816	6.05204	5.58454	4.70234	4.97807	5.14474	4.90473	4.87105	5.23384	5.14816	5.35256	5.39025	5.26429	4.84219	5.56669	5.37886	5.41805	4.95616	3.86475	5.15992	4.96364	5.05682	5.45826	4.93123	5.36919	4.64475	5.10371	5.3976	5.21802	4.76146	4.17444	5.10471	5.19625	5.08829	5.67756	4.94037	5.06025	4.87222	4.93988	4.55211	5.08152	5.94992	5.49524	4.81851	5.19179	5.2981
ABCB9	3.87343	4.01783	3.69683	4.05772	3.52706	4.59248	5.18596	3.71808	4.19465	3.88107	4.24243	3.73689	4.46528	4.39791	4.58243	4.14665	4.40722	4.10813	4.07339	4.29583	3.7885	4.42759	3.2109	3.08659	4.5952	3.63854	2.94707	4.63058	3.00223	4.0838	4.63775	4.41477	4.44889	4.33077	3.95977	3.97411	3.16014	3.44977	3.99815	3.84997	4.27867	4.3538	4.01379	4.09656	4.02719	4.15319	4.45901	4.10418	4.91318
ABCC1	7.02593	7.0655	6.8768	7.05786	7.34679	6.93679	7.37593	7.09827	6.79788	6.86743	6.71669	7.14994	6.93536	6.7219	7.51702	6.75882	7.1983	7.07115	7.40174	6.91036	7.1817	6.70353	7.05614	7.05324	7.23719	7.05026	6.98038	7.13174	7.5208	7.28008	7.29428	7.26598	6.95038	6.52341	7.0297	7.25507	6.88733	6.85206	7.48271	6.61466	7.12575	7.09646	6.94858	6.88715	6.792	6.87117	6.82369	6.84098	6.8147
ABCC10	5.94739	5.89316	6.20338	5.45271	6.29317	6.42808	6.36011	6.22767	6.21315	6.28111	6.03257	6.19776	6.02885	5.91556	6.21962	5.84356	6.18286	6.09739	5.90089	6.1794	6.05466	6.01267	6.06617	5.87507	5.9859	5.84495	5.96696	5.71064	5.98424	5.77451	6.16715	6.40893	6.21373	6.24662	6.10299	6.23032	6.01964	5.76692	5.66768	6.199	6.15053	6.1275	6.6073	6.09292	6.3623	6.27153	6.09129	5.89389	5.99272
ABCC11	3.11043	2.91297	3.92919	4.22786	3.84907	4.12969	3.56751	3.96718	4.33239	3.80926	4.67156	3.73988	2.9646	2.34021	4.47931	4.00881	3.28986	4.21511	2.64152	3.90203	3.89884	2.67792	2.82569	3.26105	3.55587	4.17279	2.37171	3.75683	3.98446	2.31511	2.46941	3.38042	2.0839	4.6277	3.8975	2.34692	2.90406	3.83769	3.15388	3.79335	3.07556	3.10382	3.40066	3.44983	3.70309	3.75516	3.63905	4.31047	3.52085
ABCC12	2.97864	3.59105	4.04717	2.66097	2.9852	2.12976	4.26846	2.07667	3.12639	3.49011	2.00613	3.34851	3.13924	2.16618	2.61999	2.1656	3.1655	3.44309	2.49285	2.30306	3.46678	2.08184	2.30945	3.75665	3.31537	3.75982	3.16929	4.68101	3.89285	3.81463	3.6182	2.47686	3.28483	2.40304	2.05379	3.40388	1.74851	2.49285	3.14415	3.80943	3.03328	2.90745	2.72804	2.75157	2.42775	3.93342	3.157	2.80403	2.96613
ABCC13	2.99146	3.51415	1.875	3.52057	1.42985	3.64689	3.01998	3.07096	2.82847	2.06236	3.30687	3.0901	2.39493	2.98774	2.97812	3.52466	3.5723	3.76766	3.39866	3.55343	3.62568	3.01563	3.13991	3.09902	3.16366	3.61186	2.59565	2.78302	3.61635	3.19929	2.78836	2.84786	3.61355	2.96756	2.82611	3.54583	3.74905	3.34577	2.91357	2.99462	2.84089	3.20831	3.65661	3.63534	2.86037	2.91514	3.10671	3.05032	3.41713
ABCC2	1.77103	1.8698	1.87316	2.69649	2.1368	4.0266	3.09781	2.74155	2.24948	2.24159	1.90217	3.10372	3.8803	2.25467	3.24736	2.31768	2.26267	2.14001	2.31048	2.63318	3.25942	2.08586	2.16687	1.94284	2.08378	2.77089	2.65717	2.67486	4.47471	2.13939	3.90069	3.84974	4.40956	1.93182	2.46299	2.01032	3.18964	4.0332	3.19061	2.52912	3.29197	2.9475	2.8376	2.42389	2.47465	3.21655	2.90706	3.10978	2.76375
ABCC3	4.20939	4.22645	3.8544	3.75312	4.45333	4.78391	3.74713	3.97769	3.98377	4.08465	3.60821	4.12568	3.31027	3.81201	2.94377	3.78447	3.13528	3.38831	3.2694	4.5155	2.77208	3.86627	3.36113	2.72563	3.79526	3.70965	3.77956	4.93046	3.97124	3.46388	3.4143	3.82881	3.2159	3.94341	3.49315	4.4702	2.88234	4.14931	3.43958	3.55309	3.08367	3.49197	3.65262	3.71628	4.06159	4.29097	4.26604	3.6829	3.71183
ABCC4	5.28598	5.16494	5.83455	5.11862	5.34967	4.48568	4.4345	4.78637	4.92568	5.22784	5.23098	5.6972	4.95385	4.96186	4.86166	4.89119	4.65269	4.68665	4.57469	4.70119	5.31808	4.95224	4.53342	4.28239	5.57282	5.24359	5.07748	5.25402	5.27148	5.41023	5.45894	4.71372	5.07082	4.74574	4.57564	4.88856	4.81037	4.99624	5.1848	4.22168	4.80737	5.12618	5.29496	4.93387	4.70789	4.71685	4.99238	4.93572	4.56206
ABCC5	6.47926	6.49283	6.80801	6.57101	6.453	6.7941	6.86601	6.3934	6.75445	6.66515	6.89476	6.75244	6.81277	6.73451	6.73482	6.43468	6.86063	6.94831	6.99427	6.7806	6.90831	6.83602	7.01572	6.92157	6.8387	6.89324	7.93694	7.5243	7.05829	6.95888	7.27706	6.77362	7.83025	7.62587	7.97333	7.62777	7.53665	7.15891	6.66763	6.83977	6.88994	6.55592	6.95885	6.85353	7.35136	7.52808	8.36425	6.72515	6.8356
ABCC8	5.70762	4.41246	5.74563	3.62222	5.45367	3.57216	3.85396	4.09778	3.98015	4.4726	4.20388	4.55962	3.84332	3.65388	3.17532	4.73368	4.91822	3.16994	5.36179	3.60675	5.5328	4.87105	4.80037	5.02249	3.72997	3.59224	6.1193	3.8323	3.63551	4.32432	4.87105	5.86374	4.55765	3.79587	3.48697	3.6938	4.12913	3.73514	3.91473	4.86548	4.15203	5.52473	3.73811	5.06534	5.38243	3.69105	4.41873	4.55756	4.19307
ABCC9	7.36801	7.47514	7.01867	7.5766	7.19825	7.61291	7.42069	7.68389	7.39434	7.79804	7.81351	7.91324	7.34524	7.74355	7.59433	7.3785	7.58281	7.56434	7.57799	7.71144	7.09179	7.48118	7.45206	7.41437	7.58391	7.49295	7.48968	7.44174	7.54716	8.23688	7.62951	7.69477	7.6087	7.96375	7.94134	8.12274	7.80452	7.71495	7.69872	7.13679	7.82787	7.60683	7.96996	7.54998	7.89309	7.2276	7.62956	7.3069	7.36455
ABCD1	6.45583	6.23734	5.77108	5.50408	6.49835	6.08086	6.45793	6.18972	5.85111	6.2229	6.65677	6.52542	5.79055	6.39355	6.59532	6.42694	6.61113	6.4024	5.90088	6.74335	6.21817	5.24158	6.49227	6.72327	6.60982	6.61137	5.98414	5.06915	6.52777	6.19404	6.48691	6.05882	6.10371	6.162	6.20841	6.39328	6.31229	6.56512	6.57599	5.82253	6.83291	6.62518	6.58503	6.16132	5.82823	5.8802	6.28877	6.41887	6.62605
ABCD2	5.70766	4.97365	6.31704	5.77515	5.51875	5.43601	5.67823	6.73389	5.57809	6.64287	5.18888	5.44439	5.3278	5.50479	6.38718	5.57756	6.48425	6.45526	6.47794	6.25104	6.07028	6.03898	6.59249	5.95801	5.99287	6.18405	6.0097	6.27589	5.71365	6.53925	6.14578	6.15449	6.40622	6.43575	5.45995	5.17996	4.45347	5.88924	5.70786	5.34357	6.3364	5.89064	6.04748	5.6864	5.50374	5.96669	5.14436	6.75752	5.31734
ABCD3	8.67984	8.76456	8.6665	8.69227	8.75796	8.69412	8.47441	8.51237	8.93593	8.84859	8.79037	8.87781	8.2103	8.77075	8.65518	8.7595	8.65861	8.89571	8.30145	8.30551	8.57485	8.81115	8.71188	8.91737	8.61309	8.81115	8.88314	9.0675	8.46879	8.59182	8.66298	8.50397	8.91491	9.29699	8.70202	8.74213	8.50333	8.29891	9.2018	8.36759	9.02892	8.81367	8.6241	8.6883	8.46445	8.6425	8.01292	8.82903	8.45159
ABCD4	5.50252	5.2954	6.06171	5.9406	5.7496	5.88184	5.13124	5.6804	6.20721	5.88474	5.12638	4.56638	6.05174	5.76907	5.49337	5.5484	5.75135	5.50553	5.80152	5.82635	5.75046	5.78836	5.93718	5.86168	5.81547	5.81232	5.84841	6.32385	5.09207	5.73076	6.01242	4.61959	6.55501	6.23702	6.0622	5.96622	5.87879	5.27848	5.98198	6.43287	5.44499	5.56414	5.69112	5.99752	6.36917	6.36015	5.58103	4.94037	5.2006
ABCE1	7.15209	7.38836	7.40672	7.00493	7.23789	7.07702	7.17211	7.37755	7.40943	7.63998	7.08192	7.30827	7.04804	7.2061	6.98872	7.24518	7.10257	7.30891	7.31523	7.37283	6.96145	7.27257	6.99787	6.95125	7.00604	7.17794	7.02538	7.37091	6.99895	7.3503	6.74831	7.0066	7.05627	7.51189	7.18031	7.39763	7.02226	7.14451	6.88037	6.65749	7.47453	7.31369	7.03581	7.1509	6.74222	6.72582	7.31298	7.17418	7.27335
ABCF1	7.98097	7.88384	7.83584	7.91062	7.78615	7.78948	7.72375	7.84788	7.76821	7.72613	7.68254	7.67713	7.96446	7.99292	7.96175	7.9624	7.82943	7.97445	7.88114	7.7952	8.02196	7.99448	7.73439	7.7869	7.79563	7.98564	7.894	7.69345	7.86142	7.8335	7.67845	7.74409	7.57408	7.62835	7.98219	7.80634	7.73745	7.61777	7.72744	7.7563	7.90433	7.86573	7.7356	7.71665	7.7207	7.69581	7.87872	7.81789	7.97721
ABCF2	6.46008	6.4479	6.46585	6.40031	6.37435	6.5417	6.27554	6.33658	6.54743	6.61409	6.77527	6.73264	6.38642	6.60398	6.52774	6.61029	6.10422	6.30128	6.1897	6.36494	6.52257	6.53459	6.32106	6.26304	6.45655	6.5886	6.7009	6.50377	6.4978	6.13806	6.26825	6.0286	6.36844	6.80608	6.39323	6.82146	6.04437	6.27367	6.57678	6.20067	6.05737	6.4115	6.35411	6.65583	6.59273	6.55332	6.3908	6.59408	6.77171
ABCF3	7.19227	6.87426	6.92181	7.42877	6.8702	7.09925	7.09254	6.70371	7.10961	7.1483	7.10928	7.33282	7.00128	7.13311	7.2202	7.19615	7.24346	7.30578	7.10642	7.06728	7.02666	7.18057	6.71919	7.18517	7.24776	7.03321	7.25947	7.38166	7.27383	7.00861	7.06302	7.19227	6.78836	6.78034	6.81389	6.58017	6.63768	4.56027	6.79576	7.83922	6.96758	6.55592	5.99016	7.50458	7.27278	6.75381	6.30071	6.88333	7.28823
ABCG1	5.87773	5.50729	5.98818	5.89506	5.77005	5.5279	5.9117	5.97319	5.68392	6.06202	6.12118	6.39082	5.98493	5.96112	6.03439	5.87521	5.07339	5.44281	5.62431	5.37329	5.23519	5.17911	6.13843	5.54091	5.83474	6.10455	6.04478	6.09521	5.92763	5.76415	6.55281	6.44598	5.84043	5.78944	5.91487	6.20619	6.19693	5.85449	6.03145	6.07813	5.45756	5.79147	6.19658	5.59057	5.37207	5.48478	6.44535	6.09653	5.75528
ABCG2	5.3753	5.52609	5.64032	5.09606	5.3293	5.57949	5.84587	6.08229	6.21389	6.2463	5.11498	5.00006	5.703	5.88773	5.40155	5.64739	4.84134	5.57949	5.24934	5.64444	5.55316	5.28209	5.7058	5.34912	4.7534	4.87508	4.55794	3.40138	5.19488	4.73658	3.63386	4.674	4.45912	5.12566	4.77214	4.62123	4.69808	1.30445	4.297	5.2387	5.32899	6.84084	4.39324	5.24456	4.35918	4.76188	3.86394	6.06596	4.38318
ABCG4	5.90735	5.57592	5.84151	3.66346	5.71371	4.97895	4.87744	5.26975	5.98314	5.2902	3.84393	5.5983	4.28027	5.45647	3.99002	5.64747	5.08545	5.80775	4.90274	5.79667	3.99575	5.8274	3.58015	5.81343	3.72114	5.24731	4.30152	5.61247	4.18319	5.32751	5.33955	5.71819	4.33613	5.52618	5.35814	5.69198	5.25055	4.15003	4.85841	4.74375	5.35057	4.92112	4.68332	5.70003	5.01617	4.84279	5.04052	5.13559	4.73429
ABCG5	2.57629	4.06212	2.73717	1.60223	3.86886	2.82372	4.07901	3.16112	1.95816	2.99136	3.90343	2.24198	1.9151	2.24597	1.9634	1.97251	1.87068	2.18206	2.06293	2.09677	3.91386	1.75876	2.1717	2.37675	2.74551	2.53312	4.09799	3.13362	2.5247	1.87546	2.05388	4.03324	3.06356	2.68542	1.68459	4.31687	2.16597	3.0038	3.35003	2.49347	2.3147	3.0163	2.71021	2.78738	3.11267	2.63774	2.4752	3.03811	2.04665
ABCG8	3.64716	3.47268	3.34535	4.61429	3.35285	3.02914	5.36181	4.14779	3.01576	3.43654	4.50435	3.73225	4.73489	4.80987	4.23987	2.71253	3.09638	5.38405	4.41681	4.76498	5.01629	3.71074	4.89932	4.6911	2.96914	4.67546	2.91255	3.53399	3.43806	4.332	3.64445	3.21598	2.48616	3.30818	3.17086	3.20603	4.51553	3.47309	4.23871	3.84239	4.20006	3.87159	3.9463	3.64078	3.93968	4.50166	4.00796	4.0129	4.03167
ABHD1	4.9665	5.04192	5.53387	4.28711	4.87571	4.89943	5.52116	5.04827	4.82822	4.90699	5.20166	5.9988	5.27311	5.10471	5.17677	4.75362	5.23504	4.53311	5.5419	4.77895	4.72067	5.37246	5.42575	4.89498	5.31186	5.45768	4.76765	4.59411	5.04781	4.94372	5.16479	5.33546	5.11549	2.72992	5.65416	4.89041	5.47138	5.32618	4.99376	4.60858	5.83957	4.87344	4.62134	4.9563	5.28144	5.23351	4.79935	5.40959	5.02092
ABHD10	7.8005	7.80096	8.02196	8.26425	8.17226	8.10403	8.33578	8.16073	8.18269	8.19995	8.33291	8.11293	7.54266	8.03784	8.06612	7.69844	8.1475	8.18214	8.02321	8.02871	7.77086	8.07691	8.06612	7.99663	7.98296	7.95353	7.72089	7.5723	7.77914	8.22031	8.12337	8.30516	7.75302	7.99434	7.75451	7.86667	7.8331	7.80706	7.84794	7.89612	8.07133	7.96655	7.61623	7.70693	8.21431	7.61604	8.281	8.24426	7.81701
ABHD11	6.41879	6.70442	6.68505	5.8822	6.6606	6.04757	6.44221	6.15167	6.30471	6.69247	6.55625	6.37208	6.54237	6.73123	6.68092	6.61009	6.70696	6.40174	6.34983	6.5874	6.14254	6.72696	6.56274	6.7064	6.52099	6.35914	6.62108	6.18518	6.11555	6.35311	6.16121	5.68256	5.57066	6.31107	5.86181	5.96135	5.93823	5.75741	6.54437	6.36811	6.3167	6.5126	5.61944	6.27261	6.39594	6.85528	5.81326	6.55012	5.9712
ABHD12	6.77786	6.84975	7.34255	6.83738	6.38403	6.4065	6.87741	6.51762	6.64402	6.78309	6.81477	6.99016	6.21676	6.91085	6.67318	7.18657	6.30043	6.67265	6.30599	6.9292	6.66814	7.09815	6.5052	7.17533	6.73475	7.16028	6.38916	5.94226	6.97638	6.77535	6.56516	6.85107	6.62613	6.49746	6.47636	6.67171	6.60677	6.31243	6.7522	7.29953	6.37025	6.65748	6.58397	7.12029	6.75383	6.62229	6.99393	6.76642	7.28033
ABHD13	6.01742	6.11015	6.2339	6.28138	5.99434	6.37266	5.50429	6.88114	6.60884	6.46473	6.24904	6.38315	6.65036	6.20286	6.31536	6.47256	6.36635	6.60228	6.33335	6.03337	6.02463	6.2515	6.57431	6.11972	6.17337	6.19664	6.26408	6.35486	5.91186	5.36122	6.48047	6.65615	6.20633	6.4138	6.35615	6.81929	6.43661	6.14303	5.76276	6.00187	6.2424	6.41804	6.35184	6.30763	6.41156	6.11514	7.00088	6.15734	6.13975
ABHD14A	7.45372	7.37237	7.27338	7.82678	7.81703	7.88538	7.98396	7.83585	7.79708	7.82166	7.74503	7.54506	7.71993	7.7764	8.01072	7.69927	7.73248	8.04887	7.60281	7.70883	7.70358	8.00207	8.00171	8.06213	7.46185	7.9653	7.57862	7.28182	7.96014	7.92263	8.15048	8.14208	7.71873	7.56507	7.65766	7.76587	8.05838	7.96666	7.79438	6.82662	7.75026	7.63658	7.71891	7.66568	7.92524	7.92883	7.79784	7.674	7.93507
ABHD14B	6.0724	5.48731	5.79956	5.27434	5.69241	5.70936	5.77698	6.19462	5.92457	4.92489	5.79495	5.34624	6.20495	6.1071	5.49994	5.82531	6.26327	5.8472	5.45505	6.3966	5.66135	6.38846	6.16654	6.35454	5.74631	6.29213	5.52828	5.67103	5.52722	5.15456	5.94075	5.527	5.22628	5.56387	5.90473	5.42493	5.10013	5.52265	5.64866	5.92461	5.96019	5.74246	5.55778	5.63	5.85033	5.88742	5.59852	6.21306	5.35231
ABHD15	5.59264	5.87625	5.2051	5.56131	3.54802	3.83262	5.76403	5.45157	4.76606	5.31151	5.04985	5.93129	5.75328	5.80622	5.4832	5.32138	5.35187	5.43795	4.91247	5.90863	5.44569	5.23485	4.99517	5.94367	5.93444	5.83744	5.53356	4.75421	5.8165	6.79986	5.68693	5.812	5.64181	4.69179	5.66004	6.3261	5.69332	4.79782	6.71869	5.82276	5.16899	5.11983	5.02689	4.88593	5.9711	5.87994	5.77431	5.72677	5.66831
ABHD16A	6.18202	5.87104	6.0714	5.61566	5.82964	6.17272	6.00917	6.20143	5.69045	5.91731	5.75085	5.99292	5.75257	6.06362	6.08929	6.59024	5.87608	6.26238	5.97241	6.12968	5.88472	6.42171	5.88395	6.44226	6.06944	6.24441	5.96587	6.58837	6.0036	5.96892	5.96993	6.33389	6.07262	6.22721	5.62205	6.56353	5.96368	6.3377	5.97665	6.03487	6.1547	6.00593	6.17707	6.04893	5.76954	5.55256	5.95226	6.31142	6.30949
ABHD16B	2.65885	2.82802	2.85264	2.63427	2.86189	3.28448	2.76233	2.73693	2.75211	2.72347	2.57637	2.60101	2.55587	3.17239	2.96994	3.41356	2.85446	3.01372	2.71736	2.81707	2.95428	2.66646	2.66164	2.65476	2.92854	2.90778	3.34289	2.73512	2.67345	2.90931	2.81874	2.67655	2.76066	2.75764	2.78288	2.68924	3.02104	3.36013	3.03101	2.53775	2.84488	2.90745	2.49749	3.35941	3.15154	3.40376	2.90049	2.80401	2.9806
ABHD17A	7.9462	8.28075	7.95998	8.29229	8.22844	8.14026	7.81095	7.90746	7.82337	8.1806	8.42156	8.04572	8.32728	8.60516	8.45903	8.49809	8.18464	8.40682	8.29062	8.65639	8.30105	8.49867	8.18633	8.47422	8.29294	8.60966	8.20303	8.26406	8.36344	8.25003	8.30105	8.17487	8.20083	8.06053	8.18228	7.69777	8.30351	8.40208	8.20553	8.02567	8.26993	8.17246	7.87754	8.20622	8.29546	8.25852	8.24026	8.3551	8.19106
ABHD17B	6.07054	6.13632	6.17783	5.96007	5.93333	6.36707	6.44674	5.95036	5.97344	6.28704	6.13409	5.84402	5.73999	5.95124	6.09308	5.88876	6.03602	5.96437	5.74804	5.63029	5.9573	5.9318	6.11257	6.32785	5.65215	6.05709	6.03545	6.37855	5.96007	6.12831	6.06426	5.81824	6.17365	6.22017	6.39406	6.16245	5.8164	6.11308	5.94881	5.9761	6.29592	6.20923	5.79731	6.39034	6.16321	5.61795	6.0535	5.41972	6.0147
ABHD17C	6.34412	6.20002	5.99091	5.88173	5.85121	5.6166	6.18247	6.23012	6.42858	6.1577	5.82399	5.88473	5.11797	6.08325	5.94193	6.14739	6.05471	5.7348	6.33888	5.90844	5.91514	5.88173	5.80486	5.92292	6.21145	6.28204	5.53271	3.5723	6.15641	4.71832	5.79123	5.86002	5.7991	3.21061	5.75826	5.31538	5.74073	3.25597	6.00405	6.41551	5.52388	5.15878	4.20735	5.74017	5.43945	5.58279	5.52557	5.74017	6.43959
ABHD18	7.34277	7.45139	7.13876	7.22864	7.62095	8.19938	8.28851	7.98378	7.88488	7.84228	7.34981	7.53818	7.38672	7.8592	7.23039	7.2093	6.79228	7.86406	7.69411	7.75809	7.30632	7.91468	7.69247	7.75587	6.34009	6.6682	6.73421	6.62998	7.26911	7.44848	7.33104	7.37593	7.51249	7.28133	7.10198	7.02075	7.29389	7.31841	6.98227	7.1869	6.49361	7.85835	6.02509	7.61727	7.9641	6.49721	8.04356	7.73596	7.23846
ABHD2	8.29682	8.59527	8.27863	7.90549	7.58605	7.91352	7.6637	7.83639	7.98161	7.92765	7.08288	7.40295	8.19733	8.21259	7.98332	8.46703	7.80888	8.28984	8.17775	7.95973	8.35518	8.28733	8.03909	7.9107	8.2514	8.29324	8.2826	8.43216	8.05828	7.74125	7.39693	7.34684	7.82597	8.01116	8.20437	8.15674	7.75052	8.09308	7.58577	8.09671	8.49091	7.87448	8.00641	8.03731	7.24157	8.45469	7.8766	7.98195	7.87715
ABHD3	4.68565	4.85492	5.21544	4.8075	5.02017	4.13953	4.96966	5.28591	4.99311	5.33794	4.60758	4.51253	5.04635	4.34802	4.26474	4.99813	4.82253	4.09842	4.75851	4.76481	4.93039	4.74402	5.23792	5.35889	4.62031	4.98494	4.49821	4.77454	4.95833	5.43404	4.85389	5.3387	5.88372	5.61162	5.08005	5.4829	4.12841	5.00663	4.64579	5.5508	5.03342	5.04851	6.02681	4.43158	5.26073	4.53621	4.50967	4.69524	5.37976
ABHD4	7.31374	7.2582	6.80305	6.22102	6.55682	6.69662	6.73865	6.85939	7.07999	6.77757	5.92607	6.88707	6.66903	7.15056	7.18622	7.27082	6.94214	6.9689	6.98162	7.02351	6.95274	7.23365	6.78269	6.97652	6.94689	7.33882	6.73142	6.98687	6.52265	6.10256	7.00904	6.53714	7.01701	6.8874	7.10999	6.93562	6.90481	6.57642	6.93734	6.2087	7.32694	6.64293	6.85124	6.62511	7.15525	6.98874	6.55836	6.91314	7.08675
ABHD5	7.40395	7.21992	7.46581	7.42066	7.23813	6.91381	7.03143	7.06099	7.30806	7.30166	7.18843	7.24378	7.07661	7.00641	7.36421	7.45762	7.25248	7.22198	7.38916	7.10154	7.27193	7.14373	7.39611	7.24436	7.21249	7.37693	7.72829	7.56835	7.93507	7.22024	7.46775	7.17617	7.32937	7.49831	7.60167	7.58717	7.65736	7.60234	7.14987	7.21898	7.51101	7.65131	7.54703	7.41993	6.89304	7.17781	7.32606	7.47143	7.62856
ABHD6	5.66615	5.48346	5.62976	6.13155	5.45048	5.38104	5.71219	5.76864	5.46466	5.51506	5.39958	5.11756	5.29989	5.00565	5.36266	5.18321	5.51892	5.07962	5.33963	5.28448	5.63167	5.72971	5.35607	4.80708	5.44416	5.69865	5.36091	5.57626	5.3057	5.59973	5.70159	5.57077	5.71658	5.79568	5.37089	5.81278	5.4664	5.64382	5.63186	5.03027	6.11194	5.64035	5.40142	5.9181	5.15146	5.50779	5.18081	5.62657	5.40828
ABHD8	3.30291	3.32741	5.70495	5.59663	4.50753	3.3112	3.62554	4.08269	4.31099	3.17293	4.85401	4.94887	5.15504	5.78242	3.72088	5.33456	5.08601	3.96335	4.28491	5.78109	5.83152	3.24275	4.916	5.86975	4.12948	4.12145	4.82237	3.93649	5.5548	3.19744	4.93378	4.74889	4.99922	4.28172	4.0708	3.19694	3.13667	3.44476	4.60815	4.56769	4.17662	4.23543	3.5238	4.30921	3.97514	4.6891	4.81219	5.60706	4.87203
ABI1	6.97836	6.96659	6.88274	6.68388	6.61305	6.86348	6.68334	6.82749	7.22475	6.85919	6.91297	7.10708	6.83788	7.0636	6.81114	7.0084	6.67583	6.95299	6.77286	6.99104	6.81085	6.79225	6.72461	6.82046	6.58705	6.724	6.92573	6.63924	6.63097	6.93315	6.75305	6.64989	6.76189	6.99005	6.6515	6.69646	6.64369	6.89981	6.94059	6.74779	7.01838	6.9302	6.9039	6.98607	6.50908	6.49648	6.52613	6.75447	6.63819
ABI2	8.00414	8.06114	7.92842	7.74039	7.85842	7.8489	7.71472	7.7022	7.82353	7.7154	7.91938	7.91072	7.94858	7.91722	7.93578	8.05739	7.83443	7.66878	8.06378	7.69703	8.18314	8.08136	7.95565	7.9043	7.82525	7.75438	7.88234	7.71387	7.68972	7.48188	7.84486	7.54732	7.71321	7.42634	7.43119	7.25116	7.72475	7.282	7.5053	8.13315	7.70988	8.06278	7.16382	7.64279	7.6876	7.85157	7.75822	7.94931	7.42372
ABI3	6.50016	6.23625	5.94511	6.2163	6.6736	6.52088	6.47827	6.43071	6.75024	6.47432	6.3628	6.41487	5.87189	6.5284	6.57079	6.67791	6.23801	6.74021	6.15989	6.50451	6.82038	6.36805	5.99335	6.43472	6.48332	5.91235	6.63512	6.63173	6.5346	6.56437	6.09244	6.31075	6.1971	6.74982	6.55684	6.5407	6.2972	6.51978	6.18901	6.66547	6.40401	6.25628	6.76118	6.42447	6.40191	6.28588	6.54358	6.69915	6.33273
ABI3BP	8.20315	8.12312	7.46347	7.72148	7.32533	7.55953	7.06231	8.24899	9.07076	8.43661	8.08481	7.78787	8.96745	8.3216	7.36768	8.03186	8.20498	8.34719	7.68109	8.28366	8.16732	8.7989	7.94728	8.91413	8.67473	8.69981	7.43729	7.35246	7.64389	7.16146	7.03168	7.20716	7.93059	8.69457	7.23261	7.65066	7.47919	8.38393	8.25928	8.4268	8.15143	8.69935	9.91451	8.12629	7.97773	8.01343	6.91702	7.24553	7.53088
ABL1	7.43398	7.70751	7.1804	6.84909	7.34892	7.24161	7.18689	7.4194	7.00572	7.34448	7.11625	7.05254	7.12456	7.54431	7.15918	7.44332	7.26857	7.3621	7.32471	7.74042	7.25113	7.64405	7.19855	7.40489	7.4864	7.53728	7.31512	7.26232	7.07969	7.11128	7.138	7.06414	7.64494	7.39506	7.39268	7.62533	7.76517	7.92093	7.18866	7.85031	7.36386	7.30435	7.4099	7.52637	7.25314	7.4691	7.56675	7.12796	7.28885
ABL2	5.5004	5.79033	6.18392	6.09255	6.22572	6.40374	5.68163	5.83243	6.24532	5.9601	5.79057	5.68041	5.23265	5.16179	5.45456	5.77214	5.11686	5.52417	5.49589	5.94396	5.32384	5.92308	5.68793	5.68163	5.38814	5.75043	5.84949	6.22665	5.56338	6.09699	5.41782	5.75469	5.66363	5.98439	5.78219	6.02685	5.52761	5.92214	5.10204	5.45926	5.75991	5.59508	6.19492	5.81488	6.07394	5.84649	5.70872	5.57332	5.80696
ABLIM1	11.1482	11.1052	10.9679	11.1778	10.984	11.0806	10.9907	10.9154	11.067	11.0697	11.0266	11.0233	10.9095	11.1204	11.1778	10.9314	11.2271	11.2315	11.2944	10.9526	11.1052	11.1311	11.2172	11.3192	11.3324	11.3275	10.9277	10.8323	10.8065	10.8912	11.057	10.8414	10.9648	10.9988	10.8649	11.1581	11.1614	10.8792	11.0202	10.8372	11.0974	11.1492	10.7576	11.1334	11.0974	11.1711	10.9248	11.3422	11.0202
ABLIM2	5.7653	5.29081	5.52241	5.7468	5.70009	5.65761	5.10002	5.47051	5.62297	5.30723	5.65321	5.18026	5.00295	5.63465	5.27935	5.61388	5.2588	5.53398	5.0274	5.48269	5.18936	5.38158	5.07352	5.35254	5.68794	5.10243	5.41589	6.19261	4.87547	5.61178	5.34016	5.34118	5.33901	5.95543	5.33012	5.51591	5.34622	5.07663	5.33688	4.91617	5.296	5.87012	5.26948	4.96033	5.81993	5.65058	5.49547	5.85833	5.49946
ABLIM3	8.72357	9.0004	8.65636	8.76085	8.80596	8.71985	8.81629	8.53985	8.47381	8.40844	8.62143	8.59894	8.3167	8.46314	8.72964	8.57443	8.78145	8.78611	8.63037	8.43243	8.51428	8.7852	8.94172	8.90399	8.44614	8.37124	8.13725	8.08332	7.98403	8.62495	8.40307	8.43062	8.23194	8.3639	7.74572	8.7751	8.34848	8.33479	8.12201	8.35211	8.72729	8.31007	8.83466	8.60953	8.58217	8.82509	8.14454	8.54335	8.13047
ABO	5.92945	5.43382	5.86835	5.93208	5.64043	5.13206	6.04304	5.42837	5.80982	5.45968	5.32349	5.63341	4.15227	4.48689	5.36655	5.2826	4.77652	5.99486	4.97727	5.60754	5.21133	5.58876	5.17568	6.05313	4.90742	5.86459	4.96418	5.64853	5.3757	5.60754	4.73414	5.51215	4.75861	5.45537	5.12361	5.76808	5.21598	5.61337	5.46225	5.33306	5.18091	5.4931	5.47173	5.31109	6.34494	6.41052	4.7281	4.79	5.453
ABR	7.67272	7.80427	7.61881	7.60489	8.18507	8.22288	7.90708	7.64463	7.65151	7.76322	7.72166	7.80329	7.95372	7.90091	7.4065	7.62482	7.48392	7.6868	7.7641	7.69571	7.65255	7.81908	8.03934	8.15082	7.88145	7.8765	6.69722	7.0556	7.60489	7.67904	7.78956	8.13121	7.61306	7.32523	7.23042	7.83929	7.85712	7.78405	7.49347	7.43055	7.36978	7.7614	7.33368	8.04701	7.77267	7.65681	8.16126	8.28226	7.6228
ABRA	7.56785	6.96539	8.66414	6.72874	6.70481	6.64021	6.55577	6.57042	7.72656	6.68535	7.37804	6.81156	6.78425	7.87219	6.28614	7.23615	6.99954	7.70009	7.75184	7.96596	7.64246	7.15723	6.99649	7.16895	6.99739	7.11827	9.47405	9.41452	8.01136	7.48937	7.49245	7.74926	9.17117	9.3204	8.75963	9.01785	8.91292	9.68488	6.30397	8.30327	8.67581	7.51428	5.96608	9.25031	7.35782	6.8003	7.44365	7.43335	7.9135
ABRACL	5.65503	5.35341	5.32557	4.66861	5.07612	5.02953	5.10707	5.10985	5.35888	4.61045	5.35914	5.45903	5.15542	5.16676	5.06552	5.64396	5.42974	5.285	5.55533	5.76276	4.83374	4.78315	4.96707	5.12806	5.34312	5.21036	5.66471	5.87519	5.5015	5.67278	5.2048	5.14486	6.05554	5.95189	5.887	5.47768	5.88524	5.84809	4.94604	4.88702	5.5444	5.37584	6.12514	4.95079	5.14944	5.44771	4.95319	4.93142	5.16586
ABT1	5.43079	5.75949	5.91829	5.5612	5.33363	5.87245	4.54024	5.74298	5.80805	6.02931	6.08173	5.15796	5.75412	5.66776	5.40954	5.13239	5.80697	5.34586	5.52088	5.09813	5.81515	5.44814	5.66841	2.50028	6.0214	5.92942	5.80403	5.4105	5.53637	6.04036	5.97903	6.34008	5.48146	5.81461	5.66713	5.15964	6.23602	6.40845	5.4908	4.88135	5.89517	5.47003	5.14186	5.24929	5.44519	5.32145	5.15409	5.83248	4.90322
ABTB1	4.47344	5.48969	5.83539	6.03652	5.94464	6.08319	5.74055	5.61358	5.55975	5.42983	5.75983	5.3142	5.75255	5.30619	6.01888	5.47058	5.65064	5.70952	5.77759	5.46348	5.75459	5.51759	5.55998	5.38405	6.00231	5.43487	5.33126	5.27691	4.93915	5.46034	5.47316	5.95747	5.5762	5.59262	5.67653	5.51659	5.62348	6.05205	5.86068	6.42694	5.30239	5.597	5.67706	5.49086	5.66765	6.03187	5.25021	5.28729	5.84436
ABTB2	6.24526	6.34	6.44952	6.34366	6.51056	6.05182	5.86674	5.87565	6.2915	6.0448	5.7951	6.294	5.70842	6.66719	6.10546	6.49868	6.74384	6.61136	5.89832	6.61387	6.21496	6.93197	6.57324	6.25801	6.38792	6.33702	6.27406	6.13061	6.10952	5.46043	6.52974	6.07311	5.88518	6.0539	6.03875	5.51543	6.13503	5.22585	5.77569	5.91824	6.77906	6.73119	5.89642	6.20357	6.13305	6.18989	5.87009	6.34045	6.01599
ACAA1	8.19889	7.85895	8.25677	8.29459	8.07158	7.75332	8.25039	8.16789	7.95226	7.92314	8.20184	8.19975	7.83114	8.01843	8.38582	8.18028	8.30338	8.33328	8.24796	8.03117	8.08137	7.92235	8.28657	8.35385	8.38836	8.49513	8.06782	8.2057	7.93421	8.06581	8.22316	8.06087	7.8895	8.18711	7.88105	8.04029	8.34473	7.94195	8.63819	7.78137	8.36403	7.97149	7.6113	8.20392	8.18215	7.98635	8.12364	8.14734	8.17353
ACAA2	7.78418	7.93798	8.54846	8.79646	8.23711	8.04025	8.24609	8.08724	8.19537	8.37292	8.11169	8.13218	7.84911	7.66104	8.59505	8.07717	8.35476	8.08193	8.20844	7.88111	8.21184	7.71749	8.28004	7.88976	8.30791	8.17325	8.74366	8.53753	8.40608	8.48225	8.38554	8.15763	8.24958	8.27566	8.65498	8.77117	8.06443	8.32706	8.27134	7.45095	8.71351	7.9275	8.19565	8.68212	8.2638	8.11576	7.86158	8.3193	8.29873
ACACA	5.99837	6.11765	5.68876	6.15473	5.5798	6.36514	5.38998	3.90851	6.07779	5.14573	4.88644	6.14651	5.78716	5.91333	6.26661	5.85292	5.80274	4.45103	6.04918	6.03443	5.98034	5.89813	6.23209	5.83461	6.32158	5.65644	6.14537	5.80231	5.94485	5.76775	5.64034	5.43202	6.04795	5.22169	5.49208	5.92442	6.33696	6.17313	5.24604	6.84801	5.65067	6.39749	6.26854	5.78192	5.8264	5.42117	5.25834	6.04772	5.93696
ACACB	7.55812	7.60047	8.01508	8.46589	7.65111	8.01872	8.08669	7.93399	7.81941	7.93893	7.72779	7.43153	7.99497	7.62524	8.10897	7.39457	8.04517	8.02655	7.98594	7.46796	7.91391	7.62363	8.11394	7.6571	7.90302	8.04761	7.9839	7.50469	7.95746	8.37822	8.31135	8.08669	7.30909	7.45901	8.35594	8.33925	7.97777	7.323	7.60681	8.24403	7.99161	7.6105	7.59151	7.67432	8.27676	8.53422	8.1906	7.51993	7.68575
ACAD10	6.10468	5.46419	5.90424	5.95226	5.83413	5.71802	6.513	5.43256	6.26624	6.25663	5.86468	6.22299	5.91947	6.18724	6.08189	5.88646	6.0509	6.50618	5.95767	6.04958	5.71508	6.10737	6.14264	6.06834	6.20926	6.30294	6.24706	5.06382	5.76079	5.96269	5.91709	5.05781	5.78155	5.83466	5.84859	5.48276	5.87786	5.85948	5.90832	4.86723	6.1909	6.3123	5.61398	5.98892	6.21139	5.96352	5.23598	6.29024	5.69617
ACAD8	7.89323	7.83443	7.96031	8.15645	8.18421	7.99416	8.49764	8.03873	8.27304	8.17218	8.00757	7.98201	7.54639	8.12674	7.93766	8.06759	8.03581	8.27625	8.15903	8.21494	7.69472	7.97401	7.80204	7.93445	7.77996	8.07966	7.69922	7.64355	7.74037	7.76634	7.60247	7.76933	6.98012	7.25863	7.31341	7.42984	7.48623	7.08412	7.80965	7.93889	8.01433	8.09341	6.91522	7.82092	8.079	7.8888	7.7269	8.03697	7.2249
ACAD9	7.00158	6.84948	6.98314	7.34188	7.10872	7.09488	7.13502	6.83718	6.81021	7.03374	7.13777	7.0319	6.93071	7.09488	6.8071	7.01937	7.2283	7.38105	6.91327	7.19707	6.90403	7.18502	7.33616	7.42627	6.77338	7.20301	7.33106	7.08776	7.22693	7.24073	7.08372	6.84452	6.63699	6.59165	7.24596	7.37484	6.83894	7.20956	7.10889	6.72065	7.06988	7.03628	6.64778	7.02886	7.07145	6.38357	7.08863	7.14044	6.92978
ACADL	4.26798	4.16086	4.42293	2.89671	3.82781	3.9145	2.0579	3.91331	2.88525	4.69869	3.53777	3.50707	4.39538	4.20717	4.34424	4.84952	3.25957	3.08049	3.70525	4.06785	4.71088	4.84154	3.71163	4.51582	3.63464	4.02016	4.50663	3.7571	4.08241	3.16721	3.44587	3.83734	3.83173	4.03403	4.46427	4.75354	4.14582	3.89144	3.46592	4.45349	4.03503	4.37862	3.98277	3.42106	3.40814	3.96134	3.42667	3.02445	3.94046
ACADM	11.2675	11.3384	11.2632	11.4347	11.569	11.4936	11.4453	11.5467	11.6161	11.5933	11.256	11.4263	10.7837	11.2943	11.2909	11.6161	11.5135	11.8604	11.2254	11.4498	11.3039	11.685	11.381	11.5875	10.9633	11.5933	11.3868	10.9866	10.8604	10.9123	11.1497	11.1457	10.7175	11.0967	11.2592	11.3898	11.1749	10.9866	11.0383	10.8873	11.8784	11.3099	10.9137	11.4737	11.2036	11.1474	11.2036	11.4499	10.8902
ACADS	7.24522	6.48134	7.83509	7.63035	6.9563	7.68149	7.65773	7.25181	7.85399	7.71358	7.70424	7.24418	6.63027	7.18199	6.93293	7.38157	7.42166	7.34107	7.42362	7.44508	7.28736	7.22254	7.24934	7.40055	7.16929	7.67931	7.425	7.46586	6.90204	7.31052	7.33193	7.93311	7.1765	7.73468	7.50403	7.72011	7.24286	7.46948	7.91368	6.71733	7.58617	7.56468	6.8123	7.42867	7.23977	7.63782	7.08513	7.6063	7.79797
ACADSB	8.14364	8.15313	8.11739	8.48537	8.40731	8.28535	8.24266	8.1289	8.48919	8.28589	8.27627	8.73616	7.882	8.12526	8.55623	8.24714	8.45004	8.28197	8.22757	7.71299	8.5786	8.52312	8.74771	8.6508	7.98896	8.09664	8.32754	8.18045	8.08116	8.33504	8.12471	8.20322	8.33238	8.17618	8.02248	7.78388	8.42218	7.78713	8.3019	7.78174	8.61055	8.41564	7.33226	8.28339	8.08513	7.65444	8.33297	8.45888	7.76808
ACADVL	10.6092	10.1343	10.9743	11.0604	10.4377	10.567	10.7663	10.598	10.7971	11.0397	10.9047	10.8453	10.7168	10.9371	11.0099	10.7431	11.2569	11.1854	11.0262	10.8588	10.567	10.6323	10.8011	10.3965	10.7765	10.9979	10.8183	10.5884	10.5884	11.0015	11.0357	10.8121	10.9327	11.1476	11.03	11.4224	11.0911	10.8265	10.8074	10.699	10.9156	10.5399	10.4914	10.8947	11.2142	11.267	10.6208	10.5202	10.8313
ACAN	4.43244	4.88289	5.5315	4.58827	4.4771	4.83974	4.80821	4.70251	5.16652	4.78743	5.29518	3.94662	4.31068	5.27668	4.59493	4.56984	4.73559	4.90586	4.6345	4.638	5.01988	5.02363	4.76786	5.14557	4.75484	5.39954	5.11409	4.60891	5.0961	4.72618	4.44211	4.39885	4.44875	4.01989	4.93032	4.01218	4.74181	4.58016	5.80543	4.28545	4.67219	4.39819	4.43922	5.21884	4.56679	4.84295	4.96097	4.7198	4.73577
ACAP2	6.90082	6.49793	6.5624	6.53671	6.70467	6.30509	6.53707	6.81659	6.70499	6.87933	6.69506	6.84968	6.83462	6.55211	6.40173	6.88147	6.70934	6.43226	6.81659	6.81693	6.8758	6.63189	6.50821	6.62069	6.55443	6.4599	6.3133	6.57663	6.68684	6.22317	6.48157	6.46743	6.50528	6.70467	6.7243	6.70183	6.45448	6.38451	6.42577	6.49197	6.76396	6.7318	7.01163	6.60699	6.42755	6.93898	6.43111	6.31154	6.22599
ACAP3	5.45724	3.48838	5.38341	5.67528	6.02854	5.25909	5.75701	5.69689	5.11725	5.72539	5.26815	4.96061	5.88934	5.95088	5.91152	6.07574	5.8569	6.61447	5.53528	6.42785	5.90619	5.68744	5.76879	5.15205	5.75148	6.53278	5.75243	3.91954	6.15334	5.14888	6.31281	5.98338	6.18091	5.74323	5.5429	5.30235	6.18393	5.48527	5.26495	6.43647	5.36033	5.98083	4.79364	5.23243	6.5548	6.62425	6.17377	5.69277	5.81183
ACAT1	9.82081	9.70414	10.2212	10.3891	10.3363	10.2081	10.4361	10.3299	10.2188	10.364	10.3823	10.283	9.93862	10.1515	10.2321	9.7796	10.3961	10.3126	10.5265	10.3241	10.0697	9.9803	10.3569	10.0763	10.1021	10.115	10.136	10.115	9.97356	10.3299	10.3158	10.3921	9.97616	10.1568	10.1309	10.2296	10.2155	10.2345	10.3724	9.73578	10.3401	10.2347	9.51801	10.232	10.3679	9.82547	10.395	10.2267	10.0391
ACAT2	5.45135	5.94111	5.16558	5.09205	5.01837	4.97377	5.10047	5.25983	5.37897	5.73415	5.74415	4.59682	5.31901	5.35843	5.27164	5.44218	5.43573	5.38663	5.47133	5.04541	5.44168	5.42271	5.34496	5.31196	5.21427	5.22122	4.35911	4.20108	5.31074	5.78024	5.42271	5.29888	5.64663	5.06089	5.2323	4.80802	6.11895	5.33923	4.84475	5.16555	5.10444	5.45908	5.41665	5.45908	4.71211	4.57364	5.27139	4.96172	5.56723
ACBD3	8.37481	8.45742	8.41912	8.49162	8.57086	8.24	8.37993	8.39677	8.50794	8.35949	8.43556	8.34896	8.68407	8.48354	8.44237	8.39222	8.33275	8.21931	8.41068	8.43684	8.49065	8.32723	8.29227	8.44082	8.49484	8.16887	8.53831	8.6676	8.20844	8.25543	8.27487	8.39296	8.01456	8.22559	8.04891	8.3513	8.60754	8.62329	8.54943	8.26336	8.49264	8.32769	8.17979	8.3157	8.17416	8.26245	8.58472	8.5373	8.14508
ACBD4	4.3172	4.0983	4.43897	3.85474	5.58033	6.48394	5.58989	5.86569	5.93325	4.02055	5.51459	4.84148	5.74601	5.232	6.05666	5.77343	5.60876	3.7871	4.96497	5.87709	5.99289	5.26715	5.88727	5.85272	5.50891	5.45112	3.96981	4.78891	5.55249	5.00329	5.05203	6.05138	5.77973	5.37763	5.87376	4.82841	5.68248	5.92625	5.64244	5.56405	5.05419	5.20153	5.66881	5.05729	5.95021	6.03936	5.74121	6.35805	5.3505
ACBD5	8.61866	8.66817	8.82628	8.56222	8.79549	8.45965	8.4972	8.44919	8.78804	8.90942	8.905	8.75859	8.85371	8.76541	8.91216	8.5392	8.95	8.71919	8.90942	8.65601	8.98742	8.53318	8.99751	8.905	8.8772	8.96126	8.49264	8.4529	8.84869	8.95628	9.08142	8.67153	8.76422	8.56222	9.08972	8.76077	9.06086	8.22266	8.85457	8.50558	8.9206	8.82419	8.5148	8.76513	8.63045	7.85856	8.82419	8.86476	8.50981
ACBD6	5.18911	5.45571	5.1417	5.35931	5.60751	5.11583	5.86055	5.4148	5.10707	5.20205	5.24419	5.54118	5.56979	5.62622	5.4034	5.8945	5.55593	5.82361	5.78296	5.62508	5.54298	5.64931	5.64213	5.80444	5.47702	5.62129	5.44696	5.38457	5.9332	5.81922	5.6469	5.20458	5.08045	4.81263	4.505	5.1882	5.80952	5.54668	5.36828	5.90362	5.44452	5.54999	5.30299	5.4214	5.1264	5.34265	5.26875	5.53469	5.25618
ACCS	3.30239	3.68329	5.30789	5.55563	4.05457	4.02192	5.96632	5.5214	3.39737	5.20458	6.1705	5.3269	5.68032	5.77329	2.98202	4.98568	5.45122	5.3463	5.28305	3.6806	3.71071	3.87988	4.81118	4.57044	3.94899	4.64152	3.00742	4.05485	3.38848	6.02561	3.67296	5.30493	3.83763	4.09385	3.59171	3.85102	5.36629	4.14345	4.22095	5.43131	3.83477	4.57112	4.5221	4.44622	4.77562	5.36808	4.25547	5.16672	4.43505
ACD	5.32756	5.30868	5.95684	4.93021	4.80893	5.24888	5.94664	5.41516	5.78479	5.23428	5.63114	5.62356	5.86067	5.8148	5.56311	5.80888	5.1805	5.839	5.43989	5.57077	5.72819	5.03831	5.88523	5.53035	5.30666	4.84769	5.17552	5.54165	5.34797	5.42932	5.3879	5.77003	5.95246	5.50679	5.08732	4.41421	5.70399	5.77385	5.5025	5.36701	4.98372	5.58329	5.76742	5.90939	5.59114	5.36701	5.12546	6.1598	5.79514
ACE	4.4777	4.41756	4.79871	3.76932	5.34112	4.5519	3.50154	5.49532	5.14323	4.88415	4.72647	5.19551	5.5334	5.74118	5.73797	4.94944	5.26266	4.71814	5.25331	5.30459	5.13451	5.19526	5.22893	5.43979	4.3698	4.63967	4.67059	4.4105	5.67052	4.63729	4.58059	5.99901	5.15974	5.18543	4.11736	4.54657	5.57236	4.10791	4.97465	4.7134	4.9802	4.91659	4.60191	4.91659	4.88562	5.06808	4.46783	4.75093	4.37809
ACE2	8.81882	8.9973	8.71474	7.03695	7.25663	7.42779	7.17794	7.11646	8.35239	7.45529	7.17171	7.67096	7.98978	8.24831	7.58484	8.85095	6.67035	6.74849	6.59625	7.17639	7.81225	7.72117	6.89251	7.18704	7.87359	7.13884	6.90066	6.72425	7.75001	6.80542	6.6282	6.53391	6.6679	6.62068	6.44129	6.77412	6.61675	6.29635	7.32223	9.1308	7.10233	8.28533	7.36329	7.60271	6.67553	5.70491	6.86891	8.41526	7.2209
ACER1	2.68526	2.89149	2.45236	2.7648	5.16412	2.34961	2.55505	4.62458	2.77122	2.40148	3.52973	3.0759	2.7165	3.42928	3.22734	3.32684	3.22216	3.41319	3.49643	3.22688	3.23513	2.5696	3.37164	3.3522	2.65481	3.64354	3.17956	3.03725	4.22592	2.99548	2.60551	2.59998	3.0104	2.67739	3.17664	3.14676	2.29905	3.78558	3.25486	2.88349	2.98849	1.74208	2.83551	3.48824	2.78403	2.99066	3.28295	2.6742	3.33485
ACER2	4.68358	4.95501	4.68757	5.63658	5.13643	5.66826	4.80671	5.48975	4.59884	5.08013	4.62039	5.16567	5.54572	5.2921	5.64587	5.61942	5.19412	4.47083	5.64433	5.75191	4.99828	4.91396	5.23906	4.25324	5.70865	5.60441	5.30306	5.51316	5.06475	4.87432	3.61075	5.33866	5.34051	5.64786	5.63135	5.45417	5.07842	4.49116	5.22582	4.58493	5.57733	5.22499	5.39339	5.89883	5.18551	4.95264	4.83537	5.12948	5.46954
ACER3	6.1633	6.00407	6.12832	5.73462	6.11721	5.63928	5.98143	5.90939	5.9245	5.62596	5.68945	5.99215	5.8614	5.4447	5.91206	5.78237	5.84541	5.74965	5.87857	5.47318	5.85436	5.54421	5.82415	5.53541	5.51496	5.64753	6.08952	6.09134	6.33693	5.81018	6.07015	5.86111	6.49317	6.21758	5.99215	5.9059	6.09305	5.96874	5.52026	5.62866	6.13498	6.2247	5.7611	5.55476	5.70561	5.34569	5.61785	5.75963	5.80157
ACHE	4.55633	4.14027	3.41443	3.21435	3.53786	3.88935	4.02487	4.17336	4.45643	4.02745	4.40942	3.36102	3.93232	4.51778	4.0621	4.04764	3.08245	4.01952	4.05747	4.68915	4.28288	3.8534	3.84875	4.12605	2.99524	4.84992	4.2666	3.34529	3.59939	4.65872	3.38301	4.1087	4.27259	4.30416	3.94229	3.54053	3.5431	3.95911	4.48319	3.83978	3.62669	3.39558	3.87723	3.68621	4.14675	4.72742	4.4776	4.13572	3.9881
ACIN1	7.14506	7.07015	7.16866	7.10526	7.02366	6.73107	6.60655	7.04695	7.0345	6.95384	7.02333	7.33389	6.84938	7.11512	7.17099	7.17789	7.11828	7.25883	7.01855	7.24829	6.74222	6.99182	6.78155	7.18702	6.88698	7.13005	7.15404	6.89297	6.94254	6.96714	7.14597	6.87989	6.57626	6.97871	6.38896	7.42057	6.9041	6.79405	6.54813	7.63509	6.91005	6.81333	7.12126	7.12388	6.90372	7.3324	6.9664	6.8158	6.99291
ACKR1	6.04132	5.37101	6.60227	6.35298	5.61555	5.58385	6.05003	6.93539	5.6925	5.86226	5.36679	5.37459	7.08756	5.86573	5.29559	5.96058	6.24657	6.13599	6.74488	6.96447	5.92298	5.65691	4.78384	5.34567	6.26955	6.31424	6.74109	6.87104	6.35808	6.90477	5.68209	5.88438	7.37633	6.65765	6.54141	6.94691	5.81099	6.48727	6.19852	6.17873	5.34614	5.38601	6.9561	5.98242	5.79841	6.29821	7.16835	5.91792	5.86798
ACKR2	4.13469	3.98345	4.51185	3.83816	4.37869	4.80889	4.06462	4.21806	3.95587	4.48404	2.79782	3.49663	3.78698	4.12167	4.18308	4.54996	4.00718	4.18742	3.96666	4.52044	3.74917	4.2142	4.30945	4.52671	4.24583	4.07492	4.36323	3.81153	3.98739	3.58272	3.9853	3.91463	4.07631	3.72605	4.37969	3.56436	3.34148	3.25354	4.21434	3.61983	4.21344	3.85993	3.81954	3.74765	4.13426	3.68718	4.07687	3.3876	4.11811
ACKR3	5.37053	5.40653	6.09711	5.03022	5.15689	5.18741	5.57253	5.22958	5.22177	5.15441	5.59763	5.47157	5.55482	5.67198	5.07263	5.3711	5.47214	5.45702	5.13711	5.77897	5.63112	5.60911	5.07308	5.26721	5.65869	5.87579	5.71619	5.95603	4.40217	4.99269	5.45367	6.08461	6.13854	6.17933	5.57012	5.56231	6.25439	6.80994	5.43023	5.03678	5.74563	6.42986	5.61776	5.26949	5.30936	4.98858	4.82498	5.20826	5.56872
ACKR4	4.45136	4.43591	4.78603	5.05808	4.62263	4.54184	5.09139	4.97196	5.05967	4.66972	5.98564	5.5366	3.69598	4.6837	4.51077	4.70533	5.26975	4.39923	4.75346	4.76064	4.2124	5.05944	4.8465	4.66182	4.8533	4.99994	4.69845	4.42915	4.60509	4.87485	5.66277	6.39408	4.60307	5.43949	2.94881	4.84845	5.24893	5.77776	4.94321	4.06825	4.93357	5.52819	6.22982	4.61084	4.82255	4.45703	4.71373	4.1299	4.08055
ACLY	7.09175	6.99058	7.3732	7.13646	7.03667	6.88192	7.19541	7.39392	7.28998	7.15876	7.29491	7.14636	7.46226	7.29588	7.28812	7.22651	7.12756	7.19083	7.24267	7.44057	7.05825	7.33704	7.24267	7.02991	7.38518	7.31592	7.45755	7.59943	7.76817	7.59006	7.05859	7.29026	7.2919	7.83171	7.40158	7.57312	7.46255	7.68616	7.31305	8.1427	7.29257	7.10181	7.476	6.89325	7.24052	7.19731	7.41455	7.03005	7.25259
ACMSD	3.43218	2.06402	2.68679	2.8373	3.97044	1.93462	2.68827	2.11697	2.21673	2.43421	3.4169	2.92589	3.89992	2.46689	4.08115	2.77426	4.31388	1.55299	2.78222	1.62256	3.16008	3.83914	4.10106	3.26163	3.70707	2.59391	2.7384	2.66023	3.68252	3.94932	3.5558	2.61118	3.66495	2.22456	3.60792	2.78099	4.06333	4.46184	3.01397	2.94565	2.87706	3.45655	3.34514	3.80475	3.03853	3.33025	3.05593	3.0276	2.31056
ACO1	7.82991	7.82219	8.28777	8.54772	8.65952	8.3532	8.59087	8.31892	8.50757	8.32304	8.47291	8.51872	8.38722	8.39142	8.64088	8.13996	8.60912	8.48719	8.75804	8.40268	8.40636	8.44337	8.51952	8.5423	8.59678	8.48022	8.44252	8.23383	8.51522	8.32367	8.47838	8.45562	8.55179	8.46978	8.0833	8.35857	8.78108	8.50033	8.66195	8.07608	8.74558	8.18667	8.21335	8.39347	8.64159	8.65718	8.4301	8.56387	8.35325
ACO2	10.8618	10.7209	10.9758	10.8499	11.0869	10.9002	11.2116	11.1192	11.0869	11.3557	11.3703	11.0615	10.5939	11.0931	10.9988	10.8813	11.0615	11.3478	11.0615	11.0138	10.7592	11.0994	10.8566	11.0683	10.8915	11.08	10.4514	10.6532	10.2825	11.0769	11.1544	11.2058	10.6696	10.8618	10.9988	10.9898	10.7779	10.9218	10.8166	10.9085	11.031	10.9873	10.1379	11.0401	11.2277	10.9946	10.9413	11.0035	11.1135
ACOD1	4.03473	4.46247	3.96164	3.38252	2.84023	4.51615	2.80503	3.75547	3.9216	3.78907	3.80191	3.09011	3.31713	3.09903	3.46287	4.63165	3.29384	2.77337	3.50725	3.75522	3.65704	3.94838	3.87423	3.49705	4.19594	3.63743	4.03167	3.6185	3.98211	2.12191	2.09606	3.62525	3.89366	2.33416	3.96536	4.8822	4.22355	3.92413	3.47503	3.56975	3.61194	3.70198	3.47645	3.56642	2.95381	3.46939	3.61319	4.37663	3.24941
ACOT1	7.72238	7.33865	8.00395	7.75245	8.35767	8.25634	8.48335	8.35163	8.13874	8.1837	8.28727	8.11823	7.58708	8.0129	8.18674	8.07851	8.36083	8.23504	8.11342	8.02275	7.86448	7.98104	8.21013	8.28301	8.00395	8.05557	8.42299	8.61784	7.79191	8.35298	8.18601	8.25427	7.8807	8.16506	8.02174	8.38665	8.01933	8.14482	8.50443	8.06388	7.98174	7.85753	8.09443	7.94903	8.18895	7.84008	8.11192	8.02965	7.83974
ACOT11	6.1121	5.94425	6.81837	6.66457	6.51768	6.736	6.50213	5.81198	6.85246	6.84494	6.75472	6.59242	6.43303	6.66979	6.55724	6.93009	6.442	6.87816	6.58162	6.79347	6.25567	6.70026	6.43303	5.76652	6.59993	6.64812	6.28608	5.72646	6.15191	6.27031	6.63453	6.68323	5.9187	5.38752	6.51157	6.22401	6.44836	5.22013	6.47094	7.07489	5.85618	6.59663	5.11658	6.71135	7.14486	6.66685	6.07269	6.33717	6.21746
ACOT12	2.46818	1.25478	1.2744	1.43288	1.70614	4.19061	2.77953	3.98735	3.42888	1.61315	1.9606	3.88125	2.97412	3.03801	2.66022	3.72734	3.59846	4.46166	3.56701	1.49262	3.35904	4.27745	1.93327	2.8741	3.0576	3.77551	2.77799	2.60928	2.08035	2.45822	4.16252	3.0986	2.18429	4.47341	2.75372	1.88909	2.91814	3.77685	2.64899	3.28484	2.82071	2.53877	2.51631	2.61553	2.97199	3.1969	2.98681	2.65258	2.85873
ACOT13	9.41429	9.17044	9.39178	9.57197	9.40043	9.39087	9.34576	9.45385	9.23087	9.42619	9.5732	9.47244	9.0407	9.10084	9.81794	9.35326	9.67883	9.55345	9.3981	9.26021	9.63298	9.43233	9.60916	9.5334	9.67744	9.71448	9.68865	9.45532	9.52955	9.48142	9.92905	9.47356	9.55551	9.46185	9.78752	9.47064	9.73819	9.43858	9.49376	9.47336	9.67986	9.29806	9.24724	9.50909	9.50137	9.72611	9.10283	9.39293	9.49709
ACOT4	4.47856	1.55717	4.00645	4.31874	3.04183	4.31346	4.73513	3.77719	4.19774	3.97769	5.05749	4.3496	4.30721	4.63742	3.58389	4.76057	4.63761	4.31023	4.68162	4.74798	4.99326	4.50539	4.99535	4.71899	3.94709	3.52855	3.46392	4.70598	4.35573	1.5586	4.12072	4.61959	4.20906	2.11904	4.50633	4.76699	4.05339	3.40042	3.82353	3.99453	3.67021	4.05741	3.55766	3.38045	4.01007	3.76433	3.74893	3.739	4.79533
ACOT6	2.34422	3.20006	2.75621	2.59606	2.72582	1.88445	3.87514	1.57311	3.82138	2.10503	2.34003	4.26291	2.47047	3.06618	2.39114	2.87183	2.87594	2.19438	1.97564	2.30591	2.02411	2.2804	2.27173	2.42179	3.50986	2.26197	4.39141	3.30879	2.17019	2.55258	2.26375	2.53559	2.33815	4.07283	2.04197	3.95992	3.60084	2.96021	2.85178	2.24811	2.95365	3.03108	2.57117	3.09831	3.86455	3.14707	2.37841	2.88117	1.94323
ACOT7	6.05559	5.57312	6.16296	5.98445	5.82818	5.39177	5.9996	5.83874	5.78129	5.9027	5.54874	5.97522	5.55814	5.96225	5.64682	6.06533	5.52686	6.15886	5.77284	5.91137	5.60518	6.14436	5.3369	5.4997	5.76128	5.98749	5.43295	6.27505	6.03747	5.76539	5.75319	5.9764	5.81294	5.89135	5.90813	5.50568	5.43781	5.675	6.06985	6.18421	5.39385	5.59131	5.50994	5.92889	5.94098	6.06496	5.71684	5.92067	5.96554
ACOT8	6.56079	6.26563	6.68508	6.22581	6.34946	6.4988	6.64542	6.22964	6.24964	6.05987	6.23796	6.31208	5.94833	6.25974	6.62362	6.06363	6.26064	6.44909	6.21435	6.12457	6.28932	6.4908	6.26003	6.24678	6.08432	6.28502	6.70052	6.3788	6.22242	6.18592	6.35164	6.3949	6.38741	6.33132	6.14389	6.12366	5.93267	6.16446	6.23825	6.15285	6.28778	6.35866	6.22831	6.54694	6.71419	5.96005	6.3138	6.30968	6.3654
ACOT9	8.63251	8.65215	9.41896	8.58415	8.93457	8.96573	8.48022	8.88372	9.07239	8.97699	8.71509	8.85104	8.9672	9.10729	8.72394	9.01777	8.91909	8.97791	8.82709	8.72773	8.7567	8.92181	8.78742	8.92864	8.64246	9.03771	9.0857	9.01255	9.05429	8.71153	8.82499	8.62562	9.02708	8.77756	8.68096	8.61767	9.04017	8.92472	9.12399	8.94521	9.20137	9.30687	8.40773	8.7847	8.77623	8.69794	8.83279	9.01783	8.99556
ACOX1	7.7881	7.89832	7.43453	7.62179	7.46278	7.77516	7.79958	7.77713	7.54709	7.67337	7.83762	7.6208	7.76793	7.4664	7.43453	7.55269	7.76344	7.62771	8.18438	7.46802	7.70417	7.33496	7.78919	7.72024	7.94317	7.58889	7.75187	7.54159	7.38942	7.78714	7.7564	7.6182	7.39038	7.59171	7.75187	7.38074	7.7057	7.3098	7.63916	7.3688	7.75809	7.60196	7.41526	7.86088	7.4622	7.33482	7.84041	7.78361	7.47614
ACOX2	7.06323	7.367	7.5516	7.62217	7.61478	7.45565	7.75477	7.76202	7.75268	7.82376	7.7257	7.37488	7.40002	7.60056	7.9707	7.55022	7.86582	7.78671	7.55592	7.4519	7.56155	7.80248	7.59328	7.68475	7.59621	7.41879	7.45686	7.0335	7.40373	7.24773	7.90916	7.88829	7.3151	7.37117	7.29299	7.12516	7.228	6.92383	6.89963	7.69336	7.65144	7.75941	7.12753	7.84254	7.79881	7.54751	6.99337	7.88354	7.79156
ACOX3	6.58916	6.60617	6.4066	5.43483	6.1541	6.25886	6.26973	6.68513	5.22374	5.70759	6.34956	6.08006	6.13214	6.50978	6.10539	6.48431	6.09953	6.37446	6.34911	6.47055	5.31297	5.67947	6.19481	6.77161	6.20202	6.69558	6.32163	6.23032	6.30545	5.91751	6.23562	5.03419	6.17875	5.48729	6.31904	5.84764	6.371	6.37002	6.1638	6.85304	6.56589	6.04352	5.61908	5.69755	6.06477	6.36582	6.1551	5.78082	5.74511
ACOXL	3.53265	3.5209	3.87852	3.39247	3.35337	3.80505	3.78017	3.51402	3.33541	3.75488	4.02111	3.24546	3.22436	2.88012	3.70311	4.58297	3.74467	3.39882	3.58394	4.27835	3.92005	4.48771	4.26358	4.46213	3.15703	3.29057	4.35478	3.15703	3.83604	3.51646	3.78131	2.72906	2.77934	3.70982	3.41026	4.42358	3.09359	2.45917	3.19735	3.47825	3.28193	3.75727	3.24298	4.04388	3.51032	3.86847	3.69288	3.0831	3.84573
ACP1	8.13914	8.07003	8.25684	8.19552	8.43929	8.22542	8.0845	8.36294	8.18231	8.39234	8.19447	8.1177	7.88592	7.84574	8.17406	8.22807	7.95315	7.77235	8.00118	7.93377	8.16339	8.1177	8.14411	8.10422	7.94976	7.93046	8.18281	8.41115	8.09413	8.13004	8.17509	8.11669	8.03629	7.99101	8.05162	8.06421	7.93735	8.06558	8.36384	8.17527	8.24457	7.90326	7.77607	7.86862	8.23424	8.05904	8.18424	8.30153	7.91121
ACP2	7.03168	7.0547	7.11804	7.32397	7.01984	7.30362	6.94067	7.22759	7.18898	7.14479	7.25286	7.24857	6.62452	6.91361	7.32547	7.20727	6.96728	7.51225	7.1305	7.48636	7.36043	6.79656	6.72103	7.12054	6.9316	6.77689	7.46064	7.30305	7.22653	6.77858	6.83017	6.86655	7.30399	7.19282	7.31802	6.75035	7.36635	7.41583	7.04807	7.21428	6.83489	7.06081	7.92676	7.42226	7.01336	7.50346	6.81983	6.9422	7.10332
ACP5	6.32006	5.76802	3.70415	5.01879	3.6105	5.21712	4.10631	5.38256	4.86326	4.8846	4.8988	2.72726	3.39645	4.7952	4.44788	4.95433	4.50888	3.28439	4.53037	5.3833	4.82501	5.40404	3.75818	5.36869	3.0215	5.33696	4.54647	3.1048	5.43544	5.53663	4.99369	5.90616	5.72489	5.33387	4.44001	4.89268	5.20712	5.40606	5.31544	4.81073	3.97291	4.63902	6.37987	5.85287	5.09175	4.80171	3.9884	4.42765	4.93958
ACP6	6.26723	6.08922	6.17276	5.67993	6.18436	6.38423	6.52282	6.07884	6.95014	6.74784	6.24094	6.18229	5.82016	5.83749	6.25279	5.60658	5.98756	5.4437	6.18872	5.95903	6.43679	6.46811	6.28476	5.96258	5.77291	5.47801	5.80379	5.05818	6.43602	6.28744	6.29574	6.14957	5.59564	5.31186	6.10454	5.94011	5.6703	5.18295	5.9214	5.50161	5.63062	5.87546	5.49831	6.07071	5.92324	5.94437	6.23013	6.05352	5.50229
ACPP	3.31926	3.06677	3.31867	2.24268	3.50115	3.30881	4.49006	2.38062	2.22478	2.77657	2.23508	3.03048	3.43115	3.06492	3.64091	3.04047	1.85183	3.52787	3.3812	2.36627	3.91225	2.91385	2.69144	3.28275	2.61574	3.52094	1.85183	3.42183	3.67848	2.6529	2.90018	2.81408	3.31586	3.61483	3.08332	3.24327	3.05068	3.69151	3.03235	2.96792	2.7863	3.07454	5.15118	2.9644	3.24644	2.43616	2.95355	2.90689	3.38794
ACPT	6.32508	6.076	5.97504	5.34405	5.22873	6.31524	6.03917	5.64366	6.16621	5.94693	5.51922	5.12544	5.27594	6.08589	5.20904	5.61629	5.48496	6.03413	5.17092	6.27468	4.94314	6.1681	5.45346	6.00929	5.68784	6.24755	3.44506	5.93425	5.48765	6.12911	5.2974	5.35072	4.37462	5.40876	4.88923	5.17923	5.32539	5.65418	7.05463	5.77002	5.19245	5.14878	4.95839	5.23205	5.64078	5.56881	6.03711	5.4145	5.87597
ACR	4.42264	5.05009	5.00154	4.02599	5.27633	5.73462	5.31689	5.48464	4.3614	4.98721	5.29017	5.83203	4.29843	3.7337	5.65939	4.45497	4.35872	5.0122	5.17857	3.42937	5.24988	5.85025	4.906	3.89636	5.3865	6.01469	5.5596	5.27786	5.6113	5.64583	4.58865	5.59452	5.0156	5.46765	5.78749	3.74526	5.25138	3.93109	5.99072	5.75947	4.50308	4.88993	3.9776	4.73025	5.30159	4.8463	5.70327	4.91078	4.40547
ACRBP	5.12778	3.41294	3.6118	4.32616	4.0477	5.09452	3.72527	4.34556	2.96116	4.5001	4.65125	4.28874	3.65266	4.30797	4.05944	4.23286	2.79262	4.59941	4.75057	3.58171	4.29519	4.77507	3.38326	5.04147	3.88876	4.66671	4.17074	4.3976	4.59824	4.2596	3.55642	4.19804	4.40631	3.53038	4.68585	4.27144	3.64943	4.33785	4.9574	4.24176	4.33431	3.99055	4.06803	4.31706	4.18357	4.81862	4.48467	3.79896	4.36013
ACRC	4.50289	4.6156	4.5319	4.2924	3.66733	5.1644	2.00868	4.52829	4.95459	4.68226	3.96686	4.68113	4.31892	4.41979	4.41773	4.78631	3.44807	4.48422	3.61425	4.23756	4.01996	4.19872	4.14075	4.60277	3.89044	4.6332	3.55225	4.87756	4.62075	4.67926	1.51884	2.62658	4.03969	3.9881	4.49817	5.15444	4.10224	2.88108	3.44448	5.02766	4.27259	4.63937	5.05647	3.57111	3.84601	4.43173	4.42958	4.23432	5.11409
ACRV1	4.01747	3.96669	4.04336	4.32471	3.98673	4.03567	4.0039	3.88792	3.71794	3.85482	4.09435	3.93661	3.70107	3.39485	3.78254	3.45366	3.88226	4.16486	3.58027	4.07899	3.8597	4.33762	3.70882	4.04125	4.07569	3.93958	3.68935	4.67848	4.22418	4.06261	3.78728	4.20861	3.67216	4.18824	3.80424	3.89565	4.10029	3.69657	3.824	4.47143	3.93742	3.84242	4.09899	4.57851	3.88533	3.66732	3.87193	4.01766	3.95282
ACSBG1	3.52234	4.07213	3.12114	4.5164	3.51831	3.94451	4.6443	3.85653	3.75708	3.94582	3.53708	4.45314	3.12848	4.70308	4.3596	3.7318	2.90725	4.45963	3.87013	4.49519	4.20315	4.22834	2.35878	4.79279	3.71721	2.92206	4.26156	3.3695	3.94125	4.68604	2.98664	3.03404	3.82475	3.22638	3.92213	3.98927	3.29342	2.83992	4.35715	4.27236	3.57822	3.73541	3.40666	3.76821	4.5621	4.73744	3.7105	3.21655	3.35279
ACSBG2	3.62682	3.46035	2.28055	2.08069	1.96744	2.32539	1.92396	4.7845	2.12763	4.19008	2.37044	2.35777	3.08649	2.41289	2.97862	2.11672	4.10292	4.43705	2.87665	2.88673	3.2098	2.73926	2.39713	2.49638	3.47657	2.82747	4.07376	3.95363	2.69585	2.03355	2.59921	2.16902	4.2373	3.97788	2.41559	3.01491	2.54961	4.46355	3.37248	3.96669	3.05904	2.89791	2.78037	3.66417	2.71044	3.49547	2.91024	3.22922	3.01421
ACSF2	6.13919	6.46552	4.90885	6.46443	6.53556	5.68453	6.48993	5.86729	5.92659	6.32895	5.92737	6.52602	5.79412	6.20921	6.68731	6.56512	6.57251	6.81163	6.03566	6.25705	6.30941	6.58478	6.84515	6.89183	6.82709	6.69097	6.45125	4.48684	5.35412	5.48379	6.5186	6.22503	6.54868	6.18342	6.58563	5.26661	5.98407	4.13772	6.45758	6.8043	7.21934	5.39714	6.38895	5.8228	6.868	7.34895	4.45107	6.12108	6.19665
ACSF3	4.30121	5.11525	3.8765	5.29603	3.32154	3.29334	3.90592	4.48707	4.87161	4.21956	4.26034	4.68143	4.84442	5.14766	5.06895	3.95894	4.65598	5.57999	4.88867	4.78431	4.67912	4.51471	5.40231	4.93758	4.721	5.58159	4.39998	4.49118	4.82551	4.83268	4.5308	4.71467	4.46661	3.6371	5.01985	4.59472	3.69225	3.62963	4.58885	4.38283	5.52627	4.47245	4.91041	3.92003	4.60952	4.53983	4.14312	4.6237	5.11648
ACSL1	10.4576	10.3138	10.3138	10.4895	9.9362	9.66022	10.2202	9.92613	10.3478	10.4545	10.0107	9.71498	10.0316	10.1183	10.5055	10.1666	10.7537	10.6976	10.4143	9.99069	9.98204	10.0493	10.2493	10.0493	10.2924	10.4216	10.284	10.241	10.2228	10.4992	10.1293	9.91097	9.69447	10.0816	10.1439	10.2583	10.0032	9.76669	10.5392	10.148	10.6695	9.99166	10.0649	10.0841	10.5774	9.98399	9.85598	9.72275	10.2819
ACSL3	8.22951	8.39754	8.24564	8.38135	8.58489	8.73236	8.56947	8.62922	8.53296	8.70967	8.62922	8.57802	8.65934	8.45101	8.69995	8.3664	8.59281	8.49032	8.95232	8.56209	8.84437	8.51908	9.0799	8.52166	8.51611	8.46381	8.17848	8.02875	8.30563	8.36154	8.53385	8.47085	8.78689	8.65251	8.47926	8.44406	8.54342	8.17268	8.52048	8.35131	8.43506	8.71185	8.09783	8.64344	8.19549	8.35427	8.41739	8.4594	8.81722
ACSL4	6.70331	6.33312	6.78673	6.06204	6.58238	5.69263	6.12931	6.74094	6.63299	6.48538	5.86316	6.20575	5.73347	6.19962	5.96604	6.85351	5.92599	6.22796	6.33745	6.31332	6.22617	6.55066	6.27319	6.66273	5.874	6.36259	5.87034	6.54272	6.20664	6.22695	5.86885	6.1505	6.1646	6.53789	5.97255	6.46882	6.14089	6.39746	6.13885	6.32339	6.27002	6.65997	5.94899	6.36598	5.53463	6.11732	6.18125	6.6531	6.3207
ACSL5	6.33721	6.10747	6.59821	6.41472	6.22118	6.39345	6.14425	6.02464	5.98625	6.41816	5.91783	6.04205	6.15991	6.17326	5.97279	6.06083	6.12159	6.09195	6.47946	6.6651	5.98514	6.29138	6.03847	5.737	6.32327	6.4567	6.66028	6.6715	6.22582	6.4736	5.84087	6.20572	6.50049	6.3149	6.21914	6.35717	5.72539	6.60586	6.07824	5.6267	6.2597	6.24339	6.86795	6.19596	6.35565	6.10683	6.27956	6.02523	6.18362
ACSL6	3.82664	4.74319	4.80824	3.04604	4.64803	3.6896	3.80954	4.59562	4.14356	4.41932	4.3334	4.47496	3.30092	4.24641	3.98499	4.36745	4.1562	4.02809	4.13828	4.08942	4.10501	4.16538	3.64089	4.53268	4.04928	3.9365	4.2815	4.40425	4.26031	4.33116	4.30604	3.99216	3.77512	3.46485	4.03446	4.60313	4.30037	4.12217	3.92665	3.92899	4.22398	4.43717	3.35375	4.11902	3.96835	3.93099	5.07184	3.87686	4.50515
ACSM1	2.77373	3.64744	3.13607	4.36341	4.27646	3.33692	2.98721	3.35116	2.79466	3.21848	2.66014	3.8428	3.77363	3.8311	4.14354	2.50694	2.45065	3.44039	3.22309	4.14896	3.7812	4.31205	2.42078	3.48058	3.14335	3.82171	2.926	3.62843	3.88217	2.94165	2.73085	3.91616	2.7534	3.81773	3.14006	3.59352	2.93531	4.15251	3.53257	3.05465	3.70946	3.23161	3.43015	3.48134	3.26903	3.38158	3.19452	3.22269	3.03732
ACSM2A	2.25887	3.92639	2.86595	4.04093	3.69204	4.32548	3.7664	3.59487	1.65331	2.49701	3.91992	3.48962	2.38676	3.41269	3.42932	3.75976	2.72415	2.04254	3.01667	3.81386	1.90535	3.18735	3.18853	3.38522	1.42918	4.07942	2.14578	4.64407	3.83068	3.73289	3.65781	2.87204	3.59945	2.87957	2.08246	3.34432	3.40391	3.44341	3.1546	2.57482	4.22657	2.24688	3.49645	3.36225	3.17364	3.42488	2.6399	2.05512	3.35102
ACSM2B	3.08217	3.30649	2.31966	3.9785	3.85289	2.73633	3.61406	3.85524	3.67429	3.58305	3.3446	3.0464	3.20377	2.25073	4.08011	3.35293	3.69598	2.8089	3.06219	3.01984	3.9242	3.48887	3.04774	4.20568	3.896	3.95118	3.27022	3.4951	3.74456	3.04347	3.25157	3.76798	1.8682	2.65038	3.10575	3.29485	3.69306	2.76976	3.12821	3.25179	3.51545	3.31597	2.98397	2.96894	3.75472	4.03592	3.69624	3.29783	3.26686
ACSM3	4.74882	4.47103	4.50389	5.6209	3.79113	3.63392	4.65418	3.91291	4.1135	4.42946	4.7218	4.34706	2.7776	4.04641	3.5856	4.35444	4.01934	3.37535	4.55142	4.06423	4.29566	4.75559	4.57124	3.97227	4.61885	3.85078	3.3897	2.23224	3.26325	3.9591	4.34066	4.87202	2.82654	3.14682	2.36307	2.08299	2.62625	3.95445	2.93072	3.83768	4.18403	3.52247	4.17996	4.34095	3.87875	4.06598	2.89908	3.53848	3.2787
ACSM5	4.44879	4.26459	4.59548	5.50045	5.4241	5.38182	4.32599	4.40961	5.62651	6.20281	4.42167	4.35245	4.68916	4.64432	4.33303	4.4659	3.87862	4.02736	4.53698	3.79826	5.88742	5.48814	4.64403	4.70129	4.50325	4.49602	3.02454	3.59831	4.83756	4.95494	4.78856	4.57191	5.40382	4.74468	3.36213	4.14548	4.52256	3.47792	4.49647	5.10483	4.29851	4.69962	4.81049	3.69649	4.19474	5.38291	4.87396	3.92092	4.66101
ACSS1	6.20239	5.65072	6.64491	7.0678	6.77843	6.78044	6.9573	6.29322	6.70376	6.81481	6.79518	6.82122	7.09822	6.6256	6.73854	6.50991	7.33759	7.09202	7.1141	6.66312	6.827	6.09257	6.8514	6.46489	6.75472	6.31109	6.65305	6.07107	6.85329	6.25904	7.18575	6.88493	6.19755	5.88831	6.6068	6.11929	6.7514	6.18365	7.28823	5.92892	6.36637	6.38501	5.79537	6.41023	6.89803	6.45968	6.33275	7.08414	7.02062
ACSS2	8.12196	8.00808	7.68582	8.1404	7.86014	7.90242	8.19298	8.28293	7.9064	7.83582	7.96155	7.596	7.71142	8.01657	8.3423	8.12071	8.20805	8.06394	8.22567	7.55712	7.93757	8.11282	8.35303	8.06718	8.25251	8.25301	8.33439	7.90043	8.03924	7.65068	8.3951	7.96779	8.22329	7.47612	8.42424	8.44937	8.01065	8.08564	8.14233	8.51877	7.96439	7.9325	7.81107	7.96912	8.45598	7.70773	8.05892	8.06313	8.04162
ACSS3	7.22187	7.29716	7.80679	7.70874	7.62354	7.49097	7.61279	7.29589	7.32924	7.23593	7.36737	7.19463	6.97608	7.25757	7.13209	7.18101	7.19586	7.48177	7.33383	6.90718	7.26689	7.40821	7.36172	7.24391	7.01165	7.50265	7.06611	7.25174	7.24139	7.18618	7.60753	7.49343	7.3088	7.08844	7.23844	7.36489	6.83298	6.68425	7.09531	7.87403	7.27007	7.19897	7.17294	7.12765	7.67544	7.66042	7.28681	7.29167	7.35755
ACTA1	13.6613	13.531	13.7153	13.4519	13.5881	13.376	13.4869	13.4869	13.531	12.702	13.5881	13.5881	13.4519	13.7153	13.4151	13.6613	13.6613	13.6613	13.4151	13.6613	13.4151	13.6613	13.6613	13.6613	13.4869	13.6613	13.5881	13.5881	13.5881	13.4519	12.2486	12.8546	13.5881	13.4519	13.1778	13.2722	13.6613	12.9782	13.2463	13.6934	13.6934	13.9196	12.7801	13.6136	12.7181	13.3242	13.2463	13.8386	13.1863
ACTA2	8.742	9.15963	8.53479	8.77333	8.4851	8.66327	8.73162	8.7962	8.80278	8.3797	8.85888	9.69126	10.8847	10.582	9.30361	8.91053	10.1994	9.07056	8.73092	9.18035	9.56128	8.60684	9.00136	9.35406	9.09528	8.89588	9.61058	9.38368	9.89359	9.71271	9.61058	9.59769	9.4932	9.18121	9.49905	9.07138	8.78743	9.62757	10.9951	10.9671	9.24588	8.25084	9.46396	9.89206	8.59343	9.54964	8.96233	8.46082	8.61374
ACTA2-AS1	4.69925	4.99704	3.5091	4.79409	3.73709	4.3514	4.89366	4.64591	5.27361	4.32983	3.89726	5.3437	4.64058	4.19939	4.60766	4.58177	3.87845	4.39634	4.12464	4.31259	4.61934	4.93842	4.63876	3.84989	4.34484	4.71691	4.3872	5.03669	4.57815	4.83013	4.83486	4.85943	4.69032	5.25812	4.3719	5.51858	4.90534	4.94299	5.35843	5.42417	4.19084	4.24251	4.31917	4.22819	4.45837	4.06449	5.15985	4.00175	4.37695
ACTB	11.5624	11.3959	11.2211	11.1962	11.1713	11.3421	11.1322	11.5624	11.1867	11.0163	11.439	11.5542	11.9234	11.8814	11.3885	11.6949	11.5675	11.5457	11.5496	12.0278	11.4356	11.4857	11.163	11.4694	11.6035	11.541	11.7159	11.9653	11.7523	11.7744	11.5859	11.7366	11.8596	11.9294	11.6035	11.8938	11.7963	12.3007	12.0295	11.8074	11.7357	11.0467	12.2696	11.4447	11.3572	11.4971	11.4895	10.9232	11.5132
ACTC1	13.4269	13.3299	13.2369	13.4269	13.3729	13.4269	13.4269	13.4269	13.3729	13.2849	13.2849	13.3729	13.4269	13.4269	13.4968	13.3299	13.3729	13.4968	13.3729	13.2849	13.3299	13.4269	13.3299	13.3729	13.4269	13.3299	13.3729	13.4269	13.4269	13.1882	13.4968	13.4269	13.3299	13.4269	13.3729	13.3299	13.3729	13.4968	13.3725	13.3725	13.4352	13.2802	13.0948	13.3725	13.0948	13.3725	13.4804	13.4352	12.9723
ACTG1	11.1714	11.2457	10.536	10.6148	10.6209	10.7921	10.7253	10.9993	10.8442	10.7135	10.6906	10.8009	11.3432	11.3346	10.634	11.1472	10.6512	10.7279	10.6009	11.2646	10.7389	11.0839	10.5624	10.7892	10.8338	10.8338	10.8927	11.3031	11.0365	10.8861	10.7091	11.0563	11.1871	11.3587	10.8719	11.3624	10.9883	11.6256	10.8639	11.298	10.7597	10.3149	11.4348	10.9182	10.6547	11.1062	10.9581	10.4935	10.9117
ACTG1P17	4.19848	4.20985	4.29173	5.11493	3.642	5.01197	4.18846	3.10215	4.65972	3.98888	3.18866	3.96295	3.87757	4.51961	4.41291	3.91257	3.75015	5.14297	4.46596	4.28227	4.60161	4.45003	4.74789	3.50829	4.71534	4.02859	3.79313	3.82087	4.41076	4.99639	4.27579	4.58653	4.13094	4.56036	3.44109	4.51668	4.26611	4.86987	3.92842	3.57375	4.42282	4.86972	3.92675	3.6901	4.16899	4.55936	4.78166	4.21833	4.33977
ACTG2	5.67109	5.62311	4.02196	5.88179	6.36917	5.88999	5.31916	6.29047	5.68841	6.25028	6.16557	6.69439	6.13731	5.77783	6.38254	5.55019	7.62617	6.9314	6.1074	6.1585	7.09089	5.62781	6.61548	6.5749	6.74896	6.15167	6.99162	6.73252	5.72795	6.66574	6.21203	6.32765	6.85843	6.50023	6.95352	5.98848	6.90691	6.91916	8.0187	8.53449	6.1495	5.83022	5.90029	8.15082	5.78712	5.66977	6.7224	5.84935	5.73715
ACTL10	4.50996	4.79076	5.9843	5.5448	5.17539	5.70188	5.02084	5.19012	5.47245	5.53775	5.42649	5.91416	4.9051	5.23325	5.14119	3.12257	4.04734	5.29039	4.73507	3.83735	4.69848	5.60904	4.46796	4.09489	4.48587	5.24013	4.63491	6.03889	2.12987	5.94289	3.68669	2.76988	4.81001	5.55463	4.54937	5.34503	5.23744	4.62354	5.81293	4.26971	4.22024	4.07053	4.14693	5.17269	5.66366	5.13686	5.51591	5.15797	5.09797
ACTL6A	6.8572	6.66975	6.59498	6.51012	6.71957	6.52346	6.82645	6.85645	6.67743	6.80048	6.86646	7.03258	6.56053	6.71644	6.63312	6.84318	6.76958	6.83119	6.63137	6.92578	6.84763	6.71452	6.75975	6.74533	6.57206	6.608	6.77001	6.95345	6.73852	6.94998	6.53552	6.92801	6.89607	6.92956	7.07818	6.83963	7.07612	7.23024	6.56978	6.45358	6.71441	7.08028	6.7044	6.77397	6.71138	6.53434	6.99112	6.85423	6.9656
ACTL6B	4.44179	2.9053	4.02415	3.67056	3.61945	2.95105	3.08583	2.87636	4.28411	2.92538	2.71766	2.81076	4.37965	3.28419	2.73569	3.22496	3.60069	2.83556	2.87338	4.34092	2.98335	4.27642	3.038	2.99101	3.46835	3.90661	2.7415	4.30583	2.89968	3.01682	2.78952	2.63397	4.35542	2.86707	3.7127	2.52983	2.94556	3.09606	3.76227	3.70801	2.65788	2.93859	2.68829	3.25162	2.91799	2.95157	3.53994	4.01671	3.28602
ACTL7A	3.65715	2.77892	4.58617	3.91528	2.88616	2.89911	2.43811	4.52817	4.02685	4.0259	4.89017	4.52442	3.2144	2.82915	3.71049	3.74278	4.14903	4.74671	2.90312	2.35767	3.69255	4.78411	4.92823	4.94628	4.54695	2.63294	4.22203	3.92159	2.67222	3.6276	3.10365	3.10656	2.98163	3.01095	5.23596	2.90312	3.20528	4.27318	3.80806	3.53866	3.25634	3.56584	2.71957	3.35029	4.11098	4.46824	3.61293	3.94857	3.85683
ACTL7B	5.76292	3.47985	3.56359	3.07134	4.13799	3.47044	3.65966	3.65664	2.89166	2.74347	3.8973	3.36251	3.58912	4.6889	4.32055	3.52191	4.39019	3.11177	3.71783	5.53335	4.02971	4.33794	3.98359	3.29941	4.77286	3.99919	3.45378	3.50697	4.1276	4.30026	4.06686	3.13857	4.10638	5.54285	4.12656	4.20371	4.31513	4.09292	4.60023	3.93408	3.43997	2.98243	3.51918	3.6456	4.0377	4.02717	4.92064	4.32332	3.92545
ACTL8	2.94092	3.60415	3.88601	3.40551	4.10843	3.57954	2.83425	3.86307	3.37441	3.68489	2.96781	3.46038	2.54934	4.61866	2.89838	3.11604	3.49314	3.28132	3.24046	3.05891	2.61343	3.05171	3.67293	3.16465	3.04055	3.34549	3.11834	3.55164	2.78022	3.65114	3.34171	2.95414	3.54695	4.76368	3.63196	2.58612	3.54595	3.97137	3.08711	3.06445	3.02315	3.36793	3.40476	3.48277	3.51985	3.11749	3.42494	3.28889	4.01929
ACTL9	2.68649	5.01473	5.2946	2.79587	3.70901	4.92542	3.73193	3.00003	4.76774	5.1305	2.77554	4.13784	5.41591	4.89745	4.44801	5.40049	5.92597	4.85509	5.5955	3.06215	3.19117	3.96578	5.36767	5.63309	4.43664	4.54983	4.66085	5.45794	4.60234	4.2108	5.43808	5.03416	4.94354	4.93045	5.46802	2.69101	3.88477	4.32674	5.86929	5.20112	3.99435	3.48049	3.98204	4.2181	4.46968	5.82258	4.96991	4.3527	4.26014
ACTN1	9.44974	9.57486	8.88144	8.51683	8.21135	8.26156	8.25265	8.57848	8.50638	8.22759	8.26126	8.74305	9.54216	9.69667	8.62815	9.56808	8.43351	8.55809	8.73613	9.30493	8.68937	8.93791	8.36122	8.62974	8.84244	8.96054	8.4175	8.87747	9.05421	8.8621	8.34346	8.54664	9.31802	9.27702	8.67522	8.92066	9.45823	9.71241	9.00062	10.3774	8.66207	8.17472	9.41862	8.80639	8.47547	8.84115	8.76358	8.77346	9.02747
ACTN2	11.8457	11.874	12.1175	11.8492	11.9482	11.9391	11.8269	11.8651	11.9671	11.7636	11.8339	11.9219	11.6621	11.8269	11.8651	11.915	11.6747	11.8895	11.8783	11.8612	12.1548	12.1175	11.9313	11.8651	12.0151	11.87	11.9638	11.9934	11.7928	11.7107	11.4798	11.6244	11.9259	11.7107	11.7976	12.0011	11.6521	11.8492	11.9473	12.1517	11.8116	11.9882	11.5164	11.8116	11.5413	11.8947	11.711	12.1146	11.9473
ACTN3	4.77232	2.97004	4.14478	3.47977	5.31133	5.04615	3.02466	4.4446	3.15053	2.59707	3.94537	4.34485	5.01398	4.73595	4.81389	3.34476	4.71547	3.92225	4.51154	3.07527	3.12801	5.13264	3.13544	4.20584	4.02758	5.15423	3.0078	4.82417	4.63076	4.57029	3.52111	5.24617	4.22837	3.84102	5.28052	2.7789	3.43441	2.90467	4.22659	4.51261	3.7706	3.92916	3.38299	3.66939	3.58232	3.82468	3.82675	5.14586	4.31946
ACTN4	8.31617	8.57326	8.33542	8.08555	8.60126	8.42552	8.91036	8.58769	8.42615	7.96865	8.40893	8.66584	9.57387	9.23851	9.33322	8.57326	9.39185	8.9729	9.36666	9.25337	9.17271	8.72369	8.96641	8.54097	9.07572	8.92279	8.493	8.54097	8.85896	8.03531	9.12118	9.12355	9.12595	8.63101	9.05566	8.44821	9.11201	8.84229	9.20138	9.60534	9.23503	8.13987	8.79961	8.8606	8.2707	8.87219	8.49939	8.193	8.74661
ACTR10	9.45826	9.28043	9.37775	9.75631	9.57478	9.5954	9.53535	9.72349	9.51098	9.49552	9.33638	9.28227	9.49364	9.60134	9.57705	9.35717	9.62699	9.67017	9.46699	9.52175	9.41764	9.55715	9.5063	9.5085	9.44321	9.5954	9.59331	9.28043	9.65314	9.37591	9.58164	9.60134	9.51098	9.38101	9.53754	9.44321	9.07168	9.19534	9.54999	8.90927	9.66924	9.68879	9.36003	9.4755	9.4051	9.13553	9.41953	9.63569	9.50643
ACTR1A	8.67364	8.59058	8.74688	8.40845	8.52206	8.44264	8.37801	8.36358	8.43374	8.50927	8.55761	8.48066	8.31165	8.65744	8.53314	8.81654	8.36421	8.52206	8.38432	8.5131	8.41442	8.66379	8.4444	8.63849	8.3961	8.60744	8.52349	8.38923	8.63924	8.56979	8.61485	8.56779	8.50406	8.41975	8.46714	8.33597	8.59168	8.40225	8.42541	8.3758	8.41835	8.5041	8.63681	8.59741	8.34208	8.54281	8.53952	8.43775	8.69987
ACTR1B	7.88849	7.79131	7.94835	7.71758	7.95367	8.00384	7.95214	8.11635	8.11054	7.67388	8.1359	7.94436	7.96661	8.55889	8.12206	8.3186	8.06162	8.2093	8.05956	8.4953	7.97092	8.3802	8.01557	8.17778	8.03541	8.07629	7.92431	7.85844	8.00325	7.98704	8.09485	7.98202	7.87042	7.62837	8.00254	7.81713	8.09295	8.12936	7.6196	7.65018	8.26189	8.20011	7.53438	8.19287	7.90415	7.82969	8.00679	8.19128	8.16164
ACTR2	8.99428	8.97166	9.12299	9.06083	9.03196	9.00449	8.86807	9.00544	9.08946	9.07905	9.34315	9.40899	8.76233	8.83244	8.31842	8.89901	8.84783	9.07573	8.99152	9.25956	8.54061	8.87304	8.5485	8.91132	8.8417	8.95941	8.5506	9.11342	8.60182	9.34952	8.57505	8.79983	8.51639	9.33043	8.41065	8.92233	8.59092	9.05734	9.05431	8.43681	8.8527	8.76536	9.8785	8.77328	8.72307	8.99016	8.87456	8.481	8.72307
ACTR3	9.41577	9.51109	9.25487	8.92832	9.08471	9.1026	9.01967	9.10626	9.05149	8.97317	9.11155	9.2537	9.27686	9.1476	9.00991	9.26326	8.96027	8.9207	9.12365	9.28154	9.09486	9.10626	9.08818	9.10353	9.03359	9.09415	9.41377	9.78414	9.26758	9.19488	8.95334	9.00886	9.48742	9.54182	9.23241	9.43046	9.23931	9.40996	8.99867	9.42037	9.20552	8.90436	9.81571	9.0126	9.02616	9.00587	9.07328	9.03085	9.25126
ACTR3B	5.84206	5.7848	6.10606	5.67189	5.92669	5.88584	6.24478	5.98875	5.95	5.91445	5.85223	6.07762	5.97881	6.32136	5.92881	6.17162	6.27133	6.24869	6.16275	5.67212	6.01725	5.91351	5.92365	5.55787	5.87585	6.00179	5.57528	6.03272	5.79923	6.0727	5.87974	5.24415	5.58116	5.46471	6.0061	6.01031	5.6998	4.63136	5.95142	6.123	5.44955	5.64424	5.35552	5.85778	5.60292	6.38631	5.5015	5.90347	5.42241
ACTR3BP2	3.75571	2.83394	2.44683	3.90392	3.24959	3.96269	1.8565	3.11887	3.28011	3.3566	3.30313	3.31304	3.2629	3.65124	3.79346	3.4629	3.16575	2.98748	3.16073	2.79829	3.32931	3.21053	3.45768	3.10268	3.1136	3.44999	3.26182	4.25496	2.82077	3.82261	2.9481	1.89661	3.63092	3.62955	4.05	4.29202	3.70026	2.92973	3.07684	2.99231	3.06891	3.10053	2.94948	3.43491	3.1188	3.57976	2.97019	3.38705	3.05345
ACTR3C	4.80689	4.16162	5.02152	2.4853	4.14719	4.61998	3.16716	2.45768	4.60448	4.87444	5.03577	4.57032	3.95618	4.23667	2.81695	4.22118	3.05972	4.14018	2.90409	3.91386	4.66534	4.58006	4.98362	4.43693	4.31438	4.37003	5.15901	2.60978	4.46057	2.89345	4.2077	4.09141	4.60311	4.10294	4.91444	5.02177	4.90538	4.91329	5.09438	3.76587	4.19929	4.16003	4.03404	5.641	3.53313	3.2595	3.37106	3.72892	4.58409
ACTR5	5.42733	5.23917	5.04173	4.95823	3.14338	4.63673	5.3374	5.29175	5.41008	4.47031	5.64578	5.72304	4.96425	5.39205	5.17557	4.97526	5.10615	5.34233	5.05398	5.62188	5.2415	4.88503	5.24972	5.00841	5.55968	5.62767	4.7997	5.51865	5.05437	5.42394	4.95587	5.027	5.30342	5.43864	5.02099	5.5769	4.93425	4.61838	5.40649	4.49295	5.26375	5.59985	5.3205	5.24755	5.32782	5.62082	4.89866	5.00308	5.38288
ACTR6	6.08449	6.1629	6.05065	5.70422	6.00953	5.89191	5.82061	6.25534	6.17937	6.38016	6.1188	6.00127	5.99573	6.3711	6.04546	6.46677	5.90338	6.01403	6.0892	6.13213	5.96136	6.09983	6.14191	6.14622	5.87078	5.99544	5.54693	5.38434	5.75924	5.67978	5.6447	5.87494	6.00003	6.02762	5.68546	5.54943	5.60814	5.32071	5.63029	5.81378	5.72808	6.28787	5.98801	5.85016	5.5242	5.63524	5.35349	5.92022	6.11842
ACTR8	7.15761	7.37153	7.32152	7.56782	7.13239	7.11098	7.22855	7.07653	7.19801	7.29117	7.49686	7.40882	6.87118	7.02472	7.25179	6.95951	7.05069	7.07243	7.07758	7.03151	7.04257	6.96361	7.2212	7.27305	7.10379	7.30549	7.0289	7.09879	7.49255	7.49226	6.92678	6.93058	7.18328	7.06823	7.29801	7.1633	7.19488	6.99437	7.14162	6.99437	6.97748	7.15284	6.91367	6.93201	7.33217	7.02226	6.99121	7.46405	7.20539
ACTRT2	3.33495	3.09204	2.77552	2.91712	3.24076	3.91062	2.83343	3.24335	3.83723	2.76479	4.19723	2.9238	3.19064	3.7706	2.90147	2.77102	2.87116	3.28674	2.81387	2.84576	2.73722	3.35766	3.58005	3.12082	3.34922	3.0311	4.01984	3.72951	3.28901	3.26497	3.27348	3.31856	3.2608	2.66242	3.30937	3.34319	3.09928	3.36235	3.22608	3.15662	3.02907	3.49173	3.02135	3.18282	3.08586	4.13934	3.27823	3.12642	3.37714
ACTRT3	3.08856	3.9768	2.58392	4.16668	3.67795	2.77339	2.22958	3.17053	2.00785	2.32068	4.05234	1.82161	2.56302	4.64449	3.78008	4.72454	3.26878	3.97264	3.90492	3.84227	3.74409	4.52136	3.88359	4.55607	2.57018	3.94912	4.08601	4.08298	3.81511	3.5318	3.77733	4.07836	4.07329	4.59572	4.15327	3.14035	4.06728	4.40855	3.81884	2.60638	2.74798	4.21145	2.92339	3.03186	3.67221	3.81884	3.79518	3.55091	3.69521
ACVR1	7.8084	7.53951	7.37551	7.63576	7.37028	7.2364	7.5013	7.3435	7.4739	7.29928	7.63477	7.68436	7.54077	7.77194	7.35333	7.59751	7.46781	7.55173	7.36672	7.32642	6.93165	7.26292	7.52699	7.75228	7.47635	7.46781	7.3862	7.40003	7.55232	7.33779	7.50488	7.89513	7.46066	7.79486	7.44901	7.55578	7.25921	7.41705	7.11041	7.10433	7.77511	7.73355	7.73042	7.22204	7.47081	7.21805	7.17809	7.55255	7.28906
ACVR1B	5.90502	6.08593	6.09333	6.01199	5.72292	6.13226	5.99863	5.74771	6.10341	6.02775	6.06599	5.78767	6.03989	5.75542	6.21035	5.82961	5.94832	5.62407	5.85368	5.75224	5.96472	5.59554	6.12283	6.28368	6.002	5.90521	6.27503	6.63482	6.06127	6.20159	6.13827	5.93583	6.35551	6.29592	6.14842	6.02029	6.0507	6.33529	6.06279	6.20073	6.1649	5.9926	5.93144	6.1375	5.82515	6.13836	6.42161	6.45314	6.02955
ACVR1C	4.35249	4.47988	3.75497	2.34561	5.04278	3.76505	2.52092	4.71959	3.52458	3.64779	4.71518	3.83258	5.85154	4.27398	4.6287	4.73887	4.26722	3.84018	4.0145	3.52561	4.77856	4.65941	4.709	3.96305	4.74182	3.61315	4.48486	4.70924	4.34086	4.8279	4.49581	4.46597	4.0335	4.47715	3.76274	4.84696	4.34281	3.90806	4.72899	5.04504	4.13103	3.84355	4.1022	4.607	4.63954	4.40466	3.9283	3.90857	3.80191
ACVR2A	6.24555	6.47932	6.75894	6.72534	6.46512	6.44459	6.37413	6.35971	6.3896	6.44459	6.57145	6.58505	6.8717	6.32145	7.47837	6.49372	6.48518	6.47015	6.53088	6.46368	6.77788	6.91712	6.66091	6.44552	6.57638	6.30162	6.67906	6.62418	6.62328	6.69538	6.38288	6.27578	6.30526	6.67024	6.58435	6.37351	6.86596	6.22117	6.77476	6.11778	6.86608	6.94935	6.52908	6.42051	6.4146	6.26524	6.18552	6.58336	6.3322
ACVR2B	4.58093	5.47268	3.61869	4.61961	5.24486	5.28734	5.48249	4.94074	4.97892	5.50063	5.38255	4.85674	5.58891	5.31945	5.6939	5.34777	4.81009	4.53707	5.32949	4.97581	5.17266	5.62407	5.53403	5.12601	5.04902	4.71697	5.20132	5.47862	5.34777	5.43488	4.80857	5.16789	5.18863	5.37226	5.46191	4.98251	4.99846	4.78355	5.31062	4.74097	5.05322	5.69836	5.17091	5.60732	4.74852	4.22291	5.19257	5.88174	5.09718
ACVRL1	6.84334	7.15864	6.26534	6.51141	6.47974	7.15836	6.39346	6.59832	6.07421	5.9768	6.06532	5.73393	6.59209	6.36905	6.52449	6.35548	5.83964	6.25801	6.41179	6.53826	6.54935	6.40576	6.40598	6.68526	6.50467	6.89691	6.71489	7.56099	6.18656	6.54034	6.84787	6.62057	6.84313	6.85196	6.73659	6.53906	6.52241	6.98677	6.77251	6.07086	6.22428	5.97008	6.93024	6.78498	6.76185	6.41694	6.26677	5.7739	7.16486
ACY1	3.70595	4.68672	4.33997	4.28132	4.47092	4.25609	4.05082	4.13938	4.10771	5.07502	4.72078	4.04186	5.36083	3.39989	4.29084	4.31994	4.7075	4.01751	5.83968	3.94322	3.78778	5.12258	3.81816	3.73759	5.08253	3.91969	4.7222	6.07601	4.0619	4.2695	3.89629	3.98439	4.30273	4.64561	4.05123	4.29758	4.56934	4.50198	4.78801	4.27434	5.25961	4.45076	3.40501	3.60954	4.68179	4.65909	3.9986	4.28918	3.8119
ACY3	3.23103	2.69868	3.6596	5.13232	4.24169	4.86142	4.71905	3.61689	4.21273	4.24383	4.44661	3.60176	3.48591	4.21084	4.22753	4.18713	4.0829	3.00307	3.77462	3.99123	3.87858	4.61737	4.29787	3.00542	4.42031	4.69893	4.30599	5.67614	3.64178	3.08734	4.99317	4.09063	4.82546	4.92979	4.59798	3.15091	4.38173	4.0403	5.27338	4.00433	3.68963	4.22546	4.20196	4.86565	4.11733	4.94566	4.19264	3.90191	4.1949
ACYP1	6.20448	6.39267	5.83448	6.22892	5.92861	5.27447	5.40911	5.63527	5.66968	5.348	6.07012	5.49486	6.02003	5.60763	5.82587	6.37483	5.8974	6.43701	5.87761	6.34158	6.76921	5.80804	6.35781	6.11104	6.42123	5.87712	5.67937	5.42156	5.66741	6.16466	5.84374	5.51729	5.733	5.95655	6.04378	5.98796	6.02151	5.39084	5.33423	6.20117	6.23571	5.90954	6.11503	6.03621	5.923	6.0742	5.4444	5.26987	5.98958
ADA	5.73001	5.34662	5.22516	6.18734	4.78842	5.47808	5.50165	6.04416	5.64647	5.16468	6.06117	5.73463	5.40515	5.19829	6.15219	4.65721	5.77169	5.88117	6.0609	5.60685	5.40515	5.73445	5.58499	4.96081	6.32882	6.09816	6.8663	5.83023	6.02408	5.52759	6.28035	6.23711	6.72726	4.89048	6.15243	5.95896	6.01054	6.22516	6.14335	5.03757	5.91043	5.47814	7.01514	5.22816	6.17989	6.08881	5.93242	5.1204	5.55314
ADAD1	3.99785	3.18766	4.26144	3.32785	3.12433	3.9351	3.71473	4.1995	3.96718	3.87901	4.09734	4.34993	3.14862	3.92606	4.15889	3.73973	3.55661	3.57967	4.08657	3.5399	3.28099	4.37807	3.16068	3.6383	3.4621	4.14115	1.86165	4.42312	4.14082	3.9845	3.87552	4.19167	2.45967	4.41736	3.96345	3.7452	3.95844	2.88956	3.95208	3.12999	3.82724	3.63811	3.55297	4.01666	3.81346	4.11353	3.56855	3.40815	3.78271
ADAD2	4.59855	3.84863	3.68884	3.48154	5.11185	6.8475	5.79576	3.97754	5.98196	4.75144	4.61223	6.21042	4.13569	5.38323	6.3933	7.23328	4.13788	5.83059	5.16382	5.24231	3.66508	6.14067	3.47898	5.82865	4.30053	4.26644	4.44479	5.85194	5.59787	5.95239	3.7334	5.59574	5.18957	3.85007	4.46501	4.43572	3.90794	4.55924	6.53951	5.50284	4.0295	3.76157	4.57836	4.742	6.21588	5.85963	5.29125	4.9898	4.78262
ADAL	6.55325	6.68326	7.19362	6.34511	7.22908	6.82597	7.22543	6.71305	6.86644	6.80963	6.81581	6.88273	6.45838	6.77399	6.89456	6.85099	6.98681	6.56567	6.58962	6.55065	6.96902	6.84633	6.86888	6.82772	6.8106	7.11429	6.45283	6.04298	7.01223	6.8636	7.10288	6.94471	6.13777	6.43152	6.64135	6.45683	7.05694	6.48706	6.6568	6.1334	7.28216	7.01985	6.23828	6.96943	6.62984	5.95953	6.24012	7.03929	6.86864
ADAM10	8.86413	8.73451	8.55538	8.87086	8.83907	8.70194	8.77147	8.91291	8.90366	9.06583	8.74181	9.02341	8.63242	8.56361	8.33747	8.28743	8.58537	8.87381	8.61943	8.80953	8.59061	8.71402	8.65256	8.47156	8.5353	8.62559	8.32314	8.83359	8.43096	8.83486	8.10214	8.66153	8.55338	8.86824	8.91673	9.12071	8.52365	8.41289	8.82764	8.23892	8.67378	8.78317	9.30986	8.68868	8.72185	8.34387	8.73548	8.88759	8.72548
ADAM11	3.75081	4.20485	4.06269	5.50772	5.25754	6.14727	5.56999	4.19183	5.66158	5.72006	5.02788	4.48938	3.9635	4.56616	4.9965	4.58719	5.70978	6.02078	5.04059	4.75489	5.38669	5.45408	5.63703	5.27503	5.58241	5.19403	5.99101	6.48596	5.06403	5.54561	5.83322	5.65197	4.61197	4.85127	5.98775	5.84201	5.4823	5.28443	5.48431	4.5198	5.46913	3.56711	3.84299	4.83186	5.22942	5.76946	5.72764	4.50826	5.0192
ADAM12	4.06826	3.80662	3.52151	4.39094	3.61023	3.98069	3.44892	4.21642	3.5754	4.26276	3.04565	4.0753	4.49839	4.23075	4.53152	4.26858	3.95219	3.52372	4.51844	4.35361	4.6906	4.77873	4.14534	4.26223	3.47077	4.10142	4.20504	4.71783	5.12623	4.58545	3.88379	4.06378	3.94873	4.23786	4.49289	3.43504	4.48075	4.01248	4.90462	4.40677	3.6294	3.66104	3.56935	4.19882	3.91482	4.21706	4.40309	3.98687	4.15077
ADAM15	5.84565	5.49116	5.65944	4.93209	6.32969	6.26431	3.79975	6.88008	6.56481	5.77756	5.8784	5.50772	6.55774	7.01982	6.61128	6.51603	5.88546	6.97268	5.81396	6.7022	6.69977	6.23385	6.56949	6.03211	6.20961	6.09931	6.20981	5.18327	5.79584	5.46013	6.35297	6.54826	6.69872	5.88301	6.17595	6.80837	6.30476	6.67913	6.06904	5.75963	5.91412	5.91547	6.92974	5.06536	6.56857	7.14558	6.99708	5.45605	4.99719
ADAM17	6.55244	6.22021	6.82621	6.56653	6.52903	6.41709	6.555	6.39344	6.41298	6.48933	6.72076	6.62958	6.5933	6.43861	6.09625	6.40929	6.30562	6.31201	6.60087	6.55176	6.43032	5.88654	5.92713	6.32194	6.34103	6.28737	6.86122	7.02584	6.39476	6.42377	6.50646	6.33293	6.34178	6.56554	6.32077	6.47796	6.38147	6.52326	5.9329	6.50816	6.44183	6.70444	6.82074	6.38665	6.30358	6.46989	6.54716	6.21025	6.3647
ADAM18	3.39105	3.06115	3.82139	3.34418	2.93695	1.77525	4.48589	3.58614	3.61419	3.40556	4.13835	3.24156	3.47177	3.07425	3.54585	2.76797	3.5546	3.61137	2.49703	1.57587	3.67528	3.59247	3.51331	4.14363	3.13335	2.38086	3.79856	2.98635	3.0907	4.03999	2.95837	3.5852	4.1155	3.5092	3.89815	3.34841	3.60173	2.81586	2.75788	3.16574	2.72093	3.85246	3.52008	3.84266	3.18368	2.85389	3.68751	3.50822	3.05124
ADAM19	6.58994	6.45601	6.29148	5.90774	6.60643	6.22263	6.28711	6.23435	7.07211	6.62657	6.64664	6.91822	6.13264	6.92047	5.55104	6.48624	6.54611	6.92029	6.44471	6.34998	6.83463	6.46623	6.09463	6.43273	6.31987	6.66201	7.45852	7.95646	6.45065	5.91689	6.10184	6.47717	6.68175	6.49886	6.7326	6.90157	7.60478	7.18371	6.11095	7.3424	6.53773	6.81416	6.05524	6.41345	6.05253	6.23625	7.29702	6.55598	6.83468
ADAM2	3.58599	3.64416	2.64724	1.71164	1.97599	1.43952	1.70286	2.04178	2.52829	3.17172	2.03868	2.81568	1.79556	1.8002	1.34276	1.31098	2.48591	1.3377	2.00449	2.66067	2.00564	4.16411	2.01084	2.73568	3.74676	2.03709	1.79488	2.04714	1.72089	4.13275	1.82822	2.12361	3.49072	1.93332	1.80284	4.26344	3.44933	4.00666	2.2155	3.41252	2.36049	2.40049	2.88625	2.57255	2.35458	2.02612	2.44316	2.2155	2.71866
ADAM20	4.23292	3.90941	4.84868	3.28422	4.33076	4.53501	3.48126	4.72922	4.4747	5.02416	2.86052	4.71592	4.17903	4.10134	4.74932	3.76757	3.03999	4.64696	3.91491	3.56953	4.58015	4.48122	4.03497	4.76362	4.49827	3.94992	4.25857	4.20378	4.52845	2.54505	4.28649	3.67077	4.52664	4.08621	3.65939	4.6807	3.88928	4.08303	3.92252	5.64119	4.14303	4.03036	4.00157	4.24709	4.59266	5.15085	3.69781	4.05201	3.99005
ADAM21	4.21505	4.14167	3.94252	3.81004	3.85884	3.47224	4.33757	3.71344	4.29434	4.19092	3.7402	3.44052	4.05674	3.54064	3.4482	3.47993	3.25564	3.7814	3.391	1.85448	3.91969	3.57595	3.60189	4.10827	3.7027	3.58642	2.5962	3.47741	2.70504	3.25528	3.73534	4.35215	2.76635	3.8774	3.79793	3.80553	3.44137	3.21352	3.34617	3.47724	3.35654	4.26674	4.58971	4.10772	3.38654	4.01058	3.01096	3.69422	3.48881
ADAM22	3.13192	3.62992	3.86738	3.84953	4.09255	3.43597	3.64109	3.77426	4.17939	3.64627	3.36126	3.87531	4.24219	4.26641	3.82418	3.65529	3.3471	3.79897	3.60575	2.66232	3.6994	3.63836	3.77853	3.91823	3.46344	4.02881	3.89487	3.9068	4.06893	3.62224	3.84627	3.99682	3.86522	3.80548	3.53428	2.81742	3.52172	3.76269	3.70318	3.562	4.20017	4.17689	3.81963	3.80315	3.70233	3.64208	3.63633	3.61678	3.10078
ADAM23	8.11846	7.75799	7.03863	7.27717	7.62322	7.90955	7.58733	6.91306	7.3209	7.73916	7.64839	7.5421	7.22445	7.2528	7.5192	7.34308	7.661	7.7005	7.72223	7.0835	7.36074	7.48927	7.45999	7.88792	7.65904	7.72335	7.43084	7.64525	7.27497	7.94789	7.81058	7.7139	7.31788	7.20496	7.39923	7.55279	7.39881	7.22648	7.19125	6.91532	7.83495	7.26402	7.18645	7.49504	7.4389	7.56001	7.77293	7.45963	6.84918
ADAM28	3.35062	3.76243	3.77375	4.03213	3.62161	4.06063	3.75398	3.36661	3.43718	2.83921	4.15344	3.90905	4.14061	3.44208	3.98744	4.45029	2.87095	3.80363	3.60456	4.77704	2.90716	3.17671	3.41455	3.9825	2.98109	3.84435	2.55639	4.34775	4.20887	3.76146	3.56294	4.27446	3.90195	3.73299	3.37767	4.43443	3.86594	4.23063	3.97365	2.96466	3.18149	3.78692	3.78272	4.19511	3.99928	3.66367	4.78307	3.27776	3.30423
ADAM30	3.39162	3.87783	4.54941	1.97407	3.58945	2.34157	2.57943	2.82201	3.86993	3.10635	2.3156	3.53092	3.56148	3.90268	2.69609	2.98627	2.94858	3.40598	3.89156	2.48478	2.323	4.34847	3.65273	2.01085	3.60172	3.29987	2.70029	3.39404	4.38804	2.64131	3.43752	3.59528	2.55342	4.23596	2.97224	2.62975	3.43076	2.80819	3.61856	3.18758	3.25291	3.04943	3.38291	3.7338	2.91598	3.80047	2.97588	2.91314	3.16311
ADAM32	2.06326	5.40485	4.58345	4.5894	4.74728	2.88884	3.05413	4.24592	4.67713	2.70781	2.8713	4.75786	2.53219	3.96288	2.6431	5.37706	3.46585	4.98021	3.72977	3.73785	3.47657	4.70501	4.76691	4.37521	2.29204	4.79216	5.28005	3.93648	4.27441	3.51832	2.67707	5.12147	4.64179	4.72393	2.99952	5.28863	3.03968	5.03328	3.27887	2.09391	4.76841	5.05586	4.54899	4.30467	2.87241	3.06268	5.03397	4.1397	3.74928
ADAM33	6.09717	6.04233	5.91077	6.50288	5.38797	6.52171	6.43342	6.14156	6.13353	5.97956	6.24456	6.19095	6.57978	6.30541	6.25796	6.39452	6.3049	6.90493	6.17808	6.50546	5.96175	6.30515	6.50655	6.65832	5.56134	6.39797	5.49815	4.81075	5.69952	6.21195	6.29203	6.10913	6.71667	5.93545	5.56282	5.22434	5.62232	5.81848	6.60972	6.90134	5.83197	5.89621	5.71016	6.13844	6.82959	7.08336	5.86715	5.55293	5.97655
ADAM3A	2.772	3.15631	4.16302	3.28368	1.8395	3.47398	4.21838	3.76822	2.27204	3.78517	2.32381	3.29184	3.57996	3.45689	3.3334	3.12134	3.12751	1.8891	1.86953	3.82854	2.12376	3.34984	2.86619	1.93355	3.44641	3.80449	2.60947	4.28321	3.05692	3.79121	2.98873	4.21343	2.9179	4.20617	3.1641	3.82623	2.98873	3.42207	3.51542	2.65997	2.77721	3.27321	2.76691	3.20722	3.29317	2.83113	2.96533	3.48415	3.40614
ADAM5	3.8508	3.13548	4.16808	4.06211	3.74797	3.37912	3.28536	2.8089	3.27453	2.17188	2.63107	3.05864	3.93469	3.2289	4.69349	3.47655	4.11661	3.64184	3.77732	2.08985	3.02469	4.31203	3.49796	3.41003	3.52735	3.95538	3.14907	1.90268	3.43654	2.77928	3.92825	4.09816	3.62123	2.12019	3.88148	2.76333	3.85189	4.52047	3.5932	3.18715	3.70831	3.03064	3.137	3.57497	2.92339	3.25133	3.07342	3.93843	3.47005
ADAM6	4.58063	4.54353	2.76826	4.34327	4.36703	4.0592	2.77539	3.00502	3.89305	4.19164	4.02089	1.99004	2.71289	3.62923	3.39699	3.76364	4.26108	2.56627	4.24415	4.0275	2.8344	4.8155	4.43592	4.38576	4.03068	4.2534	2.65765	2.45792	2.4653	4.38932	3.46718	2.63517	3.07103	4.34748	3.85721	3.1547	4.3882	4.66323	3.64692	4.19364	3.65979	3.0109	3.24722	3.68984	4.05273	4.13395	3.90722	3.70262	3.67958
ADAM7	3.0306	2.87021	3.58193	3.67482	3.25963	3.83742	3.26782	3.25991	3.19309	4.00345	3.71219	2.15605	3.00342	1.36495	2.79026	3.42953	1.73361	2.93501	2.19108	3.61528	1.52448	2.90089	2.47706	2.7194	3.08458	2.41641	3.16124	3.96733	3.21969	3.20405	2.98511	3.71805	3.05621	4.01098	3.15322	2.03188	2.14913	3.62411	3.21787	2.91441	3.21369	3.88798	2.77041	3.23211	3.49326	2.4516	2.66453	2.93632	2.71032
ADAM8	3.96144	3.87857	4.09688	4.51602	5.65902	3.43072	5.5467	4.98188	4.5723	4.75098	3.12725	4.75073	5.13108	3.80295	5.12832	4.70307	5.51155	4.15671	5.46931	5.0153	4.72128	5.0537	5.15238	4.6145	4.94005	4.16621	4.07427	5.06193	5.05075	4.72709	5.15607	5.33786	4.39215	5.01754	4.81914	4.09454	4.23538	4.40923	5.13287	4.94172	4.23484	4.6182	4.61435	4.43296	5.28622	4.63647	5.22594	4.72735	4.72627
ADAM9	9.04229	8.85217	9.13022	8.60498	8.81142	8.63748	8.67902	8.78181	9.08886	8.92736	8.71042	8.72629	8.14047	8.60706	8.61982	8.94853	8.38155	8.75627	8.80865	8.75122	8.60596	8.956	8.15337	8.56901	8.56901	9.00971	8.4123	8.89545	8.74643	8.97005	8.28202	8.66305	9.02599	8.9946	8.72253	8.96684	8.78568	8.83171	8.70987	8.31663	8.72855	8.76963	9.15441	8.63433	8.60924	8.37747	8.60443	8.75626	8.95713
ADAMDEC1	3.56312	3.79522	3.66552	3.52385	1.78477	4.2537	4.19755	1.493	3.52702	3.00984	3.30252	3.53916	3.72753	4.26902	3.64958	2.55782	3.30482	2.57696	5.05108	5.72275	2.20141	3.10609	1.94199	4.29361	3.96063	3.31708	2.39792	4.39362	4.46782	4.2227	4.01946	1.26905	2.46698	2.8087	1.73589	2.85536	1.18977	2.53844	3.39888	3.63949	3.1851	3.36719	5.0946	2.87389	2.35501	2.67422	3.73325	3.0757	3.08174
ADAMTS1	7.74683	7.78144	7.01055	7.43167	8.06532	7.73167	7.90426	7.80831	7.22973	7.33889	7.76819	7.36508	9.50547	9.12277	7.5587	7.64709	8.42739	8.37045	7.48524	7.99745	7.57287	7.95671	7.15316	7.48171	7.905	7.81821	8.81564	8.96686	7.37707	7.96786	8.67959	8.60073	9.42077	9.43922	8.3403	8.51145	9.12277	9.67197	7.53142	9.41754	8.14587	7.28534	7.5276	7.65533	8.38953	8.48028	7.80325	7.29265	8.13492
ADAMTS10	5.91134	3.53153	5.88057	6.00307	5.88618	5.84729	6.25876	6.04858	6.11549	5.65219	3.894	5.48035	6.34293	5.78851	6.49095	5.90831	6.37886	5.89095	6.98926	5.66329	6.60655	5.92849	6.1119	5.54057	6.45066	6.02547	6.30867	5.27162	6.47303	6.10647	5.99549	6.26797	6.19684	5.71001	6.35812	4.99889	6.21804	6.26384	5.84805	7.51895	5.1845	5.76615	5.94138	5.47845	6.71531	6.28364	5.61582	5.91062	6.33383
ADAMTS12	4.79392	4.28851	4.95772	5.5095	4.06708	4.87216	4.42957	4.84371	4.13464	3.47826	3.38153	4.73887	5.22304	4.84349	4.86908	4.37652	4.90553	4.81007	5.21559	2.92645	4.35812	4.64479	4.98374	4.72284	5.05655	4.10178	4.88856	4.5011	4.9679	4.47314	4.98646	3.57105	4.9255	3.72193	5.05393	4.54847	4.85688	5.17381	4.92623	5.37313	5.12059	4.94677	4.48335	4.56916	4.31167	4.01526	3.79208	4.26921	4.29095
ADAMTS13	4.4097	3.24575	4.61316	4.32483	4.02396	4.58982	5.16123	4.4933	4.4933	3.58055	5.1169	4.56729	5.18029	3.7056	4.5426	4.78194	4.99667	4.84942	3.89545	5.31375	4.81121	4.77645	4.41508	4.12761	4.20642	4.89756	4.58953	5.78156	4.38467	4.14944	3.98116	4.94099	3.66457	4.33644	4.50701	4.92446	3.10588	3.98309	4.92585	4.52976	4.71014	4.14998	4.06607	4.32443	5.21206	5.20842	4.31336	4.26012	4.65964
ADAMTS14	2.89871	2.50743	4.76988	5.4535	5.33318	3.70721	3.30249	3.65956	3.04735	5.41054	4.46159	4.47756	4.01542	3.58767	5.16513	4.41698	3.10804	4.79154	3.21361	4.91236	3.59109	3.23288	5.27579	2.83456	4.51165	4.17995	4.87775	2.93179	3.22557	2.71707	4.88853	4.36405	5.18903	5.0858	5.03228	5.53209	4.17189	6.00374	4.41918	4.76614	3.54341	3.92783	3.76203	4.25719	3.29389	4.12412	4.01785	4.27533	4.47312
ADAMTS15	5.32391	5.20663	6.02988	6.92762	6.20943	6.49442	6.8749	6.702	5.82885	6.89558	6.02089	5.84404	6.81845	6.26068	6.0429	5.27793	6.74762	6.38591	6.24318	5.54552	6.08472	5.71166	6.39826	5.8295	6.1172	5.60088	6.69344	6.75463	6.34054	6.73242	6.7721	6.39702	6.57611	6.23148	7.15979	7.14028	6.78143	6.66735	6.34783	5.95786	6.26189	5.88078	6.14854	6.84899	6.50804	7.15066	5.79714	5.83419	6.2822
ADAMTS16	2.97002	3.48267	2.98715	2.74261	4.0616	2.73207	2.59982	2.76584	3.71883	3.39389	3.50948	2.92509	2.9308	2.65167	4.8151	3.05455	3.18911	3.05489	3.09138	2.68012	3.00217	2.95333	3.50374	2.51898	2.7619	4.08889	3.3489	3.20836	3.31712	2.70672	3.28113	2.99123	3.47313	3.37774	4.33686	2.89404	4.83736	3.10015	3.56711	4.23799	3.15277	2.94881	3.16598	3.36932	3.5139	2.91336	3.5388	2.6751	3.78156
ADAMTS17	3.84449	4.38541	4.2021	4.19496	4.64081	4.20784	4.33651	4.0027	4.31965	4.71829	4.50125	4.33911	4.94403	3.43573	4.00938	5.23379	4.24952	3.64851	3.68378	4.09845	3.75803	3.06173	4.38415	4.67295	3.92892	4.57839	4.05717	4.72883	4.74979	4.94446	3.47155	4.30119	3.75352	4.49605	4.19898	4.63846	3.97435	3.71778	4.85326	4.33117	3.76883	3.81365	4.02669	3.95343	4.10701	4.45222	4.68527	3.90534	4.56165
ADAMTS18	4.64999	4.21233	2.68973	3.79184	3.39333	3.94971	4.70203	4.4152	2.09926	3.71831	3.86279	1.95151	3.15676	3.79866	2.97548	3.79233	3.55828	4.41801	3.86762	3.73516	3.89158	3.97369	3.62897	4.22403	3.50241	4.04669	4.12433	3.46466	1.92209	4.12801	3.79035	3.83862	3.96256	4.18044	1.64423	2.39767	2.31873	3.91059	3.56176	3.83294	4.46054	3.88939	3.51422	3.78598	3.49308	4.08678	3.78969	3.70182	3.35826
ADAMTS19	4.50945	2.26056	3.08835	4.08638	3.72859	2.27987	2.58144	4.23454	1.78179	1.86762	4.15992	3.60892	1.95981	2.83934	3.22726	2.42497	2.31024	3.57088	3.54041	2.73979	2.54326	1.84641	2.15306	3.12989	2.68312	3.12656	2.8914	1.99063	2.19965	4.02514	2.49671	2.01227	3.65499	2.42824	2.80037	2.71121	4.29305	2.2332	2.49898	2.99458	3.76904	2.3343	2.139	2.85744	2.46046	2.87094	2.7892	2.09424	2.58085
ADAMTS2	5.19586	5.11372	5.38271	4.27274	4.26347	3.31004	5.30176	5.48273	5.85426	5.45541	4.84789	4.85537	5.57216	6.00082	5.33981	5.96203	5.39355	5.28326	5.2747	5.11313	4.31326	5.30446	4.67822	4.6413	4.81544	5.10979	4.80969	5.84432	5.36707	4.92549	4.73675	5.20819	5.28045	4.76184	5.29865	3.85185	4.54934	4.91443	6.52303	5.0891	5.0331	4.3945	6.78365	4.94955	4.71641	4.98186	5.02787	4.69868	5.1366
ADAMTS20	3.85319	3.40319	2.15737	3.78928	1.80719	3.90302	4.38595	3.17328	3.16061	3.77784	3.29551	3.97201	2.48375	3.48982	3.45466	2.94144	1.17545	3.33971	2.72166	3.4878	2.85504	3.55604	2.71987	3.41141	3.04129	3.58344	3.50862	1.51373	2.18809	2.46795	3.74081	3.3236	3.15791	4.59049	1.56828	3.22648	3.4205	4.36879	3.395	3.36203	3.30721	3.37054	3.16999	3.1518	3.54948	3.15569	3.04883	3.4591	2.87529
ADAMTS3	3.34377	4.97882	4.12606	4.8677	2.1151	1.43195	1.41389	4.17738	4.51468	4.02828	2.47377	4.5286	4.53848	4.74156	3.46656	4.70094	2.806	4.09213	4.37902	4.29489	4.03674	4.19333	4.33756	4.20635	4.27163	2.50457	2.2653	4.89007	4.24469	3.78397	4.03241	3.19415	4.5224	4.83302	3.91796	1.45288	4.23124	3.99543	3.94177	3.73235	4.39994	3.91807	4.19739	2.83866	3.99631	3.32947	3.72135	3.49936	3.55403
ADAMTS4	5.08006	5.16757	5.126	4.44673	4.53861	3.97225	5.84861	5.97048	5.69679	3.43263	5.64561	4.64344	5.51103	4.80931	5.0601	4.45538	3.92031	5.75555	4.64199	5.43821	5.46302	5.67231	5.38814	5.59828	5.5328	5.62952	5.45628	6.49692	5.78554	5.40339	5.63824	6.16182	5.30164	5.53523	5.64731	5.72344	5.62676	5.50246	4.88032	5.98709	5.74404	4.34959	5.35853	5.50073	6.13378	4.9711	5.02896	4.28043	5.57892
ADAMTS5	6.20484	6.38116	6.24565	6.92508	6.60637	6.85894	7.19247	7.56885	6.1095	6.60995	6.60554	6.5626	5.74706	5.32757	6.52394	5.03527	7.55326	6.93441	6.51727	6.12259	6.49229	6.192	6.35214	6.40576	7.11116	6.27046	6.65324	6.63265	5.7314	6.84775	6.0405	5.71921	6.39027	6.6689	5.55953	5.56173	6.82379	6.96762	6.09323	6.12024	6.79936	6.40145	9.07754	6.2677	6.36131	5.99975	6.17885	5.56793	5.9441
ADAMTS6	3.18892	3.95564	3.85962	4.423	4.08783	4.36618	3.70841	4.05617	4.64854	4.09484	4.41185	3.50786	4.42129	4.31448	3.56948	3.62005	3.26386	4.01624	4.40074	3.86939	4.13587	4.33548	4.65325	4.19496	4.31279	3.62454	3.31737	3.92351	4.00068	4.2519	3.13807	4.10629	3.47415	3.99811	3.97352	4.29738	4.16051	4.25795	3.84035	3.673	3.7601	4.48372	4.28316	3.80251	3.73962	4.08882	4.45945	3.95625	3.59952
ADAMTS7	4.48149	4.97742	4.96001	6.49636	5.56534	5.91381	5.91337	5.89227	5.85297	5.51108	5.95959	5.82337	5.30078	5.16762	5.81065	4.23637	5.86011	4.75024	5.77653	5.69688	5.99853	5.81819	5.64273	4.72731	6.17024	4.93196	5.95827	5.79507	5.83646	6.33034	5.58036	5.27761	6.17315	5.35216	5.71316	5.12362	5.64723	6.61495	6.0912	6.08398	5.22066	4.67373	5.07284	5.84471	6.2962	6.69098	5.85705	5.43929	5.14928
ADAMTS8	3.77574	4.31213	3.6282	4.15612	4.52437	4.71891	5.2099	4.21832	3.72392	4.46834	3.97416	3.93447	4.65226	4.29024	3.54323	3.74476	4.77551	4.37526	4.5021	3.64953	4.53999	3.84566	4.13333	3.34785	4.60343	2.99854	5.37951	5.18883	5.1808	3.88849	4.26161	3.53353	5.56457	4.78243	5.21711	4.85183	5.20253	5.40216	5.28716	5.29855	3.43285	4.50721	3.17543	4.60463	4.48258	4.42393	5.24004	3.8152	4.69241
ADAMTS9	5.73046	6.13793	5.70777	5.39016	5.98869	6.11092	5.94455	5.95862	6.22054	5.76793	6.20771	5.59882	6.31959	6.02932	5.37318	6.00594	5.85474	5.72216	6.2646	5.72579	5.88441	5.77476	6.22249	5.98133	5.95171	5.43961	8.12011	8.54372	6.19727	6.64287	6.38768	6.57277	7.78638	7.61883	7.07866	7.50719	7.17869	7.24316	5.54436	7.66467	6.88219	5.25871	6.26992	5.49539	6.4206	5.84731	8.39276	4.67501	6.7613
ADAMTSL1	4.16239	4.79964	3.27175	3.6602	3.37707	3.70137	3.81357	3.48212	4.50981	3.95875	2.93348	3.75481	3.98187	3.67649	3.73573	3.85167	3.37507	3.68095	3.61701	4.06753	3.5465	4.15206	3.89511	2.3728	2.77513	3.19953	2.66174	3.96754	3.5919	3.25754	3.63521	3.74662	2.71644	2.77362	3.10534	3.4825	3.59951	3.91179	3.57955	3.91714	3.64785	3.1141	3.15812	3.23938	3.98493	3.27926	3.81677	3.72485	3.75977
ADAMTSL2	3.82433	3.41652	3.41079	3.95708	4.36285	4.28752	4.25228	3.89313	4.15572	3.99936	3.82947	3.95602	3.95005	4.30272	3.99416	4.52666	3.76109	3.90424	4.1036	3.59552	4.73159	3.76019	4.18826	3.3617	4.3776	4.22145	4.3023	3.527	3.93053	3.74053	3.86915	4.23315	4.32923	4.04061	3.80284	4.36705	4.16846	3.8278	4.16531	4.04184	3.54899	3.83836	3.85009	4.08097	4.50935	4.24565	3.92701	3.63244	4.46756
ADAMTSL3	6.24051	6.38715	5.42085	5.8939	6.3001	6.23627	6.23222	6.23097	6.49331	6.65125	6.23197	6.46278	6.77972	6.79355	6.07169	6.32597	6.44196	6.19405	6.21261	6.44727	6.32476	6.27371	6.90365	6.51666	6.4315	6.15432	5.94189	5.91273	6.26742	6.19872	6.11615	6.51423	6.15707	6.35916	6.3226	6.16794	6.20831	6.2974	6.31163	5.87896	6.80832	6.70213	6.03685	6.41311	6.60122	6.15535	6.22775	5.84871	5.86467
ADAMTSL4	5.66123	5.59407	6.13309	5.85865	5.28	6.11757	5.63984	5.7306	5.53299	5.36592	5.91017	5.49775	5.78587	5.89509	6.26085	6.24866	6.0863	6.28016	6.13203	6.00315	6.21536	6.34157	6.26679	7.03132	6.35824	6.70431	6.40035	6.90422	5.42994	6.28042	6.5262	6.20588	6.88212	6.49283	6.56478	7.14159	6.2288	6.17274	5.80501	5.27266	5.75383	6.0632	6.58668	7.25387	5.95969	6.19728	6.32594	6.18627	6.31733
ADAMTSL5	6.37614	5.77342	6.77662	6.16068	6.63482	5.33737	6.65911	6.24006	5.78056	6.29606	5.89636	6.08451	3.29608	6.13303	4.98991	5.42416	6.00174	6.28312	5.38755	4.9775	5.71337	5.99025	4.26254	6.2996	4.09689	6.07756	5.55656	6.97602	6.40304	5.75847	4.18136	4.63436	5.43578	5.72499	5.8755	6.44737	4.28876	4.09554	5.45806	7.15641	5.40325	6.74648	4.38926	5.7477	4.58099	5.88457	4.6863	5.67924	5.62618
ADAP1	6.28905	5.98203	6.18791	6.10221	6.39815	5.54753	5.91884	6.47149	6.20399	6.30757	5.83809	5.88668	6.13425	6.13425	6.26642	6.61759	5.92669	6.00152	6.38385	6.32105	6.12651	5.83032	6.40842	5.87764	6.62573	6.37194	6.25277	6.10248	5.909	6.05638	5.98986	6.00236	6.07192	6.10901	5.90355	6.48687	5.73078	6.56288	6.06877	6.27503	5.49159	6.23797	6.09079	6.02858	6.08341	5.59712	6.22498	6.78527	6.57079
ADAP2	5.95905	5.28982	4.79348	5.65925	5.16785	4.76351	5.13941	5.55106	5.19664	5.39811	5.57941	4.90909	5.94411	5.93668	6.1229	5.73921	5.61323	4.82393	5.94571	6.18264	5.46855	5.40705	4.87908	5.06941	5.50301	4.90937	5.82711	5.99769	5.59704	5.72283	6.05695	6.13301	6.41875	6.38177	6.17051	6.5759	6.1716	6.60088	5.00029	5.28224	5.69996	5.35874	7.67918	5.11015	5.78752	5.71354	5.653	5.56436	5.71765
ADAR	7.91182	8.13484	7.75613	8.075	8.10678	8.09552	8.26567	8.26071	8.07094	8.1005	8.30991	8.39494	8.58035	8.29016	8.26953	7.9803	8.22699	7.91304	8.62587	8.43971	8.39668	8.2165	8.18068	8.1387	8.35134	8.00973	8.04863	8.23267	8.26567	8.3175	8.45872	8.38206	8.42187	8.38206	7.98527	8.18817	8.24244	8.48256	8.21831	8.10617	8.09214	8.35233	8.73775	8.13071	8.3391	8.46885	8.20834	8.14514	8.36774
ADARB1	5.70353	5.84328	5.47229	5.32428	5.82685	5.5805	4.92974	5.23598	5.62273	5.43182	5.96621	5.86211	5.66195	5.05491	5.45277	4.67165	5.73836	5.54453	5.64187	5.61962	5.80957	5.62196	5.58896	5.21759	5.63135	5.57009	5.50928	5.31114	5.44699	5.57952	5.30406	5.78092	5.57999	5.18744	5.64926	5.25575	5.58362	5.4822	5.51972	6.36868	5.61277	5.4698	5.33739	5.22837	5.51225	5.35794	5.25278	5.27908	5.30934
ADARB2	4.56895	4.93242	4.65919	4.21419	4.42647	5.24825	4.11593	4.2728	3.00228	2.80488	3.07966	3.79642	2.78678	4.72487	3.64123	3.74177	4.74275	3.59674	2.94861	3.25544	4.4803	4.59914	3.77038	5.13013	3.34918	4.17643	3.97817	4.3802	4.63069	4.31051	3.64832	3.9863	4.01907	4.19635	4.17152	4.15515	3.22012	3.01824	4.73613	4.03468	3.54533	3.71094	3.39514	4.66654	4.19426	4.60326	5.02182	3.89042	4.30743
ADAT1	4.74898	5.93788	5.00367	5.44793	5.50192	5.97728	5.99287	5.03454	5.32948	5.3767	4.61778	5.79983	5.51893	5.79407	5.79532	6.0998	5.91242	5.82406	5.35301	5.71415	5.32483	5.61303	5.7874	5.64751	5.88251	5.81548	5.97565	5.28575	5.63165	5.78101	6.10415	6.3776	5.30921	6.2491	4.5941	5.33852	5.82551	5.53025	5.52347	5.70749	6.22372	6.3425	5.68703	4.90085	5.08833	5.58986	4.92802	5.81287	5.64305
ADAT2	4.1814	5.09211	4.96809	3.94921	5.32234	4.31917	5.45994	4.71208	4.89326	5.34683	2.79651	3.75199	5.03805	5.18141	4.66776	5.47504	4.9077	4.40447	5.06518	5.33367	4.3749	3.26932	4.75768	3.23565	3.61997	3.71073	3.71792	4.60172	4.51825	4.44722	4.29231	5.59584	4.36324	3.37056	4.68694	4.06213	4.37709	3.25706	4.51356	5.33441	4.54618	4.57154	4.5343	3.21917	4.71865	4.69419	4.76497	5.09748	4.51249
ADAT3	5.6312	5.37762	5.63882	5.07476	5.28684	5.46204	4.91912	5.32848	5.19274	5.66993	5.41466	5.73888	5.28831	5.67017	5.52259	5.75955	5.17838	5.58016	4.71831	5.89023	5.10021	5.88387	5.15892	5.77814	4.72927	5.41966	5.42593	5.35864	5.46514	5.16981	5.40374	5.46916	5.30673	5.67212	5.57481	5.40616	5.49532	5.21018	5.88841	5.26623	5.48791	4.98115	5.56595	5.40426	5.59373	5.91579	5.84754	5.02332	5.21366
ADCK1	5.8818	5.26912	6.33291	5.76788	5.6377	5.88571	6.06894	4.08596	5.56721	5.52563	5.47443	5.52792	5.43874	5.93289	5.66747	5.614	5.74632	5.93796	5.61499	5.78153	5.55959	5.72665	5.69289	5.75296	5.79354	5.99233	5.54364	4.14275	5.44519	5.54799	6.07629	5.84102	5.22592	5.49542	6.20563	6.01542	5.54878	4.03763	5.24248	5.47508	6.61881	6.0139	5.44325	5.16739	6.49596	5.95147	5.3684	5.68198	5.45361
ADCK2	4.94438	5.18653	5.10124	4.30739	5.10353	4.80424	4.95117	4.76816	4.39914	4.17748	5.0882	4.82788	4.95902	5.06301	5.391	5.31037	4.87206	4.68024	4.98138	5.12463	5.07337	4.87589	4.90531	5.25567	5.17127	5.21173	4.94643	4.87156	5.11324	4.62886	5.06176	4.99229	5.26372	4.31111	5.04009	5.18325	5.12926	4.4835	4.99973	4.4937	5.25769	5.55813	5.00735	4.95497	4.76885	4.99428	4.60365	5.01792	5.04727
ADCK5	4.03733	5.43295	5.64755	3.74833	4.02686	3.89854	4.09792	3.90634	3.72538	3.56338	3.47112	5.21107	5.39631	4.13107	5.40391	3.64921	4.11427	3.07375	4.41174	3.23474	4.0635	3.51604	4.1814	3.89817	4.04325	4.91052	5.00862	4.44158	3.48152	3.82178	5.14031	3.31615	3.88764	4.22373	3.81072	4.34597	5.31439	4.5573	4.52069	4.65365	3.26952	4.05092	3.39501	4.27475	4.39205	5.47178	4.83187	4.79347	4.23693
ADCY1	4.81733	4.94503	4.64777	4.39445	5.51272	4.61738	5.18047	4.78224	4.85704	5.10225	4.2747	4.6314	5.25811	4.82604	5.07758	4.35862	5.16564	5.10038	5.72086	5.04229	5.43509	5.22367	5.25005	4.36321	4.80682	4.78018	5.04611	5.1992	5.64506	5.2195	5.10688	4.95893	5.23062	5.43214	5.65092	5.22811	5.66273	5.51145	4.93173	4.45954	4.98772	4.64631	4.62084	5.54892	5.37302	5.43542	5.59122	5.31813	4.55589
ADCY10	2.49777	3.78735	4.21904	3.19616	2.40785	2.7081	3.59621	3.68995	4.24741	3.58989	2.81864	3.83533	3.22017	2.13974	3.4857	4.14503	3.6652	3.19523	3.6163	2.51245	3.61797	3.56684	2.17031	3.3892	3.95354	4.13478	3.71613	4.40584	4.07703	3.58829	3.09888	1.94872	4.38699	3.18418	2.32992	3.24427	3.32858	4.18598	3.30303	3.31743	3.54654	3.58932	2.67825	3.27664	3.33637	3.36375	3.29018	3.23459	3.69869
ADCY10P1	4.09275	4.51734	3.9503	5.31334	4.4297	4.8237	3.14883	4.44714	3.92996	4.77596	3.69991	2.93727	5.29824	4.35371	4.61234	3.98157	4.14603	4.99506	4.81285	4.42676	4.35241	4.31805	4.24657	3.62829	4.77269	4.27242	3.91091	3.86531	3.22327	3.11736	4.00031	3.53264	4.43601	4.59235	4.84228	4.61498	3.18396	4.04502	3.88404	4.76524	3.76542	3.40988	5.14655	4.13715	5.86332	3.51441	4.03352	4.70747	4.21313
ADCY2	4.9843	4.04923	4.4176	2.97167	3.35383	3.7081	4.28513	4.05009	3.76508	4.64537	3.8431	3.838	4.63159	3.80456	3.73563	4.22078	3.99521	3.631	4.46093	4.14539	3.31029	3.81078	4.27896	4.33362	4.0991	4.55011	3.19592	4.38956	2.63645	4.32704	4.7341	3.96876	4.51528	4.29385	3.84455	4.1982	4.3289	3.57301	4.35192	4.49442	4.35929	4.28661	3.84995	3.77032	3.85971	3.88881	3.61897	4.00294	3.76049
ADCY3	6.24367	5.72593	6.32467	6.09052	6.21962	5.93978	6.33709	6.57228	6.39842	6.19132	6.51765	6.34668	6.63463	5.8853	6.51286	6.20595	6.46577	6.21876	6.38926	6.02423	6.53346	5.58955	6.36178	6.35265	6.72852	6.02332	7.01249	6.53901	6.56578	6.28527	6.45675	6.00462	7.07552	6.82736	6.66772	7.15615	6.61189	7.18409	6.92323	6.03449	6.67933	5.88796	6.83363	6.35789	6.37522	6.46065	7.02034	6.42852	6.42906
ADCY4	6.65908	6.66997	6.95036	7.53666	7.20963	6.7394	7.07979	6.60429	5.88853	6.76011	7.02444	7.05541	7.37132	6.72056	7.43714	6.59728	6.40191	5.78259	7.27845	6.97688	6.76711	6.18846	7.12455	6.22577	7.2449	6.90211	6.77863	7.02709	6.86919	7.51178	7.44581	7.27388	6.89264	7.08392	7.52016	7.40394	7.37903	7.37664	6.33112	7.56177	6.73873	6.66693	6.23129	6.68787	7.70376	8.1966	7.2429	6.33233	6.76391
ADCY5	7.68172	7.90683	7.76166	7.85032	8.45714	7.96618	8.43124	7.82569	7.92295	8.10049	8.29031	8.36259	7.76935	7.92225	8.3134	7.79906	8.23528	7.75048	7.93447	7.67079	7.70135	7.40341	8.27787	7.83835	7.84451	7.33265	7.20459	6.92778	7.49744	7.30981	7.81753	7.63518	7.08117	6.88401	6.91106	7.26902	8.10978	7.72023	7.21085	7.43854	7.57025	7.65674	7.09929	7.78392	7.34774	7.68021	8.00479	8.61039	7.16067
ADCY6	8.06569	8.04902	8.06407	7.97465	7.70256	8.20723	8.2228	8.07451	8.19484	8.4636	8.24697	8.11237	8.34053	8.93922	8.31222	8.42123	8.2114	8.40368	8.62841	8.67983	8.29105	8.5267	8.28483	8.41338	8.34163	8.40781	8.34632	8.23613	8.10189	8.23613	8.5285	8.48419	8.24697	7.8808	8.36901	8.74042	8.248	7.82399	8.41811	8.68451	8.16255	8.59333	7.64601	8.45692	8.45123	8.73819	8.68811	8.44877	8.40937
ADCY7	5.33655	5.73033	5.06535	4.7883	4.34876	4.45781	5.05864	5.73945	4.73273	5.35283	4.55911	5.46246	5.33525	5.27414	4.73095	5.4441	5.59494	5.17214	5.43567	6.02062	5.1686	5.24673	5.179	5.47294	5.34002	5.36508	4.86182	5.225	4.72602	5.22573	5.12164	5.33863	5.75193	6.07607	4.34038	5.7873	5.26337	5.85179	5.6992	5.16467	5.22086	5.30315	6.97533	5.14561	5.17114	4.88464	5.1555	4.93587	5.53739
ADCY8	3.93827	2.34223	2.48518	5.04417	5.10378	3.28286	4.91825	3.76855	3.21671	3.22211	4.65459	3.1875	3.21361	4.26864	4.82986	3.69666	4.55926	2.42562	3.16331	4.45567	4.69982	3.4569	4.17084	2.70766	3.55226	3.82385	4.35294	3.29052	3.06369	5.0455	4.39057	3.52349	4.61757	4.03961	3.47467	3.63237	3.53478	3.61556	4.99959	3.16354	3.56156	3.35357	3.46195	3.98383	3.70979	3.80312	4.51296	5.03435	3.40522
ADCY9	7.33439	7.10295	7.54865	7.55499	7.57589	7.56454	7.5967	7.53565	7.32366	7.3298	7.56023	7.49163	7.14219	7.13433	7.74492	7.09822	7.26567	7.32947	7.5629	7.26807	7.33257	7.42627	7.38683	7.4572	7.47341	7.45431	7.4055	7.28832	7.34428	7.3311	7.66858	7.49832	7.22601	7.21814	7.74144	7.61849	7.68708	7.36663	7.15302	7.24407	7.47995	7.28194	7.19275	7.49949	7.23302	7.39753	7.56107	7.48507	7.2079
ADCYAP1	3.04511	2.71026	2.85888	4.68729	3.03198	4.88313	2.57545	4.40515	3.05575	3.7235	2.54479	2.53937	2.73616	3.89111	2.39318	2.96818	4.73611	3.14149	3.19937	4.40873	3.5304	3.36069	3.94498	3.44924	2.83704	3.24049	2.87492	2.77136	3.83786	4.64219	3.87894	4.25596	4.61052	5.18017	2.97853	3.01661	3.07123	3.19626	4.19652	3.13047	3.17329	3.62505	2.7558	2.90187	4.36823	3.33632	2.76648	4.13844	3.43819
ADCYAP1R1	4.03002	4.97345	4.69284	4.01477	4.68958	5.50757	4.55911	5.22924	4.82997	5.2306	5.10844	4.47969	4.73559	3.99771	4.19944	4.04862	4.91577	4.93959	4.4271	4.04333	4.91071	4.65112	5.20102	4.57843	4.54991	4.29216	5.13751	4.68647	4.89576	5.14277	4.98093	5.11578	4.53725	4.24947	4.86435	5.14178	5.01434	4.42253	5.22632	4.3919	4.87674	4.48913	4.18239	4.5295	4.6705	4.51802	4.78195	4.42131	4.43017
ADD1	8.37503	8.45238	8.23245	8.32757	8.38281	8.44834	8.58564	8.41347	8.31958	8.3201	8.3755	8.46053	8.60787	8.62695	8.45123	8.61644	8.54378	8.67183	8.49163	8.55073	8.39939	8.66792	8.53305	8.54013	8.53931	8.52737	8.13877	8.09518	8.2864	8.37201	8.42881	8.48294	8.3348	8.12921	8.36736	8.36009	8.34879	8.35188	8.4395	8.43172	8.18125	8.3747	8.71893	8.51354	8.4103	8.67403	8.44623	8.3	8.42307
ADD2	4.66471	4.66117	4.59499	4.71364	4.77423	4.63399	4.79634	5.13966	4.34809	3.8306	4.78394	4.5896	4.5957	4.15952	4.9953	4.52306	4.15439	4.6021	4.80593	4.71466	4.83622	4.69381	4.58223	4.95385	5.08506	4.88351	4.04625	4.65266	4.76111	4.95363	4.44947	4.42035	4.55283	4.29913	5.13416	5.05144	4.61	4.64361	4.50851	4.61579	4.71721	4.40145	4.21548	4.51699	5.02422	4.9884	4.74391	4.4431	5.04015
ADD3	9.24026	9.45701	9.07196	9.39394	9.5309	9.73074	9.4902	9.57312	9.58251	9.72191	9.74078	9.75993	9.54784	9.50098	9.4163	9.37062	9.65468	9.55964	9.46488	9.39749	9.43623	9.56388	9.42584	9.50733	9.38525	9.32767	8.86721	8.77263	9.00045	9.34061	9.31185	9.4163	9.13264	9.4707	8.87312	9.19187	9.15603	9.10204	9.2188	9.40033	9.26937	9.22765	9.49036	9.33204	9.47444	9.67539	8.89413	9.17338	9.04071
ADGB	2.54453	1.79717	1.96689	4.15336	3.54455	3.72868	2.89405	2.12921	3.52422	3.81773	2.27378	1.17638	1.2248	3.03546	2.16274	3.95068	1.95859	2.40455	3.59149	3.87161	3.64699	1.50139	3.92552	1.96155	4.21044	2.15441	3.94028	1.17033	1.45954	4.45945	1.98446	2.05656	2.80417	1.36537	2.55987	1.87483	1.79471	2.21008	2.58307	2.57153	2.55826	2.71006	2.38262	2.44417	2.96019	2.4528	2.6203	2.62821	2.61301
ADGRA1	5.3686	2.54239	2.65623	5.36684	5.72006	3.58625	5.30363	5.27559	4.18056	4.82485	3.403	5.38136	2.68826	4.49119	3.19381	4.4459	2.81317	2.62233	4.59907	4.79644	4.55298	4.15578	2.95241	4.57977	3.15041	3.94108	5.45545	2.53702	5.33438	3.75805	3.06514	4.83288	2.79202	5.51312	4.94215	5.02128	4.71659	4.13662	4.70403	4.36746	3.46286	4.07414	3.69856	4.50957	4.8781	4.91729	4.05768	4.27964	4.66281
ADGRA2	6.52822	6.74963	6.65476	6.52992	6.84584	6.68371	7.10693	6.96547	7.18944	6.96415	6.90832	6.99347	7.31195	7.10915	6.82374	6.91597	6.85617	6.86452	7.16248	7.28706	6.71549	6.94051	7.04052	6.84203	6.783	7.10488	6.63273	4.80734	6.86124	6.81646	6.65573	7.03453	6.85106	6.50459	6.69869	6.67362	6.73192	6.7377	7.58032	6.87515	6.95845	6.21183	6.9791	6.80033	7.16921	6.89475	5.9734	6.55496	6.32153
ADGRA3	5.95445	6.12344	5.87906	5.88296	6.45639	6.28863	6.22717	6.14367	6.16503	6.22787	6.2672	5.70387	6.20654	5.79104	6.24871	5.94049	6.20887	5.98956	6.19199	5.81557	6.06378	5.87588	6.35445	6.29908	5.87965	6.10078	5.96498	5.86684	5.97444	6.47182	6.43899	6.42098	6.25363	6.44695	6.76944	6.96476	6.0382	6.48987	6.05479	5.49229	6.47674	6.4697	5.96216	6.52801	6.23889	6.17286	6.00016	6.34012	5.98729
ADGRB1	4.79153	5.84466	3.5927	6.76257	5.49335	4.49734	4.64172	4.03806	5.61876	4.43153	4.98025	4.06372	5.13251	4.71489	4.72079	3.7722	4.51264	5.715	4.74979	4.22683	4.5042	4.56066	4.29569	4.6283	4.61208	4.58128	4.71686	4.3152	3.07231	4.37439	4.27733	5.27733	4.43184	4.11471	5.52977	3.56491	4.46352	6.28199	5.39699	4.11721	4.5525	4.34041	4.36303	4.91994	5.48779	4.80896	5.10285	4.62383	4.9862
ADGRB2	5.95605	6.20956	5.97327	6.031	3.72423	6.19622	5.49082	6.17674	6.29888	6.00835	5.78215	5.83206	4.76916	5.72773	5.57981	6.11283	5.3217	6.19519	5.49275	6.00887	5.60301	6.56422	5.84504	6.36158	5.15513	6.43318	4.2681	5.94997	5.39142	5.56154	5.27184	5.41053	5.53515	5.51056	5.29142	6.42737	5.48029	5.55817	5.66811	5.767	4.77192	6.18806	5.15595	5.49735	6.48254	4.97184	5.81657	6.00847	6.72157
ADGRB3	3.56606	4.02006	4.54497	3.76544	2.82925	3.94456	4.58685	3.70848	4.54119	4.70048	4.49769	4.00703	4.39064	4.32397	4.00071	4.54183	4.36965	3.88727	4.32968	4.00807	4.55931	3.51533	4.22711	3.89815	4.01938	3.52024	3.68379	4.5081	3.79026	4.6822	4.16989	3.71668	4.26357	4.55011	4.86529	4.17227	4.48975	4.14453	3.88686	4.54517	4.17835	3.76889	5.09387	3.50474	3.77899	4.26619	4.17543	3.67276	3.98944
ADGRD1	7.33737	7.22961	7.36491	7.54138	7.36395	7.55822	7.85035	7.72618	6.89248	7.24821	7.71034	6.79352	7.67585	7.4934	6.97751	6.45545	8.06956	7.97811	7.56829	7.82105	7.62561	7.65249	8.06521	7.63874	8.09574	7.99699	7.98049	7.76476	7.50545	7.61611	8.29562	8.06472	7.80315	7.81589	8.31869	8.2872	7.98442	7.52606	7.43037	6.74845	7.77017	7.76358	8.28629	8.29362	8.21802	7.89801	8.39739	6.9271	7.34271
ADGRD2	4.7907	5.20703	4.82046	4.47477	4.16366	5.47126	4.22492	6.13004	3.67723	3.42342	3.93444	6.77708	4.16366	5.31748	5.43082	5.74813	5.5351	5.46371	4.44413	5.09181	5.73593	4.01362	5.1922	5.05493	3.77142	5.40666	4.39462	5.71467	3.72139	3.86193	5.75785	4.50007	4.35443	6.69294	5.46428	4.16338	4.67419	4.10284	5.51914	4.34955	4.22311	4.97674	4.15443	4.57782	5.32797	5.92066	5.0362	4.88464	4.82957
ADGRE1	2.42634	4.5918	3.99533	4.29929	1.83978	2.76786	2.58415	2.82101	3.52276	2.44661	3.71477	4.24861	1.48364	2.99936	4.41519	3.55641	4.19264	2.81087	3.39695	3.99004	3.33097	3.34642	4.26329	2.73974	2.94416	2.4356	4.48522	4.06108	4.50491	4.31518	4.48881	4.89685	4.20735	2.18391	4.44278	5.10252	3.77722	2.05964	3.65547	3.2698	3.68213	2.91404	3.51887	2.816	3.10087	3.47885	4.19701	3.42109	3.57781
ADGRE2	4.60587	4.9026	4.29157	3.51176	2.3253	3.80929	4.1364	2.89582	3.61741	4.37973	3.52692	3.22434	3.78079	4.48628	3.88094	4.30723	3.98288	4.16662	4.58658	4.23782	3.67228	4.5248	4.38223	4.40543	4.02601	3.36229	5.09842	4.49786	4.90281	4.1183	4.30643	4.04175	3.94033	3.02229	4.76675	4.38073	4.39466	4.21769	3.84377	3.90002	3.74912	4.4041	5.04715	3.41978	4.54616	3.84059	4.33313	4.2525	4.34059
ADGRE3	2.66602	1.90514	4.04953	4.50294	3.03024	2.29494	2.37727	2.71772	2.10995	2.81655	2.14949	3.77549	2.11873	3.48347	2.24688	4.29247	2.98195	4.62806	2.32847	2.69189	2.8132	2.31957	2.1702	2.48712	2.40893	3.3536	2.67105	2.41629	2.64748	3.19771	3.70243	4.39984	3.80651	4.49173	2.00061	3.03068	2.27873	3.90126	3.58531	2.88861	2.79022	2.86038	2.31659	2.90066	2.66926	3.0081	3.08268	3.89581	3.26928
ADGRE5	6.50718	6.79847	6.59436	5.32423	6.31053	6.55526	6.61677	7.29263	6.3322	6.32704	6.51461	6.52061	6.78352	6.98514	6.63926	6.51598	6.97986	5.98239	6.98572	7.29567	6.22526	6.21524	6.34687	6.71658	6.95507	6.46675	7.47464	7.64185	6.57034	6.50627	7.42024	7.17242	7.02554	7.00831	7.16378	7.55526	7.12175	7.45847	7.53454	6.69235	6.78775	6.44746	8.19112	6.75147	7.09232	6.35449	7.31497	6.9196	6.93746
ADGRF1	2.07656	2.77949	3.87138	2.97082	3.53443	3.5425	3.51693	2.77809	2.5755	3.52782	2.48848	3.57365	2.76107	2.13042	3.1014	3.53986	3.21747	3.1572	3.60914	1.75979	2.53902	2.69022	2.98967	3.40017	2.67954	3.11481	2.98307	2.71872	2.22179	3.52753	2.80904	3.34855	2.94453	3.20364	3.28445	3.32525	2.68463	2.93984	3.74185	2.91412	3.40611	2.76282	2.83935	3.0275	2.92796	2.85312	2.5221	2.89099	3.0175
ADGRF2	1.62969	1.55662	2.47316	2.40417	3.237	4.71595	3.59982	2.18652	2.46745	2.20431	3.9077	3.98091	2.07737	3.31916	2.33654	4.09027	3.48571	2.02146	3.11357	2.36094	2.09298	2.0652	4.00741	3.4242	4.26958	2.14402	2.31102	1.70715	2.17514	2.25324	3.67452	2.05522	4.0015	3.66636	2.33004	1.94929	1.74507	2.33163	2.33558	2.51588	3.35702	3.06639	2.45934	1.9003	3.16155	2.50319	4.1054	3.56182	2.40482
ADGRF3	2.24808	4.13935	4.85944	4.06035	3.15007	5.37171	4.89147	4.20325	4.89512	5.0115	4.5263	2.85671	3.90793	4.71443	4.9482	4.51475	4.28997	4.60972	4.53568	3.43775	4.68043	4.03013	3.91125	3.66995	4.73472	4.38049	4.106	4.71161	4.60392	3.55044	3.24995	3.96482	2.79258	4.51036	4.78042	4.45704	4.82534	3.29487	4.51887	3.67169	3.7794	3.65665	3.87039	4.53146	4.42725	5.20262	5.34453	3.4549	4.22275
ADGRF4	4.18598	4.00229	2.17538	1.94877	3.72712	3.17696	3.17105	3.60752	3.75529	3.6443	3.42844	3.91122	3.10787	3.80688	3.11377	1.49205	3.71804	2.62919	4.21979	3.24368	2.28251	3.11698	3.3698	3.26328	3.51233	3.43917	2.45996	3.69819	3.90255	3.7281	3.60115	3.55327	3.16581	3.4977	3.03437	1.68796	3.52616	3.06372	3.52806	3.46863	3.32006	3.3262	3.34883	2.85682	3.6671	4.05884	4.07275	3.7233	3.27802
ADGRF5	8.82586	8.75749	9.00767	9.49881	9.18698	9.46806	9.28926	9.30203	9.04044	9.33414	8.64525	8.76328	9.00521	9.26455	9.32274	8.68599	9.27389	9.09931	9.44203	8.88368	9.05581	8.9048	9.3978	9.24257	9.42702	9.28539	9.411	9.11764	9.15482	9.18836	9.17581	8.83936	9.08527	9.00521	9.31235	9.51617	8.84936	8.93177	8.94769	8.72272	9.61313	8.93774	9.26359	9.26626	9.25642	9.45157	9.34552	8.51773	8.77227
ADGRG1	6.0351	6.02981	5.0085	6.30508	5.85032	6.2229	6.07749	5.90648	5.48289	5.49173	5.22767	5.85954	6.33825	6.70915	6.24287	5.89562	5.79556	6.43409	6.0587	5.93438	5.02088	6.08652	6.45038	6.22511	5.5153	5.95973	6.22023	6.57767	6.33991	5.90133	6.27285	6.41987	6.22395	6.4536	6.02468	5.66725	5.79974	6.25581	5.67004	5.59846	6.52114	5.28376	6.03389	5.83554	5.5963	6.08921	7.02826	5.7685	6.19398
ADGRG2	4.04202	4.53717	2.00743	4.72398	4.18869	4.3432	3.64076	4.28571	4.32274	1.4137	4.2916	1.77775	4.16858	1.68953	3.09107	4.4111	4.87824	3.11131	4.41555	3.6723	4.57122	3.83942	4.14465	3.5536	4.92804	4.1056	4.35104	4.61439	4.12987	2.90583	3.74814	1.65063	4.58429	4.32315	3.68102	4.47843	4.31879	4.36157	4.04794	3.62377	4.99705	3.92996	4.97969	3.67733	4.88442	3.34036	3.50816	3.18013	3.7515
ADGRG3	2.67397	4.4057	2.6875	4.56287	3.87523	4.18015	3.18391	4.1542	3.9117	2.21246	2.81736	3.51612	3.94941	3.85482	4.31288	2.23055	3.9585	4.82074	3.71857	2.42878	3.59256	3.63616	4.45063	2.77448	4.66487	4.53158	4.86161	2.97648	4.92811	4.26694	3.88983	3.13609	4.0045	3.05155	4.84783	4.1855	3.43343	4.41005	4.5499	4.13509	3.23047	3.31957	3.24155	3.8672	4.37354	3.79793	4.60004	3.43737	3.54386
ADGRG4	3.28312	3.78739	3.39037	4.01519	2.80867	2.96632	2.30549	2.50483	4.52391	1.80234	2.48653	4.41825	1.72442	3.04189	2.77914	4.36625	2.11782	2.6784	2.12021	2.54286	1.58436	2.55304	2.00229	2.09496	4.01127	3.01458	4.81126	2.09749	2.59022	1.90609	2.99893	1.92284	4.27543	1.91843	2.34611	1.84056	1.90761	2.17802	2.88378	3.04854	2.8611	2.79779	2.21809	2.45842	2.79637	2.65567	3.21352	3.45351	3.00676
ADGRG5	4.68369	4.26321	4.94654	4.45021	4.2811	5.05773	4.55219	4.40843	4.1035	4.47742	4.3856	4.45038	4.39018	4.7019	4.78854	4.5964	4.77401	3.83242	4.87153	3.10465	4.67213	4.62243	4.61533	5.07391	4.12843	4.77472	4.93643	4.43458	4.6871	3.99095	4.49953	4.06375	4.63817	3.9107	4.72078	4.22634	4.88954	5.11281	4.91473	4.44649	4.11345	4.25605	4.36859	4.77101	4.5594	4.85868	5.02297	4.95832	4.41962
ADGRG6	4.37388	4.44344	4.26652	3.94988	4.25834	3.7571	4.03567	4.35158	4.6144	4.33389	3.96436	3.97425	4.9379	4.59588	4.48917	3.96354	4.9202	4.58238	4.38727	4.73177	3.77593	4.41229	4.49491	3.72223	4.28265	4.44294	3.41447	4.46424	4.00901	4.66505	3.77498	4.89806	3.61528	4.97988	3.80058	3.01976	3.93363	3.90295	4.37874	4.67839	4.41655	4.03043	4.23569	4.95351	4.48614	3.88046	3.64378	4.10862	3.95122
ADGRG7	2.19786	1.96129	4.46254	3.33921	2.22683	4.3693	1.32982	3.47694	3.95832	1.71808	2.20027	3.76367	3.66123	1.97769	1.13612	3.98485	2.47048	3.74824	1.17237	3.07477	1.79259	3.45083	1.88888	3.46433	1.9916	4.48626	1.85202	1.9097	4.24426	1.7758	1.2673	2.51684	2.01348	4.18404	3.50494	3.84774	1.14589	2.00406	6.41036	2.3246	2.55482	2.39954	7.53457	2.47263	2.52189	2.39138	2.71618	2.52918	2.48861
ADGRL1	6.03041	5.94133	5.38856	5.50825	6.54932	6.26963	5.01837	5.30014	6.26347	6.0478	5.88817	6.01907	5.99535	5.17781	6.28889	5.8533	6.54718	5.71326	6.33596	6.12739	6.38446	5.94914	5.89545	6.54224	6.27567	6.22913	6.24467	6.47469	6.65484	5.86239	6.28473	6.5583	5.65155	5.78285	6.11729	6.43029	6.01275	5.56011	6.73062	5.54305	6.57812	5.69856	5.42141	5.8074	6.0959	6.39668	6.2046	6.06577	6.07639
ADGRL2	7.70438	7.75205	7.33862	7.6767	7.53155	7.34311	7.42448	7.5175	7.72849	7.86354	7.63848	7.87507	7.69907	8.07528	7.39628	7.70751	7.62142	8.01618	7.72969	7.91233	7.48401	8.07912	7.77258	8.11333	7.38292	7.77661	7.24568	5.88593	7.60983	7.03989	7.74562	7.46281	7.68368	7.53703	7.59144	7.97815	7.59547	7.28653	7.25371	6.29978	8.03783	7.91669	7.59493	7.65337	7.81532	7.27211	7.89832	7.78127	7.47528
ADGRL3	6.38526	5.87599	7.23539	4.72793	6.2196	5.58363	6.59613	6.23103	6.55939	6.28274	6.66403	6.18963	5.83023	4.61957	6.91413	6.11546	6.14165	5.01465	5.77407	5.14543	7.28396	6.80678	5.97439	6.62777	6.73853	6.93909	5.42323	4.1837	5.24422	5.59717	6.22863	5.75833	6.60531	5.99617	5.46967	5.25241	6.38428	5.41891	5.27231	4.9332	5.96938	7.58862	5.68557	5.81019	5.88326	6.35733	4.91058	7.55112	6.94136
ADGRL4	7.37527	7.61784	7.09734	7.84914	7.6623	7.62875	7.98639	8.12112	6.92432	7.34332	7.54041	7.88234	8.18058	7.65244	7.29873	7.08505	7.66819	7.76612	8.35625	8.02581	7.42833	6.95459	7.82423	7.0953	7.64206	7.36502	8.68411	8.81836	7.82673	8.18289	8.31026	8.26616	8.55494	8.14731	8.4697	8.4802	8.27332	8.4044	7.23409	7.70306	8.13648	7.60511	7.9843	8.0449	7.35025	7.1886	8.83514	6.72358	7.61241
ADGRV1	3.38908	3.21098	2.57253	3.62683	3.04906	3.99682	3.38813	3.42802	3.64083	3.23027	3.77439	2.89836	2.9898	3.49414	2.44455	3.41638	2.59614	3.45142	3.47908	2.78586	2.32717	3.39667	2.97652	3.27507	3.31711	3.51116	3.18539	3.19421	2.57495	3.38417	3.22986	3.90073	2.49484	3.32208	2.54783	4.05464	2.76026	3.25473	3.23084	2.94322	2.95609	3.1641	3.02851	3.42347	3.14016	3.03202	3.36603	3.36785	3.25327
ADH1A	4.84062	4.58263	4.99365	4.89575	5.47523	4.70437	5.11613	5.15108	5.19876	4.59839	5.25299	4.82067	4.58456	5.3109	4.93807	4.44074	5.26549	4.82157	5.45941	4.80265	4.82089	5.21362	2.94903	4.94784	4.97785	5.37259	4.86841	4.0788	5.01531	5.26152	5.00585	5.29769	4.57877	4.24946	5.29124	5.25153	4.04458	4.9768	4.60746	4.83289	4.28274	4.44059	6.04208	5.30249	5.02772	5.5449	5.01019	4.78324	4.98433
ADH1B	6.35485	7.01588	7.2111	8.3172	6.04413	6.56756	7.66886	7.30001	7.31172	8.03273	6.96773	7.17529	7.69703	7.36992	6.08634	6.34074	7.72428	7.44159	6.50368	6.96055	7.44028	7.42191	7.27517	6.74785	7.09709	7.43642	6.82717	7.05873	6.59541	7.94707	7.80336	8.65628	6.51439	6.86989	6.86109	7.18766	5.88866	6.64808	6.55082	7.03199	6.02456	6.21281	9.13253	7.55112	7.74199	7.92164	6.78087	6.75093	7.60818
ADH1C	5.07711	5.03751	4.89491	4.75903	5.23868	5.46502	5.21233	4.98334	2.88807	5.43948	5.47942	2.82057	5.04641	2.98774	4.53727	4.66627	5.18842	5.12993	4.81958	3.23677	5.19146	4.83288	5.03446	5.0523	6.25766	5.85444	3.39842	3.9345	5.4718	3.83153	5.9268	6.10274	5.62238	5.89194	5.08971	4.7503	4.87554	5.76337	4.04197	4.91393	3.57817	4.0741	7.18742	5.55897	5.91534	5.04795	4.53325	4.89144	5.18779
ADH4	3.98132	3.73227	2.83891	3.65227	3.79643	3.32515	3.98203	3.55321	3.79601	3.44153	3.28357	2.55946	3.87627	3.91677	2.75921	3.65158	3.80941	3.01814	3.66506	3.64851	4.0029	3.57934	3.40786	3.46686	3.74529	2.88721	2.85777	2.93125	3.08941	3.74087	3.19845	3.72062	3.7434	3.08721	3.25686	3.33069	3.82244	3.4168	3.65636	2.8773	4.24138	3.55225	3.27248	3.8414	3.42274	4.04733	3.43348	3.41994	3.34616
ADH5	9.46872	9.35765	9.57876	9.50161	9.45741	9.37133	9.63034	9.71385	9.46679	9.28497	9.41125	9.51968	9.48026	9.51157	9.78335	9.47071	9.78574	9.57876	9.71385	9.44724	9.8224	9.46872	9.81921	9.76291	9.48758	9.47071	9.50795	9.18179	9.46151	9.39398	9.42441	9.22568	9.09149	9.06061	9.00694	9.14691	9.56284	9.24488	9.67288	8.96341	9.41642	9.65499	8.78501	9.60204	9.58162	9.54658	9.09296	9.54872	9.0237
ADH6	3.43752	4.19274	4.04885	3.59095	4.46161	3.93907	4.09406	2.33704	4.11252	3.46764	2.75898	3.14757	3.63719	2.73011	3.65287	3.70815	2.79707	3.62865	3.03865	3.14757	3.54948	4.0153	2.06531	3.71514	3.81474	3.53171	3.03221	2.36428	3.3555	2.98923	2.68497	3.93907	2.27632	4.21492	3.63376	2.50068	3.4266	3.26578	3.04684	3.02764	2.64495	3.47232	2.94815	3.47671	3.19472	3.51872	3.35444	3.24119	3.47061
ADH7	2.62323	1.89555	4.54878	2.961	4.71532	2.79989	2.62781	3.32786	2.37479	2.99235	3.04523	4.74961	3.49768	3.05749	4.55051	2.43682	4.14057	4.26136	4.11247	2.36169	1.8622	3.9367	4.33844	1.84346	3.58713	2.54899	1.85733	2.19391	4.47076	3.03495	1.79918	3.31949	4.06536	1.9374	2.24278	3.74606	2.33589	4.60056	2.60323	2.07111	3.53323	3.55075	3.38739	2.6553	3.4308	3.57011	2.5312	3.2821	3.28319
ADHFE1	8.30085	8.06033	8.70448	8.94565	8.74392	8.68062	8.42596	8.25089	8.74519	8.48846	9.09239	9.08394	8.37193	8.93278	9.25341	9.02501	8.81507	8.7687	8.92977	8.7066	8.55287	8.5087	8.83259	8.48319	7.99387	8.18012	8.59852	8.35041	8.60997	8.56917	8.59852	8.6759	8.45137	8.07861	7.69542	7.42484	8.46016	7.95691	8.53889	9.47402	8.30757	8.42403	7.97279	8.66639	8.65395	8.06696	8.41449	9.36752	7.52529
ADI1	10.1804	10.1768	9.999	10.048	10.2097	10.0577	9.85458	9.87743	9.8621	9.57417	10.0667	10.2489	9.4029	9.44605	9.91337	9.68083	9.92194	9.54412	9.56545	9.61298	10.048	9.87508	10.0419	9.9358	10.1533	10.0448	9.8915	9.85732	9.8699	9.76018	10.1004	10.0667	9.77982	9.52568	9.56877	9.44605	9.9358	9.73731	10.0182	9.35515	9.85355	10.3008	9.66255	9.83151	9.69513	9.21208	10.0982	10.2785	9.911
ADIG	5.0888	4.95041	4.66187	5.03456	2.94625	5.27858	4.16669	4.91795	4.78787	4.20571	3.72178	4.56277	3.04592	5.15549	2.86956	4.5366	3.05147	4.33529	3.46341	4.72462	2.86127	4.77799	3.15812	3.99286	2.86358	4.71118	2.81784	3.57956	3.30174	4.90387	2.73458	2.99263	3.65221	4.3659	3.43727	4.83087	3.11297	4.07445	4.71624	4.1361	3.69184	3.10158	3.27407	3.49596	4.78574	4.57184	4.10799	3.87122	4.19257
ADIPOQ	4.50301	7.38187	4.44544	3.36862	3.65896	4.7366	4.3143	6.68898	3.80063	5.70755	3.20292	2.95051	9.07138	4.80371	2.28623	6.29537	4.25184	5.86381	5.1429	5.20987	8.21603	7.08342	7.96547	6.02021	3.03022	5.45262	3.59237	4.08362	4.12695	4.3571	4.66675	3.87251	4.98595	4.73277	3.81736	3.59076	3.52806	5.06884	5.85386	7.46944	4.04208	4.12282	3.89112	5.76549	3.99661	4.42127	4.56268	4.0306	4.22575
ADIPOR1	9.28065	9.18065	9.06542	9.33743	9.15627	8.90576	9.14608	9.04758	9.11783	8.94161	9.0204	9.00177	8.27589	9.08897	8.41895	9.53738	8.65901	9.05936	8.65729	9.18236	8.66162	9.38701	8.54261	9.32019	8.70675	9.00917	8.64242	9.05384	8.30655	8.88144	8.76313	9.14677	8.12705	8.6519	8.36204	8.67334	8.5014	8.65901	9.01187	8.77834	9.07263	9.45713	9.28359	8.5673	8.98354	8.08122	8.93823	9.28748	9.19188
ADIPOR2	8.6203	8.7101	8.70374	9.00307	8.77837	8.70074	8.82332	8.88209	8.5836	8.91029	8.7392	8.68378	8.79711	8.57522	8.65806	8.46837	8.82906	8.51777	8.79491	8.48194	8.60085	8.41156	8.87397	8.38462	8.84771	8.31531	8.80591	8.54481	8.49681	8.71722	8.3054	8.3579	8.22615	8.44556	8.28093	8.35278	8.30374	7.87155	8.41869	8.11842	8.27948	8.32547	8.42428	8.86316	8.67982	8.56866	8.82028	8.82634	8.5195
ADIRF	7.6525	7.96278	7.84739	7.55638	7.34775	7.3764	7.38591	7.30195	7.18606	7.35331	7.43534	7.14886	9.17532	7.92517	7.51473	7.65001	8.21127	7.38183	7.05407	7.68614	7.99658	7.1007	7.56386	7.78433	8.03936	8.09649	7.23785	6.95957	7.83156	8.30969	7.87029	8.25805	7.40274	8.16438	7.64129	7.57769	7.52521	8.04266	8.23282	9.06076	7.12456	7.45823	7.0683	7.08994	7.44154	8.1112	7.85572	7.62514	7.18172
ADK	8.03522	8.17947	8.02055	8.34448	8.01211	7.93205	8.01256	7.83506	8.1468	8.06812	8.11623	8.03368	7.7578	7.83935	8.0739	7.62576	7.94631	7.68618	8.03368	7.59599	8.01468	7.97325	8.21331	7.96667	8.1371	7.86733	8.44596	8.11167	8.2206	8.50019	8.07565	8.09292	8.0829	8.32815	7.93116	7.60576	8.45064	8.80184	8.16925	7.73658	8.32946	8.10198	7.71174	7.77597	8.00241	7.63757	7.84131	8.62355	7.97497
ADM	8.57531	8.06792	8.83411	7.69891	7.63181	8.00937	7.49888	7.45346	7.88044	7.55624	6.99399	6.6828	6.95648	7.24441	7.57857	7.39756	6.96081	7.14868	7.21962	6.68676	7.58604	7.00131	7.21161	7.7452	7.9508	8.04967	7.57054	7.77252	6.00877	6.32783	7.30215	7.35881	7.06548	5.97972	6.45231	6.90327	5.27139	6.28531	7.5678	7.43126	6.18898	7.89315	7.26643	8.6407	7.27343	7.99838	6.32354	7.53418	7.4967
ADM2	5.08335	5.98939	5.91982	6.14992	5.58725	5.1508	5.35258	5.643	4.61683	5.5673	6.45661	4.76625	6.7628	5.17208	6.36305	6.25665	4.60145	4.45482	5.91462	5.09164	5.85876	6.82386	5.9514	5.9372	6.73843	4.57776	4.99216	6.6481	6.78888	6.27587	5.2447	6.08102	6.46061	6.1442	4.90758	4.71548	5.44714	6.21876	7.12706	5.53988	5.37842	5.19411	4.9427	5.68862	6.20674	6.26701	6.27846	6.24559	5.38901
ADNP	7.67811	7.84324	7.61897	7.47015	7.63375	7.5586	7.70861	7.6965	7.55596	7.77606	7.606	7.50844	7.95062	7.99135	7.60851	7.77222	7.62277	7.73652	7.54044	7.82692	7.71844	7.96493	7.80039	7.7739	7.53999	7.49321	7.73614	7.51726	7.62599	7.59017	7.42576	7.46688	7.65604	7.39787	7.77606	7.48893	7.56536	7.44862	7.43644	8.0256	7.67674	7.75073	7.67957	7.73287	7.67643	7.87493	7.51966	7.56512	7.51951
ADNP2	6.41453	6.70106	6.40147	6.55226	6.5658	6.71213	6.54698	6.17465	6.41257	6.53944	6.18969	6.24727	6.73163	6.5679	6.51016	6.56004	6.18258	6.50986	6.6694	6.46852	6.54665	6.485	6.4008	6.22697	6.478	6.38836	6.00184	5.99461	6.11086	6.14342	5.76667	5.77542	6.07434	6.22738	6.06178	6.11856	6.47565	6.29994	6.35838	6.13483	6.63198	6.91756	6.31547	6.33221	6.16246	5.9937	6.12634	6.48341	6.20614
ADO	8.0257	7.94872	8.21617	8.14587	8.04573	8.31596	8.2664	8.03839	8.00133	8.20044	7.99578	7.86256	7.84346	7.98419	8.10791	7.86609	8.23235	8.00602	7.8487	7.63778	8.02789	8.19488	7.89307	7.79575	7.98846	7.85509	7.61521	7.77984	7.95981	7.67229	7.83115	7.86191	7.67175	7.59351	7.74452	7.67271	7.52686	7.63382	8.23822	7.35236	7.8734	7.80738	7.95265	7.93348	8.04245	7.89116	7.66692	8.19546	7.87635
ADORA1	5.66656	5.14968	5.71685	6.02169	6.06796	6.68171	6.43565	5.5038	6.14031	5.54521	5.82889	5.86917	5.6447	5.84731	5.11586	5.66163	6.10169	6.33882	5.79577	5.77763	5.54656	5.80406	5.62709	6.41664	5.75696	5.88072	5.20009	5.27554	5.45389	5.44007	5.51383	6.29732	5.87432	6.16196	5.75066	6.546	5.69095	5.13918	6.38747	5.49041	5.68481	5.75603	5.28692	5.73031	6.34709	6.1654	5.74356	5.29989	5.70669
ADORA2A-AS1	3.11727	4.05057	3.95655	4.68482	4.05969	3.64452	3.00341	3.17862	3.95952	3.16121	4.10314	4.16875	2.89907	3.29509	3.2896	3.82286	3.51098	3.59751	3.242	2.81544	2.57894	3.99663	3.53666	3.18766	2.68868	3.77885	4.27176	4.43106	3.65385	4.34147	3.34555	3.09919	3.24109	4.00663	3.35569	2.82499	3.23009	2.90618	4.54386	3.34023	3.37922	3.04443	3.42236	3.28071	3.89393	4.69081	3.78158	3.53857	3.18051
ADORA2B	5.54051	4.12969	5.47736	4.80641	5.93217	5.20617	3.14793	4.62502	3.3453	5.43141	5.7506	5.94612	5.55657	5.53819	5.38392	5.72509	5.45911	5.36233	5.89011	6.06874	5.01286	4.66942	5.02094	5.13702	6.00303	6.13672	3.71206	2.33402	5.54071	5.62269	5.64825	5.1253	6.09532	6.41971	4.41863	5.26858	6.2966	4.7652	6.44046	4.64421	5.22467	4.67957	4.42361	5.25343	5.17841	5.95637	6.36984	5.44555	5.08546
ADPGK	6.01142	5.95957	5.95724	6.34513	5.69963	6.17447	5.77066	6.16191	6.17961	6.06311	6.26743	6.00674	6.03037	6.24359	6.04727	5.75524	6.13485	6.07433	6.34513	6.0146	6.04365	6.01176	6.05339	5.70637	6.1366	5.85727	5.98217	6.2335	6.00395	5.93452	5.55531	5.53669	6.15846	6.40025	6.22069	6.15957	5.93367	6.32502	6.03753	6.19252	6.01877	6.20111	6.78487	6.04887	6.14906	5.98432	5.93937	5.90534	5.98937
ADPRH	4.57897	4.55625	5.52035	5.82746	5.2457	4.70658	5.18323	4.87985	5.4136	5.55599	5.11748	5.50639	4.58216	5.14256	5.18882	4.81087	4.84592	5.26961	5.28278	5.1057	5.15435	5.57056	5.26045	5.40104	4.98559	5.35374	5.28278	4.87762	5.03898	5.31497	5.0955	5.13604	4.86429	4.49709	5.18116	5.57106	5.13268	4.61714	4.81208	4.77173	5.67012	4.75942	5.27284	4.78605	5.06485	4.97161	5.30916	4.79743	5.11308
ADPRHL1	9.56792	9.87008	9.93839	10.144	10.4499	10.5552	10.5987	10.5126	9.95894	10.1344	9.88654	9.97165	9.68065	10.6079	10.3413	10.4484	10.0691	10.7988	10.1416	10.7023	10.1295	10.4958	10.2601	10.4958	9.8618	10.7626	9.88118	10.0845	9.89628	9.89965	9.99285	10.1845	9.2871	9.30487	9.70379	9.71126	10.1098	10.3115	10.2728	10.0296	10.2526	10.1375	8.82666	10.2378	10.1319	10.3795	10.0296	10.3535	9.36262
ADPRHL2	6.59089	6.73358	6.30888	6.35597	6.46377	6.91667	6.27786	6.51077	6.24322	6.52745	6.48862	5.95107	6.6116	6.80239	6.93771	6.49851	6.67931	6.63916	6.74892	6.67731	6.63439	6.72583	6.4541	6.4742	6.66195	6.57526	6.84858	6.37798	6.76517	6.53191	6.75823	6.35058	6.88863	6.76611	6.60892	6.33776	6.77665	7.11432	6.5593	6.66788	6.40243	6.47489	6.59807	6.5057	6.55484	6.86229	7.12029	6.62535	6.61327
ADPRM	4.91255	5.11959	5.0115	4.69199	5.11786	5.34629	5.24895	5.31928	5.28209	5.66277	5.33227	5.58478	5.24081	5.19595	5.33913	5.6147	5.17995	5.41597	5.2065	5.42035	5.49181	5.23887	5.43096	5.22431	5.21303	5.28973	5.60352	4.52434	5.42717	5.10989	5.39674	4.97028	5.06326	4.90854	5.41157	5.02739	5.52504	5.23176	4.92392	4.80886	5.25041	5.59912	5.38175	5.10545	5.25368	4.74086	5.11709	5.06859	5.15237
ADRA1A	6.6727	6.37748	6.12717	6.63448	7.21813	6.824	6.97708	6.6417	6.84116	7.10988	6.94	6.84044	6.33108	6.49539	6.45543	5.99962	7.40716	6.88344	7.00468	6.53828	6.4639	6.00821	7.0517	6.72963	6.64614	6.45624	6.81637	6.02312	6.82373	7.12064	7.07817	6.63669	7.37518	7.50602	7.61253	7.56519	7.63329	7.24399	6.11363	6.06195	6.91469	6.82137	6.73456	6.59392	7.08113	6.51517	7.30984	6.70825	6.55162
ADRA1B	2.9199	3.60133	4.78539	4.64661	3.11054	5.01474	4.00376	3.09688	2.70555	3.36107	3.42254	2.74952	3.32305	3.68813	3.39365	5.40652	2.70094	3.07799	3.07686	3.58016	5.09877	3.96871	2.99404	2.77215	3.93714	3.0937	3.80807	4.27399	4.64405	2.6842	4.06816	3.39564	3.50003	3.25732	3.06007	5.93828	2.71602	4.32378	4.13078	3.82348	3.38584	3.54835	3.14733	3.22869	3.21401	3.7458	5.01263	3.87469	3.24298
ADRA1D	5.31633	3.638	3.6113	3.2399	4.6945	3.15414	3.92993	4.59995	3.62805	4.74762	3.09352	5.12148	4.27471	3.36875	4.51837	4.82312	4.76124	3.6614	3.36697	4.78065	4.23932	4.38555	4.34197	4.67977	3.38309	3.71595	5.30417	3.97383	4.43357	3.77346	4.70249	5.05976	4.34118	4.47118	4.54228	4.04025	3.82852	4.36524	4.35763	3.771	4.32152	3.68905	3.91297	3.98691	4.90898	4.47461	4.41748	3.92726	4.06916
ADRA2A	3.73198	5.30382	2.69368	2.59748	3.60366	3.16765	4.48426	4.886	2.97224	5.18026	5.48938	3.48523	5.28218	5.04415	4.19127	4.88959	3.53329	5.01239	5.32453	5.58885	3.43889	3.02408	3.1006	4.40098	4.76424	5.35118	5.02425	2.63021	4.59051	4.81903	4.09194	2.86264	6.18526	6.08645	5.24735	5.73539	5.66128	5.61036	6.77411	4.19986	3.46801	3.49914	4.32234	4.56573	4.18556	4.43076	5.01045	3.66534	4.37217
ADRA2B	5.7114	5.23059	4.23254	3.25543	4.00479	4.22637	5.61947	6.25368	3.66103	5.88002	5.62817	3.7144	4.11677	6.20129	3.25643	5.30145	3.04116	6.1875	4.17359	3.68167	5.60634	4.6949	4.80747	3.80924	3.54833	3.75811	5.99234	4.13644	4.50266	6.37653	3.5212	4.12365	4.16891	3.8596	4.37397	5.65214	3.90379	3.08682	4.38007	4.48996	4.94854	3.29236	3.53366	4.24231	5.31214	5.16829	5.06906	4.80229	3.94625
ADRA2C	6.5603	6.26394	6.47314	6.57866	6.57962	6.87767	6.40875	7.01176	6.24432	6.3732	6.4666	6.84357	5.13351	6.58694	6.39516	6.75626	5.56202	6.48394	6.12872	6.32339	5.98777	6.43861	5.54221	6.74625	5.64598	6.71434	5.96068	7.0344	6.04798	5.80451	6.22935	6.89376	5.93183	6.44308	5.95928	6.98715	5.6839	6.7558	6.67697	7.35422	5.81095	5.39218	6.32379	6.49935	6.40726	6.28993	6.84156	6.21857	6.83604
ADRB1	7.32439	7.1541	6.95945	7.08873	7.36315	7.74374	7.51929	7.45661	6.90541	7.58457	7.58815	7.70986	7.2711	7.68453	7.74493	7.47313	7.84137	8.107	8.28369	8.207	7.20631	7.43295	7.40707	7.36564	7.2972	7.71428	8.02948	8.33144	8.50675	8.51028	8.90636	8.64468	8.75589	8.70073	9.2702	9.06972	8.29277	8.02907	7.96053	7.46497	7.27453	7.21638	6.40035	7.76394	8.45635	9.17886	8.91022	7.91975	8.01251
ADRB2	5.86519	6.10633	5.87384	6.39945	5.85295	6.11176	6.19916	6.21663	5.88702	6.46704	5.88638	5.76033	5.90185	6.076	6.07113	5.93798	6.2211	6.63073	6.39728	6.39328	6.34994	6.04668	6.47088	6.34172	6.62072	6.30879	6.30513	6.27245	6.06156	6.33774	6.78196	6.70248	5.95447	6.41532	6.80662	6.57987	6.46179	5.97278	6.22356	6.69804	5.95834	6.1866	5.83447	6.52022	6.7862	6.68354	5.80117	6.37136	6.24139
ADRB3	3.49942	3.02707	2.5793	3.88628	2.88057	3.46965	3.34124	3.6291	4.75379	4.20853	2.57663	2.68584	4.56389	3.59812	3.76152	3.05687	3.01156	2.88362	3.08025	3.85377	2.97955	2.63069	2.43987	3.14653	3.46158	2.91098	3.55331	4.24681	3.15	3.20145	3.42727	3.45773	3.67293	2.95263	3.32963	3.35944	3.81668	2.86442	4.74493	3.19756	3.02707	2.8517	3.5956	3.71764	3.19662	2.94841	2.59967	3.58521	3.11581
ADRM1	8.27873	8.26587	8.12394	8.04594	8.03742	7.94257	7.74784	7.87516	7.8368	7.96806	8.17009	7.98672	7.92204	8.16901	7.91965	8.07705	8.12296	8.00804	7.95577	7.95329	8.1075	7.67064	7.98582	8.17318	8.13105	8.23756	8.1573	8.34859	8.33299	8.25355	8.25227	8.39953	7.69494	7.69038	8.06692	8.11522	8.14963	8.16531	8.15396	8.17267	7.8031	7.90618	7.86678	7.88307	7.99434	8.35203	8.55921	8.24721	8.15086
ADSL	8.28374	8.06255	8.23067	8.01992	8.22673	8.18998	8.09854	8.09216	8.04577	8.12159	7.91743	8.09569	8.22324	8.21573	8.29641	7.93408	8.22474	8.1623	8.15431	8.04756	8.1623	7.84518	8.15514	8.06499	8.17309	8.01127	8.39351	8.02579	8.48821	8.02487	8.15587	7.81183	8.38857	7.93015	8.21153	7.78306	8.04686	8.16317	8.16123	7.7231	8.31276	8.29168	7.85785	8.01264	8.28209	7.7609	8.00432	8.19713	8.11698
ADSS	5.44967	5.36434	5.24591	5.25964	4.97667	4.47238	4.77455	5.22864	5.32894	5.22653	4.8737	5.05381	5.18863	4.68224	5.21554	5.5631	5.0139	5.66883	4.961	5.47492	5.41611	5.17037	5.18942	5.38648	5.27107	5.16149	5.61812	5.6643	5.44123	5.31724	5.06448	4.83105	5.31699	5.41729	5.23925	5.29501	4.97187	5.36771	5.02836	5.44508	5.19461	5.48363	5.80079	5.22565	4.82989	5.26239	5.02174	5.06581	5.10035
ADSSL1	8.5811	8.62889	8.51621	8.94234	9.07222	9.07298	9.18617	8.95913	8.78686	8.86966	9.19263	9.00217	8.63379	9.12943	8.64033	8.71896	9.02437	9.1472	9.0225	9.06388	8.78747	9.10531	9.13363	9.35252	8.94927	9.3321	8.9258	9.07129	8.27493	8.662	9.32332	9.45153	8.68706	9.22257	8.79264	8.76434	8.85344	8.75502	9.119	8.70402	8.9416	8.70722	8.42523	8.98735	9.07626	9.14357	9.11789	9.20237	9.14235
ADTRP	3.19973	4.1024	4.36828	2.94952	3.9311	3.36521	4.18031	4.74097	4.17249	3.15662	3.99067	3.55755	4.03098	3.94855	4.52916	3.91241	3.32671	4.55071	3.99827	4.12232	4.5831	3.84846	3.96037	4.29447	4.33748	3.12537	4.38235	3.74466	4.24989	3.68326	4.18684	3.82641	3.52005	3.73258	4.17183	3.48634	4.36976	4.8647	3.66018	3.94494	3.65419	3.2829	4.24105	3.85642	4.36681	4.21522	3.56008	4.46488	4.09564
AEBP1	7.67114	8.5381	7.30736	7.64424	6.6987	6.98653	6.76974	6.65012	8.97213	7.23644	6.72288	6.90756	9.2085	8.10358	6.64801	8.10569	6.67671	6.99646	6.11293	7.24394	7.35107	7.87765	6.76503	8.59288	7.83043	7.7022	6.75497	6.83053	6.09591	7.1201	6.19856	6.47394	7.24656	7.0893	6.7162	7.13221	6.6861	7.30843	7.92968	8.96204	6.96771	7.98208	7.64551	8.349	6.77732	6.97108	6.39898	6.83719	7.05894
AEBP2	7.06048	7.34643	7.3232	6.86935	7.14347	7.44481	6.94071	7.06675	7.13285	7.77792	7.00222	7.03105	7.22914	7.16471	7.39442	6.97738	7.19133	7.10173	7.20625	7.08101	7.25034	7.09081	7.29562	7.32131	7.15356	7.09225	7.36707	7.49537	6.81949	7.21643	7.19562	7.0665	7.14183	7.41557	7.38026	7.3299	7.17804	6.90311	7.26426	7.58736	7.19974	6.96931	6.84292	7.34771	7.199	7.27461	7.119	7.13926	6.9752
AEN	5.81153	3.97727	5.30924	5.14533	5.82082	5.32443	4.89383	5.9236	3.97595	4.47127	6.53107	5.02731	5.63554	5.84166	5.89361	5.14942	5.45778	5.74359	4.56014	4.66586	5.08117	5.32046	5.20631	3.98113	4.95064	5.33557	5.96723	5.67833	5.06313	4.72763	5.66236	5.0549	5.90781	4.51291	5.63635	6.06648	4.6263	5.27522	4.92125	5.23121	5.07437	5.2582	4.92303	5.27918	4.52382	4.77824	5.10765	5.53415	4.80579
AES	8.47912	8.29171	8.95612	9.26218	8.73672	8.71966	9.0472	8.84114	8.32025	8.59711	9.2431	8.87166	8.55725	9.27438	8.65705	9.34376	9.20116	9.54994	8.99879	9.56823	8.54738	9.03016	9.02704	9.6292	9.40439	9.88618	8.49102	8.68089	8.64849	9.21768	9.40704	9.38393	8.07039	8.49516	8.96019	9.20479	9.22088	9.14127	8.95921	9.25248	8.36801	8.75211	8.54517	9.16576	9.12615	9.73398	8.98092	8.84678	9.04506
AFAP1	4.74164	4.9363	5.16003	5.62942	4.80238	4.31331	5.12045	4.25676	4.39946	4.72466	4.68116	5.1514	4.77971	4.94147	4.6977	5.03295	4.57296	4.45031	4.5641	4.69268	4.70472	4.53079	4.24395	4.40911	4.6255	4.31786	4.54589	2.9892	4.77147	4.40015	3.79107	4.85416	5.03432	5.1753	4.49171	5.14524	5.09826	5.33603	4.5407	5.02535	4.75404	4.53893	5.06251	4.98358	4.21694	4.00602	4.59088	4.40971	4.97872
AFAP1-AS1	4.21389	2.9102	4.32166	3.3079	3.79214	3.97459	3.93108	3.79037	4.23532	3.91568	3.69777	4.55016	3.82207	3.72424	3.12225	4.11554	3.54198	4.29779	2.04338	3.88512	3.83044	4.4832	3.78348	3.13884	2.91906	3.21488	2.94139	4.19756	2.98095	3.91204	3.83063	4.01363	3.98139	2.34282	2.58732	4.23576	3.90963	3.97681	4.20784	4.09579	3.36889	3.9202	3.76879	3.411	4.11334	3.86674	3.65393	3.03554	3.59856
AFAP1L1	7.25287	7.22878	6.96797	7.12327	7.12214	7.1288	7.13928	7.05772	7.14007	7.16785	7.21208	7.17309	7.18447	7.45954	7.54896	7.26715	7.20469	7.16605	7.19602	7.0768	7.2132	7.14564	7.29743	7.07933	6.55575	6.84467	6.91495	6.65849	7.00775	7.03992	7.08041	6.85876	6.98856	6.90537	6.74055	6.74085	7.13126	7.08389	7.03148	7.52147	7.22981	7.01272	6.49132	6.67464	6.82366	6.8101	7.08147	7.05321	6.68882
AFAP1L2	4.30218	4.76365	4.94022	4.55464	5.28663	4.28537	5.15639	4.80488	4.56146	2.52528	5.2577	4.83798	3.98058	3.39975	4.63943	4.3515	5.04413	5.07238	5.16246	4.57697	4.71244	4.9794	3.66737	5.02326	4.83864	4.36572	5.29387	5.04606	4.81154	4.6174	4.9353	4.81454	4.1988	2.17067	4.41223	3.44851	4.35013	4.25411	4.08608	5.77285	3.88065	4.26436	5.10174	3.43528	4.7235	5.25659	4.47126	4.2567	4.02919
AFDN	6.51278	6.49096	6.57783	6.73177	6.47356	6.61406	6.4826	6.60566	6.51034	6.46644	6.46322	6.40728	6.70408	6.67079	7.19005	6.53226	6.63332	6.37372	6.6934	6.40205	6.68448	6.54631	6.54529	6.15818	6.64936	6.31791	6.9076	6.53387	6.20848	6.31215	6.91753	6.53661	7.00722	6.85077	6.61066	6.77398	6.75778	6.50241	6.36714	6.93341	6.77808	6.46365	6.39233	6.45131	6.63247	7.01824	6.44004	6.30145	6.35152
AFDN-AS1	2.8707	4.46169	2.13362	2.51521	4.08919	3.80349	4.38221	4.70239	4.02819	4.11338	3.79645	3.42605	4.5537	3.80052	1.92574	3.48413	3.94474	4.566	2.38937	2.26975	4.28159	4.41033	4.35162	3.16379	3.44626	2.90319	2.79128	4.18038	3.65529	1.88546	1.63001	2.69093	2.84034	2.1434	4.79766	4.80449	4.50836	1.87248	4.36883	4.16748	2.51223	3.17937	3.276	3.29048	3.90567	4.3009	4.11303	3.0806	3.62771
AFF1	8.97537	9.13827	8.90468	8.9969	9.01832	9.10349	9.18356	9.20079	8.94114	9.12072	8.88058	8.89583	9.24006	8.84509	9.06814	8.77793	9.13225	8.88811	9.24109	8.92941	8.98433	9.00194	9.17595	9.11456	8.99022	9.01993	8.62412	8.71947	8.79726	8.96548	8.67246	8.4994	8.64757	8.65252	8.57237	8.5238	8.4999	8.04144	8.87135	9.21373	8.42337	9.02713	8.74292	9.09997	8.93744	9.33377	8.92624	8.87135	9.26037
AFF2	4.42701	4.65598	3.52468	4.82516	3.78969	4.435	5.09353	3.99124	4.39008	4.00215	4.67824	3.63089	3.95654	4.53527	4.37429	3.92574	3.93848	4.51911	3.67011	4.18647	3.90057	4.25684	3.73127	3.5191	4.00813	4.30999	4.18323	4.16166	3.87657	4.46908	3.7661	4.1429	4.58125	4.04508	3.26689	4.06902	4.74753	4.43593	4.15606	4.50953	4.17163	4.02247	3.78256	3.96926	3.80377	4.00012	4.10629	3.80886	4.17367
AFF3	4.92385	4.82743	3.92873	4.15108	4.99486	4.26244	4.62547	4.56318	5.02165	4.55376	4.86214	5.02258	5.11593	4.2767	4.74902	4.32207	5.02348	4.5901	4.48974	4.23511	4.93112	4.70994	5.33711	4.97866	5.43169	4.86522	4.67732	3.8208	4.23861	4.09632	4.50002	4.48031	4.56381	4.46482	4.19838	3.70482	4.53939	4.33131	4.34013	4.41472	4.61009	4.46733	4.41012	4.07087	4.27331	4.37354	4.21708	4.46509	3.93543
AFF4	7.47294	7.30815	7.48098	6.95881	7.10438	7.08365	7.32387	6.92716	7.68675	7.65094	7.38021	7.44036	7.48611	7.45306	7.18831	7.30868	7.24765	7.15294	7.42542	7.25144	7.28954	7.45967	7.33637	7.21509	7.40559	7.09951	7.33042	7.66834	7.26052	7.229	7.17241	7.05897	7.35557	7.58271	7.11575	7.38341	7.29209	7.23366	7.03071	7.7537	7.26177	7.29514	7.06809	7.45694	7.18552	7.60833	7.52893	7.1268	7.32515
AFG3L1P	5.04265	5.29313	4.60172	4.52591	4.96937	5.01484	4.68318	5.08557	5.24151	4.85917	4.72107	5.42584	5.16745	4.97776	4.53977	5.14289	4.83877	4.7968	5.03315	5.37218	5.22005	5.3127	4.69931	4.73569	5.10547	4.88478	5.21117	5.14358	4.82264	4.68933	5.00495	4.76654	5.23296	4.81636	4.61717	4.53333	4.99766	4.51666	4.69763	5.60928	4.52061	4.57062	4.83725	5.07834	5.24537	5.27097	4.69498	4.92067	4.64896
AFG3L2	9.19731	9.25313	9.17027	9.02135	9.33001	9.37125	9.46752	9.3021	9.49008	9.63663	9.43522	9.23323	9.22937	9.1957	9.75601	8.94209	9.52997	9.33484	9.6751	9.17938	9.31011	8.86046	9.60663	9.18774	9.18084	9.13733	8.78529	8.89058	9.30606	9.43371	9.48404	9.14651	9.26497	9.25144	9.40499	8.97373	9.1907	8.87079	9.09858	8.84471	9.10985	9.09711	8.49494	9.25205	9.49209	9.62427	9.28954	9.49385	9.49294
AFM	1.60184	3.84207	3.56788	3.61645	4.20908	1.59241	2.52926	2.30385	3.12378	4.05199	4.23621	3.46794	3.86196	4.24256	3.46885	2.44001	4.4214	3.14438	3.89719	3.22768	3.56815	3.51411	4.3295	4.16865	3.95673	3.7402	3.06349	4.63868	3.73946	4.05656	1.46548	2.14421	2.98341	1.7791	4.65564	1.03896	3.77586	3.80496	3.02012	3.19459	3.08615	3.11109	3.48898	3.34479	2.81172	3.06042	3.12447	3.56305	3.04733
AFMID	5.49916	2.75566	3.17846	3.98501	3.59609	4.93871	5.64065	4.36526	4.46654	4.55089	3.94831	4.02428	3.57006	5.17798	3.53204	5.03624	3.39006	3.92405	2.86734	5.25583	2.64421	5.31911	3.09518	3.55245	3.97629	3.44216	3.48271	3.10018	3.43952	5.2012	2.83209	3.0626	3.44965	5.1018	3.34609	4.51914	3.15703	5.53721	3.51503	3.78454	3.61032	3.79519	3.79222	4.37718	4.55569	4.58746	3.96062	3.71558	3.88632
AFP	4.19004	4.18598	4.29666	1.9252	1.99087	3.99908	2.50659	4.18709	3.31351	4.42469	4.40986	2.3233	2.04874	2.20185	2.23204	2.56878	3.25137	2.60831	4.41794	1.67648	3.17175	3.6627	4.41318	2.30756	3.24314	1.86847	4.47434	2.34938	4.14399	4.87311	4.27189	3.57753	4.30209	3.94366	3.89333	2.17245	3.3152	3.19238	3.12519	2.93829	3.62521	4.25003	3.2961	3.28923	2.74805	3.75677	3.02226	3.19225	3.21887
AFTPH	6.994	6.98577	6.91188	6.97345	6.93174	7.12625	7.06506	7.13243	6.90138	6.98186	7.17455	6.97705	6.98912	6.79177	7.35061	6.47765	7.20933	6.72219	7.08818	7.05014	7.40533	6.8222	7.28162	7.11113	7.31706	6.76422	7.25226	7.26565	7.2158	6.91389	7.25269	6.86997	7.10272	7.24265	7.2675	6.91935	7.10363	6.79487	6.78764	7.31622	7.23753	7.0738	7.55234	6.88652	6.93194	6.96035	7.24239	6.75446	7.174
AGA	5.61299	5.69776	5.7852	5.88501	5.73481	5.46402	5.83127	5.78016	6.01451	6.16668	6.27804	6.23197	6.06793	6.24661	5.77706	5.79902	6.42932	6.22622	6.09748	5.89597	5.64503	5.66382	6.0091	5.76978	5.83733	5.87605	5.97093	5.59222	5.82056	6.59154	6.36445	6.3873	5.91185	6.39004	5.87052	5.81158	6.5502	6.68266	5.95558	5.67515	5.89275	6.02495	6.06069	5.5893	6.12904	5.39321	5.85649	5.3897	5.98125
AGAP1	6.19441	6.1001	5.99479	5.96857	6.61468	6.48495	6.29243	6.07169	6.32473	6.27917	6.50689	6.38694	6.57188	6.12818	6.44702	6.29421	6.6659	6.47626	6.45352	6.27382	6.3489	6.07169	6.46886	6.6566	6.68109	6.51877	6.47626	6.16099	6.74812	6.56552	6.81741	6.50867	6.1599	6.33373	6.61309	6.48613	6.59527	6.79056	6.55181	6.89034	6.28325	6.10223	6.18631	6.6042	6.59364	6.76684	6.48254	6.38497	6.52416
AGAP2	4.64741	4.97509	3.86304	5.47181	4.91275	3.94518	5.19318	5.05441	3.67973	4.35803	4.63285	4.6091	4.03144	3.4266	5.58395	5.14097	4.45812	4.93263	5.13747	4.67544	5.00427	4.82569	4.6248	4.90116	3.80153	5.06282	5.31531	5.25927	5.10818	5.04176	4.97146	5.68729	4.19538	4.8204	4.22666	4.05047	4.75037	5.50188	5.11127	4.62298	5.343	4.78366	4.16012	5.01649	4.61925	5.21841	4.51002	4.85564	4.11608
AGAP3	6.13193	5.74652	5.55155	5.86641	5.3034	5.99221	5.93746	5.62806	6.32354	5.20187	5.73679	5.33778	5.60336	6.09822	6.1794	6.10536	5.93312	5.9804	6.09708	6.33874	5.73332	6.08821	5.85869	4.14314	6.23821	6.55587	5.81922	5.76563	6.07759	5.32672	6.24328	5.75735	6.27542	6.06661	6.46692	5.92024	6.34658	6.275	6.0784	6.28931	4.91694	5.11792	5.90474	5.95857	6.57952	6.43859	6.22374	5.75097	5.88922
AGBL1	2.33419	1.80662	4.30436	2.62801	1.87759	3.14943	4.60947	3.72221	2.32273	3.9951	4.3369	4.10464	1.8664	2.14195	3.77801	2.72174	3.29119	3.77961	1.69442	3.4826	2.48551	4.7248	3.60333	2.16603	2.03038	2.72174	1.63462	5.15298	4.11792	3.54079	3.08762	3.35821	1.72058	3.23511	1.69731	3.58887	3.11098	4.86385	3.03354	2.45205	3.26477	3.20454	2.41529	3.76187	3.09418	2.74991	2.26577	3.68688	3.23781
AGBL2	1.86271	4.00954	3.42307	2.49841	1.79542	3.00181	2.83619	1.87996	3.48643	4.5993	1.28282	2.04833	3.94521	2.50455	2.1971	3.78233	4.15153	3.35767	4.04101	4.1232	3.86843	2.45441	2.14733	4.27105	1.9247	3.81327	3.27661	1.59487	2.15691	4.16906	3.66146	4.40662	2.42055	1.43813	3.91208	3.06578	4.20188	1.88594	2.65363	2.97844	3.4737	3.37056	2.98018	2.60709	3.29555	3.11714	2.70488	4.04821	2.35385
AGBL3	2.98303	3.44536	3.89954	4.21191	3.5991	3.10192	3.3562	3.34102	2.51454	3.73349	4.07027	2.20032	2.31512	3.2466	3.29088	2.87025	2.46102	3.1437	2.2853	3.47195	3.20046	3.90768	3.50487	3.16525	2.69283	3.29935	2.91914	3.66871	2.02629	3.4865	3.86975	3.88385	3.5118	2.76395	3.77674	4.14569	3.57844	2.87327	2.89424	2.75465	3.28005	3.29022	3.86885	2.94649	2.86115	2.94534	2.98558	3.1455	2.62039
AGBL4	3.41853	4.00463	4.41062	3.20739	3.01639	4.24479	2.51054	2.92452	3.58837	3.93154	3.86078	2.85982	2.54063	4.49734	3.17555	4.37895	3.19993	3.25148	2.91932	3.72325	3.14292	4.10253	2.39195	3.69413	3.10736	4.00391	2.95559	2.87314	3.86832	4.36052	3.10995	2.89503	3.14432	3.62811	3.09447	3.87145	3.73545	4.78345	3.85239	3.06994	4.58326	3.84944	2.95967	2.94035	2.86615	3.79306	3.91912	3.3172	2.8484
AGBL5	5.4167	5.7379	4.97881	5.62597	5.29087	5.43622	4.35226	5.56513	5.72963	5.54659	5.95524	5.81814	5.53642	5.66081	5.45593	5.83104	5.70851	5.67946	5.50894	5.52941	5.89771	5.58647	5.53475	5.61904	5.61163	6.0703	5.46853	5.07439	5.44027	5.7889	5.23795	4.49817	5.29603	4.88159	4.98559	5.2092	5.86756	5.40038	5.7423	5.44027	5.82205	5.42126	5.5455	5.40305	5.77302	5.06143	5.398	5.83679	5.67409
AGER	4.59403	3.69223	4.92482	5.18302	4.3883	4.03764	4.09293	3.35587	4.77284	3.62656	3.19909	3.76155	4.35619	4.04296	5.43739	4.27628	5.0986	3.29041	4.5922	4.06136	3.70391	3.13658	4.62628	3.84632	5.14472	4.29183	3.3977	5.15842	4.82174	4.18152	3.71628	4.18867	4.3831	3.98021	4.10238	3.78827	3.40295	4.93937	4.21014	5.25922	3.29715	3.90417	3.81445	3.64363	4.14206	4.58873	4.98776	4.01896	4.47411
AGFG1	7.77312	7.67102	7.74176	7.88381	7.82544	7.68287	7.59465	7.81422	7.84173	7.66035	7.79392	7.69096	7.64313	7.84337	7.67739	7.744	7.91763	7.65665	7.82012	7.52255	7.72865	7.61785	7.75388	7.72985	7.74683	7.78691	8.11746	8.1487	7.92539	8.00918	7.83715	8.05658	8.17559	8.05872	8.19219	8.3181	7.94697	7.93425	7.74306	7.65925	7.85871	7.89974	8.362	7.75103	7.81319	7.80299	7.89974	7.79591	7.86165
AGFG2	5.13891	4.9267	5.60229	5.5057	4.99864	4.90173	4.36574	5.20152	4.55366	4.84317	4.87814	4.75142	3.83679	5.38257	4.69687	4.84879	4.717	5.21825	4.46723	5.08371	5.10177	5.19415	4.32343	5.00978	4.93737	5.08188	4.67127	4.87785	4.17612	5.05297	4.9972	4.6778	4.76715	4.66889	4.98099	4.82958	5.18017	5.09975	4.70696	4.93204	4.56683	4.98538	4.71031	4.84594	4.84277	5.66344	4.74697	5.17276	4.52367
AGGF1	6.88948	7.10385	7.26825	7.3054	7.06476	6.80531	7.01525	7.17707	7.09444	7.22693	7.04438	7.20455	7.13565	7.13846	7.25339	7.20777	7.17608	7.1057	7.06799	7.07526	7.26035	6.99308	7.30151	7.21149	7.05704	7.1087	7.0836	6.68772	6.96519	7.13541	7.16717	7.05069	6.96164	7.19251	7.18584	7.09478	7.14942	6.98813	7.15016	7.02954	7.13041	7.12436	7.21261	7.22327	7.30201	7.23775	6.89749	6.98859	7.22708
AGK	7.35731	7.35243	7.66294	7.21383	7.67402	7.58141	8.04294	7.54313	7.88174	7.62916	7.59104	7.54528	7.09585	7.37737	7.53103	7.29968	7.47563	7.32909	7.13328	7.28405	7.20925	7.27587	7.58301	7.35004	7.4306	7.31264	7.53138	7.02914	7.54129	7.48229	7.66862	7.5456	6.61376	7.17967	7.04798	7.10336	7.47693	7.6999	7.44459	6.79136	7.62462	7.54606	6.71884	7.27854	7.33037	7.17107	7.32494	7.72321	7.38708
AGL	9.48012	9.67423	9.59283	9.01176	9.66479	9.46516	9.26497	9.42181	9.41443	9.42414	9.55804	9.51082	9.32302	9.57917	9.41785	9.49547	9.53988	9.55245	9.53617	9.50624	9.48195	9.50624	9.55804	9.64963	9.36565	9.57536	9.30697	9.36887	9.27827	9.32302	9.43075	9.3573	9.39472	9.38554	9.44874	9.45561	9.38554	8.88752	9.41804	8.98409	9.6962	9.77691	8.85545	9.59066	9.48113	9.29929	9.50438	9.66597	9.09236
AGMAT	4.04045	3.86877	4.58267	3.92929	4.55976	3.97242	4.37702	4.60966	3.91128	3.4588	4.34983	2.74134	3.88086	3.9895	4.02174	3.95667	4.15023	4.44398	4.41784	4.49926	3.27942	4.20121	4.30038	4.64631	4.47224	4.24108	3.72035	4.37547	4.28256	4.20268	4.36312	4.1153	3.85416	4.17826	3.32074	3.96139	4.05033	4.89076	4.48432	4.36541	4.05729	3.91324	4.0659	3.95435	4.33106	3.99105	4.56314	4.03594	4.52324
AGO1	6.82499	6.69374	6.578	6.88261	6.87401	6.7401	6.95901	6.64169	6.68459	6.63419	6.88475	6.65606	7.04402	6.63013	6.928	6.65341	7.03796	6.52756	7.09201	6.85792	7.04402	6.76184	6.97474	6.725	7.07891	6.80447	6.80635	6.42715	6.99539	6.99971	6.70198	6.65606	6.55008	6.56115	6.5863	6.92292	6.84575	6.67959	6.62799	6.90389	6.73571	6.87514	6.86651	6.89376	6.66276	6.71004	7.07873	7.12279	6.80909
AGO2	7.62312	7.6522	7.59107	7.74942	7.43603	7.27484	7.61673	7.28712	7.27137	7.49731	7.34318	7.57185	7.69132	7.53267	7.27197	7.58819	7.77486	7.81788	7.83713	7.63491	7.71793	7.72468	7.0026	7.37577	7.69727	7.75416	7.98711	7.97301	7.52803	7.60387	7.40899	7.36263	7.68665	7.3599	7.69222	7.07021	7.44565	7.52182	7.15408	7.71642	7.65199	7.72048	7.44604	7.39903	7.12937	7.56718	8.1629	7.47101	7.87696
AGO3	6.2852	6.3853	6.27688	6.66628	6.24194	6.19536	6.46857	6.37403	6.70476	6.52003	6.2912	6.29436	6.64561	6.29509	6.37717	6.36117	6.48473	5.94442	6.42012	6.14315	6.47722	6.3903	6.31075	6.12191	6.51604	6.10408	6.49431	6.12293	6.25479	6.5884	6.35784	6.58167	6.21777	6.39847	6.46052	6.33444	6.25997	6.10857	6.25324	6.33996	6.43672	6.38706	6.62862	6.36523	6.49023	6.27036	6.32122	6.22576	6.14676
AGO4	6.59281	6.6771	6.58596	6.34521	6.63041	6.75755	6.41674	6.71834	6.51292	6.53043	6.50035	6.54381	6.37596	6.91508	6.56107	6.74501	6.71319	6.87247	6.68773	6.52218	6.67953	6.65135	6.64694	6.50127	6.41842	6.71759	5.95922	6.29788	6.33771	6.92697	6.70682	6.79203	6.41842	6.6286	6.32044	6.77237	6.47719	5.84901	6.18663	6.63194	6.69041	6.4994	6.96634	6.53113	6.62416	6.83888	6.26536	6.74839	6.26744
AGPAT2	7.61967	7.4809	7.58814	7.28521	7.47486	7.51721	7.31282	7.3527	7.48216	7.26737	7.3116	7.69472	7.33279	7.71291	7.53158	7.64826	7.13809	7.59645	7.10632	7.34986	7.31999	7.94299	7.20768	7.42222	7.29798	7.592	7.42767	7.44664	7.17293	7.29295	7.55319	7.52773	7.38826	7.23037	7.42348	7.4739	7.50096	7.20179	7.61889	7.18007	7.03985	7.3269	7.15963	7.57295	7.63559	7.6309	7.50553	7.56006	7.66398
AGPAT3	6.78948	6.63067	6.94714	6.96579	7.12	7.14277	7.2833	7.07262	6.69014	6.88434	7.2466	6.88463	6.91574	6.98089	7.15174	6.99672	7.31385	7.36845	7.42893	6.96195	7.21053	7.01494	7.27738	7.18211	7.31254	7.25808	7.16132	7.08603	7.11497	7.0773	7.41804	6.9826	7.38264	7.03062	7.45389	7.18341	7.17357	7.07029	6.9887	6.44513	7.04439	6.98964	7.11614	7.20889	7.40978	7.38676	7.13846	7.14987	7.13526
AGPAT4	4.9865	2.549	3.71488	4.43872	3.51815	3.85633	4.50386	4.60576	4.14314	2.471	4.45233	4.20715	3.52868	4.52006	4.16559	2.96126	4.18905	3.12141	4.18209	2.66018	2.95925	4.44683	3.77858	3.73237	3.44258	3.0789	3.82386	4.08672	3.74345	3.83999	3.87782	4.49007	4.55734	4.31208	3.68737	5.06327	2.59527	4.82642	3.84926	4.68966	3.92308	3.57177	4.47423	3.83797	4.13825	3.70115	3.2391	3.856	4.04032
AGPAT4-IT1	4.74716	3.33593	4.51452	2.50587	3.89057	4.48702	5.22074	4.94938	4.79959	4.89818	4.84198	4.98278	4.04292	4.76628	5.01562	5.67266	5.05572	4.75523	4.57351	4.86759	4.85974	4.69846	4.19335	3.41248	4.4537	2.66442	5.47763	4.07285	4.20933	4.61725	5.09828	4.89792	5.30016	4.62525	4.07393	4.8813	5.19597	2.40384	5.4279	4.2924	5.28266	4.66521	4.24326	4.76446	5.08052	5.3828	3.85493	3.50416	4.55107
AGPAT5	5.63102	5.78639	5.87769	5.44954	5.53465	5.74541	5.94103	5.95248	5.56429	5.81502	5.75929	5.57949	5.70629	5.7308	5.57481	5.65085	5.46885	5.4381	5.77155	5.47886	5.67092	5.97416	5.50148	5.05458	5.41894	5.29301	6.0603	6.16398	5.53191	6.00249	5.25051	5.66505	6.08492	6.25608	5.49664	6.16714	5.75556	5.20406	5.30199	5.48112	5.40331	6.06854	6.34749	5.63755	5.28275	5.36931	5.73201	5.72266	6.03224
AGPS	7.39068	7.30191	7.38579	6.93823	7.02321	6.87416	6.8301	7.14874	7.39602	7.36174	7.03977	7.42828	7.01362	7.08439	6.85561	7.48878	7.02609	7.16223	7.06402	6.89234	7.18212	7.18854	7.14843	7.20944	7.17119	7.25252	7.08412	7.11441	7.18212	7.13459	6.75509	6.82055	7.0079	7.33916	7.12974	7.07701	7.18237	6.95	6.85568	7.24525	7.32779	7.13539	7.24695	7.01909	6.75792	7.10046	6.57049	7.2241	7.11135
AGR2	4.13428	2.41939	2.20565	3.60822	3.01067	2.93239	2.01769	2.27625	3.3314	3.671	4.20304	3.31382	2.36273	3.50901	2.29019	2.41736	3.3182	2.93947	2.18907	3.41002	2.32327	3.10687	1.93241	2.21973	2.44896	2.56824	1.96571	2.61285	3.22427	3.98103	3.11239	4.26462	3.26693	2.72726	3.00702	3.93046	3.11496	2.58063	2.89453	2.96803	3.64425	2.50126	2.69317	2.96286	2.95268	2.83748	2.87779	2.5402	3.09331
AGR3	2.12985	2.69336	2.26941	3.99069	2.14939	1.7095	1.37374	2.11444	1.21799	3.30985	1.50797	2.35694	2.14554	4.14162	2.61042	1.06666	3.10651	4.23635	4.05965	1.98689	2.60095	3.86392	3.53464	3.59061	2.15703	3.82189	2.8933	3.14447	2.11125	3.7407	2.80099	4.51021	1.86977	2.16617	2.13649	4.21346	1.69511	2.14981	2.00676	1.87972	2.62515	2.4866	2.52513	2.59703	2.53377	2.78083	2.75328	2.62515	2.5417
AGRN	5.27324	5.34086	5.85569	5.98988	6.16354	5.87809	5.89292	6.05952	6.28012	5.28601	5.52842	5.98869	5.68056	5.88175	5.5949	5.75139	5.67188	5.42532	5.56763	5.85433	5.77567	5.44038	5.31677	5.6755	6.17179	5.64324	5.46017	6.25741	5.66173	5.57142	5.54089	5.84718	5.37881	5.7635	5.49275	5.95071	5.68427	5.87966	5.71936	5.99036	5.63514	5.80839	5.75023	5.79979	5.88254	5.87253	5.51252	5.70364	5.28686
AGRP	3.62326	3.29702	4.67025	3.13671	5.18805	3.90875	3.71278	3.89331	4.97096	3.89866	4.02833	5.34452	4.51945	4.80317	3.69298	5.89629	4.5493	3.83847	3.77113	3.67346	5.67589	3.43208	5.80846	4.06494	5.36222	3.68285	3.93089	3.82921	3.79213	5.57733	4.35034	4.34926	3.69726	3.95407	5.13438	3.0611	4.82708	5.34194	4.85002	4.17653	3.61106	4.41854	3.56896	4.40545	3.9057	4.7843	4.44603	4.10383	4.6352
AGT	9.39204	9.26361	8.70577	9.22741	9.33414	9.50921	9.30167	9.35177	9.83325	9.53567	9.48102	9.51291	9.01198	9.1113	9.49772	9.15045	9.19721	9.34021	9.00233	9.44244	9.4265	9.61471	9.02033	9.5434	9.6122	9.83075	9.27302	9.28628	9.7212	9.74671	9.42277	9.65445	9.62467	9.60403	9.23478	9.55479	9.49597	9.64544	9.61283	9.47954	9.3073	9.14731	9.78034	9.33405	9.32898	9.48203	9.88576	8.94493	9.63508
AGTPBP1	7.97776	8.17205	7.62765	7.81915	8.23308	8.03532	7.63121	7.72455	7.94296	8.23666	8.10695	8.14578	7.8809	7.63423	8.16934	7.94618	8.50167	8.22488	8.18238	7.72982	8.08356	7.88291	8.73831	8.16555	8.05054	8.23735	7.97581	8.0974	8.11403	8.42721	8.50327	8.50327	8.12643	8.04922	8.5374	8.51378	8.33462	8.32506	7.99908	7.57185	8.36407	7.77329	8.59917	8.56446	8.04552	7.58284	8.20442	8.39427	7.95404
AGTR1	6.0371	6.03499	5.12917	5.79074	5.61669	6.23695	5.93445	7.00532	5.88538	5.98405	5.34231	5.57009	6.59926	6.06787	5.70728	5.74235	6.13552	6.00962	5.90248	5.52618	5.68077	5.37448	6.38205	6.36271	5.75793	5.94141	5.76628	5.40127	5.97289	6.31607	5.388	5.52618	5.26129	5.11698	5.30133	5.57127	4.70306	4.59633	5.58295	5.88447	5.55145	5.95197	5.85958	5.62331	5.85838	5.38171	5.3073	5.62331	5.2305
AGTR2	3.94577	2.13314	2.26302	3.03018	3.45975	2.7611	3.08026	4.17163	5.38567	5.50892	3.88292	4.86401	3.6791	3.97996	3.25484	3.40506	4.48001	4.04508	2.93659	3.50872	3.46268	3.38156	4.22866	3.08164	3.4466	3.55701	2.69091	3.40972	3.99512	4.27255	3.76168	3.54851	3.24453	2.2555	2.57135	4.21674	2.98415	3.27553	3.62941	3.38203	3.92761	3.34049	3.68687	3.99016	3.29296	3.93054	3.40272	2.88257	3.30252
AGTRAP	6.50947	6.43221	6.63658	6.03785	6.36667	6.01656	6.05989	6.28	6.51466	6.1646	6.04328	5.99248	6.02583	6.33108	6.34325	6.64142	5.86437	6.15729	5.9458	6.4471	6.0843	5.84505	6.03253	5.81697	5.92606	5.96561	6.12835	6.24076	6.18127	6.40203	5.83955	6.2042	6.38876	6.54638	5.35728	6.33388	5.93672	6.60221	6.4063	6.04172	6.13414	6.54854	6.95854	6.01865	6.25876	6.45538	5.95189	5.97368	6.03699
AGXT	4.25351	3.65897	3.02407	4.68831	3.94538	4.34566	3.9833	4.30429	4.20985	4.29285	4.16472	2.27029	3.36934	3.05202	3.32831	4.04104	3.89656	3.21048	3.1982	4.49078	3.99182	3.42735	3.52784	3.46028	3.13683	3.94337	3.92332	4.0643	3.01777	2.80578	3.6647	4.01718	4.19385	4.07957	3.63932	3.8602	3.79954	3.66352	4.52227	3.58761	3.34663	3.55366	3.6956	2.79549	4.25996	3.77159	4.42067	3.07929	3.72951
AGXT2	2.84176	2.90113	3.17873	5.13985	4.0721	2.85242	2.939	4.74811	2.75151	3.41783	4.61577	4.32048	2.73203	2.49896	4.84866	3.33839	2.84303	2.39689	2.71091	2.98881	2.82981	3.01987	3.60342	1.96818	2.6045	2.49632	3.10454	4.32653	2.34997	2.95188	2.6266	3.15926	3.12873	4.64421	3.49935	3.64911	3.29132	2.17064	4.20269	2.54273	3.89236	3.89117	3.37918	3.91997	2.59369	2.83346	2.54064	2.47861	3.10081
AHCTF1P1	5.7086	5.29649	5.86896	5.99193	5.09138	5.72456	4.52725	5.69223	6.31262	6.24552	5.48225	5.48401	5.61263	5.43829	5.04713	6.09996	5.40603	5.81256	5.27857	5.30344	5.16002	5.39073	5.51666	4.67226	5.16024	5.19908	5.08156	4.24667	5.74469	5.91425	5.29923	3.62494	5.82022	5.87426	5.36191	5.44646	3.4761	2.65027	4.39031	3.72793	5.96208	5.89921	5.8766	5.33572	5.38095	4.56784	5.76107	5.68347	5.41967
AHCY	7.86789	7.70812	7.52275	7.99522	7.86828	7.80657	7.56699	7.73662	7.76676	7.78967	7.50397	7.42574	7.30677	7.87814	7.67939	8.03109	7.8393	7.88275	7.10409	7.56492	7.48801	7.83819	7.48734	7.8289	7.68992	7.89903	7.77725	7.97859	7.45609	7.47856	7.7116	7.45226	7.51316	7.2968	7.62652	7.67348	7.27648	7.58234	7.59051	7.37219	7.51571	7.46718	7.92141	7.65103	7.78678	7.53736	7.99411	7.64576	8.11034
AHCYL1	8.613	8.92481	8.375	8.43849	8.22985	8.16058	8.50011	8.31322	8.37082	8.30699	8.42359	8.36008	8.54792	8.56439	8.64763	8.27801	8.31322	8.38771	8.40248	8.28929	8.5472	8.3771	8.28717	8.44415	8.62321	8.53468	8.62598	8.71949	8.51754	8.21804	8.4785	8.39505	8.50011	8.53898	8.63572	8.55465	8.64826	8.73333	8.59217	8.28287	8.72278	8.5454	8.47544	8.37457	8.4835	8.24029	8.51212	8.72463	8.58943
AHCYL2	6.00123	5.94832	6.10882	5.94564	5.82679	5.75352	5.9313	5.42895	6.18209	6.1489	5.85436	5.89549	6.21027	5.8901	5.98035	6.02751	5.8258	5.5933	5.75352	5.70224	5.82815	6.08479	6.16932	6.15679	5.93579	6.28629	5.93157	6.0897	5.96198	5.98845	5.92435	6.08087	5.56336	5.72886	5.87304	5.55498	5.75425	5.80159	5.97575	5.90723	6.17317	6.12435	6.09333	5.75858	5.88849	5.64929	5.85372	5.9137	5.80247
AHDC1	4.83465	5.25706	4.92911	6.03871	5.46844	5.67774	4.6909	4.11827	4.79343	5.25358	5.11461	5.37982	5.07853	5.19368	3.81478	5.57586	5.16013	5.33057	5.0814	5.48321	4.79985	5.25497	5.01617	5.19753	4.75867	5.07811	5.54931	5.14657	5.3697	4.80059	5.6531	5.78875	5.44915	5.22959	5.54749	5.05026	5.2534	5.31376	5.82438	4.85779	5.43129	5.39469	4.70301	4.99663	4.44211	5.4734	5.29089	5.26731	5.12301
AHI1	5.0567	5.61197	4.83165	4.79654	5.06979	4.92963	4.56789	5.12891	5.71665	5.4183	5.57407	5.63701	5.81614	5.50733	5.06165	5.38128	5.74003	5.62851	5.68998	5.12758	5.70256	5.08739	5.85358	5.24687	5.18387	5.35094	5.60435	5.81716	5.4884	5.54321	5.52704	5.62075	5.49967	5.68825	5.63919	5.21739	5.43816	5.85148	5.11397	6.25426	5.23458	5.73906	5.32086	5.3686	5.62383	6.06712	5.76822	5.33209	5.14984
AHNAK	8.8069	9.08314	8.88985	9.0366	9.07437	8.8514	8.93147	9.08109	8.72368	8.92817	9.15348	9.04046	9.29065	8.87462	8.6844	8.74172	9.19196	8.99026	9.0381	8.70814	8.86628	8.95255	8.63095	8.96363	8.97285	8.84415	8.2662	8.31098	8.34159	8.77559	8.38249	8.78123	8.29137	8.71814	8.10115	8.67646	8.55895	8.65974	9.05734	9.27226	8.49671	8.51525	9.43487	8.73419	8.78629	8.7632	8.40869	8.56533	8.59155
AHNAK2	4.87292	4.66948	4.03882	4.82973	2.57633	4.00913	4.65253	5.16999	4.53551	4.33278	3.99596	4.55484	5.35442	5.08755	5.01954	4.73409	4.72632	4.214	4.64726	4.51453	4.55504	5.03962	3.053	4.30456	5.46014	5.24954	4.2664	4.64073	5.31079	3.99072	4.29895	3.73033	5.01604	4.57905	3.78722	3.17086	6.02117	5.33548	4.21841	4.36339	4.5602	4.15635	5.82489	4.46269	4.42941	4.1219	4.23881	4.46469	4.80229
AHR	7.89079	8.7191	7.57186	7.43836	7.4031	7.62706	7.26802	7.91449	7.59723	7.46931	7.61579	7.40464	7.71428	7.84666	7.28998	7.54211	7.53338	7.11575	7.5917	8.18609	7.78456	7.20999	7.58326	7.33935	7.16788	7.76396	7.5666	8.35559	7.57131	8.08793	8.01334	7.97087	8.08523	8.62737	8.22478	8.27438	8.11027	8.08449	8.02166	7.2606	7.59604	8.09916	8.35968	8.09226	7.20493	6.9364	8.39069	7.69305	7.59052
AHRR	5.17719	3.35908	4.28562	3.72937	5.3308	4.40504	2.29926	4.40094	5.45508	5.60032	4.98783	5.29303	4.45764	4.64792	4.84968	3.11181	5.0717	5.36132	5.26116	5.93433	4.5695	4.77798	4.98694	4.32844	5.65235	5.31553	4.86543	5.11273	5.61488	5.16817	4.49571	4.77714	4.63505	3.60112	4.79293	3.94597	4.8827	5.3266	5.68122	4.21495	4.13462	4.93394	4.79294	5.20622	5.53464	5.34814	4.82694	3.87056	4.85054
AHSA1	8.83786	8.82446	8.92944	8.80944	9.17873	9.08775	8.60112	8.6596	8.83258	8.80807	8.82446	8.66696	8.79236	8.53881	9.04713	8.66696	8.75668	8.65584	9.28889	8.84798	9.05064	8.71085	8.91316	8.59872	9.06851	8.38072	8.68862	8.59961	8.32719	8.24954	8.73356	8.69325	8.95063	8.90284	8.9564	8.76239	8.48305	8.10743	8.57525	8.82689	8.69658	8.68973	8.2742	8.91166	9.10981	8.91439	8.50479	8.73269	9.47365
AHSA2	5.73991	5.8549	5.753	6.18988	6.06069	5.79032	6.40635	6.31661	6.59525	6.16037	6.59356	6.35036	6.66808	6.3953	6.44523	5.75217	6.40216	6.41372	6.31958	6.28511	6.31298	6.26241	6.58275	6.52023	5.92918	5.89168	5.7942	5.74409	6.07116	6.1823	5.7827	6.3883	5.69017	5.72183	5.92346	6.33568	5.78583	5.41527	5.55822	7.40181	6.21778	6.11622	6.22072	6.11685	6.52937	6.86451	5.77189	5.89433	6.11738
AHSG	2.77108	3.51182	3.28615	4.50156	4.28911	4.89034	3.58511	3.17037	3.92056	3.66111	3.11292	4.30288	2.6738	3.95289	3.76359	4.1046	3.78067	4.17648	2.94788	3.57938	4.0711	4.33905	4.13513	3.55663	4.17348	2.2436	4.20818	2.77565	3.57742	4.22066	3.96154	3.90579	4.11546	3.89408	4.34335	3.49907	4.08085	3.77549	3.4811	3.5846	3.70828	3.50361	3.86	3.40856	3.20736	3.98344	3.45767	3.82479	3.73851
AHSP	4.77295	3.86028	4.37677	3.92719	3.93627	5.03284	4.20919	4.07977	4.78461	4.01608	4.24069	3.84583	4.17282	4.18533	4.64923	4.49208	4.228	4.42136	3.9895	3.94059	3.32406	4.3136	4.46512	4.27261	4.80893	4.82954	4.16285	4.37281	3.96134	3.27367	4.72926	4.18533	4.32327	4.10656	4.02433	4.15012	4.66718	4.81948	4.20504	4.38354	4.26474	3.97638	4.68055	3.74112	4.60172	4.06301	4.30868	4.00849	4.04584
AICDA	3.56975	2.15895	3.79651	3.74014	3.75097	3.33659	3.57217	1.81293	2.81475	3.36765	2.6861	3.31452	1.76732	3.61989	2.37911	3.29652	2.33543	3.06765	3.72799	3.15494	3.83675	3.15372	3.31273	2.80212	4.38963	3.45766	3.40496	3.5112	2.86691	2.5548	3.86473	3.30374	2.33219	2.5671	1.67609	3.03303	3.28756	3.26254	3.39524	2.65057	4.18105	2.76851	3.38309	2.76559	3.42678	3.27857	4.08512	3.11536	3.15128
AIDA	8.10147	8.2892	8.0851	8.3888	8.02843	8.25008	8.15918	8.30766	7.89448	7.95774	8.19284	8.16606	8.15356	8.03747	8.15809	8.08904	8.16948	8.15471	8.31619	8.26858	8.0773	8.17106	8.06457	8.1155	8.22558	8.14681	7.82518	7.89847	8.07021	8.04271	8.00718	8.04936	8.23787	8.2814	7.83808	8.1498	8.05858	8.10789	7.71447	8.02929	8.08701	8.25527	8.31544	8.17926	8.10044	7.93501	8.09235	7.77588	8.16293
AIF1	5.77145	4.72903	4.46987	4.61629	5.16765	4.48932	5.2189	5.4327	6.14151	5.51557	5.56894	5.78911	6.53118	5.4474	5.84331	5.79128	6.39092	4.83498	6.89219	6.7449	6.22471	4.95071	5.76711	4.82991	5.8262	4.8715	5.94602	4.35792	6.84198	6.73078	6.1307	6.39006	7.03602	6.70933	6.46642	6.25916	6.45508	7.30834	5.38204	5.28894	5.71435	5.32344	8.93689	5.93235	5.56157	5.22128	6.20723	5.4673	5.90202
AIF1L	6.26197	6.04589	6.89694	6.50167	5.74407	6.48243	6.59495	6.47154	6.01809	5.93839	5.74454	6.18736	6.46225	6.49345	6.33346	6.1175	6.33679	6.44524	6.05973	6.33509	6.52089	6.24762	6.1897	6.1237	6.44723	6.5805	6.13823	5.77536	6.31213	6.4496	6.85394	6.23358	5.79192	4.49362	5.98669	5.64376	5.91049	5.64929	6.30961	5.9138	6.08321	5.99583	6.3384	5.36227	6.96519	6.86635	5.98759	6.23499	5.91184
AIFM1	9.28775	9.02457	9.50141	9.63853	9.39187	9.43791	9.59626	9.4404	9.45424	9.43791	9.67561	9.51667	8.83864	9.25252	9.72489	9.15831	9.63752	9.24116	9.63853	9.16334	9.23574	9.21507	9.27064	9.27064	9.53716	9.51785	9.31678	9.28984	9.41956	9.59945	9.19834	9.27979	9.1907	9.42438	9.44664	9.59114	9.26964	9.39187	9.6227	9.18563	9.54367	9.28023	8.71824	9.37423	9.48145	9.58609	9.25623	9.30663	9.30343
AIFM2	6.17601	6.35674	6.09082	6.13781	6.04106	6.15265	5.71857	5.82094	5.12817	5.91943	6.23157	5.98708	6.11362	6.12446	6.02045	6.14462	5.70694	5.81391	5.79558	5.64191	5.82177	6.10605	5.42015	5.25548	5.64638	5.84845	6.22898	6.33434	6.19433	6.11648	6.21391	5.97713	5.81567	5.80316	6.44519	6.62744	5.31907	5.34588	5.27833	5.7673	6.01115	6.0935	5.70128	5.15609	5.53205	6.08035	5.72421	5.48353	6.16653
AIFM3	4.61589	4.19727	3.38081	4.809	3.57973	4.39493	2.30654	3.54385	4.94949	3.46486	5.43635	2.80885	4.63193	5.31003	4.4213	3.76123	2.64374	4.9379	2.6407	2.27241	3.807	5.02068	4.49725	2.6199	2.67211	5.81636	3.3181	3.6716	4.16908	3.31486	4.92961	3.21685	4.77579	4.46968	4.66253	3.77203	4.30557	5.23646	3.93332	3.92139	3.76318	3.63799	3.86066	3.51352	4.17717	4.14888	3.75593	4.32079	5.29213
AIG1	7.35399	7.28867	7.58064	7.48167	7.85248	8.07574	7.90409	7.6466	7.51908	7.74729	7.33519	7.68164	7.19177	7.4121	7.72911	7.54135	7.88883	7.94838	7.74232	7.4426	7.42853	7.39877	7.89625	7.803	7.47137	7.47928	7.66441	7.42998	7.46943	7.39902	7.77225	7.38927	7.53557	7.38245	7.49035	7.45256	7.68454	7.34772	7.72789	7.00864	7.7364	7.35366	6.95159	7.89875	7.86046	7.76459	7.74807	7.6791	7.33292
AIM1	5.23838	4.77714	5.16695	5.41331	5.20909	4.89893	4.88046	5.48323	3.94266	4.74231	4.96394	5.00779	5.66301	4.72089	4.83568	4.92878	5.24868	4.70799	6.29473	5.95448	5.27103	4.06648	5.27482	4.78523	5.09331	4.31681	5.29581	3.0145	5.74816	4.9779	5.49649	5.11884	5.3303	5.50268	5.29499	5.26262	5.22486	5.09041	4.67492	4.70657	4.74051	4.85701	7.09606	4.85701	5.08405	4.94007	4.81356	4.2982	4.94618
AIM1L	5.13249	5.31935	5.9403	5.01174	5.66086	4.80286	5.41324	4.91464	5.54111	5.20714	5.48891	5.63077	4.77409	4.61935	4.56179	4.69959	4.33673	5.30673	4.86908	4.82868	4.98607	4.56345	5.30596	5.24475	4.69565	5.57013	4.14845	5.85839	4.58072	5.13799	4.4667	5.204	4.56157	4.78767	5.19682	5.11565	4.89874	5.21168	5.82486	5.84014	4.92922	4.79008	4.6487	5.07837	4.7693	5.48397	5.20292	4.92398	4.99944
AIM2	4.01141	4.15566	4.64087	4.35653	3.67435	4.39357	3.8368	4.36173	3.47476	2.80639	4.31056	4.02061	3.22484	3.84469	3.34735	4.0555	1.96294	4.32015	4.06383	4.58248	3.15762	3.89973	3.8949	2.65198	2.4641	2.75375	1.41235	2.79748	3.70046	3.78005	3.51986	4.25687	2.9427	3.71711	2.50711	3.3654	4.13536	4.40303	3.48482	2.6211	3.35435	3.15266	5.15323	4.11405	3.61778	3.46583	3.18917	3.16156	3.13865
AIMP1	6.72106	6.75212	6.75598	6.83326	6.85377	6.82388	6.75726	6.83025	6.85938	7.06368	7.14247	7.02141	6.59685	6.83072	6.64444	6.98918	6.80553	6.84716	6.66009	6.77914	6.82086	6.88126	6.80395	6.80642	6.71329	6.68252	6.80507	6.74694	6.53302	6.84404	6.75648	6.60851	6.74781	6.80902	6.64237	6.6714	6.66996	6.63869	6.78747	6.47339	6.96909	6.72928	6.76439	6.60248	6.73697	6.80898	6.47389	6.90107	6.80249
AIMP2	8.11814	8.01068	8.19632	8.53506	8.34112	8.46385	8.46834	8.39908	8.09525	8.25182	8.38247	8.33514	8.17772	8.1531	8.63144	8.1459	8.6335	8.48853	8.54343	8.13825	8.03726	7.8382	8.22455	7.83647	8.62213	8.35395	8.44441	8.24165	8.55968	8.34849	8.70178	8.43141	8.21655	8.39305	8.48022	8.56947	7.96163	8.35101	8.39048	8.28503	8.47542	8.20743	7.79137	8.04876	8.28455	8.8085	8.40922	8.29153	8.01316
AIP	7.03864	6.88649	7.12527	6.93935	6.80576	7.0574	7.17125	7.18656	7.06101	6.97703	7.27172	7.05334	7.09973	7.08413	6.78043	6.82199	7.05224	7.30138	7.1519	7.11961	6.87271	6.92664	6.90982	7.19963	7.05899	7.13022	6.99805	6.77567	7.18832	7.22591	7.13473	6.86616	7.17276	6.91446	7.15064	6.7138	7.16197	6.74691	7.03872	6.9401	6.95769	6.98218	6.71854	7.01879	7.31522	6.64781	6.89065	6.98268	7.22708
AIPL1	4.31732	4.35169	4.59891	4.81222	4.82359	5.84345	5.10668	4.57549	5.00181	5.11598	4.94813	4.72268	4.90351	5.14971	5.3715	4.87004	4.72969	4.92273	4.88367	4.8594	4.33443	5.10308	4.17554	4.74977	4.51413	5.06949	4.33897	4.16048	5.27249	3.43051	4.92126	3.9653	5.05437	5.22132	4.93918	5.02453	4.87436	4.7547	5.12696	5.05529	4.43784	4.36337	4.29661	4.70967	5.10403	5.62929	4.91885	4.79907	4.76986
AIRE	4.85769	4.43978	4.39617	4.7885	4.81757	5.55288	4.18727	5.18199	4.52653	3.97614	4.73513	4.69048	4.22292	3.66347	3.79198	4.12076	3.70576	5.85788	4.6927	3.29132	3.9514	5.13827	3.88882	3.58877	4.79082	4.69076	3.48294	5.11549	4.53117	5.84325	3.68243	4.90016	3.75297	5.55672	5.47065	5.94717	3.80136	4.09034	5.17832	4.21937	4.10783	3.94982	3.38438	4.459	4.99832	5.41534	4.95487	4.75875	4.41546
AJAP1	3.24544	3.25301	2.95885	3.80556	3.42236	3.87937	2.70369	2.89294	2.95332	3.12038	2.90016	3.53711	3.44023	3.35904	3.83907	3.33742	3.5098	2.76497	3.53941	2.65891	3.35219	3.30459	3.25264	3.5289	3.7517	3.44023	3.9111	3.09605	3.77459	3.89746	2.6559	3.32918	3.37194	3.87087	4.06636	2.81796	4.08949	3.13571	4.16201	3.06527	3.52293	2.89417	3.15973	3.57375	3.46241	3.91351	3.58212	3.78685	3.37644
AJUBA	5.75915	5.39146	6.6424	5.58913	5.10607	5.85481	5.55429	5.86868	5.95128	5.92049	6.27089	6.37065	5.27289	5.55858	5.52479	5.6837	5.33671	5.79544	5.67519	5.85876	5.77778	5.91288	5.29317	5.73565	5.44038	5.63647	6.4286	6.43617	5.84612	5.68216	5.67068	5.38063	5.72377	5.86664	5.87594	6.44566	5.75682	5.41388	6.19327	6.07652	5.63516	5.88408	4.92467	5.78386	5.59719	5.37005	5.44081	6.17618	5.67186
AK1	9.34531	9.11704	9.62865	9.66082	9.62694	9.60516	9.4211	9.39301	9.42273	9.40046	9.43442	9.49494	9.12831	9.37839	9.33882	9.41888	9.57688	9.41888	9.13743	9.21684	9.5076	9.55522	9.44638	9.77884	9.65254	9.80124	9.42859	9.56107	9.25249	9.4661	9.77221	9.78773	9.41888	9.21942	9.48922	9.48025	9.49717	9.40385	9.2883	9.28691	9.53067	9.45234	8.81827	9.53675	9.44301	9.67728	9.32022	9.62447	9.48427
AK2	7.37137	7.10538	7.61671	7.53494	7.49269	7.27321	7.45303	7.2739	7.39556	7.32776	7.73732	7.64279	7.21005	7.12109	7.62304	7.45036	7.58449	7.19977	7.32849	7.17178	7.3783	7.08968	7.32212	7.21713	7.48878	7.3908	7.82729	7.79167	7.77282	7.56083	7.71624	7.55038	7.70109	7.75226	7.79681	7.65166	7.71579	7.84378	7.32101	7.90767	7.42974	7.09975	7.52801	7.21421	7.90229	7.90464	7.34802	7.31545	7.64037
AK3	10.5278	10.7426	10.3309	10.2517	10.3962	10.4329	10.3025	10.4076	10.2981	10.2617	10.3328	10.4237	10.5904	10.4371	10.7791	10.5953	10.7828	10.6754	10.671	10.4722	10.5839	10.6197	10.6811	10.6479	10.633	10.578	10.4237	10.2517	10.507	10.633	10.5651	10.459	10.6782	10.6034	10.8298	10.8196	10.572	10.3991	10.6135	9.99202	10.6521	10.4671	10.6063	10.6741	10.6687	10.6038	10.2806	10.5202	10.6829
AK5	2.715	2.8873	2.22069	3.82407	2.72743	3.75202	3.53268	2.87596	2.89714	2.85979	3.64836	4.35869	4.13395	4.06159	3.61186	4.17049	4.53586	3.87921	2.35141	2.94558	3.58589	4.12464	4.02689	4.08403	3.59433	3.88233	3.25089	2.81798	3.36835	3.71605	4.38274	4.58143	3.50906	3.62961	2.60596	3.07205	3.1222	4.02288	4.54729	3.86827	3.36722	3.10079	3.43025	3.9504	2.96676	3.61331	3.2024	3.05349	3.13428
AK6	7.81172	7.76978	8.11805	7.75307	7.6927	7.82071	7.82954	7.77045	7.75243	7.67629	7.83483	7.94374	7.94603	7.79138	8.09314	7.85374	7.97082	7.72759	8.02551	7.74662	8.0565	7.7116	7.95859	7.6694	7.83483	7.85374	8.36434	8.03175	8.16675	7.71311	8.28958	7.85102	8.08672	7.90296	8.17366	7.84849	8.10471	8.05275	7.9045	7.44398	8.04522	8.09807	7.73983	7.93162	7.58064	7.68814	7.94286	7.95751	7.86371
AK7	4.04094	3.22685	3.34915	3.28537	3.19245	3.57136	3.33078	3.61674	3.65985	3.51804	3.82515	2.51526	3.01843	3.44338	4.11385	4.14551	3.5802	4.07488	3.5115	3.50505	3.63484	3.6382	3.9678	4.20369	3.42487	3.28089	3.31095	2.41123	4.1471	3.09114	4.09842	4.13067	3.62713	2.49129	4.23356	3.60344	3.79271	4.04953	3.56736	3.00693	3.44011	3.40339	3.08144	3.10513	3.39733	3.41773	3.66084	4.46591	3.90003
AK8	4.21042	4.17964	4.31733	4.92407	3.69979	4.36375	5.07039	4.85919	4.74021	4.16377	4.48548	4.74021	5.13749	4.24221	4.96197	4.73509	4.63201	4.29665	4.48516	5.18992	4.87175	5.04121	4.88678	4.46572	4.85776	5.02999	5.09557	4.76477	4.45635	3.91925	4.76055	3.96889	4.94847	4.10274	4.27228	4.93322	5.20091	4.41986	4.7873	4.49427	4.62869	4.27272	4.36928	4.51416	4.73476	5.10432	4.76018	4.56902	4.53432
AK9	4.43839	4.37515	5.01635	5.05606	4.66131	3.49886	4.31481	4.43647	4.79595	4.7563	5.27942	4.80529	4.60885	4.07855	4.24722	4.52968	4.96779	4.78399	4.57652	4.78228	4.65939	4.29825	4.62591	4.693	4.88001	4.57521	5.06852	4.37948	4.73736	5.28675	5.17118	4.94381	4.85428	4.71139	5.13748	5.06817	5.07196	4.24	4.45442	4.60386	5.21908	4.43282	4.61938	4.73362	4.61695	4.45363	4.21907	4.51462	4.70065
AKAP1	8.69213	8.74867	8.85725	9.23196	9.14653	9.24983	9.31273	8.86664	8.90733	9.04615	9.30947	9.23036	9.11016	9.22063	9.43778	9.11591	9.48321	9.59962	9.51064	9.09915	9.15824	9.2616	9.50558	9.56065	9.271	9.41192	8.56177	8.44112	9.10371	9.26597	9.5532	9.05682	8.8012	8.66779	8.97481	8.88284	9.13322	8.72843	8.96744	8.87155	9.21671	9.09986	8.24955	8.93609	9.39846	9.44087	9.3675	9.23092	8.91516
AKAP10	5.57963	5.61998	5.28004	5.24197	5.41735	4.88979	5.32696	5.19898	5.62097	5.59034	5.57531	5.37456	5.85586	5.35461	5.39209	5.38962	5.85847	5.46388	5.73704	5.6586	5.9366	5.23139	5.69698	5.10435	5.9685	5.50231	5.20508	5.28359	5.41501	5.7686	5.56412	5.31794	5.58277	4.80472	5.47016	5.5721	5.55925	5.093	5.19696	5.2024	5.74809	6.02758	5.96373	5.6199	5.43928	5.53087	5.46792	5.42722	5.36647
AKAP11	7.7576	8.07721	7.54868	8.06748	7.80976	7.89895	7.51037	7.99281	7.66381	7.92141	7.64413	7.94133	7.99009	8.04021	8.00089	7.99629	7.83348	7.83526	7.74397	8.00325	7.94432	8.03203	8.1131	8.01155	7.88466	7.85886	7.85831	7.61191	7.59451	7.52987	7.54305	7.554	7.69207	7.72929	7.64513	7.77766	7.69061	7.28935	7.60151	7.57561	7.8123	7.76892	7.95771	7.96998	7.67769	7.94855	7.60626	7.63736	7.54909
AKAP12	6.59949	6.86281	6.65112	6.77932	6.74643	6.73159	6.57518	6.97057	7.45565	7.21559	6.94006	7.03656	7.9894	6.98479	7.06183	6.59865	7.42355	6.70726	7.06249	6.90104	7.3599	6.78534	6.78442	6.63004	7.38087	6.73132	7.07026	7.4322	6.3758	6.20885	6.24511	6.46137	7.17719	6.94424	6.72391	6.49832	6.66861	6.92173	7.21183	7.33449	7.03169	6.45809	6.9504	7.04216	6.70505	7.01053	6.24659	6.01035	6.46419
AKAP13	8.96391	9.10997	8.71585	8.81058	9.17261	9.11409	8.96218	8.8206	9.18126	9.02371	8.87365	8.92337	9.61365	9.2704	9.39164	9.09679	9.39923	9.28278	9.67686	9.25289	9.47528	9.07289	9.29974	8.92463	9.59255	9.20457	9.22076	9.2436	8.86531	8.85511	8.81933	8.77461	8.97888	8.96218	9.08193	8.79221	9.17527	9.26324	8.75794	9.35278	9.3241	9.39305	8.91719	9.12654	9.00264	9.54004	8.92718	8.96189	9.04939
AKAP14	3.16167	2.93045	2.46765	3.31002	3.682	3.53242	3.16436	3.73089	3.25422	3.58973	3.95647	3.63724	1.72228	2.58144	3.71093	3.40827	2.43652	2.62823	3.14219	3.26047	3.40856	3.88791	1.98218	3.63724	2.93196	3.11331	3.22759	3.27771	2.43771	2.6458	2.00634	1.93223	2.7483	3.0825	2.44902	3.47505	2.56252	3.74773	2.89031	2.23143	3.02788	3.41898	3.15263	3.7195	3.16306	3.88062	2.7261	2.87264	3.19993
AKAP17A	5.9153	5.80773	5.88077	5.98095	5.82921	6.03029	5.82079	5.85697	5.99171	6.09222	5.92739	6.02208	6.1119	6.15177	5.90651	5.86276	5.74799	6.12611	5.76865	6.1292	5.78414	6.17806	6.01468	6.09852	5.65071	6.00505	6.04131	5.98313	5.85867	5.95649	5.87119	5.69715	6.07928	5.68338	5.93744	5.72294	5.58257	5.65861	5.92604	6.11027	5.66293	5.78074	5.78682	5.79775	5.85431	6.17678	5.99294	5.86229	6.30571
AKAP3	4.67376	3.15013	3.01316	3.14291	2.805	6.05425	3.51688	4.84742	4.48555	5.47559	2.7412	3.05088	2.58223	4.81888	3.3545	3.0438	4.03348	5.46964	3.32214	4.31317	4.41343	4.61466	3.87979	4.02019	2.97741	3.87918	3.4079	3.09859	2.64726	4.37868	2.5494	4.13424	2.7654	3.43383	3.23857	5.05531	2.70464	3.29212	3.54211	2.81398	3.70269	3.09677	4.48904	3.986	3.56584	3.17667	3.73974	3.08962	4.60296
AKAP4	3.03251	3.66628	3.38679	4.55226	3.14266	3.96961	3.33992	3.42422	4.53402	3.50874	2.98481	4.1202	2.51869	2.33527	2.44518	3.81341	2.0953	4.35369	1.75443	2.97244	3.5569	2.96347	2.75383	2.64666	2.63661	4.45963	3.48791	3.25733	3.18883	2.92368	2.88772	5.18183	2.75735	3.42048	2.76271	4.21063	2.24525	1.82344	2.91306	2.40056	2.81937	3.80039	2.27943	3.82897	3.09774	3.07671	2.74439	2.81259	3.5774
AKAP5	3.28983	2.47099	3.23772	2.42993	3.42694	3.61459	3.66294	2.47917	2.95042	3.27035	3.75475	2.91978	2.43839	3.5144	2.60138	2.55284	3.15235	2.86764	3.4842	2.03261	2.68451	2.28049	2.38304	1.92614	2.90183	3.31754	3.3725	2.76903	3.69805	1.75832	3.28256	2.20357	2.8802	2.71025	2.32018	4.14959	3.79089	4.09171	2.83774	2.55463	2.99347	2.70916	3.55898	2.27482	2.90223	2.35722	4.00574	2.87218	2.64394
AKAP6	7.73745	8.15504	8.16701	8.18502	8.4831	8.41514	8.18563	8.1328	8.43564	8.79169	8.57429	8.20674	8.0311	8.41383	8.40661	8.19791	8.1099	8.09392	8.43655	8.20048	8.38746	8.28548	8.42981	8.33827	8.45833	8.31137	8.70597	8.85275	8.55902	8.44921	8.03957	8.02647	7.79719	8.24026	8.11442	8.47109	8.31432	7.9518	8.2008	8.23711	8.29101	8.47523	7.59687	8.43149	8.31665	8.65491	8.2098	8.51374	8.51052
AKAP7	5.39101	5.16954	5.25045	4.92986	5.26615	5.49393	5.1958	5.26799	4.93087	5.31007	4.8778	5.27951	4.7682	5.10643	5.12385	4.99756	5.289	5.382	5.28801	4.94254	5.13631	5.39474	5.46077	5.53388	5.11543	5.20912	4.67412	4.70021	5.48437	5.78158	5.27179	5.54216	4.63167	4.63387	4.90306	5.75033	5.2868	5.29995	4.70475	5.06694	5.24411	4.96175	5.53069	5.2133	4.79066	4.8688	5.43075	5.05276	4.81349
AKAP8	6.5951	6.67211	7.03149	7.08679	6.76305	6.89976	6.72891	6.8624	6.73458	6.62244	6.77006	6.56728	6.76922	6.718	6.8229	6.69243	6.71068	6.85314	6.617	6.50867	6.48674	6.50731	6.71957	7.18016	6.8068	6.80069	7.12631	7.19209	7.35939	7.3892	7.27557	7.03031	6.52189	6.32174	6.84113	6.57276	6.79861	7.17364	6.69705	7.29795	6.64891	6.51541	6.51733	6.48065	6.79021	7.05288	7.55398	6.64108	6.73123
AKAP8L	6.62289	6.67625	6.54917	6.66025	6.53893	6.4147	6.46844	6.52534	6.75232	7.01953	6.30846	6.7849	6.81151	6.65642	6.51456	6.7857	6.74535	6.87943	6.63263	6.77845	6.80232	7.13433	6.72859	7.23011	6.5468	6.86547	6.55497	6.43511	6.60804	6.59341	6.43983	6.32724	6.53847	6.55993	6.57234	6.30797	6.26478	6.02318	6.53249	6.98342	6.30654	6.40192	6.10157	6.45067	6.69425	6.8749	7.11312	6.63439	6.62234
AKAP9	6.97468	7.22267	6.82231	7.11493	6.98162	6.96988	6.9605	6.75889	6.80587	7.11837	7.16555	6.88312	7.35149	7.07881	7.16813	6.93932	7.25818	7.22536	7.33093	7.21584	7.01726	7.1019	7.59857	7.35351	6.96721	7.3133	6.65742	6.03949	7.58738	7.47095	7.59578	7.33585	7.23622	6.98832	7.25432	7.17799	7.20131	6.75408	6.50637	7.1827	7.07386	7.42541	6.61886	7.78821	7.27805	7.11752	7.27002	7.31763	6.9492
AKIP1	7.36919	7.17749	7.2027	6.89775	7.359	7.35405	7.40294	7.21626	7.47061	7.21741	7.60008	7.40873	6.99275	7.30924	7.34617	7.34703	7.21399	7.21177	7.34943	7.34655	7.01233	7.29326	6.91086	7.23883	7.32317	7.49127	6.8331	6.69223	6.93546	7.33066	7.22473	7.31751	7.15004	7.39494	7.19182	7.33027	7.16545	7.18882	7.21982	6.51109	7.16358	7.19768	7.28119	7.33454	7.26327	7.12191	6.80873	7.504	7.43739
AKIRIN1	8.44022	8.12547	8.4517	8.19794	7.8198	7.91666	7.90236	7.7775	7.97289	8.04594	8.07129	8.0482	7.37616	7.72661	7.73523	8.22334	7.71403	7.98597	7.97116	8.07043	7.69772	8.12247	7.64417	8.07581	7.86875	8.27471	8.62025	8.54932	8.09471	7.90029	8.09867	8.02316	8.02448	8.07202	8.2699	8.14215	8.31826	8.0262	8.21154	8.04786	7.98951	7.61125	7.36227	7.72825	7.74354	8.10619	8.6408	8.22452	8.07561
AKIRIN2	7.74417	7.63411	7.83663	7.54274	7.59065	7.23434	7.2527	7.4003	7.63652	7.33426	7.4503	7.38448	7.13359	7.56374	6.98602	7.65345	6.95636	7.52396	7.18257	7.67858	7.04962	7.22195	7.04197	7.38831	7.13415	7.57745	7.33458	7.32041	6.96912	7.07544	7.18024	7.53133	6.74786	7.13386	6.84828	7.32525	6.59398	6.6799	7.18055	6.88284	7.74318	7.25654	7.16366	7.38847	6.90108	6.70705	7.12419	7.42156	7.24686
AKNA	4.90007	4.01603	4.04312	4.65941	4.51861	5.18457	4.72851	5.25792	4.20792	5.6879	5.02569	3.50535	4.57802	5.15844	3.68643	4.69361	3.88437	3.36803	5.22495	5.43126	3.79448	3.33812	4.48093	3.8255	4.51343	4.3028	4.66899	4.14117	3.36047	3.09855	4.89801	5.34672	4.37366	3.18999	4.10973	5.17683	3.69557	5.30679	4.49682	4.92204	4.08283	3.73104	4.40267	4.67368	4.29936	5.44726	5.13267	4.30455	4.53819
AKNAD1	3.70148	2.47794	3.50425	3.55813	2.6194	2.73385	4.53204	3.71021	3.06671	4.12221	3.06713	3.082	3.26784	3.85457	2.23818	2.23255	3.40666	2.76446	1.97101	3.12112	3.6531	3.10125	3.1692	3.45215	2.8497	3.459	2.49978	2.32254	3.67276	3.83673	3.91167	1.64266	2.63928	3.47248	3.97488	3.15891	3.14606	2.10858	2.76991	3.86445	3.20052	3.81887	2.96942	4.02774	4.24018	3.50732	2.96463	3.81949	3.14768
AKR1A1	7.12847	6.79965	6.81729	6.7445	7.23903	6.81252	7.00991	7.1554	6.72365	6.9619	7.11583	6.88261	7.19466	6.98338	6.72052	7.03777	6.88317	6.75398	7.1447	6.93901	6.78628	6.7792	7.23559	7.05698	6.82515	6.8506	7.34109	7.31949	7.60359	7.63337	7.2086	7.52255	7.50626	7.3969	6.95505	7.17012	7.2297	7.83415	6.70003	6.723	7.03462	7.03507	7.73797	6.83446	6.964	6.85754	6.93185	7.04663	7.22516
AKR1B1	10.5877	10.1785	10.4096	10.5289	10.207	10.3484	10.4028	10.0974	10.1326	10.1762	10.2384	10.2361	9.91741	10.187	10.5269	10.3464	10.2978	10.1008	9.92766	9.87296	9.99158	10.1762	9.91263	10.2473	10.2728	10.4737	10.5074	10.6113	10.3622	10.6628	10.2928	10.8264	10.5015	10.5289	10.1472	10.5095	9.62699	10.2093	10.2463	9.64047	10.2603	10.1783	10.0427	10.4983	10.4238	10.1128	10.1239	10.4352	10.8083
AKR1B10	2.75814	4.46119	2.64669	4.34665	4.36422	2.379	3.81736	3.76626	4.58285	4.17344	3.50177	3.64839	4.75616	1.36128	4.17709	4.21033	4.50592	3.36833	4.20398	3.45876	2.87707	3.14949	4.09524	4.04147	3.54179	4.55431	3.80287	2.5483	2.20053	1.18378	3.90258	2.47079	4.09482	3.97492	4.04579	3.78641	2.39176	1.66209	4.1731	2.44456	4.08164	3.94398	2.42261	3.83064	3.62497	3.52457	3.45396	3.37059	4.23619
AKR1C1	6.08177	6.73324	6.68728	7.54627	6.25436	6.31698	5.8249	6.48538	6.97474	6.7193	6.59575	6.90047	7.27643	6.18716	6.00712	6.25092	6.92416	6.09291	6.20434	6.42625	6.43953	6.28385	6.5076	5.91739	7.00901	6.35354	6.97588	7.23911	6.86182	7.23566	7.54333	7.95778	6.8935	7.20546	6.75891	7.25744	6.6988	7.63269	6.5116	6.618	7.01643	6.66995	7.08042	7.05671	6.89208	6.85864	7.12496	5.21053	5.96913
AKR1C3	6.47145	6.85709	6.7265	7.28545	6.23462	5.92525	6.59052	6.72286	6.9105	6.36025	6.64765	6.76506	7.075	6.19532	6.22901	6.42031	6.90619	6.32687	6.31624	6.48085	6.5053	5.90766	6.39811	5.86212	6.80595	6.13787	7.18612	7.11256	7.25806	7.29676	7.467	7.86768	7.45346	7.17501	6.93308	7.20198	6.92588	7.40228	6.3345	6.35856	6.87244	6.87131	7.28531	6.71733	6.93892	6.70026	7.40313	5.18016	6.35808
AKR1C4	2.04209	1.80618	2.26284	2.52703	4.9893	1.89898	4.96691	2.54591	2.72545	3.88369	2.97511	2.81655	3.96493	1.55685	2.28382	2.17579	3.84634	1.75783	1.93691	1.91988	2.25288	3.54518	2.80053	3.94351	1.50156	2.85155	2.11591	1.51792	2.19412	1.72919	1.42283	2.14566	3.38338	3.59805	1.93616	3.86929	3.77125	2.16476	2.56545	2.75636	3.14745	3.22922	2.62989	2.68184	2.37523	2.55399	2.57225	2.10966	2.65684
AKR1C6P	4.64438	4.12378	4.7584	2.65581	3.78881	2.92618	4.62333	4.88602	2.69699	4.40361	4.56071	3.05802	3.32484	4.102	4.92913	4.60017	4.8354	4.63307	4.47158	4.21092	2.54617	4.37688	4.18758	4.10094	4.80803	3.48153	4.69998	1.09564	3.9758	3.14324	4.69675	4.29975	3.69846	4.33821	4.08696	2.77068	4.46305	4.11321	4.30248	3.82962	4.22531	4.24885	3.22771	4.44487	5.40465	3.60484	3.75772	3.75134	4.06805
AKR1D1	1.73739	4.08253	1.63009	1.23595	3.92618	3.8131	3.60888	4.02313	2.10368	4.14869	2.68538	3.98541	1.71594	3.50537	3.7754	2.16861	1.15437	3.12276	3.18757	1.72428	2.88881	4.03497	3.19865	3.06474	1.39693	1.21055	1.31056	3.90149	2.95606	3.56488	1.82538	3.60121	3.78759	1.52478	3.10927	1.82538	1.17979	3.56796	2.74944	2.67189	3.20068	2.78254	2.19854	3.09067	2.66831	3.07108	2.16344	3.4385	2.60226
AKR1E2	4.43419	4.15732	4.36645	3.8763	4.18777	4.67382	4.42916	4.94385	4.60603	5.0464	4.49542	4.61402	4.85773	4.36736	4.7804	3.38883	5.31738	4.61742	4.66717	3.76349	5.16952	4.82951	4.35778	4.24436	4.6326	4.7301	5.34216	5.67092	5.19446	4.22865	4.41687	5.33491	4.92447	4.08062	4.32942	5.33069	5.12222	5.28634	4.59185	4.57538	5.28953	4.5451	4.73012	5.2838	4.33474	4.42704	4.75528	4.79263	5.50388
AKR7A2	8.00028	8.01701	7.8286	7.89758	8.25309	7.99504	8.0721	7.95372	8.09214	8.11223	8.11823	8.03451	7.89321	7.95723	8.05301	8.13202	7.95933	7.85897	8.01497	8.15457	7.78754	7.97003	7.96958	7.89701	7.71448	7.74016	7.88758	7.68455	7.51199	7.98994	7.70432	7.77557	7.67005	7.95767	7.77917	7.78657	7.65897	7.713	8.25254	7.96487	7.9442	7.62213	7.61599	7.85726	7.9262	7.99298	7.93574	8.14837	8.05972
AKR7A3	6.18367	5.04089	3.91583	5.62011	5.13535	6.19798	5.6456	6.23475	6.17265	6.07532	4.01296	5.44669	5.77929	6.09881	6.28637	6.36165	6.10549	6.52908	5.90779	6.12697	5.96725	6.51123	6.4032	6.612	5.89181	5.60705	5.72993	6.20862	5.60819	6.0183	6.37466	6.02657	6.11277	5.77164	6.17825	6.51786	5.86157	5.9983	6.4701	6.3275	5.44217	5.37426	5.73625	5.28818	5.89277	6.77159	5.96756	6.76425	6.15683
AKT1	8.59198	8.30505	8.65503	8.46324	8.7816	8.75245	8.38561	8.59081	8.35067	8.16199	8.29639	8.63726	8.085	8.6569	8.74055	8.8027	8.36786	8.57669	8.50707	8.88636	8.62461	8.53274	8.4432	8.70929	8.68241	8.4327	8.17845	8.60156	8.42318	8.41797	7.75498	8.77829	8.52515	8.64087	8.37509	9.1459	8.69785	8.82867	8.35129	8.49672	8.23955	8.77743	8.25066	8.4506	8.46011	8.17197	8.86167	9.01499	8.663
AKT1S1	6.45572	6.18849	6.39043	6.48471	5.53178	6.29075	6.58333	6.32708	5.99152	6.37076	6.35069	6.29503	6.16644	6.58776	6.0989	7.04392	6.03935	6.73341	6.38103	6.68967	6.15501	6.648	6.26958	6.91929	6.27342	6.92074	6.42675	6.23078	6.38987	6.37568	6.49358	6.36118	6.31703	6.36368	6.49125	5.51812	6.1102	6.05982	6.81212	6.54342	6.28499	6.43144	6.16377	6.45086	6.36676	6.29549	6.73975	6.69775	6.16406
AKT2	6.65902	6.65011	6.67249	6.67437	7.31509	6.94445	7.04237	6.7914	6.7643	6.47773	6.89765	6.47233	6.65334	6.88379	6.86763	6.99006	6.72436	7.02526	6.6044	7.02634	6.87861	6.86992	6.82673	6.72647	6.64201	6.88598	6.99222	6.87152	6.97566	6.73922	6.85783	6.78209	6.88636	6.47063	6.93056	6.81551	6.75623	6.88172	6.97823	6.90116	6.78815	6.59073	6.61803	6.62284	6.88965	6.73183	7.00174	6.9889	6.7734
AKT3	6.57685	6.33265	6.29358	6.61582	6.10257	6.52028	6.36463	6.46323	6.35109	6.3527	6.05829	6.26265	6.39649	5.94662	6.30596	5.90855	6.40042	6.19485	6.1639	5.96167	6.25147	6.25781	6.52028	6.43287	6.45801	6.59211	6.07664	6.19777	5.95466	6.08787	5.84958	5.81068	6.08725	6.19143	5.7786	5.88268	5.84958	6.1216	6.20493	6.14013	6.78052	6.42029	6.39254	6.2876	6.07147	6.01417	5.62431	5.62458	5.89433
AKTIP	8.56467	8.29514	8.98073	8.77845	8.57266	8.49048	8.51054	8.58576	8.55002	8.59152	8.80637	8.72138	8.36987	8.38135	8.08744	8.01311	8.53814	8.32999	8.08589	8.08431	8.47023	8.37957	8.55616	8.79433	8.66744	8.53452	9.18105	9.06121	8.43221	8.54688	8.73488	8.43706	8.57372	8.48484	8.68341	8.80241	8.34104	8.19909	8.01922	8.05639	8.55058	8.58966	8.18717	9.01923	8.30758	8.14782	8.52997	8.73599	8.83126
ALAD	7.97905	7.98997	8.07376	8.51665	7.73019	7.60705	7.11621	8.00322	7.95	8.29708	8.03143	8.15182	7.42724	7.49591	8.16488	8.02411	8.03383	8.22682	8.10124	7.96944	7.77158	7.86226	8.01786	8.18766	7.96838	8.4681	7.98047	7.89134	7.32117	7.61824	8.01036	7.83877	8.17051	8.35151	8.21764	8.67461	8.36822	8.07814	8.27124	8.18906	7.88214	7.87095	8.20819	7.87575	7.59831	8.26405	7.8634	7.36382	7.78717
ALAS1	9.7561	9.62137	9.94901	10.0263	9.65504	9.62137	9.97864	9.7681	9.61664	9.61814	9.61296	9.56752	9.28647	9.61099	9.59494	9.73827	9.83638	9.91352	9.58566	9.50089	9.57218	9.65308	9.54555	9.57022	9.93633	9.92327	9.6569	9.20789	9.93925	9.8491	9.99272	9.72265	9.69636	9.63058	9.40178	9.53631	9.91352	9.92077	9.73496	9.36879	9.87689	9.686	9.16623	9.48904	9.54021	9.73606	9.48132	9.86054	9.53
ALAS2	4.23109	4.42333	4.51689	4.33694	2.74369	3.97567	3.96099	4.18422	4.05546	3.06159	3.86877	2.87556	3.21389	2.94136	3.25661	3.6928	3.80418	3.20664	4.3511	4.51022	3.92444	4.43341	2.90036	3.74154	4.14977	3.69795	3.82663	3.75527	4.29643	4.41251	2.91933	4.06876	4.09932	4.22225	3.05369	3.85754	4.2826	2.73834	3.86555	3.75049	3.50153	3.24271	3.76235	3.85938	3.63546	3.55503	4.45255	4.07212	3.68664
ALB	3.94485	3.24422	4.30813	2.28629	2.73698	4.18551	2.42299	3.90271	2.22666	3.83058	3.1805	3.60738	2.70214	2.71792	2.33417	3.02422	2.67018	3.00519	2.65576	3.10494	3.03015	3.315	2.821	3.36338	2.75173	3.38795	3.18347	2.0865	3.26938	3.40425	3.16817	3.92616	2.58304	3.71635	2.83944	3.16418	2.8013	3.56023	2.95611	3.50559	3.36407	3.33345	2.72595	3.08834	3.02213	3.45957	3.33794	2.47498	3.18081
ALCAM	5.49161	5.84734	5.38593	5.31862	5.61741	5.38278	5.19431	5.27895	6.30579	6.40734	6.20952	5.74309	6.02757	5.73119	5.44255	5.96988	5.52021	5.01865	5.4963	5.7047	5.5421	5.9696	4.63796	5.08738	5.119	5.25723	5.3691	5.24962	6.11769	6.05561	5.14742	5.16509	5.41826	5.65142	4.83277	5.26518	6.15996	6.38043	6.26321	5.84762	5.68552	5.95754	6.58097	5.22696	5.20362	5.43997	5.60142	6.02156	5.51711
ALDH16A1	4.04148	5.14675	5.83509	5.67808	3.87764	3.46629	3.13928	2.76877	5.45774	5.31783	4.29421	5.19791	5.15889	5.98743	5.75618	5.73156	4.04113	6.2732	4.73585	6.37798	4.70572	4.88589	5.22749	5.65089	5.52623	6.28737	4.34473	5.91703	3.57873	5.85189	5.94842	5.29003	5.7573	5.76793	5.46181	6.30943	5.76259	5.55328	5.77506	6.03439	4.64453	3.97007	5.11417	4.43003	5.17344	5.01002	5.50182	5.37366	5.85496
ALDH18A1	5.91892	6.29049	5.51764	5.16157	5.66913	5.42065	5.76344	6.11933	6.33829	5.97044	6.21658	6.58025	6.18965	6.08718	6.05974	6.13462	6.01536	6.16309	5.7809	6.04126	5.89045	6.31528	5.77671	5.55363	5.84363	6.32562	5.76112	5.45446	6.33658	6.13585	5.45969	5.68421	6.0138	6.46421	6.18049	6.43853	6.14644	6.309	5.66105	5.40612	6.47648	6.33878	6.45105	6.01905	5.89562	5.85525	5.65109	5.68182	5.96446
ALDH1A1	6.31214	6.16299	6.3383	6.17521	6.19126	6.55634	6.49406	6.6664	6.34364	6.77007	6.76283	6.22201	6.70411	6.70434	5.40156	6.08747	6.33189	6.04238	5.96428	5.74308	5.74498	6.02332	6.80059	6.78364	5.63701	6.19043	5.67837	5.79248	5.75426	6.94076	6.20766	6.94974	6.59044	6.72187	5.93783	6.09288	6.08215	6.56973	6.27919	6.05509	6.50373	6.1018	7.42367	7.0903	5.76302	6.11576	5.84035	5.83571	5.81948
ALDH1A2	3.13497	3.97057	5.75931	4.70912	5.11172	5.81534	4.77737	5.60358	5.89203	5.53985	3.78878	3.71254	5.53304	5.52472	3.80057	5.09677	5.80171	4.77782	4.92809	5.21022	4.09767	5.27849	5.652	5.25964	5.24517	4.11435	5.42966	4.18704	3.75822	6.16063	5.0989	5.86386	3.75943	5.64419	4.66441	4.37003	4.76505	5.17787	5.20185	4.04266	5.08759	6.15776	3.98783	4.48888	4.59119	5.64311	5.26815	4.74144	4.34924
ALDH1A3	4.9641	4.70258	4.31527	4.80014	4.35317	4.38414	3.17132	4.57871	4.676	3.67495	4.9402	3.5518	5.39778	4.18133	4.84921	3.81419	4.99377	5.11302	5.20239	4.91346	4.56962	3.72154	4.54826	3.66848	4.49093	5.27751	5.30523	5.25037	5.10504	4.61515	4.41701	4.80991	6.48489	6.56654	5.1611	5.4307	5.9548	7.06004	5.32737	4.47097	5.01944	4.15308	4.4826	5.52881	4.3616	5.37716	5.21098	5.14678	5.4173
ALDH1B1	6.9076	6.70074	7.06693	6.7591	6.83611	5.61316	6.6903	6.71564	7.38624	6.38486	6.75211	6.72287	6.14618	6.98658	6.86137	6.98373	6.67118	6.68415	6.7191	6.82432	6.77185	7.27894	6.47588	7.24412	6.64108	7.48662	6.60243	7.25292	6.88573	6.82324	6.76764	6.99538	6.57813	7.34262	6.64636	6.11186	6.45354	6.91038	7.35141	7.61231	6.89249	6.94412	6.20919	6.4308	7.0762	6.94133	6.45107	6.72865	6.67501
ALDH1L1	7.06324	7.05528	7.01354	7.26509	7.2578	6.42657	7.08119	6.68846	6.75271	6.52289	6.81693	7.00258	6.06874	6.61462	6.1247	7.03039	6.03163	7.1414	6.87695	6.72481	7.07119	7.14171	6.52529	6.88536	6.38695	6.65898	5.90368	6.48588	6.11381	6.78574	6.64138	6.78626	6.25573	6.44135	5.96014	6.59472	6.44712	6.10117	6.70609	6.57556	6.29676	6.26252	6.0757	6.66236	6.95546	6.33037	7.50545	7.50726	7.19268
ALDH1L2	4.59076	4.50813	5.08362	4.52758	3.96572	5.14095	3.56153	5.15363	3.86379	4.74886	4.71142	4.04556	4.73983	4.68509	4.15849	4.41401	3.91206	4.9391	4.57517	4.41678	4.22146	4.77709	4.24511	5.04063	4.0866	4.8472	4.12353	3.70607	3.54689	4.58509	3.94407	4.19956	4.27353	5.047	4.2913	4.48431	4.71299	4.01036	4.87316	4.52369	4.64218	4.17568	5.56583	4.53971	4.48406	4.24688	3.46557	3.93605	4.51941
ALDH2	10.808	10.9592	10.7237	11.1652	11.0473	11.0863	11.1227	11.0958	10.8757	10.8757	10.8322	10.8845	10.8322	10.9838	10.9948	10.5001	10.9987	11.0657	10.8028	10.6959	10.7334	11.0272	10.9498	10.9498	10.9377	10.9542	10.5558	10.7135	10.7208	10.9108	10.9288	10.9713	10.494	10.6487	10.7962	10.7727	10.8927	11.0272	10.7948	10.7138	10.9286	10.8706	10.6277	10.9187	10.9156	10.7911	11.1777	10.9344	10.7515
ALDH3A1	4.90851	5.09837	6.11976	3.80198	5.01467	5.0388	3.86283	3.693	5.11985	3.20138	5.45058	3.85383	4.61392	4.68722	4.40128	3.04337	4.00157	5.12211	4.44437	4.79914	3.30302	5.1775	3.92921	3.51142	4.58253	3.40621	5.24165	4.17657	3.69143	5.49177	3.95896	5.4866	3.09186	4.83928	3.89868	4.57825	3.16307	5.43399	5.08394	4.54492	3.72711	3.65937	3.71394	5.2222	4.54839	5.49885	4.33915	4.9316	4.88665
ALDH3A2	8.26557	8.25703	8.01603	7.93121	8.17195	7.69142	7.98472	8.1318	8.59203	8.39465	8.19049	8.14036	8.43575	8.18671	8.37303	8.21036	7.96461	7.95797	8.34789	8.30005	8.05272	7.8588	7.90013	8.07796	8.58327	8.4579	8.33768	8.07535	8.33932	7.68986	7.92467	7.72758	8.62983	8.32488	8.39531	8.22191	8.27458	8.13807	8.20514	7.80775	8.3592	8.58288	8.42611	8.19891	8.00758	7.9124	7.47346	8.46426	8.55894
ALDH3B1	6.01076	4.72602	4.79478	5.58961	5.22029	5.0672	5.48985	6.00763	5.84455	5.71038	5.73022	5.1417	4.82409	5.73022	5.31774	5.86866	5.32091	5.61561	5.06857	5.85335	4.82646	5.69627	5.1343	5.63778	5.43725	6.12542	5.69997	5.61961	5.33683	5.68169	4.99326	4.88581	4.90989	5.30121	4.3956	6.09165	4.87295	6.02592	5.92813	5.42765	5.08242	5.14619	6.00743	5.51519	5.73625	5.1295	5.58226	5.69323	5.48513
ALDH3B2	4.45406	4.08096	3.6589	2.82399	4.3247	3.34808	2.73286	4.71577	4.28487	3.82024	4.0491	3.65161	4.31812	3.67911	4.5139	3.84147	3.6109	4.6261	3.58987	3.79822	4.32931	4.47657	3.39898	3.4809	2.73002	4.52546	4.41341	2.73372	2.86596	4.74643	4.57465	4.32004	4.19543	4.14955	3.81022	3.33679	4.31879	4.20798	4.09849	3.8932	3.42175	4.16073	3.93187	3.71613	4.55244	4.57992	3.84384	4.65216	3.32771
ALDH4A1	6.68414	6.07671	6.74144	5.34129	6.02478	6.41573	5.8296	6.30683	6.21646	5.91888	5.92529	6.54091	6.3471	7.08148	6.05921	6.85739	6.15779	6.5473	5.90021	7.0628	5.83644	6.81699	6.04134	6.2274	5.77244	6.52309	5.789	6.00709	5.32382	6.2861	6.08087	4.80413	6.08437	5.65928	5.68876	5.25907	5.17127	6.02074	6.00191	5.98878	5.77195	6.31172	5.45987	6.61031	6.68063	5.19113	6.17617	7.17861	6.50809
ALDH5A1	6.84392	7.01785	6.46093	7.08108	7.27493	6.93854	7.46262	7.1325	7.22689	7.243	7.41465	6.96244	6.72755	7.29453	7.54258	7.24367	7.47948	7.39883	7.69008	7.27169	7.09751	7.2365	7.33427	7.00391	6.89123	7.52819	7.24143	6.19452	6.8398	6.60376	7.26482	6.83067	6.6256	6.07753	6.84902	6.92358	7.12845	6.09461	7.33332	6.3453	7.14341	7.09631	6.14822	6.90185	7.30921	6.74735	7.12823	7.24073	7.26639
ALDH6A1	8.29178	8.41728	8.17736	8.62414	8.71669	8.52351	8.64297	8.40908	8.43745	8.53109	8.31122	8.59502	8.27947	8.40997	8.22484	8.05343	8.26642	8.27448	8.49717	8.18546	8.43801	8.27871	8.39767	8.11394	8.48045	8.42528	8.00098	7.61062	7.86304	8.03083	8.3408	8.30496	7.82367	7.66298	8.09092	7.60529	8.23994	7.60162	8.04131	7.89188	7.92269	8.34953	7.89522	8.29806	8.32069	7.68779	8.95094	8.68937	8.61323
ALDH7A1	7.31349	7.28706	7.59999	7.76912	8.09597	8.0284	7.81859	7.90905	7.70241	7.87759	8.09275	7.83785	7.22187	7.4856	7.19247	7.55281	7.6789	7.7813	7.3477	7.24653	7.56697	7.78082	7.63633	7.73629	7.28408	7.60903	7.23426	7.24878	7.23768	8.14854	7.43229	7.50049	7.44688	7.64769	7.34642	7.52104	7.41538	7.582	7.36571	6.95281	7.70717	7.87295	7.11035	7.81094	7.35845	7.26648	7.90147	7.34104	7.32389
ALDH8A1	3.83448	2.90028	2.06911	4.12302	4.40611	3.89668	2.2306	2.68916	5.07083	4.11351	3.15143	3.79284	4.05638	3.61482	4.13579	4.67595	3.69024	3.39999	2.73791	2.17674	3.50034	3.9352	2.80742	3.91987	3.82938	4.17877	3.19774	2.46317	3.64516	4.05317	3.52225	2.77625	1.87021	1.55919	3.903	1.58769	3.73549	4.33459	4.12717	3.72332	4.4831	3.27615	3.67404	3.82881	3.25159	2.40609	4.24739	3.52113	2.63324
ALDH9A1	9.45099	9.3485	8.62797	8.48359	9.06229	8.92548	9.33481	9.2571	9.15944	8.94204	9.05407	9.23672	9.02315	9.08666	9.34678	9.37241	9.11594	9.28826	8.93487	9.16127	9.2571	9.41542	8.86621	8.99974	9.06229	9.20734	9.10317	8.72341	9.19831	8.64183	8.91605	8.79765	9.0117	8.76444	9.01834	8.78397	8.97795	8.66677	9.15238	9.00884	9.28703	9.22521	8.85342	9.06331	9.343	8.82707	8.21698	9.03108	9.22128
ALDOA	11.2113	11.1033	11.0695	11.206	11.1712	11.3558	11.1251	11.159	11.1652	11.2169	11.1998	11.1998	11.0256	11.4135	11.2901	11.3635	11.1291	11.3316	11.2459	11.2738	10.9998	11.2238	11.0867	11.252	11.2238	11.4447	10.9329	11.1956	10.8504	11.3151	11.1291	11.3103	10.8647	11.252	11.1099	11.252	11.1352	11.2169	11.3144	11.1729	11.0052	10.8613	11.0335	11.0445	11.185	11.338	11.3004	11.1559	11.2255
ALDOAP2	5.21813	2.64365	3.42618	3.97719	2.96456	5.96047	4.18704	5.63198	5.39307	2.4062	5.13491	2.82429	3.12383	4.7498	3.6837	4.33725	2.64482	5.76208	2.86256	4.24039	4.17846	3.06591	2.77016	5.51457	4.82399	4.04904	4.54233	4.95579	4.56722	5.08796	4.44184	2.78309	5.17514	4.01312	4.62236	4.19787	4.64025	4.73726	4.09047	3.32113	4.0582	4.27075	3.5115	4.00818	3.85116	3.94877	4.25094	4.04047	4.39736
ALDOB	4.34537	4.49591	4.45783	4.36153	4.15985	4.39507	4.32036	4.50718	4.15177	4.35268	4.23369	4.22519	4.11306	4.40546	4.42566	4.1187	3.80236	4.16527	4.50832	4.59712	4.22313	4.47037	4.08511	4.45734	3.65592	4.16554	4.35047	4.29629	4.24729	4.55098	4.40874	4.14671	3.72996	3.58404	4.02846	4.23832	3.91732	4.30923	4.00962	3.66777	3.91177	4.37624	3.78216	4.47876	4.01492	4.34683	4.18952	4.18987	3.9405
ALDOC	9.88081	9.6944	9.5971	10.1344	10.1776	10.3956	10.5148	10.1279	9.64119	9.88413	10.1031	9.87586	10.1053	10.0204	10.0607	9.98069	10.3691	10.3956	9.98641	9.88588	9.88413	10.2777	10.234	10.188	10.0048	10.0335	9.51864	9.50872	9.99239	10.5544	10.2603	10.188	10.073	10.3719	9.35739	9.54675	10.3423	10.2202	9.80677	9.3498	9.77846	9.95561	9.75382	10.0924	10.0413	10.424	10.4334	9.97042	9.52772
ALG1	5.38502	5.39921	4.00881	5.80211	4.27713	3.24068	4.08937	4.55236	3.81895	5.6597	5.01094	4.14083	5.27324	5.67336	5.55311	3.59725	4.17465	3.81736	5.40231	5.69159	3.71844	3.84568	5.63096	5.17229	4.70216	5.47861	5.20088	3.43495	5.88995	5.46097	6.03061	6.43628	5.8951	5.54235	5.22433	3.99003	5.40078	4.56636	3.85929	4.98441	4.81776	5.17182	4.81603	4.45982	4.54431	3.89472	5.11594	5.44472	5.54255
ALG10B	5.40692	5.32127	5.14497	5.2348	4.87994	5.45005	5.42511	5.61927	5.5365	6.26887	6.01222	6.03182	5.50148	5.9256	5.34608	5.37524	5.95697	6.11543	5.75556	5.79913	5.42873	5.54796	5.84104	6.12166	5.42756	5.79939	5.46694	4.54316	5.29697	5.92619	5.12869	5.45185	5.68924	5.57188	5.76413	5.26276	5.62548	4.36128	5.53601	5.46103	6.11055	5.91159	5.77133	5.92954	5.47283	5.55896	4.47901	5.13139	5.21606
ALG11	7.62044	7.80958	7.56212	7.43108	7.25445	7.63346	7.45439	7.53462	7.61282	7.6746	7.46128	7.42621	7.53106	7.74493	7.3038	7.52402	7.37842	7.61383	7.57929	7.81376	7.57308	7.84297	7.63064	7.8601	7.48705	7.49093	7.5773	7.24354	7.43199	7.06658	7.36688	7.24508	7.33024	7.60912	7.29968	7.28496	7.24718	7.11326	7.2169	7.08441	7.75541	7.85216	7.34814	7.61621	7.26243	7.3971	7.40244	7.25048	7.31309
ALG12	6.20043	4.57205	6.18508	4.94321	5.86592	7.04014	4.57293	5.15866	4.52773	5.67863	5.978	4.56858	6.37814	6.44704	6.17696	5.33885	6.04429	6.81228	5.94012	5.93049	6.68157	6.59768	4.93996	5.659	4.61911	5.88535	6.69978	5.35006	6.66855	6.21673	6.02721	6.17629	6.18125	6.63744	6.66933	5.29427	6.34492	6.4122	5.92585	5.17851	5.94595	5.97356	5.97854	6.44511	7.09335	6.52021	5.45086	6.16088	6.45466
ALG13	6.31327	6.15714	5.94945	5.70623	6.12031	5.8459	5.91624	5.86781	6.27123	6.23808	5.80295	6.14585	6.37714	6.45304	6.41831	6.38254	6.22993	6.28117	6.22445	6.31761	6.08094	6.30764	6.20055	6.08695	6.05776	6.36714	6.25855	6.30512	6.4552	6.42108	6.05459	5.78666	6.15546	6.16329	6.00635	5.86473	6.26494	6.26593	5.88031	6.38337	6.23296	6.40545	6.20566	6.15755	6.06381	6.24187	6.27338	6.30146	6.04197
ALG14	6.79669	6.52985	6.12584	5.69603	6.01942	5.92865	6.01671	5.87305	6.16743	6.08075	6.38982	6.46892	6.17293	6.3875	5.77863	6.42982	6.0199	6.10942	5.68034	5.96481	6.16033	6.00626	6.20072	6.15134	6.06849	6.27079	6.30239	5.80406	6.89197	6.18251	6.12584	5.9651	6.17433	6.36802	6.14341	6.40679	6.09268	6.28075	5.98072	6.10519	5.95323	6.20008	5.97356	6.39855	6.14966	6.13712	6.16913	6.38613	6.12331
ALG2	6.48026	6.37614	6.56335	6.14685	6.36351	6.48781	6.96886	6.49935	6.48523	6.84579	6.4969	6.62341	6.17193	5.99406	6.34145	6.48607	6.33121	6.30074	6.12853	6.15722	6.35409	6.54468	6.34742	6.31997	6.35622	5.9347	6.49229	6.90985	6.25096	6.23283	6.35938	6.67262	6.54087	6.75243	6.42872	6.64941	6.49515	6.90158	6.62488	5.96955	6.86525	6.39486	6.17309	6.32217	6.41207	6.51786	6.36391	6.29133	6.61662
ALG3	6.94272	7.1682	7.06372	6.7005	6.45354	7.2255	6.85723	6.69444	6.63206	6.85659	6.53341	6.71549	6.24868	7.03097	7.01173	6.49015	6.84498	6.83925	6.6274	6.81811	6.70683	6.73373	6.52765	6.69387	6.8291	6.74798	7.37462	7.32659	7.22602	7.13699	6.34383	6.45274	6.88532	7.24863	7.11105	7.45131	7.47232	7.34141	6.96232	6.38712	7.17975	6.65121	6.96893	6.60879	7.01693	6.95515	6.65778	7.10454	6.97654
ALG5	5.5153	5.81622	5.64602	5.81279	5.53001	5.59887	5.59955	5.35337	5.34185	5.53136	5.64967	5.75994	5.80496	5.39326	5.59586	5.62708	5.53715	5.49272	5.48875	5.43642	5.75803	5.4264	5.58005	5.45181	5.80883	5.55575	6.05583	6.30189	6.19781	6.00332	5.94521	5.73831	6.06613	5.92741	5.90755	5.89759	6.12892	6.01046	5.28593	5.76951	5.70469	6.05606	5.91307	5.62367	5.55384	5.56462	5.79183	5.73921	5.73921
ALG6	5.43237	5.52264	5.72037	5.25682	5.16375	5.46927	5.67339	5.61277	5.72969	5.66031	5.76834	5.83153	5.56808	6.0536	5.64698	5.53337	5.60077	5.86764	5.37919	5.76069	5.47703	5.60977	5.52601	5.80153	5.55667	5.74459	5.9934	4.56482	5.86823	5.44789	5.48426	5.74232	6.14616	5.84914	6.00272	5.98882	5.81965	5.66163	5.3236	5.89442	5.75724	5.68406	6.24306	5.71303	5.31126	5.50819	5.08418	5.21571	5.43552
ALG8	7.19225	7.1328	7.5515	7.55753	7.17134	6.96468	7.31826	7.40894	7.24041	7.38411	7.24041	7.16221	6.67007	7.04389	7.08215	6.87078	7.18183	7.06917	7.09551	6.95759	6.99562	6.97826	6.76631	7.01411	7.07662	7.37286	7.29817	7.20691	7.21467	7.30245	7.30213	6.64473	7.6367	7.56808	7.48436	7.30721	7.33181	7.61266	7.17198	6.64065	7.6901	7.25906	7.50263	7.2239	7.15899	6.89043	6.65521	7.21522	7.28462
ALG9	6.54571	6.48455	6.51059	6.03698	6.29996	6.19747	5.94959	6.20059	6.59099	6.43972	6.29238	6.1922	6.37168	6.62256	6.58133	6.56157	6.26089	6.15825	6.23797	6.06952	6.51428	6.32275	6.44884	6.00849	6.38117	6.37216	7.32799	6.59489	6.75249	6.35008	6.23767	6.52265	7.11716	6.91445	6.90454	6.61409	6.51197	6.69773	6.31304	6.58055	6.76932	6.80708	6.70715	6.3068	6.41738	5.8785	6.31141	6.46368	6.34305
ALK	3.45612	3.5716	5.43125	2.83081	4.17599	4.40839	3.1661	4.54955	3.89045	4.92589	4.21334	4.03097	4.10457	3.44298	4.38664	4.40078	4.59254	3.93389	3.74937	4.37566	3.04317	3.82961	4.29419	3.78954	4.00261	4.1187	4.16478	3.93835	3.96111	5.19005	4.87281	3.42229	4.52137	4.67757	3.52423	5.17945	4.7688	4.02083	4.06035	4.07824	4.27164	4.1813	4.03001	4.85667	3.73078	3.99687	4.61207	4.06262	3.99877
ALKBH1	6.56669	6.78081	7.1146	6.65443	6.59988	6.82698	6.85025	6.95704	6.65618	6.55574	6.85342	6.97781	6.53054	6.65286	7.29119	6.42233	6.9002	6.43346	6.65702	6.53615	7.04746	6.66833	6.82362	6.59683	7.1222	6.72891	7.03373	7.02199	7.00879	6.85624	6.72651	7.11639	6.63311	6.67831	6.87985	6.7947	6.78012	6.98533	6.52401	7.1093	7.13676	7.03163	6.34019	6.58136	6.51129	6.55273	6.74073	6.83533	7.10307
ALKBH2	5.98229	5.77333	5.53535	5.81359	6.17135	5.86604	5.99261	6.46279	5.5604	5.8384	6.20676	6.12653	6.07082	5.85865	6.24683	5.90521	6.05318	5.90802	5.47035	5.73315	5.80729	6.15464	6.12565	6.08847	5.78912	5.73468	5.57507	5.13539	5.86217	5.90772	5.87652	4.74964	5.82791	5.93988	6.36138	5.95834	6.00387	5.93313	5.95223	6.00726	5.81846	5.95564	5.78419	6.03394	5.47432	5.75095	6.00324	5.90564	5.38775
ALKBH3	6.3078	6.38412	6.25236	6.56343	6.88861	5.84189	6.50285	6.11281	6.13303	6.01926	6.49228	6.49834	6.06543	6.33802	6.15701	6.14787	6.49376	6.1063	5.74967	6.20454	6.40304	6.0336	6.25068	6.45046	6.10066	5.97504	6.37015	5.9036	6.95025	6.843	6.385	6.07875	6.30572	5.70793	6.30302	6.74851	6.4697	6.6366	6.10938	6.00425	6.1335	6.22912	6.23201	6.09732	5.97793	6.52343	7.13206	6.45061	6.21974
ALKBH4	5.74838	4.81093	6.08086	5.07103	5.93061	5.87331	5.86957	5.86461	5.90884	5.3386	5.63053	4.90327	4.96346	5.38318	3.89884	5.27626	5.28645	5.0111	5.13689	5.42557	5.48575	5.66335	6.01038	5.89425	5.83841	5.10835	5.87651	5.32871	5.24132	5.43397	4.71582	5.17398	5.80368	5.20415	5.34474	6.05135	5.63425	6.0636	5.81281	5.8659	4.9974	5.15731	5.29841	5.62528	5.22026	5.54952	4.90878	5.83014	5.68199
ALKBH5	8.67428	8.59635	8.65201	8.63756	8.61773	8.74037	8.65001	8.87188	8.56611	8.51958	8.70418	8.59317	8.54622	8.96689	8.67204	9.08302	8.78404	8.97004	8.78474	9.04712	8.36824	9.07475	8.39833	8.97476	8.93115	9.27011	8.26124	8.41742	8.42822	8.65868	8.70845	8.49934	8.38562	8.53452	8.68777	8.88376	8.53503	8.44367	8.81076	7.96435	8.86407	8.75093	8.56282	8.60625	8.46815	8.19134	8.80255	8.9525	8.80493
ALKBH6	6.33687	6.55941	6.48858	6.30144	6.65946	5.88125	6.31652	6.24314	6.37058	6.46573	6.36552	6.39482	5.79675	6.32882	6.33605	6.4506	6.19238	6.16357	6.096	6.26201	6.35547	6.37788	6.37816	6.47854	6.24516	6.31155	6.23849	6.28498	6.21282	6.08718	6.17259	6.11626	6.08211	6.17034	5.99998	6.57676	6.22221	6.62611	6.25675	6.25306	6.57193	6.00667	6.26416	6.25903	6.37835	6.26013	6.28969	6.38377	6.22628
ALKBH7	7.42411	7.3896	7.70898	7.79632	7.65556	7.74258	7.87682	7.68717	7.50929	7.93061	7.99501	7.82071	7.14929	7.6264	7.49181	7.65511	7.47013	7.69934	7.20286	7.47013	7.29479	7.59767	7.37289	7.56027	7.26458	7.67467	7.20176	7.44169	7.34783	7.86855	8.03014	8.03463	7.19384	7.55783	7.52584	7.356	7.55205	7.88961	7.5719	7.16217	7.31766	7.71317	7.28635	7.8342	7.78767	7.61258	7.75894	7.74244	8.00629
ALKBH8	5.13386	4.70882	4.98942	4.73722	4.99823	4.80774	4.10497	5.20989	4.91704	5.23731	4.47717	5.45068	4.88685	4.75431	4.64745	4.97104	5.04506	4.89447	5.2464	4.68536	5.11641	4.8684	5.05333	4.75893	5.34227	4.62953	5.02197	3.27115	4.81591	5.4881	5.01118	5.11158	4.91032	5.26112	4.75	5.10573	4.95697	3.90178	4.24107	4.87379	4.69521	5.38652	5.33404	4.45821	4.9401	4.66281	4.5564	4.88262	4.32803
ALLC	4.31175	4.24798	3.67327	3.59556	4.89392	3.12801	4.21316	2.63543	4.21711	4.58715	4.84632	4.43584	4.07704	4.16827	1.56012	4.03899	4.29469	3.47799	1.58342	3.09534	2.98375	4.15573	2.79425	3.92129	4.15705	2.70643	4.09392	5.27049	2.538	3.8487	1.51521	2.70288	2.36592	4.01662	3.22287	3.8614	2.64869	1.54988	3.21504	4.04681	4.24603	4.12484	3.69655	4.12298	3.1965	3.04708	3.75858	2.67087	2.84002
ALMS1	5.89379	5.9527	5.9901	6.10141	6.142	6.4476	6.23844	6.35612	5.75464	5.77933	5.95636	6.27949	6.08955	6.15778	5.98004	6.22935	6.04672	6.24735	6.02311	6.10475	5.8687	6.31297	6.34845	6.29566	6.25305	5.74885	5.97198	5.83712	5.82689	5.68414	5.87701	5.36815	6.03179	6.01041	5.88429	5.62207	5.95825	6.00007	5.61774	6.45115	5.97634	6.32776	6.28486	6.13212	5.84085	6.02547	5.86875	6.12478	5.65837
ALMS1P1	4.72345	3.77199	5.02655	2.31422	3.88162	2.23688	5.04771	2.98787	3.79766	5.07545	4.28864	2.2471	4.76737	4.86889	4.38735	2.70646	4.15858	4.46213	4.58927	4.56653	4.17064	4.75074	3.90587	2.47248	2.26736	3.34198	3.19239	3.85631	2.39225	1.94756	2.9654	4.00353	4.1569	4.17027	4.33448	3.26107	4.63292	2.16586	2.57011	4.73482	2.87889	3.71001	3.69067	4.0337	3.34144	4.03563	4.09615	4.21889	4.65678
ALOX12	4.19489	3.73951	4.69721	5.03746	4.77701	3.02073	4.57443	3.92984	4.39017	4.74696	4.35973	3.64687	3.88308	4.38134	4.00629	4.0243	4.74614	4.46756	4.088	1.60312	2.85302	2.26039	4.48959	3.82383	1.61263	4.59085	4.96827	1.73692	4.15705	3.69449	3.47113	3.91594	3.17986	4.10271	4.18063	2.2024	4.69691	3.05329	3.92451	3.62893	4.7565	4.03862	3.54037	3.46466	4.10594	3.11922	4.62817	3.23218	3.91787
ALOX12B	3.98953	4.87297	2.63542	3.5905	2.77544	4.63635	2.14324	4.09087	2.86558	3.62402	3.07336	3.3461	2.85732	2.60562	3.19411	2.32006	4.65461	4.77453	3.23655	3.01615	4.60701	2.85777	3.7574	2.60806	3.99347	3.23805	3.85322	3.51308	3.22143	4.15686	2.4484	3.04262	3.34768	3.8923	2.32622	2.23302	3.07963	3.64509	4.14496	2.89136	3.88264	3.36193	2.4256	3.7964	3.13	3.51909	3.79562	4.10894	3.34279
ALOX12P2	3.11302	3.27239	4.52057	3.31168	4.85886	5.22243	3.57104	2.53408	4.31001	2.6961	3.89375	3.57676	3.23559	3.05391	3.6604	3.30269	4.60935	3.60702	3.26206	2.49701	3.75432	3.37253	4.35365	1.92821	3.33525	3.4606	3.75126	4.16807	2.5557	3.0906	2.84581	2.49316	2.57441	3.77193	2.62687	2.71975	2.91986	2.23327	3.76822	3.44371	3.51387	3.88377	3.40749	3.25835	3.08098	2.94463	3.27825	3.38347	3.90118
ALOX15	2.34852	3.24466	3.72042	4.92108	3.50401	3.80898	4.44786	3.6623	4.74691	2.80003	3.26755	3.27533	2.81312	2.63005	4.66481	4.36847	4.65866	4.03697	2.85525	2.75235	3.61618	3.02027	4.22162	3.65514	3.27325	4.6377	4.50721	2.93634	3.93132	4.09462	4.38178	5.29131	2.79671	4.69755	4.99088	3.12952	5.11232	3.9632	4.15541	4.42167	3.98406	3.73121	3.78851	4.76905	4.43823	3.61313	4.73015	3.9125	4.29795
ALOX15B	5.59329	5.20744	5.21729	4.65331	4.52169	4.66531	4.7528	5.31617	3.55328	5.44279	4.55012	4.84331	5.25557	5.24625	5.04087	4.80694	5.36645	3.82331	5.3119	5.19912	5.51881	5.04973	5.46369	3.43536	4.7076	4.37662	4.76559	3.33488	4.71436	4.20975	5.00495	4.35004	4.94167	3.75731	4.94015	5.31746	4.97207	4.17082	5.29974	5.2561	4.38343	4.13692	4.0138	4.74848	4.80859	5.04018	4.68495	5.4164	5.13432
ALOX5	5.86795	5.53094	4.90295	5.70915	5.05469	5.45194	5.22975	5.52355	4.73993	5.60638	5.45864	5.25549	5.67311	5.61561	4.7379	4.93703	5.49022	5.24272	5.97692	6.45125	5.37616	5.65558	5.21901	4.6566	5.30343	4.61088	6.03577	6.11055	6.20487	6.0754	5.43867	5.70571	5.94171	5.7957	5.49624	6.0245	5.48316	6.02172	5.55333	5.30553	5.341	5.25173	7.76874	5.31859	5.70688	5.06423	5.77512	5.09221	5.91377
ALOX5AP	6.66674	5.74391	5.52743	5.80365	6.0481	6.32326	6.25993	6.80702	5.92291	6.20534	6.32566	6.21567	6.73173	5.53746	5.82391	5.74065	6.66492	5.71137	6.90523	7.14611	6.07194	5.9789	5.70853	5.43909	5.85919	5.68936	6.49387	6.11299	6.4698	6.6688	6.73213	7.19113	7.61766	7.57212	7.097	7.18343	5.84035	7.06386	6.47949	5.83071	6.67731	5.72835	8.95174	6.09832	6.33285	5.7552	6.5434	5.66219	6.77053
ALOXE3	3.42748	5.05068	3.74781	4.065	4.68493	4.86538	4.46086	4.98311	4.0723	4.70438	5.02761	3.00191	4.22256	3.20413	5.02549	2.83011	4.59355	4.34741	4.04704	3.13663	4.17643	3.51244	5.04284	3.23092	4.35917	4.26482	4.43175	4.54793	5.19942	4.68643	4.7485	2.94901	4.27633	4.45887	5.11354	4.90452	4.63958	2.49158	4.25588	3.89406	4.19604	4.47661	3.65195	3.80986	3.68297	4.54895	4.40419	4.42897	4.4128
ALPI	4.82048	4.65635	5.00894	3.77343	3.44018	3.75688	3.31671	3.1595	4.40548	4.08688	5.21203	3.04375	3.0482	4.00113	3.06097	4.82457	3.47233	3.86892	3.36611	3.22836	3.15683	3.25383	3.52695	4.55522	3.23946	4.65408	3.2442	5.05536	3.58969	3.39715	3.56169	3.83394	3.54325	3.14684	3.24915	3.48535	3.10969	4.91301	4.15061	3.87857	3.3042	2.97191	2.75203	3.24159	4.20088	3.85646	4.5896	3.99577	3.88711
ALPK1	4.48712	4.28218	4.89011	4.97183	5.29184	5.34386	4.91736	4.90744	4.46766	4.34511	4.97859	5.03643	5.11915	4.03355	4.93475	4.32134	4.58197	4.89125	4.71957	4.10843	4.48938	4.34093	4.85885	4.69822	4.975	3.62648	4.82845	3.52718	4.44921	4.74966	4.43335	4.30304	5.13015	4.39799	4.90951	4.62979	4.16286	4.00286	4.63052	4.58981	4.69642	4.65687	6.26784	5.05875	4.39753	4.39364	4.47207	4.21666	4.49475
ALPK2	8.37908	8.84574	8.71161	8.79845	9.07851	9.18818	8.77452	8.66282	8.91543	9.1121	9.00277	9.02145	8.88016	8.91809	9.29774	8.94078	9.17173	9.20796	9.76463	9.26637	9.17749	9.01607	9.55572	9.01412	9.32352	9.06497	8.87545	8.82202	9.02744	9.08522	9.47459	9.28234	9.82128	9.44469	9.96441	10.0545	9.52733	9.51924	8.57188	9.28531	9.17661	9.38086	8.43617	9.28531	9.62825	9.56321	9.47795	9.40144	9.08275
ALPK3	8.16311	8.09298	8.19449	8.12659	8.22155	8.12185	8.42471	8.26862	8.51198	8.10248	8.21083	8.30406	8.85185	8.63354	8.66048	8.43532	8.3035	8.38604	9.1027	8.77809	9.04337	8.48051	8.60791	8.27651	8.96233	8.8783	8.64281	8.53655	8.35795	8.33726	8.48228	8.25845	8.17968	7.95472	8.38532	8.64011	8.51079	7.9475	8.20127	9.07338	8.30934	8.85403	7.64392	8.59219	8.47899	8.50845	8.36437	8.87123	8.8698
ALPL	5.53206	5.82067	5.90861	5.95967	5.60039	5.46496	5.55335	5.28621	5.15032	5.74567	5.33142	5.22825	5.42142	5.51043	5.35229	5.62359	5.40487	5.95196	5.60716	6.003	5.62678	5.86408	5.51358	5.76923	5.84579	5.92952	5.58556	6.07395	4.89089	5.41061	5.00925	5.99126	5.59107	5.47146	5.34462	5.53606	5.94856	5.39402	5.10018	6.14937	5.54125	5.39519	6.16651	5.48013	6.12278	5.79345	5.84314	5.37194	5.74375
ALPP	2.92634	2.78804	2.87436	2.8301	2.93024	2.82447	4.52809	2.71969	2.91741	2.70966	2.87958	2.85779	2.61754	3.04545	2.77123	2.59014	2.75492	2.78656	2.81364	2.88825	2.70715	2.88825	2.96454	2.8523	2.77123	3.00256	3.10396	3.13118	2.73466	2.70566	2.95859	2.90738	2.835	2.85927	2.74592	2.98659	2.71204	3.40238	2.81935	3.47216	2.73569	2.69137	2.5036	3.16042	3.04888	2.98005	2.93279	2.96653	2.78021
ALPPL2	5.49753	5.3006	5.36573	5.6123	5.93065	5.75703	5.89407	5.71641	5.88616	5.81398	5.64651	5.6609	5.14132	5.67705	5.62467	5.44276	5.30568	5.76108	5.29756	5.53039	5.60793	5.30473	5.41722	5.64911	5.31796	5.77193	5.33373	4.94727	5.32265	5.49537	5.07978	5.72805	5.27048	5.96099	5.26867	6.31793	4.68004	5.94111	5.47308	5.34906	5.58523	5.00697	4.84672	5.378	5.3356	5.5885	5.74596	6.23954	5.8687
ALS2	6.48568	6.33545	6.8328	6.5083	6.76219	6.26281	6.67191	6.43662	6.85107	6.50023	6.45068	6.48088	6.64654	6.44838	6.75423	6.40783	6.75479	6.37049	6.81902	6.37414	6.73979	6.22237	6.6258	6.57754	6.82803	6.23886	6.63369	6.41839	6.73494	6.40446	7.03555	6.73282	6.43714	6.23304	6.65306	6.62798	6.48489	6.06016	6.30449	6.76616	6.52753	6.86671	6.22589	6.61597	6.35404	6.5752	6.1832	6.80179	6.42058
ALS2CL	6.33579	5.8855	6.48492	6.50585	6.10722	6.40903	6.09261	6.40482	6.22419	6.00691	6.25841	6.19309	5.84634	6.30385	6.68472	5.68735	6.01799	6.25249	6.09504	6.1897	5.85193	6.45403	6.19483	6.5933	6.2433	6.6198	6.18254	6.01199	5.91947	5.95083	5.92727	5.79904	6.12319	6.353	5.9849	6.37696	6.04834	6.14345	5.97293	6.64846	6.16299	6.19817	5.96726	5.87935	6.43527	6.44834	6.1827	5.8714	6.03278
ALS2CR11	3.75646	3.6897	3.80455	3.63731	4.60086	4.37867	3.96191	3.51713	3.90171	4.36823	4.22545	4.31137	4.38306	3.95632	4.05768	3.88713	4.51985	3.79771	3.97012	4.52949	3.36941	3.75175	4.38811	3.99656	3.71882	3.37867	4.04162	4.41695	4.31662	4.98897	4.02727	3.96061	4.4024	3.92704	4.42386	3.21794	4.41434	3.92742	4.07788	3.73212	4.74142	3.65862	4.69111	3.84132	3.62926	3.88313	3.57225	4.0957	3.29583
ALS2CR12	4.78087	5.41372	6.22298	6.0984	5.48917	5.0052	6.49404	5.61539	5.37604	5.5093	5.92207	6.40944	5.9442	5.48226	5.3127	4.9287	5.76846	4.80828	5.75566	5.73254	5.54687	4.34537	5.44532	5.71551	6.37968	5.61036	5.35081	3.59386	5.3151	4.88979	5.83932	6.49199	5.02993	4.05715	4.31506	4.24184	5.30715	4.54365	3.63061	5.43558	5.37644	6.22655	5.01197	6.00989	5.39497	6.63356	5.23008	6.29096	5.87097
ALX1	3.04726	2.60073	2.59726	3.64072	2.65599	2.48584	2.86442	3.43929	3.66498	2.49751	3.80643	3.13479	2.82395	3.27427	3.64575	2.40141	2.52516	2.17053	3.21576	2.59998	3.17082	2.81342	3.58668	3.15259	4.5159	2.95604	3.84476	3.69554	3.38121	3.13332	2.62399	2.50817	2.77554	2.56949	4.3497	3.12789	2.56693	2.64606	2.7383	2.84549	3.11072	3.0853	3.03705	2.99571	3.64074	2.46565	2.86639	2.88639	3.6816
ALX3	5.11752	4.90375	3.42691	4.07277	5.6449	4.58082	5.28645	5.1413	5.10254	3.29922	5.17424	4.48787	3.51412	4.0521	5.35434	5.4946	5.08487	4.0069	5.10358	4.76995	5.07093	4.85756	5.46936	4.53208	5.07023	4.53183	5.34122	3.62033	4.6848	3.96448	5.1166	5.44964	3.70232	3.93071	5.65488	5.56277	5.67269	5.54913	5.19046	5.0697	4.46593	4.40807	4.51692	4.98547	5.7288	5.75629	5.04699	4.8301	4.74403
ALX4	5.7681	3.68702	3.30887	2.67856	4.61499	3.21809	5.51278	3.85789	3.28838	4.74913	3.14119	4.14331	4.36166	4.96197	3.20343	3.78527	4.74985	3.41915	2.6478	2.73412	3.61027	3.14914	2.89413	3.38718	2.79057	3.45939	3.33883	3.19994	4.11771	3.30078	4.84642	4.58753	4.82511	3.62601	3.21981	2.32536	4.50111	2.38428	4.36892	3.67999	3.53062	3.47638	3.15038	3.86022	4.2605	5.14271	4.66475	3.27147	3.77672
ALYREF	7.52698	7.49884	7.67106	7.49045	7.41459	7.75624	7.61523	7.54152	7.65255	7.6583	7.72836	7.84844	6.59256	6.91515	6.45799	7.35897	7.04727	7.71179	6.99579	7.35139	6.44319	7.06414	6.4395	7.03067	7.07662	7.27137	7.40565	7.98857	6.75987	7.86639	6.67138	7.50691	6.77486	7.71672	6.62066	7.31847	6.83341	7.79497	7.02074	7.55498	6.80163	7.27632	7.22898	7.14809	6.40589	6.9675	7.73855	7.62371	7.06938
AMBN	3.6164	4.18422	2.54287	1.77827	2.38352	4.17222	3.70107	4.30897	3.80807	4.23863	1.97745	2.05861	2.76752	3.03472	3.73095	3.79766	2.72779	3.35437	2.04454	4.37996	2.76542	4.02408	3.32336	4.66219	3.95885	4.83635	3.59861	2.12222	4.32789	2.93868	3.9213	3.27647	4.07159	3.40769	4.35948	4.11494	3.34608	2.18078	3.63504	3.91164	2.70209	2.69862	3.2522	3.32101	3.22659	3.58643	3.40242	2.7103	3.73446
AMBP	4.33169	3.51927	3.41798	4.59427	3.6035	4.49801	3.65843	3.83625	4.21961	2.99298	3.57046	3.1698	4.15403	2.89884	3.25453	4.48486	3.52879	3.31841	4.34997	3.59413	3.05469	2.77857	2.77177	4.09123	3.36284	4.9868	4.36632	2.62635	4.41174	4.60294	2.93448	4.28368	3.96111	4.02341	2.99298	2.91167	3.6257	4.64723	4.51117	4.38069	2.76854	3.16473	3.34911	3.91312	3.7738	3.61618	4.38795	3.90382	3.5055
AMBRA1	5.64817	5.5518	5.83971	5.70997	5.55201	5.38868	4.62238	5.55245	5.57395	5.50338	5.70805	5.11819	5.39508	5.57483	5.39801	5.74273	5.36778	5.31608	5.62276	5.66824	5.74445	5.62252	5.39067	5.9664	5.28763	5.65522	5.51353	4.82797	5.67222	5.39091	5.63852	5.67055	5.48261	5.40473	4.85942	4.9821	5.57066	4.71121	5.65543	5.21176	5.47781	5.45064	5.28976	5.68466	5.58292	5.21347	5.70757	5.95244	5.70415
AMD1	7.81876	7.78617	8.89856	8.4934	8.34306	8.19201	8.56872	8.3374	8.17482	8.50087	8.74307	8.48405	7.7563	8.44039	7.81028	8.42259	8.14497	8.63261	8.11077	8.12863	8.30611	8.44583	8.22837	8.3973	7.80153	8.14052	8.49931	8.81847	8.01191	8.83271	8.75821	8.58658	8.17535	8.54179	8.85325	8.92674	8.24487	8.50393	8.33219	7.9187	8.50417	8.20928	8.33455	8.67942	8.74743	7.75372	9.32409	8.36792	8.46839
AMDHD1	3.99502	3.43064	5.27405	4.50244	3.96734	3.06416	2.53646	2.75736	3.90987	2.06416	5.06765	2.87898	2.12819	3.66529	3.9036	2.87337	2.49016	4.71278	4.32445	2.37828	1.7304	4.14189	2.09024	2.47355	2.30232	5.29163	5.10191	5.275	2.11578	4.28566	3.06245	2.58032	4.41044	4.65063	2.54301	2.80525	4.29069	4.58421	3.58882	3.76439	3.21944	3.96208	3.02138	3.1867	3.20271	3.39824	3.49302	4.37749	3.24177
AMELX	1.95196	3.90421	4.23981	4.19988	4.23302	1.7312	3.86214	4.03448	1.5898	4.43041	3.59222	3.83457	4.01707	3.12882	3.92839	4.34529	4.41672	2.99452	3.65884	4.14799	3.70101	4.50076	3.10735	4.5568	4.09493	1.89043	4.66613	4.80195	3.32224	3.4719	3.82725	1.75216	3.30077	3.95551	2.24756	4.77062	4.13528	1.33683	2.68827	3.76252	2.75708	4.2729	3.26604	3.18965	3.50474	3.3619	3.72065	4.47272	3.13317
AMELY	4.46518	2.15868	4.46832	4.42602	3.78412	5.22237	4.55815	5.15259	4.78514	4.74604	4.08028	4.74189	4.66187	4.22267	3.84166	3.38508	4.90282	4.70241	4.83801	3.31343	3.92188	4.5888	2.11375	5.0082	5.06956	3.95264	4.35749	1.61176	4.33234	3.389	4.65013	4.93342	3.66952	4.76343	4.04798	5.0373	4.22489	3.26175	4.36258	4.89444	4.37313	4.3087	3.88185	4.19062	2.85345	4.15928	3.88656	4.26165	3.78011
AMER1	5.17536	4.71145	5.34853	4.32542	5.3094	4.9843	4.66971	5.14085	5.15314	3.12155	5.09212	5.33011	2.49339	4.62438	2.01291	5.11872	4.15045	4.79803	4.22085	4.11751	5.02658	3.53555	4.76521	5.01232	4.5453	5.25426	4.47029	3.98866	5.08038	5.38241	5.21719	5.59566	2.95999	5.06326	2.81952	4.91014	2.94229	5.40029	3.7891	3.06564	4.49147	4.69869	4.16997	3.80156	4.61521	4.02129	5.64875	4.76893	3.75414
AMER2	4.46251	3.62727	3.23115	4.666	3.95167	2.73404	3.10745	2.97081	3.91736	2.73229	3.66778	3.09896	3.29645	2.8093	2.99747	4.39434	3.14826	3.948	4.23418	4.18764	3.81002	3.83317	3.55988	3.17918	2.93002	4.03909	4.11645	2.75289	3.92217	4.07112	2.8093	4.25508	3.1265	3.41501	3.28514	2.52225	2.99512	2.57922	4.09726	2.81523	2.92533	2.63936	2.54342	3.45808	3.29702	3.96423	3.53522	3.39204	3.8799
AMER3	3.60128	3.0934	4.2373	3.42559	4.16403	3.72903	3.16026	3.34049	3.9908	3.76796	3.66577	3.43127	3.50373	3.96161	3.65115	3.86719	3.24721	4.51296	3.05997	3.30276	3.9196	4.45482	3.1699	3.38289	3.52609	3.27168	4.91541	4.56299	4.3595	4.36577	2.62732	3.46236	2.80528	3.14185	3.72276	4.61712	4.73194	4.91887	4.01947	4.34664	3.82552	3.02667	3.06827	3.53893	4.16727	4.30178	4.49478	3.75421	3.96762
AMFR	7.33398	7.26418	7.22542	7.32156	6.92864	7.12403	6.05207	6.33406	6.33494	5.9314	7.39795	7.36699	6.45246	6.84446	6.46949	7.08361	6.9495	7.37248	7.00212	7.60811	6.67369	7.2575	6.65037	7.38457	6.36039	6.41432	6.58345	6.09829	6.82306	7.50548	6.61069	6.86956	6.97972	7.75956	6.82438	6.85684	7.21335	7.05766	6.70713	6.43003	7.24703	7.20626	7.34985	7.12654	6.57163	6.58189	7.53104	7.01722	6.86721
AMHR2	3.37091	3.19596	3.02774	3.31028	3.59189	2.40481	3.39894	3.19973	2.96132	3.82249	3.03045	3.34631	3.81212	3.44471	3.31623	3.47278	3.72314	3.0605	3.51752	2.86958	3.89037	3.09164	3.17505	2.92917	3.2214	3.6449	3.73943	2.91137	3.12438	3.88716	3.07262	3.10382	2.83575	3.59555	4.74127	3.1367	3.41598	3.65362	3.6453	3.14058	3.68309	2.93859	2.55072	3.11834	3.15279	4.05465	3.5735	3.06321	3.05353
AMIGO1	6.29339	6.37487	7.20991	7.16916	7.12824	6.5991	6.8359	6.96276	6.20199	6.70547	6.78936	7.2521	6.503	6.36537	7.21168	6.64676	7.08542	7.01346	6.84633	6.50526	7.23574	6.63957	6.78157	6.91981	7.28894	6.87641	6.86491	6.82041	6.72483	6.24925	6.67008	6.89288	6.9285	6.31392	6.85872	7.03167	6.55521	6.57908	7.35768	6.897	6.53619	6.79103	6.42206	7.19461	7.09839	7.04354	6.92264	6.8218	6.84092
AMIGO2	5.88876	5.69877	4.84569	4.69532	6.02409	5.52582	5.35797	5.0955	5.64748	5.54717	6.18467	5.77564	6.10748	5.64314	5.29502	5.6276	5.88362	4.9354	4.88674	5.70965	5.54466	5.11206	5.92111	5.69978	5.29618	5.41065	5.30193	4.86728	5.36377	5.15082	5.6563	6.12727	6.24164	6.61492	5.63629	5.75883	5.52818	6.09543	5.5078	6.77793	5.37538	5.40602	5.71025	5.08986	5.43234	5.25015	5.59306	5.69549	5.13621
AMIGO3	4.94493	4.86955	5.10012	5.46723	4.82463	4.7279	4.58515	4.6603	4.90175	4.756	5.02699	4.99556	4.81598	4.89133	4.99529	4.89532	5.30214	4.83305	4.99529	4.89532	5.16083	4.91882	4.89829	4.65008	4.97113	5.30896	4.84439	5.01983	5.41206	4.94813	5.74954	5.16083	5.63105	5.1423	5.33665	4.82101	5.68309	5.2793	5.49108	5.1396	4.89478	4.91684	4.72112	4.90924	5.16097	5.14552	5.4308	5.25865	5.11247
AMMECR1	4.65658	5.34217	4.67485	4.68598	4.57824	4.3928	5.02672	4.6465	4.93644	4.58188	4.29665	4.16075	5.02631	5.20086	4.95984	4.67458	4.73915	4.69905	5.22609	4.85902	4.70765	4.4625	4.42283	5.00693	4.89882	4.74922	5.16734	4.75296	4.85062	4.8318	4.68358	4.55147	4.8446	4.70875	4.67701	4.45389	4.98942	4.72096	4.98599	5.24987	4.25596	4.43419	4.6551	4.25036	4.55572	4.64549	4.72554	4.72104	4.69582
AMMECR1L	6.88754	7.18052	6.82594	6.64432	7.12223	6.80268	6.85305	6.70421	7.2706	7.02766	6.72851	6.34074	7.13004	6.78603	6.57296	6.86219	6.9537	6.73831	6.76992	6.73012	6.62041	6.74923	6.85596	6.38719	6.66105	6.48307	7.13944	7.12223	6.7892	6.61591	6.87377	6.67641	6.69012	6.80193	6.74923	6.84301	6.67641	6.75258	6.20908	6.88971	6.90775	7.07226	6.8619	7.19921	6.46332	6.62005	6.62505	6.74599	6.70462
AMN	5.32295	5.34644	5.95911	5.86096	5.82133	5.68711	4.37376	5.75026	5.85701	5.38353	5.43316	4.97812	5.33074	5.28463	5.66394	5.19199	6.0275	5.63634	5.75295	5.38547	5.71492	5.50629	6.28246	5.25595	6.03459	5.50465	5.86024	5.78935	5.81138	5.39853	5.66414	5.66695	5.59766	5.92412	6.06239	6.37218	5.67946	6.05002	6.38385	5.64382	5.22563	5.06132	5.10784	5.40795	5.66094	6.01524	5.89519	6.0183	5.7478
AMN1	5.31006	6.57833	6.45485	7.01041	6.57275	6.56084	6.99746	6.36109	6.36352	6.03965	6.20313	6.79343	6.29242	6.61453	6.15848	6.13934	6.41298	6.38776	6.36598	6.32852	6.46969	6.36654	6.97168	6.339	6.54512	6.24589	6.50544	6.09822	6.54808	6.88266	7.21013	6.80053	6.50985	7.06194	6.98744	6.61489	6.58141	6.1879	6.45635	5.32825	7.28465	6.51744	6.38736	6.57346	6.40337	6.25616	6.5087	6.5744	6.49317
AMOT	1.84318	5.02415	2.91713	3.05027	3.13071	4.75687	3.96479	3.2598	5.3922	5.12979	5.69031	5.18911	3.55004	4.69634	4.43446	5.22352	4.99324	4.95662	4.44284	4.66198	5.00516	5.19412	4.83755	5.73979	4.42313	4.57826	5.25985	3.42306	5.25328	5.14865	5.06421	4.33051	3.63741	5.59735	3.76197	4.22126	4.5751	4.02046	4.72024	4.36562	5.80616	4.40354	5.11227	4.46605	3.98692	4.7685	3.87787	4.65337	4.34245
AMOTL1	6.69264	6.9429	7.10406	6.53186	7.3925	7.14015	6.78764	6.95969	6.93012	6.65398	6.88986	6.87752	7.25965	6.92693	6.9	7.14917	7.12229	7.2047	7.11036	7.06722	7.45489	7.20794	6.95246	6.82045	7.05399	7.0003	6.57631	6.8003	6.44912	6.59254	6.67156	6.68601	6.92924	6.6079	6.51648	6.7304	6.54752	6.55275	6.59355	7.68325	6.90494	7.08616	6.31713	7.27856	6.67014	6.81175	6.62903	6.82715	6.92256
AMOTL2	7.81258	7.98405	8.02705	7.55354	7.36935	7.27814	8.11291	8.05634	7.68346	7.98312	6.86979	7.44072	7.3598	7.36025	6.93139	7.27675	7.14676	7.48441	7.29115	7.4716	8.02384	7.87053	7.27493	7.65695	7.7052	7.5851	7.39624	7.62789	6.92429	7.23899	6.84596	7.15451	6.35031	6.02723	7.31127	7.27493	6.96643	6.84966	7.31545	8.3963	7.19196	6.96297	6.71477	7.74017	6.83539	7.72983	6.95196	7.73898	6.77462
AMPD1	3.11813	3.84836	4.70233	2.12396	4.63937	1.45277	3.80235	1.94983	1.49944	4.00859	3.2544	2.38041	2.74343	4.36639	4.71542	4.24839	3.74663	3.20136	3.83106	2.4216	2.54002	4.47479	3.06156	4.50451	4.02283	3.97643	3.09443	3.79691	2.17211	3.61524	3.60433	3.98425	3.92995	2.95287	2.41329	4.74423	4.15037	2.71384	3.29262	2.84821	3.00388	2.98643	3.48597	3.85496	3.13943	3.09306	2.97483	3.18497	3.73191
AMPD2	5.32862	5.69814	5.0476	5.00782	4.84028	5.60539	5.56027	4.99389	5.41122	5.52633	5.42944	5.63364	6.0074	5.89761	5.38126	5.26876	5.36387	5.29486	5.08499	4.87277	5.35751	5.21711	5.11069	5.24155	5.73286	5.74638	5.51762	6.07321	5.92694	5.72078	5.57575	5.89714	5.9193	5.47574	5.53264	5.58413	4.52994	5.08075	5.41168	5.49203	5.68251	5.38299	6.33848	5.30229	4.79942	5.27673	5.86661	5.41131	5.22799
AMPD3	5.15868	5.41223	5.04421	4.8788	3.67828	5.7751	4.40727	5.26181	4.34783	3.61262	5.02008	4.74868	5.67357	5.14985	4.99867	3.96748	5.7122	5.30301	5.83631	5.61169	5.53388	5.44531	5.3294	4.74481	5.54683	4.78107	5.31516	3.42418	6.68097	5.62418	5.7295	4.72935	6.11869	6.15158	5.76934	5.21603	5.79585	4.60047	4.94309	4.28578	5.25522	5.08613	5.35977	5.69045	5.65713	4.79091	5.97462	5.81001	5.78367
AMPH	5.4867	5.1979	4.9427	5.40445	5.66534	4.54784	4.94405	4.5421	5.9856	5.62886	5.69243	6.4504	5.50062	5.96003	5.11328	6.22487	5.20732	5.54181	5.16062	5.16742	5.95189	6.17279	5.44757	5.80555	4.69765	5.00538	5.303	4.9093	5.5508	4.85433	4.82243	4.75157	4.93421	4.71548	5.58165	5.60109	5.22287	5.14498	5.03298	5.13551	5.76334	6.05202	4.90799	5.24289	5.65897	5.12172	5.87197	5.32868	4.97803
AMT	6.86266	6.97168	7.46291	7.54153	7.87898	8.0388	8.09116	7.76311	7.86493	7.81483	7.91316	7.73134	7.75666	7.62293	7.82438	7.25931	7.76253	7.6061	7.95805	7.57705	7.9594	7.6013	8.00243	7.70943	7.66365	7.86004	7.35668	7.40709	7.32276	7.55403	7.78352	7.51557	7.20378	6.94592	7.27703	6.8812	7.49131	7.24407	7.70986	7.89181	7.92913	7.34134	6.65021	7.33052	7.89601	7.59851	7.64264	7.67093	7.36518
AMZ1	5.60732	5.21534	5.78503	5.26817	5.42918	5.53706	6.14078	5.15591	4.9558	5.36283	5.64246	5.68322	5.13542	5.21369	5.1171	5.21679	5.96578	5.70904	5.31166	5.35246	5.86522	5.79549	4.89961	6.02192	5.0277	6.18311	5.48048	4.99938	5.41207	5.02883	5.90872	5.75887	5.27016	5.76987	5.57763	5.47766	5.22699	4.64368	5.86916	5.70283	5.08095	5.16597	4.98842	5.35693	5.86703	6.17515	5.70027	5.48299	5.96524
AMZ2	9.72314	9.56117	9.59586	9.50934	9.65318	9.55116	9.61631	9.19592	9.7113	9.50264	9.99466	9.93661	9.49933	9.53229	9.93661	9.74322	9.65747	9.40198	9.61474	9.38544	9.63955	9.56757	9.77732	9.39116	9.68932	9.56255	9.39882	9.12532	9.46089	9.65318	9.31183	9.30719	9.34132	9.41444	9.33686	9.20962	9.60902	8.8633	9.64815	9.48898	9.60654	9.54061	9.44921	9.35466	9.35812	8.68631	9.6036	9.89851	9.74959
AMZ2P1	6.73671	7.20341	6.56676	6.83545	7.1266	6.93943	6.63521	6.95979	6.56716	6.50585	7.27175	7.23148	6.9071	6.91867	6.95584	6.86966	6.88052	6.40455	6.91492	6.37051	7.01155	6.80407	7.24876	6.67893	7.20698	6.7616	7.05768	6.3861	6.38907	7.16612	6.51785	6.64245	6.53089	6.37548	6.90078	6.39134	6.69157	6.93175	6.6718	6.80737	6.93912	7.30371	6.85271	6.77735	6.60392	6.6088	6.32764	7.09011	7.15972
ANAPC10	5.84198	6.19846	5.98995	5.57767	6.08913	5.51619	6.2315	6.01094	6.08441	6.35615	6.07773	6.2315	5.81583	5.82983	6.06888	6.2003	5.99673	5.72676	5.84904	5.77762	6.27002	6.16151	6.11546	5.72992	5.90293	5.81051	5.59899	4.97965	5.96435	5.92251	5.7118	5.17128	5.74287	5.89433	5.82048	5.48673	6.0819	5.68968	5.3922	5.79029	5.63689	6.63369	5.86408	6.24848	5.65932	5.96236	5.47561	5.82427	6.0038
ANAPC11	7.42623	7.38871	7.60385	7.54587	7.54587	7.46282	7.6998	6.93084	7.48133	7.60728	7.60009	7.52857	7.8177	7.42691	7.70341	7.58027	7.84546	7.47507	7.81506	7.56744	7.79093	7.36595	7.84176	7.53059	7.70285	7.52734	7.8875	7.68112	7.89266	7.93674	8.07152	7.84033	8.083	7.7073	7.9191	7.6671	8.13575	7.95248	7.62915	7.39408	7.62915	7.55186	7.39212	7.73073	7.82613	7.11881	7.83796	8.15083	7.90677
ANAPC13	9.11675	9.1466	8.98355	8.78395	8.79868	8.83243	8.99894	8.9731	8.64396	8.57147	8.70157	8.82695	8.5546	8.62194	9.00979	9.0408	8.65941	8.86851	8.51545	8.48796	9.12763	9.22666	8.95141	9.00422	8.73197	8.87548	8.89526	8.69829	9.02617	8.60906	8.59641	8.58422	8.62054	8.37055	8.88179	8.69983	8.99554	8.78211	8.81187	8.4036	9.21863	9.20972	8.87145	8.75185	8.66866	8.4511	8.62218	9.07834	8.77795
ANAPC15	7.91488	7.53062	7.79089	7.33932	7.7551	7.18387	7.79746	7.33572	6.67483	7.66938	7.85159	7.71037	7.10886	7.46438	7.63829	7.70731	7.80276	7.89751	7.83246	7.64016	7.62639	7.80447	7.65241	7.67659	7.61106	7.83943	8.02182	7.91122	7.79393	7.70189	7.73791	7.38795	7.80058	7.64071	7.70034	7.59946	8.12057	7.25973	7.81194	7.2024	8.08815	7.93629	6.80738	7.98207	7.38295	7.35368	7.84727	7.91125	7.42553
ANAPC16	9.65804	9.45807	9.60273	9.7738	9.70678	9.74743	9.6752	9.54822	9.64669	9.74239	9.66795	9.47082	9.5686	9.43291	9.72759	9.55664	9.59004	9.59004	9.50932	9.52483	9.6752	9.47642	9.60049	9.65121	9.47289	9.5374	9.01321	9.16532	9.21582	9.45046	9.50507	9.65804	9.09185	9.08497	9.39598	9.32768	9.41565	9.18425	9.54856	8.46543	9.77226	9.8381	9.44857	9.48891	9.40729	8.92063	9.6215	9.8698	9.66357
ANAPC2	6.61727	5.91838	5.71343	5.6891	6.958	5.73559	6.32054	5.85905	5.55829	6.21648	6.16337	5.53034	5.99923	6.20958	6.26184	6.39557	5.82694	6.11377	6.30295	6.45333	6.24548	6.21434	6.39806	6.28839	5.90743	6.4912	5.69955	4.19928	5.02572	6.03937	6.17936	6.38778	5.06785	6.11878	6.08221	5.88633	5.89217	6.27347	6.22752	6.21932	5.69466	5.89265	5.29005	5.54141	6.73036	6.24454	5.93241	6.72724	5.88335
ANAPC4	6.89934	7.13184	7.08852	6.85043	6.89764	7.08893	6.89326	7.12157	7.19663	7.2175	7.22411	7.12989	7.63733	7.30514	7.19258	7.14902	6.90131	6.93141	7.06859	6.83594	7.20671	6.83398	7.44603	6.69138	6.79393	6.78598	7.06859	6.52124	6.96973	7.22153	6.94825	6.74697	6.98873	6.73948	7.21186	7.1427	7.10423	7.03715	6.84366	6.8841	7.03257	7.20499	7.52534	7.15945	6.92753	6.83634	6.488	7.28226	6.81623
ANAPC5	7.74727	7.72299	7.81219	7.69246	7.9745	7.81068	7.76694	7.77286	7.83992	7.70967	7.8991	7.70329	8.09983	7.72603	7.84668	7.58055	7.9024	7.62508	7.63371	7.72115	7.91558	7.63219	7.9325	7.64624	7.76459	7.57561	7.96042	7.93913	7.9525	7.89718	7.89852	7.88019	7.74666	7.64496	7.77481	7.88746	7.81749	7.99995	7.85191	7.41363	8.05663	7.99278	8.00886	7.56974	7.68637	7.45028	7.77884	7.88677	7.71035
ANAPC7	6.90169	6.68841	7.27322	7.6004	7.25827	7.40302	7.10156	7.23892	7.56816	7.30278	7.61027	7.13083	7.0866	7.08153	7.1253	6.89031	7.33465	7.27744	7.31956	7.09205	7.26093	7.27322	7.14667	6.99107	7.12994	6.87158	7.57744	7.37346	7.56266	7.50524	7.40875	7.2874	7.35638	7.36969	7.38126	7.41272	7.09517	7.55281	7.32072	6.73114	7.51727	7.37245	6.92235	7.1414	7.09646	7.04762	6.94242	7.31378	7.12127
ANGEL1	5.94215	6.21698	6.43757	6.20845	6.08296	5.91468	6.00948	5.87597	5.91495	5.89669	6.16377	6.01987	6.21909	5.87993	6.16183	6.31127	6.16991	6.20703	5.97845	6.06353	6.30502	6.35926	5.9587	6.34261	5.94549	6.41653	6.10037	5.18514	6.14637	6.12287	6.33218	6.27858	6.28636	6.30876	6.37288	6.16594	6.12266	6.04298	6.23824	6.20215	6.21798	5.73825	5.68474	6.00004	6.10514	6.87425	6.02789	6.2725	6.13773
ANGEL2	5.69619	5.7121	5.80234	5.62773	5.69619	5.97276	5.89768	5.55111	5.87052	6.17762	5.95986	5.94542	5.84486	5.9307	5.89244	5.7444	5.87584	5.59291	5.90713	5.81401	6.05249	5.80397	6.03368	5.57769	5.81634	5.77833	5.81993	5.61791	5.91062	5.57913	5.84364	6.01377	5.34596	5.66865	5.66992	5.77151	5.57769	5.521	5.31499	5.77034	5.85197	6.15696	6.04315	5.8359	5.76244	5.695	5.78081	5.82793	5.60473
ANGPT1	4.65941	5.33093	4.43895	5.16643	4.6424	4.83136	5.16621	5.34298	5.77476	5.71486	5.4819	5.05554	5.90009	4.93673	4.75311	4.73459	5.07705	4.98995	5.09739	4.96276	5.23321	5.44249	5.43599	4.77918	5.178	4.37177	5.06975	4.60462	4.88797	5.2349	4.43872	4.22855	5.15721	5.11546	4.47734	5.21335	4.71232	5.16422	5.13965	5.36791	4.78385	4.91189	5.94168	5.47451	4.95736	4.7488	4.50531	4.54101	4.75046
ANGPT2	5.09857	4.75229	4.04603	3.25411	4.37227	4.96995	4.70341	5.05422	4.14816	4.86331	4.9412	4.25387	5.3312	4.84108	5.87744	5.6385	4.6727	4.52371	5.9136	5.42073	4.55979	4.5113	4.782	3.81327	4.71444	4.51666	6.22898	6.89031	4.99775	5.29709	4.9888	5.43707	6.05101	6.2256	5.72638	5.49868	5.21613	5.53193	4.60577	5.62765	5.58595	4.22908	5.73892	4.84973	4.3762	4.91376	6.15443	4.5369	6.27176
ANGPT4	4.97541	3.27053	5.05121	2.63121	3.43205	2.13321	5.25659	4.18208	3.65341	4.72913	3.80185	3.98143	4.49264	5.07954	2.1175	4.73761	3.59731	4.80063	4.74134	4.52629	3.10278	3.98057	4.18152	5.43643	3.26637	5.20979	4.32158	5.1054	3.71263	4.28689	4.59763	5.00181	3.08314	4.58923	3.85431	3.55978	3.72814	3.18884	4.10768	5.0627	4.14427	3.62937	3.55112	3.61191	3.52973	4.57703	4.35084	4.33437	4.40334
ANGPTL1	7.33159	7.36053	7.57848	7.18367	6.64691	6.63899	6.61192	6.95264	7.05664	6.82466	6.222	6.8539	7.21062	6.88776	6.49754	6.71119	6.77249	6.13399	6.3761	6.70561	7.3285	6.89113	6.79065	6.8378	7.30308	6.80621	6.70459	6.52019	5.72173	6.39906	6.5367	6.95021	6.20635	6.50616	5.37324	6.21538	5.43478	5.6973	6.74624	6.36679	7.01947	7.25108	8.3984	7.1105	6.79106	5.89359	5.26243	6.42687	6.73468
ANGPTL2	7.18181	7.1769	7.19609	7.15958	7.42261	6.99719	7.27036	7.33023	7.58656	7.62279	7.51233	7.62971	8.22256	8.33919	7.86004	7.42971	7.41109	7.2451	7.90008	8.29476	7.10086	6.65646	7.20283	7.38285	8.44226	8.07866	7.94117	8.05364	7.91324	7.98988	7.91242	7.88075	8.13847	7.80572	8.16315	8.05364	8.16284	8.64606	8.18388	7.04717	8.0032	7.76497	7.73383	7.86067	8.01261	7.37299	8.26268	7.96486	8.38095
ANGPTL3	2.9041	2.80531	3.42067	3.56269	2.33073	2.82662	3.16153	3.97201	3.49746	2.90671	3.22559	3.70773	3.46789	2.10863	3.64774	3.11634	3.17811	3.58089	2.13344	3.50903	3.62529	3.0277	2.81258	3.3352	2.88396	3.22642	3.32556	3.56686	1.79082	4.4207	2.89096	2.96198	3.03268	2.96229	3.84612	3.29289	2.67602	3.71995	3.26933	2.86113	3.87073	3.0426	2.75866	2.87806	3.08672	2.9547	3.00804	3.64384	3.54214
ANGPTL4	4.1538	2.88733	5.6555	5.26263	5.39728	5.34897	5.64954	5.55128	5.46316	5.14081	5.23346	3.67496	5.37057	4.82845	3.5255	4.65257	5.04111	3.20641	5.17959	5.42973	5.12856	5.41385	5.25052	4.40985	4.84988	4.8274	5.5661	6.37901	5.02111	5.60839	3.58794	4.92373	6.79456	6.92138	6.49332	6.17488	4.88032	6.10367	6.04993	4.84467	4.74171	3.54031	5.23412	6.4793	5.47769	5.59856	4.69223	4.58817	6.58685
ANGPTL6	3.85994	4.04679	4.32101	5.56358	3.12043	6.07119	2.77797	3.7963	4.90196	3.67314	3.57478	5.30584	3.6435	3.35205	3.02479	2.98925	3.70975	3.32582	3.66808	4.18309	3.77269	3.85579	4.0527	3.15569	2.6531	3.80413	4.08978	3.69335	3.38625	3.3709	2.88304	4.50257	3.4822	2.81362	3.11215	3.43292	2.74093	4.45077	3.84781	3.85042	3.27981	3.53391	2.76684	4.3377	4.25201	3.70928	3.44928	3.6609	4.3941
ANGPTL7	5.10515	2.50729	2.02905	5.06119	2.76768	2.59991	3.18315	2.91991	2.56529	4.73943	4.26856	4.88885	3.74966	4.69563	2.63368	2.83662	3.71409	3.29485	3.97063	2.49372	5.3219	4.68607	4.76382	3.51087	2.61072	2.91275	2.61766	3.54597	2.29954	2.72848	2.73735	2.61463	2.38162	2.72675	3.17343	3.27514	2.80713	2.2613	3.80724	3.72528	3.9258	4.0146	2.56875	4.73481	2.74128	3.26018	2.69601	3.73381	3.23985
ANGPTL8	3.80657	3.46542	3.84953	3.5044	3.50245	3.0229	2.84214	4.14862	2.85981	3.56227	2.75381	3.29026	2.9225	2.66083	4.36348	3.18965	3.77462	2.84496	5.35184	2.93835	3.1775	3.29496	3.94982	3.15036	3.22322	2.62119	2.64833	2.70038	3.41644	4.11655	2.48908	2.63653	3.47879	2.98935	4.64794	3.21248	2.96634	3.38413	2.98149	4.30231	3.05317	3.36902	2.85377	4.16699	3.27912	2.9512	3.2052	3.80009	3.85992
ANK1	6.57097	6.18222	6.71897	7.12267	7.55008	7.28822	7.13681	6.93346	6.28243	6.32865	7.06338	6.88158	6.30782	6.56429	6.9108	6.47857	7.46253	7.44072	7.15661	6.71601	6.49665	6.55406	6.82499	7.00546	7.01098	7.04365	6.59093	6.50352	6.41215	6.28336	7.59362	7.01679	6.137	6.00509	5.78962	5.93305	6.49632	6.15536	6.79482	6.19355	6.90474	6.84816	5.65059	6.03396	6.46046	6.59883	6.6944	6.51982	6.11928
ANK2	8.91186	8.92534	8.62079	9.0071	9.00074	9.06059	9.01921	9.0103	8.98458	9.02956	9.03951	8.99273	8.83926	9.01153	9.336	8.81871	9.25193	9.04251	9.40932	8.98089	9.05896	9.07473	9.28854	9.06597	9.29352	9.11756	9.03916	8.63792	8.71787	8.85785	9.01739	8.78643	8.78004	8.99965	8.96152	9.03028	8.91947	8.85507	9.02598	9.08081	9.18234	8.71057	8.94221	8.78715	9.00665	9.27778	8.92984	9.00424	8.88152
ANK3	9.18239	9.15332	9.29518	9.2455	9.1911	9.22508	8.96144	9.0262	9.02692	9.08293	9.44087	9.33645	8.94571	8.64134	9.27383	8.68659	9.01901	8.73476	9.2419	8.89955	9.29738	8.95866	9.15706	9.04273	9.07024	8.92823	9.53616	9.57382	9.18743	8.93198	9.07999	8.74378	9.22118	8.9718	9.87124	9.52826	8.97272	8.83879	8.92606	8.49748	9.31207	9.38052	8.95768	9.65912	8.89924	9.23069	8.64652	9.46618	9.42122
ANKAR	4.26113	3.86426	4.25025	5.27417	4.39835	4.28405	3.96874	3.21154	3.53142	4.09147	3.9466	4.60107	2.63497	3.67143	3.6882	3.8562	2.65089	4.48042	4.51167	3.62222	4.4403	4.22367	2.29302	4.23323	3.52507	3.85459	4.0731	5.00847	4.06955	3.52706	3.75625	2.43028	3.16541	4.09447	2.78899	2.45734	2.547	3.71446	3.52307	4.31308	3.40565	4.94894	3.94783	4.52113	3.66814	4.33495	3.08952	4.40196	2.96879
ANKDD1A	5.23262	5.36367	3.27148	4.87609	4.24139	4.92992	4.46918	5.48911	4.21502	5.42855	4.82205	4.95894	5.45836	4.59707	5.00382	4.65903	5.05353	4.68849	4.3226	5.07125	4.47333	4.50347	4.75927	4.22315	4.05658	4.76448	4.93363	4.42694	5.27352	5.32976	5.12238	5.14299	5.06808	4.02242	4.55377	4.66519	4.0168	3.63465	4.82255	5.36288	4.07658	4.92826	4.11044	4.15838	4.46629	5.23458	5.53653	4.68947	4.81045
ANKEF1	3.8976	4.63325	3.22167	5.04223	3.98235	3.97045	4.17014	4.34574	4.70474	4.08584	3.94215	4.35884	4.12353	3.39129	4.05792	4.23702	3.95131	3.35728	4.20048	4.68109	3.80397	4.37992	4.24832	3.82406	3.89122	4.14288	3.74837	5.25942	3.71229	4.50255	2.77195	4.47753	3.35808	3.20614	3.57191	4.24685	4.29216	3.67477	3.64185	3.66026	4.43343	4.1357	4.48021	3.38806	4.29932	4.001	3.63866	3.95421	4.0054
ANKFN1	3.04982	3.07194	2.43945	2.22691	3.47355	3.19213	3.10906	3.76759	3.87499	3.0491	2.75724	2.20696	3.21033	3.1088	3.53294	3.61611	2.72395	3.77728	2.93568	3.40374	3.60585	3.14382	3.84634	3.18364	3.618	2.60615	4.08438	2.8456	2.98501	3.29673	3.84033	3.54432	3.2542	3.4381	3.51352	3.17289	3.34103	3.13973	3.4562	3.3987	3.19376	3.00554	3.01445	3.1421	3.50415	3.59098	3.10628	3.13466	3.36153
ANKFY1	6.23774	6.54833	6.32224	6.29187	5.92839	6.60843	6.42306	6.08627	6.34208	6.36361	6.52576	6.20941	6.80816	6.45405	6.52448	6.18377	6.40926	6.27772	6.44259	6.22739	6.3039	6.42436	6.68145	6.23457	6.49807	6.24888	6.06775	6.06456	6.39862	6.63954	6.3199	6.3768	6.75448	6.18178	6.13851	5.61575	6.58404	6.2389	5.83585	6.35712	6.5814	6.45883	6.59569	6.45429	6.6142	6.62416	5.99017	6.32682	6.26042
ANKH	8.15801	8.33484	8.47984	8.24835	8.5851	8.14563	8.40615	7.86211	8.54715	8.43553	8.32113	8.31246	8.26782	8.59277	8.28396	8.39369	7.97425	8.10461	8.14492	8.32661	8.38332	8.5175	8.42308	8.74088	8.63253	8.44041	8.36142	8.47823	8.23665	8.23201	8.26883	8.26883	8.42308	8.35555	8.44581	8.323	8.68543	8.61255	8.19567	7.8121	8.47599	8.83021	8.35346	8.63217	8.34804	8.07925	8.41221	8.61315	8.59672
ANKHD1-EIF4EBP3	7.63799	7.54517	7.63562	7.55917	7.57162	7.73432	7.53794	7.62103	7.72132	7.69546	7.74421	7.75916	7.47745	7.64903	7.68946	7.69854	7.53646	7.66054	7.62657	7.57302	7.87298	7.97954	7.75959	7.81677	7.51908	7.47356	7.62066	7.26252	7.36165	7.58272	7.53031	7.34137	7.40169	7.26252	7.55091	7.64862	7.35664	7.35289	7.33701	7.93446	7.48615	7.54692	7.46727	7.54037	7.70638	7.91119	7.60041	7.60575	7.40327
ANKIB1	7.55891	7.8865	7.80677	7.72696	7.96359	7.71424	7.37196	7.49562	7.7508	7.59863	7.35538	7.70156	7.9918	7.79346	7.58525	7.68987	7.62529	7.32238	7.79804	7.73231	7.73198	7.64766	7.5996	7.55667	7.76264	7.70772	7.59532	7.31841	7.41021	7.23282	7.37649	7.68208	7.7498	7.65094	7.45497	7.51249	7.37406	7.29478	7.64296	7.53526	7.7132	7.94716	7.98708	7.63524	7.53745	7.31628	7.22451	7.732	7.64061
ANKLE1	1.78627	2.40223	4.4119	1.75619	4.128	3.17389	2.72768	1.76937	2.82551	1.7118	2.97313	3.64363	3.68422	3.8256	1.63923	1.85044	1.63618	2.00211	2.7159	1.83657	3.65473	2.84426	2.50759	2.56031	1.86516	2.55455	3.35192	1.76794	3.47563	2.06918	2.14151	4.07817	1.84215	2.46086	2.55315	2.45291	2.85651	4.66412	3.32151	2.84227	2.07153	2.59125	2.06612	1.83906	2.48586	2.56323	2.54194	3.28746	3.02931
ANKLE2	6.35576	6.69493	6.47381	6.35138	6.12033	6.28	6.43146	6.20841	6.28243	6.66136	6.47988	6.37391	5.81287	6.3835	6.10405	6.63142	6.18439	6.42546	6.22379	6.25068	6.22582	6.44471	6.29567	6.67402	6.02322	6.17213	6.31312	6.37345	6.13307	6.10218	5.87618	5.88965	6.29371	6.52956	6.278	6.19101	6.32478	6.24527	6.24652	6.79839	6.422	5.9437	5.98544	6.27609	6.3125	6.5366	6.40231	6.27751	6.42588
ANKMY1	4.21877	3.64766	4.57842	5.05	4.20186	4.71962	3.74482	4.07949	3.79657	4.00408	4.29984	3.45826	4.01822	4.96047	4.61907	4.47003	3.10117	4.28614	3.23123	4.28703	3.36054	3.87629	3.23508	4.01559	3.55051	3.74444	4.13874	4.44258	3.22721	4.70955	4.71757	4.52339	2.98459	3.44727	3.42325	3.5751	3.37476	3.7627	4.49222	3.44681	4.34099	3.83533	3.89051	3.50581	4.37223	3.87585	4.65903	4.22238	4.3522
ANKMY2	8.68083	8.82214	8.5377	8.27031	8.67511	8.84328	8.87112	8.72148	8.51128	8.67614	8.69163	9.00102	9.02899	8.83349	9.02149	8.92167	8.69917	8.62282	8.56861	8.60029	8.88617	8.58025	8.95333	8.62066	8.56649	8.45589	7.97213	7.78637	8.4641	8.69277	8.70335	8.61326	8.49254	8.58111	7.92935	8.1336	8.47769	8.31141	8.35889	8.75535	8.06693	8.60767	7.90713	9.02115	8.14985	8.51176	8.29297	9.06365	8.48692
ANKRA2	6.65423	6.72068	6.58942	6.52764	6.29596	6.46562	6.60691	6.76614	6.84114	6.84737	6.92127	6.75657	6.31005	6.64063	6.41298	6.61499	6.80624	6.57324	6.893	6.71484	6.91225	6.57682	6.90683	6.67374	6.35054	6.64293	6.3901	6.09558	6.61383	6.6555	6.45328	6.14361	6.6648	6.03119	6.06259	6.03642	6.61673	5.61478	6.38199	6.28071	6.7532	6.98542	6.57469	6.71007	6.64126	5.75799	6.18311	6.44558	6.34592
ANKRD1	11.1284	10.7475	12.7675	12.2022	10.8286	11.0147	10.0223	10.4279	11.161	10.8481	11.6354	11.7606	9.98832	9.74899	10.8911	12.047	9.87032	10.3237	9.92463	9.98578	11.3044	11.3246	10.8197	12.1681	11.2515	11.6044	10.4693	11.104	10.5762	10.114	8.81075	8.37399	10.0458	10.0298	9.95064	10.0781	10.2454	11.3256	10.8716	11.2215	10.6769	10.8716	10.8716	10.8716	10.5386	10.8716	8.11986	10.8716	11.0371
ANKRD10	6.92656	6.63522	6.74121	7.05479	6.40952	6.40015	6.58385	6.66424	6.66612	6.62071	6.67898	6.59361	6.84641	6.6967	6.29492	6.93828	6.24668	6.62796	6.47315	6.73633	6.37863	6.68808	6.34434	6.75321	6.54064	6.77798	6.92217	6.97878	7.15747	7.04699	6.82161	7.15434	6.74403	6.66757	6.9297	6.96113	6.76656	6.93985	6.18585	7.43735	6.50589	6.66679	6.74303	6.5015	6.86247	7.14367	7.08138	6.38798	6.54093
ANKRD11	5.97832	5.98666	6.07725	6.14483	6.14483	6.45803	6.45046	6.17685	6.14051	6.17101	6.266	6.14275	6.0362	6.05247	6.03035	5.99735	5.8566	5.86386	6.09095	6.03751	6.13106	6.01839	5.9613	5.91734	6.17367	5.9991	6.31509	6.56551	6.2072	6.20496	6.12664	6.23337	6.04599	6.222	6.09781	6.45705	6.0855	6.35808	5.86565	6.27939	6.04899	5.85219	5.7396	6.38948	6.25572	5.95309	6.09868	6.23503	6.54327
ANKRD12	6.71225	7.43676	6.94164	7.14461	6.97073	6.50021	6.20111	6.81872	7.2057	7.36287	6.95354	7.15781	7.63911	7.2901	6.93254	7.09549	7.06082	6.92325	7.38797	6.73258	6.92113	6.964	7.11906	7.11781	7.03912	6.97685	7.29945	7.27853	6.88904	7.04629	6.82009	6.71225	6.90257	7.15019	6.85383	7.14881	6.92817	7.0239	6.70192	6.81743	6.85784	7.3696	7.42772	6.97211	6.66573	7.09861	7.30634	7.17137	7.14771
ANKRD13A	6.88966	6.76976	6.73831	6.72241	6.54521	6.55154	6.70773	6.78941	6.66718	6.49286	6.74185	6.65941	6.87518	6.89739	6.62843	6.82443	6.74537	6.40367	6.93146	6.92636	6.76186	6.42741	6.97949	6.64128	6.61497	6.64863	7.50663	7.79218	8.61895	6.93281	7.08162	6.84254	7.27968	6.9336	7.34975	7.19438	7.16885	6.9629	7.25111	7.01433	7.29205	6.389	7.53276	7.0924	6.17162	7.12893	6.85428	6.41608	6.06321
ANKRD13B	5.22855	5.49061	5.65889	5.67021	4.28774	5.70255	5.79054	5.0222	5.73611	5.46435	5.68021	5.14453	5.44073	5.29023	5.31937	5.62061	5.63599	5.89915	5.37235	5.56477	5.35976	5.62315	5.01287	5.54291	5.22558	5.65173	5.16097	5.70835	5.55531	5.49422	5.5467	5.08487	5.08827	4.71233	5.45044	6.10432	5.5382	5.10339	5.16156	6.14058	5.4983	4.93576	5.72338	5.58931	5.09472	5.3415	5.10894	4.92632	5.71825
ANKRD13C	6.05039	6.39636	6.11219	6.40318	6.12311	6.13209	6.02905	6.3679	6.16506	6.59012	6.18835	6.11037	6.01722	6.22835	5.83431	6.22412	6.27477	6.41348	6.00094	6.26386	6.16051	6.2161	6.06765	6.25828	5.87139	6.28593	6.16051	6.35298	6.0802	6.2996	6.0674	5.88836	6.03812	6.16759	6.01843	5.98654	6.2148	6.00494	5.77777	6.05975	6.22127	6.06486	6.41761	6.03735	6.20496	6.01233	6.23301	5.93253	5.91513
ANKRD13D	5.09912	5.5367	4.9059	4.64887	5.13807	5.24947	5.46577	5.10682	3.67556	5.12511	5.45764	5.19221	5.48327	4.80394	5.11375	5.17076	5.23684	5.03301	5.35339	5.49946	5.43822	5.0138	4.44359	4.86093	5.29184	5.18155	5.23849	5.38428	4.98324	4.94888	4.96146	5.19674	5.37401	5.29573	5.50211	4.58579	5.00107	4.9244	4.95828	5.67636	5.05324	5.41272	5.02549	4.87684	4.96171	5.20745	4.9506	5.16827	5.22764
ANKRD16	4.28315	4.51374	4.57362	3.29109	4.60226	4.74378	4.46126	4.3924	3.74016	4.55638	4.39127	4.68251	5.1669	4.93812	4.50547	4.81787	4.6138	4.56781	4.86231	4.55747	4.47286	4.32227	5.11246	4.26692	4.97989	4.69503	5.05546	3.92234	4.29381	3.90471	4.38249	4.64496	4.67812	4.3417	4.79466	4.33044	4.21979	3.94847	4.3933	5.25977	4.18352	4.84108	4.00738	4.61423	4.7203	4.88497	4.26274	4.71469	4.12914
ANKRD17	8.2118	8.38488	8.43001	8.55083	8.41593	8.38488	8.53898	8.4765	8.37888	8.58493	8.24589	8.51767	8.78846	8.48169	8.42947	8.52965	8.76207	8.6945	9.20748	8.44192	8.90338	8.56001	8.56041	8.67087	8.87597	8.60845	8.45342	8.39174	7.96829	8.40331	8.45052	8.13435	8.2171	8.36927	8.40089	8.40965	8.33341	8.31834	8.36351	8.82394	8.2788	8.6339	8.19511	8.5808	8.69093	8.85378	8.65322	8.19847	8.29454
ANKRD18A	3.92467	3.25593	3.12324	3.27398	3.43537	4.19022	3.04268	3.64477	3.33782	3.674	3.94688	3.64831	3.98173	3.90694	3.43015	3.4001	3.89136	3.76772	3.55172	4.33571	3.57741	3.5321	3.55211	4.19614	3.09266	3.93928	3.65477	4.60703	3.18363	4.12566	3.8278	4.23052	3.78321	2.3948	4.04977	2.93127	2.7788	3.20642	3.36812	3.71402	3.08001	4.29602	3.26134	4.9911	3.3591	3.05022	3.92159	3.25875	3.94735
ANKRD18B	1.90104	3.83142	4.61731	2.04049	4.78728	3.6586	2.38554	2.96418	4.26988	2.96448	4.08339	4.18126	4.11335	4.15192	1.93767	4.06882	2.29484	4.44446	4.28495	3.99553	2.99078	4.7067	3.78407	3.15614	4.52079	4.12631	2.94012	2.33976	3.85864	1.57667	4.34975	4.04216	4.43692	4.31289	4.10155	4.12688	4.01839	4.35446	3.04965	3.63025	3.30202	6.03023	3.75454	3.21521	4.1279	2.6594	3.01224	4.17808	3.54725
ANKRD19P	3.85526	3.31664	2.24869	4.89056	3.71918	3.82988	5.21972	2.03465	2.86423	3.66012	3.20295	1.99294	2.09765	2.02043	1.91064	2.75607	2.65272	1.93565	4.36974	4.46851	4.03562	2.49991	3.27015	2.16034	3.57077	1.98649	2.91584	2.02783	2.91002	2.65822	1.89987	3.76975	2.23921	3.64928	2.78374	1.69851	4.72854	1.89304	3.58274	2.22956	3.09703	2.95367	2.93325	2.76982	2.94261	2.98031	2.06717	3.41945	2.9963
ANKRD2	8.90672	7.70263	12.2885	9.71743	10.4316	9.49593	10.6688	9.91196	9.15782	7.88235	8.49038	7.53835	7.36274	7.42703	9.4538	8.89542	10.2577	9.45904	9.76445	8.49701	9.90131	9.58946	8.21711	9.45261	10.189	10.3726	10.0722	9.36598	10.2637	8.23965	9.22832	8.55585	10.6269	8.83283	9.8921	9.06252	8.58594	8.23583	8.99427	7.77378	8.41802	10.4949	6.53013	10.1911	9.45532	8.40379	8.51955	10.0164	10.4987
ANKRD20A11P	4.8075	3.82695	5.25872	4.53061	2.93931	3.43621	4.95862	5.51812	5.85597	5.04634	5.36228	4.89618	4.96384	3.61637	5.56064	3.26352	5.76923	5.53473	5.57694	4.4026	5.56193	3.96664	5.88637	5.4399	5.37076	4.69704	5.09903	5.58265	5.37494	5.23545	5.71564	3.98351	5.65724	5.23592	5.57845	3.73689	5.23339	5.18555	4.20901	6.43774	5.14949	5.02335	4.23737	4.69693	4.29662	5.67342	4.64552	5.1855	4.46151
ANKRD20A5P	2.17055	2.9963	2.63665	3.61946	2.16376	2.59149	3.47419	2.15172	4.15053	2.82873	4.3877	2.96056	3.54754	2.06824	2.63857	3.16983	4.73266	2.13292	3.66506	4.33575	3.05808	3.38806	2.7585	4.71845	4.47655	2.01918	2.61137	4.54531	2.24763	2.72895	3.51671	2.8101	3.80478	3.59073	4.49738	1.77925	1.88332	2.96555	3.55973	3.08066	2.90906	2.89848	2.26054	4.36116	2.76444	2.86342	3.75815	3.91081	3.41251
ANKRD22	4.05682	3.97505	4.22289	4.20518	2.96216	3.84519	4.85535	4.2703	3.83522	4.5748	4.29644	3.72481	4.39163	3.64218	4.05912	4.29385	3.76336	4.04449	5.14896	5.07372	3.87772	4.15326	4.15176	3.70947	3.75953	3.46077	4.17204	3.85284	4.65069	3.99786	3.77884	3.48558	3.98679	4.28578	3.6305	4.11789	3.65625	4.2896	4.15781	3.62229	4.3338	4.29809	5.67116	4.22597	3.74945	4.07798	3.73124	3.69766	4.17619
ANKRD23	5.00962	5.07226	6.13311	5.8723	6.56644	6.06812	4.47862	5.43567	5.95997	5.28637	5.14779	4.42319	5.549	5.78207	5.98265	6.44969	7.34416	7.57764	5.65294	5.53487	5.86407	4.65408	5.87431	4.46465	5.5533	5.24108	6.19213	6.65408	5.69282	4.48484	5.2529	5.56212	5.11877	4.97213	5.70271	5.47248	4.72192	5.24289	4.87991	5.51982	7.49073	5.92881	4.58323	5.32312	5.88824	5.35047	4.66429	5.33189	5.47809
ANKRD24	3.83719	3.40644	2.99078	4.40241	4.61746	4.81129	4.51264	4.9549	4.07746	4.40587	4.43507	3.78749	3.34906	4.29497	4.32371	4.76201	4.10399	4.20101	4.4507	4.21678	4.13617	3.90395	4.68116	3.26831	4.48112	4.12839	5.26468	4.42838	3.95788	3.15356	4.64916	3.64295	4.83753	4.22701	4.58045	3.42082	4.60992	4.76777	4.58513	4.23482	4.1823	3.91188	3.65059	4.29195	4.44539	4.9088	4.77675	4.14715	3.92027
ANKRD26	5.13986	5.78601	5.73867	5.80649	5.23152	5.55822	5.30764	5.95831	6.01242	5.78493	5.72983	5.3109	5.71662	5.8371	5.69722	5.35689	5.73247	6.31607	5.87687	5.70444	5.70423	5.92279	5.92693	5.79168	6.20453	5.87286	5.43402	4.27984	6.05725	5.44202	5.9943	5.9979	5.39286	5.59557	6.01533	5.96821	5.5633	4.83261	4.80129	5.51524	5.93888	5.90997	5.62683	6.20731	5.9724	5.87709	5.29517	5.29587	5.62728
ANKRD27	7.72705	7.77148	7.54534	7.4313	7.33232	7.77352	7.45792	7.47497	7.26823	7.37761	7.96612	7.78885	7.29905	7.5126	7.29525	7.47797	7.15568	7.25324	7.47497	7.40875	7.12592	7.19877	7.67501	7.41784	7.42535	7.42289	7.43938	7.46714	7.37594	7.49268	7.30934	6.90911	7.3129	7.76146	7.47249	7.57151	7.40923	7.46637	7.43875	7.40267	7.2448	7.62323	8.01341	7.6033	7.26639	7.44217	7.35452	7.57384	7.76597
ANKRD28	7.10775	7.29899	7.10625	7.24441	7.097	7.02313	7.01084	6.96215	6.95252	6.99737	7.01831	6.8668	7.15723	6.85543	7.36278	7.01333	7.20985	6.97016	7.43562	7.0806	7.31395	6.97342	7.20247	7.24608	7.42352	7.27648	7.47184	7.28565	7.45296	7.12735	7.23934	6.6174	7.19734	6.83584	7.39483	7.12651	7.34424	6.84471	6.8519	6.64936	7.27203	7.22174	7.24001	7.19349	6.94767	6.73701	7.61352	7.34588	7.0341
ANKRD29	5.27244	5.88399	5.28782	5.15075	5.21585	5.65614	6.5672	6.40722	5.16033	5.85561	6.10973	6.5225	6.6955	5.95448	6.27653	6.07917	6.24455	6.15893	5.95591	5.88182	6.29193	5.94075	5.92785	6.04379	5.62145	5.68388	5.24141	5.20611	5.46422	5.6757	5.87628	5.6057	6.10997	6.30747	5.64841	5.34578	5.63124	5.3836	6.23085	5.96099	5.9292	6.29302	5.79967	4.98779	5.70129	5.67764	4.70387	5.15393	5.4623
ANKRD30A	1.66288	3.49188	4.68506	1.57557	1.6219	3.06143	4.15692	1.77805	1.68473	4.55362	3.2515	4.04479	1.82994	3.78014	3.95345	1.65872	4.07417	3.25847	2.40501	3.47395	2.34269	1.77174	2.52204	1.38989	1.62406	1.75449	3.06564	3.87613	3.94528	3.27276	1.31189	4.03464	1.28822	4.39186	1.47259	2.47926	3.68901	2.00515	3.36667	3.02742	2.88853	2.76308	2.74742	2.34475	2.60267	2.81659	2.71745	2.82483	2.74009
ANKRD30B	3.47557	3.53197	3.02829	2.1456	3.20767	1.59408	2.74258	3.21052	3.90294	4.04132	3.36568	3.00161	2.88449	2.90474	2.25249	1.21706	2.34222	2.57768	2.09182	2.61019	1.13328	1.95184	1.62447	2.50313	1.63592	1.75904	1.25001	3.00793	2.69848	2.30349	1.0376	4.16218	1.4473	3.40326	1.26946	2.05022	2.31992	2.8203	2.56805	2.83213	2.55163	2.62135	2.54299	2.63047	2.51899	2.38932	2.76577	2.21344	2.67344
ANKRD30BP3	3.35347	3.65516	2.82727	3.10321	3.69088	2.6958	3.4572	3.9078	3.66676	3.95604	2.76983	3.46103	3.36665	2.82891	3.01051	3.11736	3.60469	3.66447	2.65967	3.37906	3.43233	3.30128	2.77085	3.13146	3.25103	4.1811	3.53491	3.42676	3.18573	1.76056	3.49528	3.6699	3.55185	3.45675	3.69535	3.32334	3.40192	3.00694	3.32298	2.94485	3.26878	2.64723	3.30471	2.99558	3.26341	3.63623	3.4858	3.76565	3.49185
ANKRD31	2.31371	1.74884	2.05946	2.36466	2.16979	2.07826	2.74942	1.99369	1.94038	2.03321	2.14456	2.588	2.28783	1.7637	2.27264	1.7108	2.5457	1.73987	2.02433	1.57947	1.64808	1.67374	1.70959	2.13108	2.09726	1.91111	1.65517	2.21311	2.69833	3.7207	1.85115	1.89677	2.95906	4.09354	3.4122	1.65672	1.86614	2.2402	1.76875	2.18337	1.56806	2.0957	2.85695	1.98926	2.74634	2.27737	1.8863	1.63458	2.08445
ANKRD33	1.95922	4.52381	4.39844	4.81461	2.01487	4.64077	4.39917	4.6685	3.95096	3.84086	2.27408	4.5442	4.50392	4.22929	3.98942	4.06993	4.4505	2.2063	4.49846	2.48197	3.04406	4.93735	4.36559	4.43653	3.95407	5.06881	4.32547	4.72	2.30364	4.66749	4.92444	3.54616	4.31304	3.64905	4.85229	4.40751	4.5702	4.26624	4.41913	3.88856	4.84293	3.65109	3.59719	4.85962	4.08223	4.65367	5.41646	4.43239	4.09708
ANKRD33B	5.37031	5.56135	6.14807	5.75829	6.02451	7.1072	5.68231	4.96416	5.86739	4.69696	6.23724	6.61105	6.50779	6.69822	6.69475	6.53135	6.19638	6.74675	7.02634	5.66851	6.8359	6.70343	6.80078	5.88945	5.22301	4.28049	5.86518	4.69385	6.3961	4.65208	5.65917	4.16261	5.97586	4.91357	5.93749	4.98801	6.32088	6.27597	6.97878	6.47027	4.36197	5.20832	4.25611	5.4904	6.40753	5.38539	6.13399	6.16472	5.79805
ANKRD34A	2.95684	3.16592	3.82883	3.22542	4.33962	3.19713	3.96502	4.67129	2.65083	4.37463	3.0103	3.36311	4.16453	2.64718	4.27669	2.44553	4.23211	2.81686	3.84226	2.64025	3.29542	3.80921	3.48079	3.53445	4.43792	3.18128	4.75905	4.03541	3.11417	3.52386	4.30115	4.34276	4.10933	2.97683	4.41508	3.22322	3.72115	3.75181	4.29345	3.32361	3.04691	2.94703	3.63738	3.50656	3.79067	3.97218	3.86604	4.00915	3.59966
ANKRD34C	3.64193	2.84884	5.2724	3.86372	5.67019	2.72433	4.28458	4.51309	4.56034	4.47309	3.99289	5.16097	5.05489	3.94361	5.02732	2.72868	2.54463	3.81012	4.99036	5.6518	2.10179	1.66277	3.93503	4.66985	4.75733	4.46346	4.72286	4.2807	4.94919	3.87782	3.81808	4.62737	4.8206	4.82508	4.72197	3.05641	5.74844	4.969	4.14326	4.20971	4.81528	4.77148	4.27058	4.61575	4.4718	5.02028	5.17152	4.46213	4.52107
ANKRD35	4.80859	4.3915	5.21922	4.98266	4.92078	4.06324	4.90309	4.15863	4.81828	4.85131	5.08127	4.65204	4.82799	4.54162	5.05358	4.55933	4.83447	4.94573	4.40941	4.82799	3.07201	3.25123	4.7926	2.76309	5.41729	4.75035	5.01505	5.14464	5.24362	5.68645	4.55198	5.3853	5.14486	4.96287	5.40601	4.07168	4.87081	5.34729	4.88108	5.538	4.6995	5.18679	4.96611	4.19865	4.65063	4.79189	4.34781	4.96901	4.75725
ANKRD36	4.8731	5.13906	4.86011	4.4315	4.25682	4.47792	4.29469	4.55199	5.00488	3.8424	4.88207	3.94681	5.29727	4.76991	4.46611	4.61407	5.21491	4.98092	5.24918	4.55438	4.66006	4.93309	5.22519	4.4593	5.02887	4.32559	4.55652	3.32994	4.52144	4.17229	4.17846	5.17612	4.7158	4.65314	4.53325	2.41896	5.00146	4.22599	4.62963	6.17383	4.43596	4.67126	5.08959	4.11411	5.37865	5.54734	3.56115	4.92087	4.33031
ANKRD36B	5.5136	4.53349	4.2858	5.01122	5.17877	5.70155	4.62946	4.91679	5.3277	5.2462	6.37244	5.66748	6.49952	5.20247	4.60617	5.20942	6.06497	4.70716	6.69296	5.49776	6.14261	4.9395	6.11051	5.03135	5.8492	4.82276	4.85635	4.82581	4.69655	5.17193	4.73041	4.54122	5.10889	4.95512	4.81826	4.77707	4.89159	4.65357	4.83913	6.54372	4.74477	5.20735	6.08185	5.20109	5.24314	6.21005	4.24935	4.64024	5.32289
ANKRD36BP2	3.76997	5.22199	4.78271	3.7435	5.26173	5.17171	5.18029	4.83336	4.7528	5.59144	5.49386	3.42366	5.0144	5.65273	5.28614	4.96205	4.68033	3.63094	4.27696	4.87652	3.50888	4.87387	5.04126	4.38165	5.56926	4.50128	5.14208	4.25112	5.22981	5.14803	4.72221	3.85968	5.29009	3.38279	5.27028	3.96782	5.49565	4.89407	4.40144	6.56472	4.19311	4.78666	5.56388	4.31849	5.36767	6.05362	3.79124	4.3962	4.22328
ANKRD37	6.17021	6.10916	6.41301	7.06366	6.83654	5.97802	6.68474	6.45758	6.07438	6.40248	6.9672	6.77494	6.6152	6.40997	6.36597	5.99901	6.10254	6.22286	6.45638	6.651	6.13898	5.73195	6.47646	6.13521	7.06783	6.92943	6.55657	6.62392	6.06656	6.49676	6.99689	7.03368	7.24487	7.89923	7.45133	7.35946	6.55631	7.15762	6.40065	6.45011	6.3671	6.29292	6.59938	7.04211	7.44757	7.02233	5.64735	6.57838	7.9673
ANKRD39	6.77395	6.8572	6.45295	3.62404	6.47998	6.03012	7.01782	6.33097	6.7808	6.0457	6.44247	6.99174	6.62662	6.41145	7.0308	6.69771	6.5519	6.49129	6.83747	5.87038	6.62487	6.02149	6.57103	6.46695	6.44725	6.24854	6.85883	6.36023	6.99992	6.72558	6.66145	6.27537	6.5316	6.72226	6.65011	6.23482	6.67239	5.48609	7.11435	6.5187	6.11742	6.25498	5.65194	5.87	6.85628	6.27443	6.72785	7.12036	7.15111
ANKRD40	7.32527	7.26587	7.1858	7.30697	7.24113	7.62618	7.27892	6.88782	7.31402	7.38523	7.24233	7.46539	7.2676	7.28116	7.27123	7.31402	7.57121	7.47992	7.60927	7.34109	7.36744	7.39012	7.29546	7.41834	7.5214	7.55557	7.34524	7.36258	7.59281	7.42205	7.65484	7.12523	7.47883	7.42205	7.89283	7.80863	7.73218	7.36958	7.2845	7.94889	7.47705	7.10158	7.36861	7.33566	7.63945	7.65877	7.34223	7.32768	7.37449
ANKRD42	3.91106	4.85175	3.99063	4.06835	2.84643	1.8472	4.11497	5.40702	4.4528	4.95356	4.98928	3.05759	5.19662	4.67645	4.41018	4.21018	4.33886	4.73107	4.57419	4.34497	4.99848	3.29253	4.73153	1.83301	4.7529	4.6982	4.1922	4.47273	4.02548	4.15362	4.85129	4.12544	2.99224	3.65952	3.86037	4.01231	4.9824	4.34914	3.93839	3.74685	4.63487	5.10397	5.02249	4.27941	4.48077	3.05217	2.68011	4.23107	4.86971
ANKRD44	5.21197	5.43358	5.19467	5.23365	5.11445	4.49005	4.87453	5.05558	5.5245	5.45952	5.10823	4.94662	5.37208	5.17766	4.84759	5.27434	5.33222	5.2092	5.3391	5.49105	5.03585	5.0678	5.22846	5.18803	5.00839	4.85804	4.79675	5.30795	4.51282	4.57969	4.67707	5.03762	5.06283	4.78592	4.88235	4.45584	4.82243	4.75313	4.71985	5.00894	5.16411	5.16882	6.36492	4.95618	5.03056	4.99612	5.02255	4.99403	4.9954
ANKRD45	3.36734	1.74105	1.83627	1.86136	3.99244	4.50092	4.05624	1.80726	3.63839	4.39756	3.73944	4.43047	3.53669	3.07968	2.39586	1.92547	1.79758	3.8318	1.37126	1.63542	3.65617	3.50242	3.75999	1.79042	2.73669	3.10737	3.58878	3.427	2.51132	4.16606	3.44286	4.52816	3.53641	4.04987	2.77964	3.72363	3.12558	2.66146	2.96492	2.6122	2.74268	2.74008	3.51814	3.1502	3.02252	2.81479	3.29587	3.63539	3.75941
ANKRD46	7.73639	7.78254	7.76692	7.70089	8.03405	7.58106	7.7463	7.70563	8.04484	7.73184	7.55834	7.42736	7.62946	7.7934	7.84131	7.82164	7.70421	7.69331	7.49262	7.63651	7.73273	7.68143	7.62742	7.61127	7.68526	7.72154	7.17291	7.04768	7.14624	7.31868	7.25009	7.24708	7.29034	7.27049	7.3255	7.07869	7.54595	6.76617	7.60782	6.58765	8.09935	7.88871	7.23349	7.60378	7.61748	7.30669	7.28441	7.66451	7.29909
ANKRD49	5.97254	6.11899	6.36636	6.14855	5.99203	6.01302	5.90628	6.50222	6.24107	6.16994	6.08325	6.17998	6.28141	5.7599	6.25805	6.21653	6.3533	6.11476	6.13276	6.0869	6.43485	6.1054	6.13276	5.71355	6.39081	5.86712	6.60744	6.38662	6.34467	5.91033	5.98729	6.18304	6.29676	6.39464	6.25357	6.27595	6.11566	5.89592	5.94741	6.13154	6.08779	6.49777	6.49231	6.16452	6.14383	6.01367	5.71983	6.25758	6.05568
ANKRD50	6.38627	6.46519	6.37042	6.39246	6.51524	6.42899	5.71475	6.00841	6.7858	6.34547	6.52667	6.49337	6.62536	6.30965	6.40008	6.65176	6.54511	6.36229	6.06587	6.21101	6.80532	6.19787	6.38674	6.34004	6.57172	5.80011	6.75292	6.55087	7.04704	6.78832	5.76951	6.26459	6.31175	6.58787	6.26916	6.32311	6.53153	6.19711	6.83613	6.91996	6.60539	6.72822	6.47879	6.59389	6.20729	5.9952	6.0727	6.09345	6.37019
ANKRD52	4.60775	6.56209	7.05676	5.84713	4.75454	5.1363	6.08522	6.04833	5.79412	6.55752	6.08084	6.78604	6.28106	6.93514	6.6519	6.7051	6.72687	6.60524	6.32372	6.47971	5.87805	6.95722	6.28516	6.85719	6.83507	6.99383	6.32956	6.8206	5.9578	5.60005	6.32066	6.14579	6.8814	4.08659	7.02174	6.73766	6.78116	5.67284	5.97237	6.32405	6.91695	6.67598	5.46371	6.68143	6.95197	6.45727	6.64273	6.48985	6.31346
ANKRD53	4.35554	5.02029	4.52852	3.39634	4.86144	5.22458	3.37557	5.48542	5.12174	4.27603	4.72876	5.11919	4.82094	3.9599	4.27168	4.56009	4.57372	4.65352	5.16978	3.93663	4.39479	4.24003	5.09516	3.96347	4.88383	5.2322	5.24986	4.69385	4.30398	5.00699	4.99614	3.63027	4.97707	4.95477	3.13333	5.14983	4.81813	4.81194	5.18302	5.76345	4.17143	4.27835	4.05946	4.31724	5.01892	4.61552	4.83578	3.92249	4.01119
ANKRD54	6.03615	5.89729	4.7045	5.72708	5.05918	5.87825	5.78986	5.69925	5.48978	5.77712	5.96008	5.24152	5.25396	5.54304	5.49776	6.0102	5.57444	5.64462	5.22466	5.74276	5.55522	5.878	5.57833	5.95884	5.75615	5.74276	5.31824	5.34581	5.63227	5.57345	5.29589	5.40888	5.33143	5.38856	5.54232	6.0874	5.69867	5.84948	5.38528	5.52667	5.73878	5.64244	4.84268	5.64425	5.25902	6.04046	5.55634	5.64554	5.85517
ANKRD55	3.64518	4.49629	3.61609	4.85144	4.49894	3.43181	4.80261	4.96572	3.55507	3.83328	1.12213	4.55791	3.9852	4.30308	2.45961	4.17259	3.80242	4.07226	4.33424	4.95141	3.85971	3.17511	3.7107	4.34076	3.8697	4.52392	3.27341	1.95536	4.02509	4.62336	3.9889	2.65504	3.50358	3.77312	3.96727	4.36491	3.97836	4.17994	3.85609	3.2539	4.0326	3.27699	3.76273	3.84701	4.29843	4.17381	3.91173	3.45037	3.54711
ANKRD6	6.38364	6.50878	5.78937	5.87843	6.56601	6.10027	6.16583	6.12548	6.72093	6.30047	6.69272	6.39958	6.7864	6.72837	6.48804	6.13108	6.44989	5.92214	6.06653	5.89006	6.33472	6.1051	6.43077	6.33366	6.1257	5.94041	6.25412	4.91278	6.56097	6.33951	6.62467	6.64273	6.19512	6.23534	5.81183	5.93998	6.14988	5.36596	6.22287	6.24144	6.32833	5.99142	5.81448	5.77924	6.2264	5.89685	6.03427	6.58185	6.17555
ANKRD7	2.80512	3.13986	4.23232	2.91021	3.73379	1.88516	3.90637	4.31158	2.05688	3.43753	3.7642	3.56384	3.43933	3.07314	2.50697	2.66724	2.71265	3.53095	3.29148	3.13958	3.4813	3.42491	2.77026	3.35701	3.77187	2.93495	3.36901	4.88304	1.02358	4.11654	3.35911	3.87221	2.93418	3.30945	1.50103	2.31564	3.29695	1.70451	2.67804	3.01274	3.2596	2.98472	3.53027	2.87061	3.72241	2.78577	3.24572	3.21666	2.93768
ANKRD9	8.24281	8.19554	8.54008	8.19239	8.28641	8.38913	8.51465	8.2183	8.32718	8.37662	8.20682	8.13709	8.37463	8.58099	8.69141	8.64328	8.45786	8.72966	8.60503	8.40726	8.64995	8.63126	8.88927	8.86283	8.76079	8.89829	8.88544	8.85105	8.83779	8.51859	8.99843	8.81333	9.15455	8.69845	9.1242	8.53093	8.86823	8.69778	8.73802	8.60798	8.31593	8.42254	7.96781	8.30828	8.67529	9.06433	8.87785	8.65447	8.76818
ANKS1A	8.256	8.74564	8.25239	7.82191	7.8919	8.08372	7.95619	7.93353	8.19504	8.09151	7.97363	8.35599	8.70463	8.4327	8.08826	7.84926	8.30276	8.29889	8.56625	8.34799	8.02909	8.10436	8.63368	8.21159	8.01633	8.1758	7.67538	7.8635	7.90394	7.86881	8.12899	8.13806	7.97051	7.56565	8.49605	8.26089	7.9652	7.33409	7.67843	8.47109	8.26653	8.13562	8.26762	8.03805	8.21325	8.71889	8.68894	8.17316	8.03457
ANKS1B	2.71392	2.64892	3.85449	3.6313	3.8738	3.25516	3.47953	3.37619	4.11053	4.06924	3.99425	3.13122	4.20332	4.40443	3.46489	3.88151	3.13358	2.77129	3.61041	3.46521	3.41886	4.21002	3.51286	3.49469	3.45621	2.94948	2.77922	1.92712	3.05602	3.44095	3.39523	3.58259	3.41763	3.86078	3.12004	3.51754	3.3172	2.99385	3.00876	4.00287	3.97261	4.29566	2.8127	3.48124	3.59598	3.23156	3.29736	3.5343	2.78519
ANKS3	5.53837	4.1957	3.80101	3.91284	4.60485	3.65542	5.12511	5.51474	5.1324	3.52314	5.35791	4.53131	5.43517	5.23055	5.53753	4.71416	5.45588	4.65523	4.76495	4.98613	5.03457	5.52137	5.28508	4.99537	5.35014	3.62005	5.30129	5.62253	5.12743	5.02242	5.71247	4.91069	5.15337	5.19767	4.52258	5.42427	4.74307	4.81138	5.21262	6.01001	4.9606	4.20792	4.25808	5.33675	4.93222	4.52627	4.90954	5.3208	5.34782
ANKS4B	2.89099	2.67999	3.21144	2.4673	4.46728	2.89379	2.63347	2.94898	3.07676	2.69052	2.54616	3.01769	3.93863	2.4196	2.8205	2.36684	4.03328	2.73026	3.02101	2.87226	2.43819	2.90638	4.5013	2.66576	4.92029	2.52575	2.77355	2.70907	3.54111	3.65115	2.88682	4.26111	3.0573	2.76617	2.52717	2.89475	2.83997	4.64328	2.4178	1.79089	2.87309	3.29281	3.04624	3.6543	3.60011	3.44048	3.27417	2.6244	3.39978
ANKS6	3.27835	3.88798	3.53503	4.19068	4.00321	4.20446	3.32027	3.68796	4.19666	4.64392	4.30815	3.66816	4.56713	4.37244	4.83189	4.16445	4.43199	3.66413	4.13848	4.00233	4.12	4.4421	4.00119	3.7276	4.02058	3.80747	4.32014	4.06636	4.74962	4.78825	4.26993	3.64192	4.5412	3.90406	4.13515	3.96358	4.24619	4.33273	4.33338	4.47625	4.9389	4.02666	4.10226	4.01438	4.42253	4.37932	4.34203	4.0823	4.0208
ANKZF1	6.12664	4.14136	5.9353	6.35118	5.5859	6.0762	6.25888	5.27603	6.3768	5.61269	6.22381	5.05082	5.7918	5.07549	5.99327	5.97917	5.58529	6.36636	6.08053	6.3656	4.97982	6.0333	3.85124	5.66434	5.88729	5.52204	6.01988	4.24657	3.27006	4.09012	5.03665	3.61956	4.93369	5.48278	3.74231	5.85013	5.15167	6.02541	4.68585	6.54054	4.78468	5.58663	5.14855	5.58355	6.53211	6.42497	3.86553	5.08981	5.79809
ANLN	4.35105	3.99787	3.68771	3.9073	3.6456	3.63252	3.08865	4.13354	4.85366	3.92748	3.19604	3.35902	3.84166	4.01763	3.90152	4.31952	3.89251	3.45801	3.21438	3.97389	3.84282	4.14286	3.78311	4.02897	3.95925	2.65931	3.51934	4.14656	5.37704	4.58476	4.5403	3.35831	3.912	3.85779	4.07397	4.91895	3.32145	5.14522	3.84091	6.96408	3.80695	3.46124	3.84352	3.73052	3.6997	3.64485	3.60915	3.49228	3.65356
ANO1	6.00439	6.34753	5.34374	6.24476	5.79813	5.61035	5.75183	5.93399	6.2989	6.43546	6.39699	6.01434	6.75309	6.85431	6.01823	6.51892	6.09914	6.27251	5.74273	6.20179	5.37397	6.14285	5.89261	6.32296	6.17799	6.35218	4.57434	5.6171	5.72037	6.09129	5.79273	5.3368	5.53649	6.30923	5.46193	6.42575	6.18163	6.0233	6.45687	6.47825	6.57924	6.12003	5.55907	5.82334	5.74218	6.10471	5.73565	5.90182	5.22566
ANO10	6.45385	6.2465	6.48096	6.24066	6.49723	5.98771	7.02258	6.61429	5.75729	6.58629	6.8322	6.59933	6.85839	6.25495	7.12784	6.71621	7.09942	6.61987	6.77654	6.61318	7.10685	6.42737	6.95737	6.88431	6.96159	7.18664	6.43917	6.38714	6.80989	6.64039	6.88431	5.78732	7.05056	6.9133	6.66432	6.72046	7.27934	7.05567	7.01657	6.35821	6.79909	6.74476	7.63909	6.76084	6.50377	6.29558	5.93149	6.46571	6.68299
ANO2	5.0134	4.92081	4.84833	5.00774	2.85373	4.03632	4.76647	5.15466	4.9508	4.49209	5.34008	5.07128	5.01876	4.80619	4.45014	5.23563	4.13693	4.74264	4.87071	5.07171	5.60791	4.35062	4.92185	4.9203	5.44435	4.66726	4.85265	4.62695	5.41369	4.19596	4.79117	5.16658	5.78461	3.6153	5.24167	5.12585	5.13174	3.33034	4.01504	5.56399	4.58943	4.69597	4.48405	5.65638	4.56279	5.95784	3.87601	4.49801	4.83665
ANO3	4.10361	4.16591	2.87773	4.61564	1.74815	3.55066	2.11936	1.79117	1.8653	4.27755	2.59714	1.88249	2.17765	4.26577	2.82347	1.67136	2.70962	2.01915	2.0444	3.46221	2.38714	4.13232	2.01189	1.83347	2.06673	3.45614	3.75933	4.32973	1.46196	2.93894	2.39677	2.024	1.70695	3.69618	3.77868	3.47413	2.01022	2.30644	2.95596	2.84225	2.95898	3.2551	2.62142	2.81807	2.47986	3.08032	2.84827	2.94746	2.1835
ANO4	3.13158	2.91295	3.80429	3.74257	3.50215	3.37648	3.08408	3.44672	3.57504	3.75022	3.72825	4.64124	3.06812	3.52153	3.32904	3.36341	3.5408	3.28866	3.72825	3.73824	3.43111	3.62582	3.13941	3.26806	2.30628	2.96328	3.41364	4.27099	2.40729	2.24805	3.01469	3.55803	1.84616	3.82857	3.55984	3.94112	2.75846	2.93507	3.11972	2.99982	3.77874	3.49202	3.13994	3.37214	3.40018	3.26964	3.47376	2.85355	3.58197
ANO5	8.8217	9.32077	8.75647	8.88788	9.29119	9.30357	8.9058	9.05134	9.22425	9.55317	9.19971	8.97222	8.98548	9.25027	8.87588	9.27591	9.36089	9.55566	9.23595	9.29833	9.00544	9.32755	9.37409	9.18142	8.69286	8.88431	8.38712	8.39696	8.63805	9.45376	9.40478	9.53738	8.72017	8.8534	9.01758	8.94316	9.30557	8.62781	8.73695	8.13216	9.35932	9.48492	9.2323	8.87047	9.09307	8.69268	9.72614	9.21968	9.05542
ANO6	8.33617	8.31645	8.331	8.06874	8.41448	8.61751	8.35861	8.56104	8.36365	8.35007	8.06239	7.92622	8.791	8.38481	8.48799	8.24525	8.42639	8.22783	8.40631	7.97672	8.52964	7.96196	8.49219	8.27657	8.53621	8.26991	8.5155	8.77885	8.76457	8.44525	8.54402	8.70701	8.53042	8.13343	8.12672	8.10827	8.31054	8.48007	8.58283	8.16933	8.75502	8.52423	8.73344	8.13653	8.24856	8.06937	8.69863	8.44611	8.04752
ANO7	4.67467	5.3929	5.02278	3.18745	4.28071	4.46982	4.36409	3.78087	3.98815	4.30496	4.15505	3.26491	3.96968	3.32297	4.61868	4.23677	4.24443	4.39239	4.10242	3.59772	3.56725	4.13526	2.88007	3.52236	2.93036	4.36436	4.4119	4.44771	4.49992	3.3518	3.82903	3.81407	3.76879	5.27394	3.75893	3.92806	4.56809	4.74954	4.83094	5.07021	3.71141	3.66844	3.84702	3.6553	3.37598	4.37358	3.98666	4.75965	4.29187
ANO8	5.60856	5.66865	5.63584	5.59931	6.0445	4.76572	6.07375	5.28046	5.71889	5.38661	5.01948	5.52395	5.78648	6.26793	5.52541	5.4528	5.50841	5.96785	5.89721	5.99145	4.85642	5.85965	5.95194	5.91044	5.51133	6.06442	5.6152	6.16909	5.78934	6.15615	5.97303	5.21916	5.5452	4.52529	5.77709	5.06761	6.04666	4.66413	6.08408	5.57106	5.94747	5.30857	5.1088	5.0829	6.06843	6.09583	6.0858	5.17513	5.32493
ANO9	5.60352	3.47126	4.40094	4.58258	5.56807	4.02872	5.23925	5.76013	5.29898	4.70905	4.78185	4.5847	4.6996	4.08128	4.96197	4.10267	4.12831	5.0438	5.30851	4.5439	3.2418	5.04987	5.30657	5.77784	5.54053	5.37527	4.01588	6.15484	4.12453	5.61932	5.41303	5.13926	5.52039	4.60161	5.00025	4.48139	4.77792	4.44394	5.42619	5.28484	4.24339	4.01831	4.66406	5.01693	4.88689	4.54771	5.00605	5.15537	5.31529
ANOS1	6.11133	5.84529	5.78167	6.02967	6.55298	6.17658	6.12746	6.56359	6.30869	6.40027	6.33799	6.61866	6.60354	6.19234	6.45844	6.43959	6.62986	6.10961	6.46107	5.98194	6.42663	6.22366	6.58623	5.88358	6.03108	6.34326	5.80875	5.39314	6.42208	6.43248	6.04794	5.47439	6.17611	5.91992	5.70535	6.07051	6.33499	5.6148	6.58584	5.28279	6.59022	6.4087	5.65255	6.24042	5.85261	5.73073	5.79754	5.92018	5.82232
ANP32A	8.57041	8.80339	8.58382	8.42147	8.55272	8.61031	8.58382	8.49948	8.79858	8.52728	8.89819	8.93183	8.58698	9.0018	8.51013	8.99131	8.47733	8.7196	8.50649	8.78792	8.68815	9.26408	8.45562	9.08537	8.69641	8.79634	7.96411	8.3149	8.00232	8.6746	8.26122	8.59417	8.11916	8.40494	8.13268	8.22219	8.63391	8.4699	8.88326	8.62322	8.7752	9.01032	8.53639	8.31072	8.52976	8.33126	8.18242	9.11995	8.52589
ANP32A-IT1	4.2092	5.01753	2.30322	3.54724	2.39259	4.08044	3.88644	2.53009	4.06652	1.76775	3.57797	3.50881	2.66074	3.10391	2.00328	5.12897	3.86542	1.83644	4.852	3.91883	4.55999	2.69827	3.90014	2.48791	2.3858	4.00197	2.27697	2.27447	2.33557	4.93042	2.56405	1.72068	2.29934	1.87717	2.5823	3.9686	3.42112	4.42787	3.71617	3.98213	2.92822	2.44212	5.1072	3.11208	4.2573	4.00981	2.9483	1.70909	4.47172
ANP32B	8.63324	8.81196	8.44454	8.77048	8.68524	8.70284	8.62001	8.63551	8.64915	8.62255	8.36313	8.43238	9.02815	8.47825	8.62001	8.37935	8.61899	8.25559	8.66086	8.49062	8.86593	8.66598	8.73377	8.59286	8.9221	8.37744	8.31432	8.71557	8.49458	8.65954	8.38957	8.8012	8.35236	8.54555	8.61681	8.50697	8.52545	8.73377	8.69889	9.33678	8.43677	8.39739	8.84755	8.61241	8.50329	8.54044	8.64354	8.58165	8.50589
ANP32C	3.68925	3.81618	4.27879	3.76022	3.93989	5.89419	4.40806	4.91905	4.2491	3.89547	4.51212	5.45959	4.65574	3.70521	3.60891	4.05103	3.74178	3.94047	4.44042	3.98537	4.41111	5.0596	3.56876	4.44203	3.91904	3.83319	4.22564	4.12039	4.5172	4.90187	4.42684	3.33812	4.28894	4.79877	4.07557	5.26599	4.03983	4.38788	4.61916	4.69503	3.68669	4.66129	4.12554	4.20966	4.01041	4.71729	4.57477	4.71249	4.30369
ANP32D	1.97558	2.93299	1.85568	3.73899	2.46963	3.40423	1.77798	2.14923	2.44621	1.6533	3.01238	2.18616	3.61295	3.45836	1.92727	1.77874	2.53625	1.61295	1.94754	1.93338	2.94692	1.4256	2.84113	1.75343	3.7635	1.83484	4.31745	1.97168	2.38229	3.68325	4.04364	3.91348	2.82711	3.72934	1.57417	3.28341	3.80861	1.92015	2.6649	2.10721	2.53109	4.2142	1.93874	3.27966	2.7349	2.45876	2.52525	2.77432	2.86692
ANP32E	7.66172	7.89075	7.60516	7.51066	7.64374	7.78869	7.80003	7.80003	7.8649	7.73867	7.64747	7.56688	8.18837	7.79543	7.90524	7.77632	7.72095	7.63596	7.56623	7.56749	8.41883	8.12812	7.85725	7.63722	7.80574	7.63779	7.73502	7.40664	7.82389	7.39855	7.65885	7.42386	7.77459	7.46208	7.59427	7.37774	7.87632	7.81106	7.63708	7.69785	7.99229	7.97978	7.56996	7.79945	7.06847	7.30469	7.61899	7.87635	7.59793
ANPEP	4.65524	5.01511	4.38299	4.66413	3.61712	3.71793	4.25597	3.76269	3.72417	3.70462	3.75896	4.28041	4.25319	3.97741	4.09986	4.32027	4.20338	4.53871	4.37173	4.78581	3.94292	3.66313	3.06643	3.00152	4.63766	4.2156	3.67067	4.12776	4.91286	4.95984	3.09435	3.9998	3.43945	4.30824	4.47566	3.81215	4.40386	4.76688	3.87467	3.96875	3.43595	4.13228	5.51772	4.16943	4.62924	4.01742	4.2552	3.88695	4.5107
ANTXR1	6.96302	7.46384	6.72195	7.16698	7.04511	7.62925	6.94759	7.54695	7.57985	7.44036	7.11539	7.38163	8.28468	7.44845	7.21864	7.40326	7.81825	7.39559	7.32066	7.52904	7.76959	7.59774	7.41817	7.75651	7.75288	7.50299	7.02063	6.76511	6.96329	6.85131	6.85131	6.91853	7.15301	7.31448	6.82538	6.8958	6.86575	6.92989	8.07755	7.47911	7.42611	8.02457	7.66766	7.36583	6.8064	7.4773	6.32289	7.05213	6.61474
ANTXR2	8.08698	8.54431	8.05121	7.88337	8.03711	8.37106	7.63711	8.02236	7.9837	8.16979	7.67657	7.96833	7.72566	7.49986	7.66105	7.76038	7.46572	7.41246	7.57647	7.73488	7.95438	8.17993	7.8915	7.92785	7.66606	7.36715	7.20864	7.01716	7.51186	7.86124	7.60661	7.78373	7.86266	7.96498	7.3442	7.62822	7.36773	7.39457	7.87106	7.55494	7.45237	8.28973	8.72695	7.78266	7.83684	7.17005	7.47147	8.14082	7.76645
ANXA1	8.48867	8.51298	8.29742	8.35837	8.3578	8.01632	7.93168	8.75038	8.71317	8.30057	8.73507	8.62545	9.25949	8.67304	8.33822	8.57976	9.00297	8.7711	8.90296	9.1452	8.43709	8.28051	8.24148	8.42105	8.76654	8.56874	8.98349	9.00534	8.53031	8.8243	8.53382	8.75733	8.93281	9.2729	8.23982	8.56299	8.72488	9.68807	9.25557	8.75118	9.2336	8.6019	9.57427	8.61413	8.39073	8.38858	8.64574	7.58984	8.29759
ANXA10	1.8668	3.24037	2.11027	1.98227	3.08847	4.4357	3.96635	1.78484	1.71587	1.92039	3.30671	1.50088	3.42911	2.4752	2.47783	2.56347	2.40748	1.97606	2.97845	1.9532	2.38319	4.10695	1.80048	3.82742	2.02286	2.5334	2.29621	4.30905	2.01681	1.77933	2.6355	2.63133	2.26153	2.56536	2.31017	1.8668	2.74611	1.74757	1.79617	2.52524	2.1121	2.72881	1.86899	2.54261	2.30358	2.71232	2.06425	2.64508	3.02773
ANXA11	9.47594	9.75106	9.35856	9.45053	9.3053	9.3053	9.46372	9.40159	9.30059	9.40776	9.32374	9.46372	9.43094	9.29153	9.68862	9.16766	9.53971	9.19055	9.58689	9.53866	9.65075	9.15414	9.39796	9.36885	9.86481	9.34443	9.70649	9.60861	9.84109	9.65507	9.70069	9.46758	9.66745	9.60367	9.6448	9.50591	9.82721	9.57436	9.67493	9.19729	9.34434	9.39732	9.55135	9.53186	9.57038	9.84774	9.39732	9.64689	9.46958
ANXA13	2.88567	2.65158	4.42454	2.98481	3.31426	2.87344	2.1964	3.3628	2.27296	3.01574	4.41227	2.09646	1.92485	2.35282	2.79709	2.78006	4.26003	2.86589	2.2506	1.84688	2.67393	2.08198	2.3379	2.90089	2.98165	3.07468	3.74521	1.47582	4.18199	4.99457	3.89646	2.36486	1.68958	3.89722	2.93246	3.94275	4.45776	2.98277	2.90535	3.46807	4.08761	2.49572	3.0522	4.38332	2.63981	2.95886	2.4517	2.59074	2.71934
ANXA2	9.41062	9.30735	9.32022	9.31147	9.02985	9.1806	8.93615	9.50994	9.05703	8.78923	9.23048	9.36072	9.74048	8.87723	9.24182	8.70833	9.49563	8.68547	9.38674	9.1806	9.40197	8.90326	8.85266	8.75461	9.57832	9.00383	9.9624	10.0992	9.68279	9.49076	9.35635	9.48877	9.7007	9.66815	9.34248	9.77183	9.44977	10.1828	9.87906	9.47036	9.12334	9.05208	10.3569	9.17261	9.01243	9.95814	9.54297	8.33356	8.96281
ANXA2P1	4.83745	3.4975	4.46995	3.84454	3.61956	3.50127	5.42066	5.75969	4.75675	5.27785	4.53331	3.79909	3.2559	5.0631	2.44259	5.25526	5.33034	4.90398	5.15808	5.01425	3.89562	5.61918	3.44906	3.79636	3.70991	5.26117	6.06978	6.1672	3.86373	5.66516	4.68277	3.90585	4.69956	5.10292	4.2289	5.84184	4.12014	3.69837	5.19606	3.84085	3.27363	4.52305	5.27459	4.32907	4.03178	4.57929	4.4393	4.61632	4.83643
ANXA2P2	8.9364	8.59307	8.05786	8.80217	8.09242	8.21489	8.43966	8.44655	8.40059	8.40163	8.22965	8.10702	8.34386	8.39042	8.32619	8.09284	8.34786	8.14518	8.14814	8.42964	8.31533	8.80143	8.05958	8.39301	8.46727	8.69378	8.97254	9.15674	8.78863	8.31594	8.1635	8.41725	8.81114	8.6294	8.26432	8.52102	8.62208	8.84372	7.87786	8.32173	8.5143	8.20835	9.15825	8.44757	8.19929	8.91875	8.42739	8.03637	8.19206
ANXA2P3	5.19515	3.21646	3.60005	5.6334	3.30777	3.31185	3.60654	6.04723	5.2712	4.90279	3.89947	3.71883	3.12778	3.98283	3.51455	5.23023	5.54003	2.52906	4.49504	3.53043	5.89076	2.99941	3.40959	3.37525	4.58902	3.64358	3.77999	5.7139	3.21499	4.21365	5.20904	5.07935	3.76983	4.71882	5.98161	4.9166	5.66604	6.3287	5.37165	3.95695	4.10556	4.44303	4.18744	5.16855	4.58502	4.05935	3.87948	3.38959	4.00534
ANXA2R	4.81578	4.49491	3.83064	1.65455	4.25635	4.59924	4.61375	4.38963	4.67389	4.58267	4.74626	4.23351	4.11729	4.28352	4.15168	4.27932	4.13728	4.91391	4.48006	3.95387	4.28928	4.89691	4.19184	4.55558	3.77413	4.44434	3.19537	4.21967	3.86806	4.11571	4.07195	4.83489	4.30945	3.51951	3.59583	4.47813	3.7976	3.91088	4.04013	4.62817	4.2172	3.62411	4.15839	3.80568	4.04153	4.33629	3.58019	4.42594	4.37972
ANXA3	8.29287	8.1033	8.73047	8.2703	8.2286	8.17763	8.53321	8.64255	8.21486	8.51141	8.05191	8.17543	7.63834	8.01472	8.84882	7.96574	9.14491	8.61831	8.52174	8.03023	8.7814	7.87363	8.23423	8.26962	8.43986	8.41098	8.92952	8.28362	8.5015	8.31666	8.68087	8.25501	7.65448	7.55925	7.91265	8.00294	8.30749	8.31212	8.41295	7.89054	8.93318	7.71129	7.76288	8.49222	8.53697	8.9008	8.21122	7.69297	7.98577
ANXA4	7.37437	7.42576	7.17214	6.69972	7.28997	6.74465	6.82803	7.34138	6.93823	6.65407	7.53484	7.40735	7.68009	7.16602	6.85222	7.25144	7.18771	6.86024	6.91166	7.51733	7.20287	7.19489	6.53586	7.08894	7.30907	7.17514	6.31558	6.25364	6.68817	7.07006	7.03148	7.24146	7.21769	7.31082	6.65725	6.81939	7.00153	7.36668	6.91996	6.93931	7.05349	7.44018	8.38021	6.98907	7.05349	6.58757	6.36287	7.17773	6.98765
ANXA5	10.1644	9.94303	9.81644	9.68871	9.63027	9.58242	9.49692	9.85293	9.91194	9.68658	9.39848	9.42247	9.65255	9.70641	9.41263	9.91194	9.51098	9.7131	9.27684	9.84102	9.43979	9.89466	9.01947	9.58653	9.58523	9.66162	9.46928	10.0617	9.64144	9.87745	9.10834	9.90248	9.48211	9.79041	8.90552	9.72429	9.18439	9.82926	9.65516	9.90538	9.82799	9.79761	10.2946	9.66883	9.62625	9.30397	9.04986	9.13465	9.572
ANXA6	8.98961	9.00645	8.66662	8.9066	9.01681	9.24187	9.21288	8.88312	9.05312	8.83771	8.99046	8.89104	8.2673	9.10111	8.41622	9.16122	8.26195	9.2613	8.54538	9.09644	7.95011	9.24339	8.29903	9.18212	8.03645	9.08404	8.69663	8.84908	8.6796	9.15312	8.98608	8.68311	9.02251	9.3284	8.63327	8.76162	9.07362	9.27178	9.28495	8.43475	8.85794	8.87501	9.02017	8.87912	9.32407	8.41492	8.62025	9.18261	8.6064
ANXA7	9.43408	9.49339	9.37614	9.13919	9.25055	9.40063	9.32356	9.3841	9.46743	9.47319	9.59037	9.50034	9.07265	9.31117	9.1061	9.28322	9.17661	9.20246	9.0554	9.25383	9.24169	9.19621	9.26115	9.39443	9.02669	9.05298	9.01756	9.38233	8.89371	9.25729	8.95339	9.18937	9.09646	9.20051	9.06119	9.22446	9.13796	9.36914	9.12817	8.91242	9.48731	9.50486	9.20718	9.26444	8.98959	9.2853	9.36136	9.29343	9.15932
ANXA8L1	3.47133	5.14016	2.60155	3.4188	3.3449	4.8987	2.52071	2.98249	3.40925	4.18921	3.23924	3.41914	4.85525	3.11689	3.6811	2.75129	5.0763	3.40781	4.55745	3.45889	5.43575	4.68594	3.82211	5.67293	5.03262	3.29145	4.46136	5.13706	3.3201	3.45087	4.98518	3.87451	3.31536	4.72946	4.65003	3.11239	4.5362	3.51131	4.37237	3.70602	3.6058	3.58251	3.82195	4.47678	4.20186	4.11167	4.21939	4.12936	4.05283
ANXA9	3.2235	3.34603	3.02783	3.59272	4.49248	3.02989	2.96188	3.93378	2.93844	3.54843	4.35856	3.2149	3.15785	2.60613	4.61	4.58673	3.88619	3.29785	4.17362	3.03033	4.16904	2.73221	4.03506	3.28314	3.10722	3.63005	3.07849	3.28456	4.27721	3.69096	4.82625	4.37784	4.17472	3.98319	4.19292	2.83301	2.7605	3.89007	4.94155	3.66316	2.81349	2.92544	3.06179	4.13663	4.08839	3.78154	4.13949	4.25195	3.73762
AOAH	5.45851	4.67676	2.69775	5.15739	5.0208	5.55788	2.70015	4.99823	5.25873	4.8418	4.8418	2.9399	4.98932	4.94715	5.27718	5.3287	4.94486	4.61821	5.65691	5.80307	4.40571	4.89026	4.63465	4.31813	4.67321	4.42251	4.92319	4.81385	3.83773	2.99173	4.79725	5.20794	4.96009	4.94552	4.18292	5.3521	5.00557	3.99817	4.50561	4.51378	4.71694	4.23163	8.43547	4.9472	4.73684	4.42604	4.32896	4.14656	4.67565
AOC1	4.47754	2.04503	4.44811	4.35103	3.10256	3.30989	2.15461	4.77196	3.42226	4.19124	2.92713	2.04258	3.87799	3.35922	4.91198	4.39361	2.08954	2.2248	4.70195	4.24194	4.0202	4.48267	5.35593	4.48091	2.53215	4.19244	4.03812	3.39068	1.88362	2.04849	4.72691	4.18084	2.50101	2.85412	2.32014	3.3073	4.73647	5.38291	3.51207	3.28724	4.16897	3.36274	3.3505	3.63577	4.13005	3.44319	3.38513	4.02544	3.19326
AOC2	3.7282	3.72146	4.25158	2.45245	2.18869	3.27438	5.04213	4.17618	1.70762	4.38259	4.20779	3.65833	4.27784	4.47219	3.90417	3.89212	4.45482	4.53192	3.82157	2.11119	3.79312	4.39548	3.44746	1.72576	4.70165	2.94608	3.23975	4.31048	4.02061	4.70462	4.13485	3.19096	2.88558	3.78636	4.37554	3.3653	4.74509	2.14485	4.1453	4.67827	3.25506	4.2153	3.75562	3.86913	3.76003	4.05206	3.11777	2.48214	4.12827
AOC3	6.89754	7.16964	6.55485	7.40497	7.55033	7.17294	7.61376	7.75345	7.04458	7.1157	7.35584	7.81491	8.02313	7.62767	7.59081	7.07192	8.00491	7.14816	7.18664	7.35482	7.17066	6.62944	7.61997	6.74434	7.24647	7.6477	6.77201	6.63857	6.82457	7.76983	7.17066	7.42555	7.63858	7.65762	7.40716	7.09213	6.97935	8.02247	8.34947	7.88418	7.72879	6.94822	7.02371	7.55473	7.51176	7.23021	6.68629	6.96765	6.6158
AOX1	4.06842	4.58061	3.0548	5.33363	3.69821	4.30416	4.32917	4.2861	4.17774	4.85581	3.6654	3.74584	4.92931	4.29566	2.53714	3.58247	4.56842	4.39997	4.18284	3.80431	4.66736	4.52267	4.74465	3.27763	4.54991	4.80142	4.98364	4.63208	4.40981	4.29201	4.4139	4.79021	5.47915	5.42533	5.00098	6.3826	3.92994	4.36952	4.31514	3.81742	3.61542	4.09303	6.86543	4.33958	4.29098	4.33486	4.33818	3.72845	4.36683
AP1AR	5.47572	5.44442	5.20215	5.1175	4.82801	5.30969	4.77621	5.32488	5.17143	5.28911	5.19125	5.50434	4.95156	5.36049	4.90863	5.1444	4.90884	5.3736	5.53268	5.17851	5.21115	5.20567	4.91495	5.30591	5.07013	5.0629	5.34267	5.02169	4.48428	5.41225	5.07402	5.50266	5.21353	4.99866	4.85985	4.7125	4.94779	4.89361	4.69327	4.77555	5.12715	5.24866	4.99277	5.3022	5.06267	4.80936	5.1069	5.15202	5.30191
AP1B1	6.19705	6.38769	6.52781	6.55763	4.90797	6.60587	6.56892	6.70653	6.61918	5.92489	5.67173	5.58613	5.72163	6.92268	6.29157	6.56808	6.06852	5.63983	5.51669	6.50857	5.5695	6.7536	6.23261	6.61082	5.71529	6.43919	5.63746	6.85659	6.4124	6.7863	5.53798	5.64474	6.24181	6.49562	6.23979	6.80287	6.33501	5.71309	6.48285	6.11358	5.59233	6.42922	7.46253	6.65192	6.49011	5.69933	6.25889	6.81422	6.72353
AP1G1	7.43715	7.40328	7.66336	7.17871	7.80065	7.62887	7.5457	7.58419	7.58645	7.45314	7.76026	7.21666	7.76026	7.37749	7.30199	7.48325	7.46024	7.11513	7.66533	7.37271	7.73849	7.30978	7.52175	7.28748	7.79789	7.32198	7.68002	7.70759	7.76127	7.50148	7.51362	7.39577	7.66957	7.5726	7.46755	7.83731	7.30118	7.32665	7.31112	7.53313	7.59504	7.65336	7.62005	7.52782	7.40087	7.40087	7.68152	7.53	7.61507
AP1G2	5.41732	4.238	4.99146	4.62974	5.74509	5.46757	5.30615	4.97118	5.19262	4.47669	5.35277	4.75423	5.20442	4.99069	4.18227	4.28272	5.09033	4.99231	4.66686	5.14824	4.66938	4.3706	3.94796	5.19889	4.85864	4.93	4.18495	5.94298	4.81972	5.27035	4.9023	4.30107	4.89687	4.12632	4.65418	4.75125	4.53086	3.98042	4.45552	5.32115	4.67952	5.2635	5.67934	4.74814	5.31226	4.78549	4.71935	4.15736	4.56427
AP1M1	6.94441	6.78442	7.16062	7.08298	6.83033	6.87743	6.83565	6.72447	6.85321	6.7044	6.9524	6.85295	7.1074	7.26663	6.76217	7.41553	6.92724	7.06225	6.86905	7.21664	6.98374	7.43733	6.65727	7.02159	7.14404	7.25305	7.20996	7.26663	6.93576	6.87119	6.66356	7.00575	6.81902	6.87564	6.75331	6.88231	7.35045	6.91442	7.0666	6.91341	6.85024	7.0544	7.15558	7.29119	6.7131	6.3894	6.92519	7.22375	7.27222
AP1M2	4.77562	4.42033	3.69283	4.1073	5.12016	3.35609	3.57911	2.88825	3.05368	4.3217	2.96411	4.05434	4.67894	3.69039	3.49937	4.27903	3.6588	5.05663	4.30607	4.20365	4.66903	3.28473	4.33667	3.97387	3.83298	3.81269	3.71307	3.53921	3.85099	3.37367	4.57816	3.86442	3.91836	3.15581	3.83491	4.51486	4.87967	3.69831	4.79877	3.09505	3.25954	3.52704	3.61544	3.98088	3.66757	4.51353	4.02888	4.63163	3.93612
AP1S1	5.74734	5.88918	5.33209	5.63059	5.78955	5.133	6.23507	5.38322	5.71611	5.88702	5.45012	5.66495	5.25827	5.31023	5.42493	5.728	5.30009	5.4744	5.36006	5.38165	3.66379	5.21522	4.99906	5.77246	5.44506	5.10756	5.56821	5.04166	5.76308	6.46029	5.23563	5.81592	5.61851	5.44467	6.00927	5.01729	5.32272	6.08778	5.63361	5.52742	5.62273	5.12918	5.97915	4.69046	5.51296	5.01194	5.73557	5.47074	5.6125
AP1S2	9.04198	8.92118	8.70791	8.45266	8.59687	8.57531	8.42074	8.37037	8.43797	8.11717	8.59936	8.50477	8.72195	8.63485	8.72544	8.98547	8.47182	8.43292	8.52574	8.73596	8.44805	8.24625	8.45669	8.48339	8.64145	8.57531	8.82671	9.01933	9.23311	9.17707	8.70254	8.70679	9.09814	9.01737	8.98547	8.83522	9.36384	9.29346	8.68308	8.68964	8.58381	8.78648	8.77465	8.80082	8.68925	8.21171	9.24688	8.11057	8.97427
AP1S3	2.16937	3.0985	2.55051	3.39885	3.07553	3.28807	3.309	2.60117	3.19375	3.21049	3.58776	3.63638	2.74279	3.23114	2.03572	2.71848	3.027	3.47417	2.38328	3.07173	2.52008	3.43759	3.11413	2.71066	2.78198	2.89022	3.18511	3.20941	3.21642	2.40939	2.66065	3.33814	2.77924	3.18216	3.48793	3.21887	2.56325	2.26354	3.24656	2.99279	2.71597	2.97252	3.13029	2.77023	2.85567	2.62929	2.83746	3.38769	2.54906
AP2A1	6.46589	5.77004	6.60961	5.83463	6.37922	6.29189	5.96973	5.49632	6.40294	6.25164	6.11397	6.20234	5.75162	6.74422	5.8782	6.75131	5.97679	6.88925	6.00811	6.28315	6.27531	6.88347	5.57705	6.65118	5.92045	7.07301	6.11001	6.23851	6.06546	6.39523	5.93801	6.40226	5.71799	6.21634	6.18503	6.49385	5.87045	6.48326	6.48408	6.01688	5.93015	6.63622	6.72851	6.50316	6.39041	5.97256	5.81557	6.60955	6.23313
AP2A2	6.80193	6.4736	6.9446	6.63831	6.70348	6.71852	6.68163	6.87445	6.65622	6.58317	6.94116	6.78797	6.9566	7.0653	7.00958	6.81368	6.83459	6.73488	6.90888	7.01049	6.67787	7.01843	6.59945	6.54905	7.16651	7.04846	6.80921	6.81834	6.91299	6.87478	6.92121	6.6663	7.01671	7.00431	7.06598	7.24781	6.74762	6.99965	6.90564	7.13999	6.84022	6.80056	7.68662	6.83297	6.82245	7.05828	6.69005	6.60829	6.9498
AP2B1	9.02721	9.04853	9.02912	9.11227	9.00901	9.02912	9.15111	9.1139	8.94816	8.84909	8.99798	9.06156	8.45103	9.03776	9.22193	9.11227	8.66616	8.90844	8.92929	8.95933	8.87015	9.31148	8.9009	9.17904	8.79269	9.06253	9.16151	9.01318	8.88846	8.65845	8.94816	8.91077	9.05189	8.95377	9.03555	9.01455	8.94084	8.9009	9.00737	8.75203	8.8465	9.21869	9.09037	9.2469	9.00737	8.98578	8.91894	8.85141	8.95202
AP2M1	9.92804	9.94106	9.8344	9.63599	9.56985	9.51203	9.7501	9.74115	9.91509	9.55663	9.70042	9.59094	9.6344	9.93257	9.41709	9.90726	9.86835	9.70042	9.95098	9.79314	9.81784	9.79491	9.71525	9.5193	9.96133	9.71224	9.89963	9.4859	9.91509	9.70868	9.8896	9.13537	9.19423	9.52205	9.65825	9.39188	9.78085	9.62494	9.75068	9.9945	9.68917	9.778	9.70165	9.66698	9.73133	9.51922	9.61661	9.96433	9.50634
AP2S1	8.2741	8.08812	8.40079	8.32826	8.40505	8.3154	8.19708	8.16519	8.13365	8.00391	8.26799	8.234	7.68205	8.27474	7.75716	8.30791	7.82904	8.25961	7.90775	8.52434	7.76244	8.15769	7.68303	8.13969	7.94863	8.3239	7.96451	8.40326	8.15112	8.46872	8.17991	8.64847	8.15611	8.60047	7.79847	8.34224	7.97334	8.56559	8.60484	8.44368	7.91968	7.98451	8.14883	8.20143	8.29677	8.57287	7.77075	7.90066	8.26284
AP3B1	7.23116	7.19753	7.25677	7.68487	7.04238	7.00545	6.80951	7.09866	7.1065	7.31554	7.33182	7.27529	7.1451	6.99688	7.59227	7.19594	7.33155	7.23206	7.43004	7.19689	7.51811	7.48002	7.29978	7.19872	7.67195	7.36928	7.3158	7.56584	7.27783	7.21214	7.15095	7.30715	7.01958	7.42812	7.19949	7.38815	7.24461	7.60255	7.16634	7.14788	7.39102	7.15794	7.84562	7.58147	7.26644	7.34975	7.0888	7.33864	7.29715
AP3B2	3.50162	3.87206	4.18257	3.67829	3.9581	3.70461	3.64493	4.02267	4.35447	3.96979	3.06211	4.00148	3.5501	3.96558	3.41544	4.01572	2.59152	3.49305	3.9627	2.75579	3.39321	4.38309	4.04051	3.88375	4.07236	2.23032	3.44062	3.04292	4.65623	3.07294	2.61309	3.77204	2.97453	3.86498	3.92826	4.68295	2.71297	4.48348	3.51124	4.37082	2.83711	3.68176	3.58524	3.31439	4.45686	3.65247	3.49851	3.51694	3.7117
AP3D1	7.8845	7.92792	7.82409	7.82145	7.50892	7.82282	7.99182	7.71131	7.77128	7.9911	7.82547	7.71416	8.01301	7.77496	8.36438	7.94022	8.08371	7.89767	8.38028	8.16003	8.416	8.18264	8.45483	8.32405	8.31474	8.24364	8.26478	8.0467	8.14711	7.9005	8.31804	7.72362	8.21667	7.90536	8.4838	8.03004	8.31577	8.02178	7.58629	8.20146	7.6079	8.0608	8.03299	8.09781	8.41922	7.76295	8.01744	8.05165	8.7864
AP3M1	7.44219	7.45911	7.57295	7.73578	7.5073	7.73308	7.64979	7.66348	7.62055	7.60844	7.37426	7.62097	7.58394	7.39753	7.73727	7.41242	7.69725	7.39686	7.73876	7.36047	7.51285	7.36875	7.63081	7.18187	7.62844	7.30252	7.48777	7.27129	7.7171	7.38587	7.53059	7.27386	7.57026	7.52908	7.85427	7.56141	7.51082	7.56933	7.60296	7.06764	7.75798	7.74689	7.51015	7.58557	7.60641	7.22132	7.25209	7.74244	7.55059
AP3M2	7.02862	7.25983	6.39784	6.57493	6.95637	6.64662	7.04933	7.25819	7.2885	6.8699	6.5544	6.80082	6.7001	6.78243	7.38169	7.00738	6.76935	6.47548	7.0204	6.83895	6.89071	6.91087	6.60252	6.23493	6.60593	6.38227	5.89379	5.84888	5.97024	5.4829	5.97316	5.79883	6.51774	6.16609	6.22996	6.0939	6.48509	6.37893	6.47957	6.9812	6.74149	7.3858	6.61238	6.53942	7.04892	6.57181	5.36302	6.70148	6.52667
AP3S1	9.67938	9.58962	9.00292	9.08458	9.15315	9.39504	9.29682	9.44127	9.38431	9.17621	8.85711	9.15564	9.71921	9.39705	9.32462	9.42176	9.43025	9.21122	9.23392	9.65827	9.47278	9.20626	9.24333	9.24913	9.25612	9.46013	9.33505	9.15315	9.36506	9.24673	9.11261	9.21255	9.31038	9.48977	9.55722	9.32462	9.46013	9.26214	9.24604	9.20545	9.50504	9.08288	9.50982	9.13029	8.92041	9.00019	9.56572	9.36512	9.19788
AP4B1	6.07858	6.1886	6.08182	6.50308	5.85474	6.14078	5.92337	5.68856	6.26986	6.45455	5.88665	6.15114	6.19331	6.12474	6.33252	6.06215	6.32596	5.94427	6.43085	6.05095	6.31773	5.86428	6.1429	6.16847	6.51279	5.9855	6.13294	5.35607	6.20867	5.75636	6.06863	5.62567	6.40429	6.02781	6.26002	6.04542	6.13528	5.23265	6.13778	6.03378	6.25073	6.17493	5.69889	5.90488	6.60367	6.0383	5.19081	5.84319	6.09976
AP4E1	5.10863	5.23741	4.95211	4.78986	5.07063	5.43769	4.86202	5.04231	4.75742	5.08838	5.22292	5.29737	5.28681	5.06367	5.26696	4.7875	5.39971	5.09813	5.42578	4.6694	5.4037	4.99076	5.29762	4.98146	5.07733	4.5334	5.41063	4.4355	5.15609	4.82834	5.46283	4.77124	5.30007	4.95119	5.18852	4.97969	5.11204	5.21901	4.92334	4.81906	5.01504	5.39582	5.5686	5.07963	4.76286	4.98745	4.88777	5.07036	5.0486
AP4M1	6.0152	5.91822	6.18809	5.64497	3.57572	5.50791	4.14104	5.40256	3.74667	5.88311	5.99256	5.31698	5.5182	6.14793	6.00093	5.48086	4.72159	4.88765	4.15194	5.59783	5.95093	5.26021	5.98061	4.22172	5.86738	4.65254	5.77982	5.75686	6.08441	6.119	5.77675	5.27001	5.62684	5.60564	6.32085	6.09474	5.19245	5.64953	5.39428	4.77184	5.40506	5.89014	5.5851	6.24229	5.43709	4.97605	5.38872	5.55459	5.54083
AP4S1	5.44709	5.20519	5.39259	5.10123	5.79585	5.34225	5.00701	5.43058	5.3158	5.46447	5.32395	5.44452	5.0903	5.28001	5.36378	5.50605	5.19012	5.13381	5.03037	5.17968	5.36559	5.42578	5.40999	4.99327	4.86211	4.96943	4.80122	4.73997	5.23449	5.62906	5.07387	5.12954	5.22636	5.35922	5.02063	5.15896	4.92366	4.75152	5.14066	4.7288	5.32093	5.33826	5.27537	5.20494	5.57077	5.12129	5.26483	5.04713	5.13623
AP5B1	4.92877	3.48166	5.541	5.96609	5.98105	5.26783	5.38931	4.47007	4.17898	4.4379	5.63411	3.46245	5.39472	4.53441	5.55167	4.4528	5.47391	5.42886	5.24249	5.24205	5.49975	5.41863	5.2615	5.21034	5.01367	5.28478	5.69213	5.27416	5.17595	5.29483	5.27972	3.22785	4.91931	4.54598	4.76602	3.11575	5.48826	4.12242	4.54238	5.3235	5.40445	4.93702	4.76358	4.18024	4.95639	6.3019	4.89762	5.91667	5.19929
AP5M1	7.43391	7.56958	7.92833	7.72401	7.4153	7.48161	7.5354	7.39813	7.63777	7.58596	7.54752	7.70183	7.45005	7.63038	7.54664	7.621	7.43303	7.62387	7.71971	7.63136	7.52891	7.59062	7.81613	7.68814	7.71225	7.79229	7.61773	7.59306	7.82438	7.52438	7.71164	7.52338	7.51491	7.44135	7.80359	7.44915	7.73451	7.66311	7.54409	7.15013	7.80239	7.77984	7.47117	7.65831	7.39958	7.42819	7.66416	7.86197	7.61132
AP5S1	6.50262	6.8691	6.93737	6.25312	6.82917	6.84345	6.35406	6.81986	6.28248	6.63957	6.25226	6.88569	6.67044	6.71991	6.94281	6.75476	6.73763	7.05787	6.46961	6.89174	7.07347	6.6943	6.04017	6.95966	6.92978	6.64503	6.72152	6.51592	7.01616	6.61723	6.70298	6.81259	6.39869	6.49156	6.69304	6.46146	6.92688	7.02492	6.88746	6.68209	6.68373	6.45327	6.33427	6.75195	6.51242	6.76885	7.0677	6.84089	6.64585
APAF1	4.33993	3.95809	4.66689	4.59445	4.22754	4.24051	4.01746	4.51657	4.9485	4.79762	4.69363	4.70507	4.10939	4.29047	3.99295	4.40653	4.00799	4.60176	4.53399	4.31414	4.88238	3.64891	4.79322	3.20034	4.08343	3.92552	4.39873	3.36569	4.04705	4.63662	2.89862	3.89978	4.25063	3.84162	4.73453	4.57859	3.93799	3.98597	4.01369	4.36743	4.64608	4.6611	5.64147	4.57848	4.2264	3.93873	3.48761	3.85117	3.95516
APBA1	3.47363	4.61975	3.96644	5.99693	5.31316	5.24482	4.88398	4.67953	3.9907	4.85835	5.20664	4.43944	4.40714	5.14911	5.42368	4.99132	4.86412	4.28873	4.92314	4.43087	5.41064	4.77652	4.78179	4.70804	5.03935	4.41986	4.35655	5.50365	5.16478	3.33516	4.76848	4.17899	4.71378	5.15664	4.06736	4.7005	4.84615	4.86927	5.14838	5.34452	4.50902	4.87662	4.07746	4.25521	4.19305	4.86817	4.59517	4.65065	5.43166
APBA2	3.32087	4.94263	3.6838	3.85845	4.75595	3.70253	5.02967	3.87497	3.24229	3.69215	3.51743	3.83224	3.25458	4.04151	4.35496	4.4635	3.65386	3.92786	3.54125	4.14132	3.54068	4.54852	3.34466	4.64884	3.95879	4.31784	3.84967	4.79145	4.25191	2.92014	3.53774	3.19368	4.16251	4.94327	4.21918	5.36632	3.71628	3.63867	4.19772	4.09703	3.62071	3.93796	3.6155	4.70724	3.90515	4.47349	3.93256	4.36318	3.81998
APBA3	5.33972	4.61423	5.55912	5.32706	5.04631	5.83456	5.3006	5.44924	4.60596	5.0455	5.12585	5.06968	5.05092	5.08777	4.92243	5.22334	5.13723	5.56321	5.11946	5.47071	4.72962	4.86787	5.01896	5.01257	5.06077	4.96192	5.11023	5.58097	4.66302	5.1183	5.4418	5.19658	5.49197	5.61292	5.713	5.98534	4.92532	5.66845	5.13728	5.32689	5.30895	5.47154	5.26365	5.62235	5.10991	5.3178	5.48466	4.65171	5.2452
APBB1	6.29116	6.08504	6.90727	6.27358	6.67786	5.9938	6.24988	6.50468	6.31889	6.53231	6.39126	6.37213	6.51435	6.11557	6.76133	6.53034	7.13526	6.19668	6.87851	6.09391	6.6657	5.81393	6.50902	6.16159	7.06844	6.61473	6.49514	6.90279	6.07729	6.42125	6.3761	6.93801	6.70531	6.80237	6.93518	6.8503	6.95825	6.59926	6.11223	5.93325	6.3846	6.55785	6.20814	6.6645	6.48016	6.78508	6.7986	6.73687	6.97183
APBB1IP	4.83044	4.02446	5.01872	5.03971	4.64073	4.24356	4.37203	4.29796	4.73797	4.83205	4.59697	4.61121	5.1512	4.99332	4.28761	4.66873	4.98711	4.45404	5.61912	5.58103	4.51489	4.37083	4.56049	3.9635	4.24701	4.52712	4.46169	4.22905	5.23743	4.91567	3.82415	4.90713	4.95313	4.6105	5.03236	5.16139	4.65708	5.48691	4.77935	4.97842	4.71377	4.47165	6.65488	4.56696	4.5573	4.4856	4.50019	4.55254	4.98194
APBB2	7.15209	7.30655	6.90903	6.96886	6.99347	7.12744	6.70711	7.36082	7.39329	7.24366	6.82945	7.00027	7.63115	7.57636	6.79652	6.92644	7.2411	7.07959	7.14096	7.51147	6.85875	6.93689	6.99053	6.96032	7.23128	7.1343	7.11107	7.24255	7.29065	7.0453	6.94884	6.77417	6.99951	6.92421	6.75953	6.992	6.8942	7.23516	7.40143	7.43378	7.35702	6.93962	7.34923	6.98133	6.91641	7.30207	7.03678	6.53019	6.47382
APC	6.206	6.65048	6.41456	6.42216	6.55269	6.43897	6.24774	6.66588	6.68114	6.87934	6.734	6.76599	6.20517	6.46399	6.50985	6.37632	6.40749	6.44024	6.44669	6.50821	6.51582	6.48741	6.67802	6.58645	6.35844	6.47449	6.15742	6.08927	6.25856	6.59503	5.97499	6.37606	5.9638	6.2115	6.18884	6.14746	6.19206	6.25949	6.1332	5.74136	6.61303	6.7255	6.65165	6.49186	6.16062	5.97762	6.1838	6.78632	6.30388
APC2	4.22592	3.90514	3.08557	4.26439	4.43856	5.24109	3.46021	3.83839	3.57375	3.81378	3.41573	3.67999	4.31531	4.69176	3.6984	4.00051	4.51623	3.95885	3.60671	3.72376	4.02485	4.44488	4.82344	4.30089	3.29825	4.72993	3.48374	3.82587	2.56128	4.75324	2.79276	3.14756	4.61413	3.52962	4.3585	5.70893	4.28863	3.42564	4.20645	3.67303	3.98689	4.16215	3.86092	4.59029	4.56098	4.5838	4.71865	3.93498	4.03337
APCDD1	7.60752	7.61285	7.26877	7.96061	7.69031	7.56496	7.30485	7.43274	7.28834	7.48824	7.90012	8.09571	7.5549	7.77852	7.6852	7.17344	7.56846	7.48359	7.1553	7.58859	7.62573	7.73032	7.46023	7.41558	8.40358	8.32947	7.28123	7.16295	6.62524	7.10107	7.71372	7.65175	6.11065	6.61479	6.65703	6.63813	7.18298	6.54857	7.5819	7.18166	7.66203	7.31241	7.95908	7.5798	7.89642	7.71858	6.51366	8.09272	6.67788
APCDD1L	4.1022	3.43038	4.5283	3.52276	4.11997	3.67946	3.709	4.76102	4.18955	4.2668	5.92154	4.57237	3.87585	5.03284	4.10522	3.50774	4.11724	4.73903	3.50932	3.53194	3.6156	3.35567	3.90613	4.4357	4.08347	4.46834	4.9999	3.78108	4.34569	3.94839	4.29735	3.61776	3.22067	4.49596	4.42052	4.00134	5.15333	6.20094	4.53783	4.61724	3.83775	4.3678	3.77967	4.16481	4.3274	5.45871	4.74367	4.65968	4.32153
APCS	5.32046	4.67971	4.49591	5.37502	4.71879	4.83049	4.93514	5.61882	5.11661	4.58107	4.88441	4.34874	3.99714	4.73519	4.38697	4.88532	3.49118	5.04896	3.70751	4.48154	4.0775	4.88073	3.42923	5.25281	1.59753	3.46518	3.16046	5.07629	3.20949	5.13051	2.66392	4.77195	3.67555	4.23243	3.0431	5.12532	1.47252	4.62405	3.41136	4.42271	4.56804	4.64808	3.83583	3.34031	4.10336	4.14887	4.23236	3.79442	4.16997
APEH	7.03198	6.93973	7.00952	6.82348	6.93973	6.9138	7.17035	6.77445	7.12828	7.142	7.12252	7.20259	6.28207	6.64195	7.22695	7.10588	6.97148	7.20506	6.90414	6.89711	6.86176	7.06709	6.94154	7.52014	7.06995	7.56842	6.67704	6.7681	7.08718	7.09161	7.24295	7.22781	6.67317	6.87199	7.21515	6.78636	7.1958	7.04648	7.13852	6.81944	6.87964	6.86049	6.55549	6.86909	7.07141	7.2905	6.87914	7.44335	7.23107
APEX1	8.97602	8.95878	8.7862	9.06338	9.36664	8.93469	9.18764	9.08761	8.98215	9.19082	9.00008	8.86164	8.91674	9.00732	8.79849	8.84061	8.83694	8.79925	8.75511	8.79569	8.87329	9.02468	8.95173	8.70385	8.88713	8.86653	9.4588	9.70067	9.3411	9.36923	8.88116	9.07839	8.56719	8.57482	8.75511	9.00008	9.08075	9.21466	9.15563	8.41361	9.24285	8.92276	8.88379	8.48651	8.79792	8.75929	9.25011	9.16077	8.9191
APEX2	5.58162	5.03747	5.02043	5.65169	4.80025	5.19305	5.24003	5.32473	4.60643	5.09875	5.55283	5.29494	5.59663	5.6024	5.58237	5.54839	5.30517	5.1381	4.83738	5.54039	5.45333	5.15956	5.58526	5.54121	5.17781	5.6419	5.36493	5.16189	5.91868	4.37547	5.21434	5.48763	4.65036	4.92833	5.42242	4.72889	5.72676	5.61289	5.46683	5.13149	5.68874	5.5317	5.73959	5.34376	5.154	4.98123	4.75627	4.83262	4.8745
APH1A	6.60331	6.54826	6.70456	6.88763	6.96587	6.85563	6.81515	6.91419	6.96133	6.75162	6.94224	6.901	6.48797	6.55047	6.4692	6.70072	6.20061	6.62775	6.20322	6.6801	6.09362	6.66484	6.33268	6.72274	6.34224	6.65588	6.89722	6.91246	6.92105	7.09134	6.51777	7.06259	6.33789	6.69208	6.57603	6.24556	6.7467	7.52009	6.29678	6.0566	6.87026	6.39166	7.12585	6.58445	6.71396	6.50282	7.41889	6.57566	6.12751
APH1B	5.56975	5.60339	4.80751	5.83562	5.36392	5.37868	5.84351	5.89957	5.01676	5.70828	5.82908	6.26635	5.55316	5.53305	5.35557	5.76093	5.57204	5.42139	5.41778	5.41876	5.3151	5.88996	5.28651	5.32364	5.60026	5.69613	5.42202	5.70881	5.62176	5.72947	5.1626	5.36141	5.09593	5.33579	5.37242	5.74026	5.60622	5.8304	5.6992	5.40892	5.94939	5.48603	6.20253	4.99985	5.25838	5.58467	5.05975	5.47863	5.36644
API5	7.65359	7.51909	7.53327	7.44594	7.59965	7.27021	7.31468	7.50807	7.54911	7.6903	7.30027	7.33942	7.2968	7.41976	7.07457	7.51909	7.21558	7.30161	7.57847	7.65877	7.35514	7.40225	7.27983	7.45259	7.35282	7.56733	7.57148	7.5299	7.22482	7.52878	7.301	7.55012	7.07457	7.35328	7.15715	7.08064	7.11932	7.19276	7.34938	7.03364	7.57484	7.53859	7.65987	7.41336	7.36796	6.95052	7.73746	7.71539	7.51257
APIP	7.22854	7.12766	7.21895	7.10658	7.31093	7.09268	6.768	7.00508	6.61756	6.52325	7.37297	7.30213	7.18469	7.28663	6.74213	7.1317	7.23836	7.56461	6.96261	6.84892	6.80567	6.72161	7.08133	6.91482	6.87333	6.98672	7.18022	7.49881	6.64596	7.26373	7.18699	6.81164	7.06823	7.01701	7.04697	6.87361	7.48495	6.93151	6.53747	7.04437	7.03876	6.84691	7.01625	6.81707	6.57855	6.92635	7.41778	7.19561	6.74242
APITD1-CORT	4.31227	5.34434	4.89689	5.38772	5.09021	4.6193	4.2445	4.21787	5.21634	5.28982	4.62611	4.71101	4.91362	4.63298	5.0036	5.02644	4.65288	4.37883	4.48084	4.49718	5.16273	4.76409	5.06109	4.60993	4.87466	5.40818	4.66064	4.79778	4.56284	5.19228	4.92109	5.07875	4.95939	4.39559	4.87466	3.91612	5.46858	4.77803	4.8577	4.72857	4.95497	4.70742	5.16099	4.58587	4.7347	4.92064	5.16632	4.70489	4.96237
APLF	4.98323	4.49152	5.19911	4.60509	4.63611	4.58085	4.70556	5.00399	4.34632	4.75634	4.78642	3.89405	4.40715	4.98627	4.50337	5.11814	4.20021	4.7225	4.26087	4.42742	4.18044	4.84323	4.71181	3.82915	4.50658	5.2622	4.78476	2.35033	4.8197	5.04944	4.90252	4.55021	4.43436	3.09264	4.68252	5.14189	4.83756	4.55312	4.09309	4.25045	4.61697	5.00994	5.36378	4.60022	4.23168	4.25679	4.40349	4.49195	4.11567
APLN	5.52051	5.6048	6.43072	6.14014	6.71368	6.76617	6.5933	5.74413	6.50231	6.25533	6.74581	6.13418	6.22482	6.08395	6.9515	6.3438	7.28631	6.84876	6.22418	6.4755	6.73929	6.09208	6.63307	6.35896	6.00253	6.79331	7.21879	6.80516	6.69331	6.6423	6.71544	6.70087	6.81963	6.72754	6.69414	6.86445	7.08432	7.00214	6.30041	6.52175	6.77042	5.99878	5.89557	6.47931	6.79399	6.82806	6.53073	6.16514	6.212
APLNR	5.52771	5.60951	5.23564	6.0337	6.50639	7.43735	4.53152	6.36716	5.46486	5.8324	6.15227	6.55172	6.43686	6.42637	6.41497	6.07516	6.27028	6.51646	6.66399	6.97403	5.68843	5.10201	6.52539	6.54882	5.24813	4.33276	6.78035	6.52558	6.50115	6.75311	7.13492	7.38088	7.46344	7.66005	7.00277	7.39494	7.26375	7.29221	7.34983	6.44833	6.32754	6.2164	4.75017	6.48169	5.36185	6.50528	6.68916	6.17563	5.06995
APLP1	7.02132	6.89098	5.884	5.84202	6.0864	5.50152	4.05638	6.22106	5.88118	5.69491	3.93112	4.3549	6.04212	6.28334	6.84459	7.05769	5.76946	6.34908	6.98169	7.36792	6.47564	6.73757	6.04189	7.27297	6.87702	7.35634	5.94738	6.87143	5.46205	5.56388	6.07036	5.62655	5.62532	5.25498	5.58869	5.06195	5.81945	5.20763	6.32388	6.09887	5.75819	6.76377	5.8627	6.89204	5.97211	6.4303	5.31737	7.1552	7.2175
APLP2	9.90365	9.69916	9.82435	10.0297	9.89391	9.87876	9.73901	9.76568	9.94332	9.88283	9.96558	10.0909	9.51399	9.81564	9.51703	9.77939	9.63466	9.84925	9.94897	10.0861	9.61873	9.94012	9.58834	10.0308	9.9639	9.9292	9.36305	9.61516	9.17338	9.86939	9.35569	9.61286	9.43542	9.81368	9.13803	9.67026	9.4691	9.73901	9.56964	9.62977	9.54935	9.59942	9.84863	9.85535	9.80309	9.41811	9.81065	9.52868	9.69477
APMAP	6.61929	6.41955	6.43505	6.42726	6.58348	6.43902	6.86917	6.76275	6.57926	6.48432	6.64419	6.36761	6.67079	6.48991	6.89485	6.58477	6.5857	6.62463	6.65063	6.72328	6.83501	6.65625	6.6824	6.54884	6.55962	6.50786	6.866	6.48962	6.7047	6.7081	6.39979	6.48807	6.89589	6.69693	6.75055	6.62271	6.87431	6.75491	6.23146	6.74655	6.71425	6.6998	6.94371	6.52815	6.49937	6.66648	6.66761	6.8373	6.54863
APOA1	8.73862	9.01112	8.67716	7.84326	6.95194	5.95764	6.53713	5.81038	8.05177	6.83072	6.20306	7.05121	6.90037	6.82405	6.25915	6.95604	6.4941	5.68446	8.39374	8.84502	7.12047	7.65251	6.33454	7.27918	7.096	6.67024	5.72359	4.70083	4.68526	6.08947	6.1158	6.76446	6.87348	6.43504	5.08984	5.36607	7.52039	6.06499	8.05607	6.14226	7.24511	8.59486	6.83524	7.604	7.17174	6.17642	7.99144	8.82828	7.38125
APOA2	4.12706	2.94636	4.39592	2.8572	5.12135	3.04791	5.14341	4.51851	4.75867	3.0027	4.16858	2.58548	4.08522	4.42016	2.87649	4.4249	3.82931	3.51731	3.89667	2.93963	3.78756	4.07859	3.22305	2.88293	3.65201	3.63557	4.05514	2.63926	4.43185	3.9484	4.57669	2.88781	4.48376	2.91534	3.29397	2.90647	3.80383	3.68042	4.02014	3.84342	4.06421	2.84015	2.53656	3.8214	4.11953	3.40564	4.48635	4.39892	4.4271
APOA4	3.90856	5.11103	4.26206	3.56935	5.84347	3.81861	4.47326	4.80172	3.52087	3.67491	3.7775	3.13215	4.30007	3.6043	3.91398	3.84862	4.94997	5.1275	3.70229	3.4219	4.20211	3.25848	5.43759	3.17618	4.11182	5.18424	5.11634	5.22596	4.11705	3.50502	3.91192	4.65724	4.44797	5.34046	5.50571	5.02529	3.7206	3.98825	5.17808	4.42999	4.326	4.18522	4.78239	3.96316	4.25442	4.56056	4.75121	4.35643	4.56056
APOA5	3.62743	2.57337	4.94074	4.2226	3.987	4.58056	3.67274	3.14242	2.93714	2.56456	3.02115	2.89537	2.77468	2.68516	3.50337	4.28331	4.36543	3.41289	3.38503	3.8794	4.60308	4.17965	3.64679	3.09436	3.93938	2.79531	3.93738	2.98875	3.70752	3.47216	3.04104	3.0419	4.12149	2.44833	4.23861	2.51219	3.49896	3.15328	3.31677	3.78748	2.51263	3.20976	2.74389	2.94582	3.12713	3.54125	3.86207	3.71102	4.12805
APOB	5.97747	5.433	6.73627	7.05061	5.97517	6.5166	6.94173	6.38896	6.68782	7.22461	5.91475	5.06505	5.9047	4.9275	7.21292	5.92372	7.53475	7.42933	7.42783	5.65659	7.23914	7.53585	6.63342	6.62645	7.07585	7.18143	7.76825	6.53248	6.08439	5.76068	7.13059	5.97703	6.44082	6.5158	7.35555	8.07588	5.19965	5.82119	6.18263	5.30053	6.9575	6.89089	8.39513	7.7472	7.13136	5.18412	7.26013	6.34729	7.19988
APOBEC1	4.86985	4.0323	2.78957	4.075	4.04319	3.46788	2.64309	3.88654	5.03076	3.67594	4.55881	4.08844	2.96671	3.76301	3.08857	4.12324	4.10072	4.84248	3.06383	2.39282	2.39083	3.54403	4.39058	5.0859	3.84028	2.40673	2.6736	4.68036	3.82353	2.81098	3.99975	4.4565	4.00585	1.80627	2.52192	3.26016	4.06762	2.48157	3.34956	3.41743	3.92138	3.21882	3.70074	3.68778	3.43222	3.396	4.14074	4.65938	3.68198
APOBEC2	9.59055	9.58733	9.78625	10.0603	9.92022	10.1524	10.1302	10.1469	9.59527	10.0939	10.3528	10.2779	9.7461	10.1107	9.84855	9.78124	9.84468	10.0829	10.3265	10.2276	9.32418	9.70858	10.5347	10.2419	9.7461	10.1438	10.3713	10.1837	10.7074	11.0196	10.9058	10.7303	10.8809	10.699	11.2505	11.0067	11.0457	10.8384	10.2198	9.13589	9.65978	10.2625	10.2456	10.3595	10.5542	10.1135	11.3688	10.6349	10.9884
APOBEC3A_B	4.20365	4.31299	2.21455	5.01211	5.03931	3.96633	4.33795	4.27645	3.50405	3.93041	4.50934	2.56164	2.98558	4.6948	4.74452	4.79579	4.08354	4.96337	4.82695	3.03338	4.28571	3.86576	3.79823	1.31333	3.9833	4.4416	5.17597	5.86567	4.51117	4.88183	3.47639	3.97608	4.88054	2.5944	4.83815	2.37939	4.86209	4.88274	4.35545	4.67786	3.36723	4.31576	3.96063	3.37612	4.26299	4.67276	3.53562	4.17458	4.02022
APOBEC3B	4.31604	2.40841	4.80267	4.92953	4.72738	3.30675	4.33459	3.62041	5.41738	4.78931	4.76959	5.13109	3.26046	3.74221	4.54718	4.75717	4.06752	4.31792	4.62973	4.36635	4.58544	4.15408	4.62295	4.95478	4.48394	4.66511	4.19622	4.63123	5.05389	5.10773	5.01815	4.92465	5.04484	4.54098	4.10754	3.83733	4.6744	4.85554	3.90045	6.02321	4.75665	4.23554	5.09939	4.3593	3.46459	4.27384	4.50508	4.43363	5.2405
APOBEC3C	6.66631	6.98754	5.58481	7.15925	7.05761	7.01142	7.27676	6.91278	7.00399	7.15003	7.26556	7.23527	6.91305	6.7989	7.34926	7.06701	7.10645	7.01869	7.07317	6.87133	6.94891	6.82627	7.05988	7.44392	7.31285	7.21864	7.21405	7.10413	7.05271	7.35234	7.14247	6.45435	7.01946	6.93099	6.91976	6.59308	6.7531	6.86849	6.86568	6.88192	7.47791	6.68575	6.84014	6.62881	7.15662	7.07845	6.3052	6.78546	6.84655
APOBEC3D	6.53481	6.25157	4.31586	6.17622	5.77405	6.50945	4.61285	6.07655	3.99918	5.85854	5.73712	5.86211	5.21713	6.01226	5.27654	6.11452	5.58216	6.56535	5.75665	5.92902	3.82972	6.20924	4.55649	5.60205	5.84669	6.14661	6.06303	6.26657	5.66451	2.83935	5.55222	5.72024	3.84813	5.70342	5.46286	6.15564	4.61114	6.54331	5.55672	5.98954	5.36004	5.2166	5.97121	4.84496	6.10126	5.34987	5.52763	4.29238	6.28949
APOBEC3F	5.05762	5.26381	5.18163	4.93712	4.54749	4.91788	5.36231	5.42424	5.44652	5.28909	5.71984	5.69331	4.85015	5.25885	5.31636	5.2325	5.16002	5.53005	5.12301	5.19197	5.22226	5.33728	5.05298	5.24352	4.97972	5.22885	4.78228	5.43906	5.21643	5.32304	5.37484	5.70535	4.95539	5.52014	5.23993	5.81164	4.9726	4.83653	5.08973	5.10564	5.22295	5.50978	5.70126	5.38307	5.2598	5.07491	4.59003	5.29783	5.45721
APOBEC3G	4.55925	4.85138	4.23822	4.68187	5.05963	5.22758	5.29234	5.1021	4.30342	4.94646	5.35588	5.69196	5.45386	4.88778	4.69409	4.95934	5.31923	4.62788	5.73033	5.61969	5.08522	5.02468	5.54267	5.25366	5.02615	4.83807	4.97118	3.68119	5.08338	5.14163	5.48956	5.274	5.14634	4.74672	5.02271	4.51659	5.49816	5.85072	4.4859	4.61499	4.59903	5.1844	6.68371	5.66202	4.81559	4.7459	4.83989	4.95062	4.98868
APOBEC4	4.07758	3.91583	3.95881	3.60621	3.97233	3.77012	2.72443	3.7769	3.64016	2.31411	2.59626	1.92488	2.063	3.42545	3.35536	3.87694	1.82235	4.31481	4.05681	4.18717	3.60122	3.99298	3.56686	4.58938	4.01666	2.12952	4.35012	4.46552	3.62622	4.23311	4.11827	3.55901	3.49376	4.39631	3.55579	4.52211	4.19703	3.14957	3.16112	2.76367	3.46811	3.96782	3.69677	3.29485	3.45923	2.96112	4.07863	3.14141	3.61286
APOBR	3.44036	4.7501	3.03603	3.11246	3.16302	3.25995	4.81371	2.60992	3.27241	3.4276	4.48972	3.03152	3.20645	4.49142	3.32659	3.44553	3.26869	2.98659	2.69352	3.25235	2.81106	2.91647	2.78504	4.46166	4.48131	3.65159	4.5302	2.72411	3.86923	3.03884	4.27802	2.5842	3.94581	2.93704	4.14385	2.88728	4.37547	2.92676	3.77424	3.09247	2.40358	2.83081	3.08396	2.89663	3.82919	3.54498	3.04867	4.20552	4.25216
APOC1	5.58041	5.41334	4.53581	4.34746	3.24282	4.02182	4.09153	4.4477	5.16249	4.77006	4.4925	4.43977	4.50657	5.52335	5.1458	4.77757	4.59608	4.84523	4.89361	4.56248	5.02901	4.64762	4.8218	5.04628	4.58691	4.29494	4.80916	5.23407	4.92526	3.98273	5.09891	5.32641	4.5407	3.13823	4.99379	5.13778	4.32689	3.90737	4.26313	5.32731	4.75221	4.56677	4.23844	4.29804	4.57393	4.30755	4.91161	3.63683	4.72967
APOC3	3.91343	4.38659	2.34591	3.22954	2.38994	3.37344	2.46738	3.33847	3.11988	3.17062	4.31286	4.11652	2.94234	4.86241	2.79563	3.26563	3.09109	4.03605	2.91221	2.7966	3.57782	3.7435	4.25297	3.71559	4.22599	3.81543	2.44949	3.3399	3.45193	3.22785	4.20977	2.85548	4.14437	3.14037	3.94447	4.7408	2.61973	3.64297	3.67588	3.15238	3.49069	3.55452	3.09821	3.32504	3.83061	4.73205	3.8667	3.65467	3.4687
APOC4-APOC2	4.03594	3.33144	3.66537	4.40935	3.8949	4.67806	4.14257	4.29745	3.98593	3.78581	3.02987	3.9698	4.62332	4.8037	4.46302	3.85793	4.85704	4.0851	3.81928	3.63833	5.03105	3.77356	4.9283	4.57229	4.82651	4.3157	4.64777	4.30237	4.98359	4.47987	4.84288	3.64962	4.31481	4.83977	5.04959	3.67096	4.75848	4.08931	4.48261	4.14433	4.60986	3.74074	4.0302	4.08248	4.22843	4.34988	4.42351	4.56249	4.50807
APOD	11.7683	10.8576	12.0253	10.1775	11.3063	11.0282	10.334	11.6884	10.7601	11.1129	11.104	10.7025	11.5554	11.0018	11.5338	11.7509	11.07	11.5338	11.0659	11.4232	10.4154	11.1232	11.2374	11.3954	11.4969	12.0105	9.78034	10.5914	10.7323	10.6854	11.5503	11.4923	11.76	11.4274	10.6708	11.0252	10.931	11.9075	11.3151	11.0558	10.4463	12.116	11.0198	11.8117	11.2451	11.6626	11.7464	10.8476	10.9238
APOE	6.73582	6.76156	5.97529	5.90432	6.43728	6.58554	6.17347	6.02187	6.63738	6.64296	6.75527	6.68029	6.86199	7.49276	6.01058	6.77613	5.94366	6.51118	5.57234	6.49849	5.93987	6.66744	6.44936	6.50644	5.35443	5.99415	5.9596	6.38323	5.74326	6.09492	6.1927	6.98732	6.26498	6.77705	5.92275	6.07633	5.85147	6.81407	6.43304	7.4476	6.31813	6.15715	5.66828	6.29188	6.70262	6.2721	6.92812	6.37433	5.88796
APOF	4.25071	2.50604	4.45552	1.85135	2.39058	2.46655	1.62073	2.40725	2.07632	1.35581	1.58081	2.10898	1.51377	3.28803	1.6163	3.834	3.40788	3.09857	3.39694	2.12941	3.08822	1.84292	1.9477	4.11006	4.01195	3.40403	2.74946	1.4382	2.28441	2.04029	3.94632	3.40373	3.66027	1.42484	1.75397	4.33825	3.73462	1.5388	2.75645	2.8833	2.99785	2.63029	2.71363	3.09616	2.88152	3.52076	2.45049	1.9357	2.81442
APOH	2.01062	3.01614	2.56819	3.99025	2.27352	1.69874	2.46177	1.69208	2.26106	3.88978	2.44108	3.79076	3.20051	3.7643	2.80065	2.43132	2.26371	3.65632	2.59734	2.8712	3.00897	2.21968	3.72123	3.17899	3.6285	3.53662	3.0177	2.44694	2.776	2.22472	3.6656	1.90258	4.03314	2.09281	2.44907	2.29295	2.87596	3.69328	3.09511	2.98074	2.93582	2.79111	2.53074	3.17272	2.78404	2.79924	2.8025	2.72166	2.74737
APOL1	5.67396	5.10344	5.45696	4.8383	4.85283	6.05779	5.44153	5.33191	4.54678	5.92664	6.12991	5.40614	5.85923	4.82927	5.4154	4.97756	5.43632	3.4236	6.18994	6.6008	4.51698	3.42434	5.72057	4.33942	5.66679	4.85781	5.56298	4.10222	5.9823	5.73243	6.54745	5.88281	6.4481	6.74422	6.21976	5.23376	5.70684	6.31205	4.77425	5.13592	5.31075	4.63272	7.77651	4.67166	4.94167	4.82219	6.99451	4.98435	6.13343
APOL2	6.13073	6.1601	5.8813	6.23696	6.40193	6.63841	6.53535	6.24337	6.44182	6.21307	6.36894	6.54267	5.73483	5.70073	5.67067	5.47177	5.82025	5.30269	6.41073	5.85385	6.36945	5.77097	5.8387	5.6801	6.62431	6.04921	6.55852	6.6553	5.98263	6.78947	6.14605	6.08181	6.26665	6.61953	6.37302	6.27679	6.16527	6.09887	6.09176	5.85431	6.37602	5.91886	6.67855	5.87708	5.92037	6.29332	6.1795	6.00071	6.46336
APOL3	5.81179	6.13125	6.4627	6.96765	6.34838	6.59344	6.64495	6.49619	6.65652	6.50402	6.64159	6.76843	6.75161	6.21027	7.14355	6.51889	6.59495	6.05176	7.02362	6.99423	6.68729	6.18369	6.87848	6.81633	6.69017	6.34448	7.15037	7.12866	7.04738	6.57449	7.34315	6.67393	6.97546	6.69017	6.89102	6.79324	6.8073	6.71787	6.46451	5.93969	6.6435	6.70826	7.34198	6.6378	6.54102	6.23244	7.15118	6.41883	6.48345
APOL4	4.80991	4.55411	4.67164	3.98422	4.53845	4.65931	3.8977	3.81858	5.35746	5.30325	5.38019	4.98307	3.26745	3.43406	4.27473	4.4507	4.11416	3.65935	3.77241	5.13839	4.46487	5.07305	4.00391	4.32285	4.31229	3.85312	3.50736	4.74509	3.33383	3.76972	3.84379	4.42813	5.30006	4.99619	4.07585	4.67687	4.88297	5.00936	4.21293	4.22707	4.24177	4.77608	5.12503	4.14078	4.14825	4.00835	4.93636	3.51303	4.77879
APOL5	2.81774	2.69894	3.1468	2.69358	3.02601	3.25957	2.15558	2.55702	2.75088	2.20172	3.21249	2.72647	3.03973	2.96317	2.11855	2.97774	2.22499	2.88638	2.18801	2.82609	2.6684	2.42232	2.91774	2.50237	2.31093	2.94244	2.59649	3.33296	2.74923	2.55939	2.96977	2.38442	2.51973	3.20236	2.83069	2.52447	2.65502	2.24666	3.21888	2.69964	2.71458	2.31171	2.29671	2.37168	2.46008	3.14413	3.05751	2.72201	2.79429
APOL6	5.51499	5.29309	5.09485	6.09192	5.4089	5.29281	5.87231	5.9121	5.75585	5.57455	5.65258	5.41881	5.72279	5.52247	6.04101	5.31796	5.10071	5.85697	5.95548	6.0264	5.1558	5.42919	5.6954	5.35118	5.55759	5.73377	5.38184	6.12261	5.82879	5.38817	6.34057	5.93507	5.99373	6.30467	6.05733	6.09396	5.7875	6.36946	5.30077	5.27711	5.52387	5.5546	7.23703	5.55135	5.50152	5.28602	6.50216	5.58248	6.03977
APOLD1	7.63634	7.69308	7.69224	7.71341	8.49255	8.3409	8.59899	8.56557	7.91923	7.74648	8.03655	7.93683	8.8498	8.22648	7.97834	7.70567	8.21979	7.94519	8.10921	8.089	8.13687	7.68432	7.90355	7.45487	8.11024	7.86834	8.1445	8.09098	7.95471	7.63397	7.77905	7.99252	7.82775	7.69068	7.79885	7.83246	7.96659	8.09544	8.03537	8.09791	8.40787	7.95909	7.54648	7.6936	8.0547	8.42069	7.38909	7.31661	8.01428
APOM	5.20447	5.24393	5.04573	5.16958	3.95473	4.60582	4.83048	4.70767	4.99478	4.93571	4.79909	4.94637	4.85926	4.82621	5.03052	5.09098	4.86863	4.58701	5.24968	5.20994	5.36032	5.24065	5.2719	4.73667	5.01604	5.00535	5.27584	4.82762	5.41877	5.45319	5.25881	3.99245	4.71879	5.06495	4.82665	4.01175	5.46117	4.37385	4.70772	4.55861	4.53177	5.04298	4.46154	4.45692	4.45771	4.95094	4.56646	4.52125	4.9375
APOO	9.54077	9.7789	9.88736	10.0663	9.91976	9.76139	10.0344	9.91445	9.62651	9.65712	9.74946	9.63326	9.00458	9.51704	9.87972	10.0678	9.95964	9.64786	9.69075	9.8939	9.69749	9.64503	9.51826	9.63886	9.81246	10.25	10.012	9.85246	9.83007	9.74811	10.1153	9.97463	9.53811	9.69476	9.95767	10.1565	9.90439	9.76273	9.85731	8.91782	10.1721	9.79183	9.39744	9.80413	9.73447	9.69781	9.81348	10.1451	9.84559
APOOL	8.25303	8.04236	8.40113	8.52759	8.49061	8.77937	8.55431	8.45632	8.17421	8.19564	8.41696	8.41261	8.24155	8.28303	8.78072	8.51325	8.67304	8.56231	8.65501	8.32434	8.58017	8.46478	8.56026	8.33769	8.7373	8.53863	8.49881	8.32993	8.56161	8.26479	8.75543	8.38256	8.4798	8.25571	8.55869	8.35802	8.36975	8.16014	8.11941	7.90548	8.92451	8.44785	8.0696	8.48949	8.36187	8.34786	8.43357	8.32846	8.29524
APOPT1	7.18794	7.07687	7.01331	7.31418	7.12398	7.16565	6.99039	7.00641	7.14525	6.96543	7.12398	6.98006	6.75696	7.1497	7.04449	7.13088	7.12182	7.1913	7.05852	6.63731	7.0262	6.9907	6.89998	6.63856	6.95504	7.11213	6.85252	7.22822	6.92217	7.12899	7.12587	6.95893	7.24669	6.92478	7.26576	6.99039	7.00813	7.03216	6.87065	7.21875	6.75266	7.18245	6.8258	6.91215	7.0016	6.78302	7.19781	7.21157	7.4259
APP	10.6327	10.6257	10.3682	10.4724	10.1778	10.5898	10.4919	10.6257	10.5279	10.5187	10.4627	10.608	9.42168	10.513	9.74687	10.4378	9.18203	10.4026	9.57312	10.7331	9.29203	10.7891	9.6827	10.8077	9.21376	10.5666	10.3777	10.2886	10.2592	10.3724	10.1133	10.3543	10.3409	10.3532	10.2526	10.4491	10.4246	10.2403	10.5804	10.7176	9.92555	9.81349	10.154	9.99913	10.0843	10.3543	10.5641	9.31578	9.80059
APPBP2	6.60038	6.76245	6.66145	6.54344	6.41059	6.47357	6.24229	6.20513	6.47672	6.46545	6.36088	6.16879	6.61791	6.68361	6.27682	6.51048	6.41544	6.12465	6.50953	6.60366	6.22435	6.68901	6.47304	6.30316	6.34281	6.41872	6.57112	6.19259	6.43048	6.40995	6.32059	6.16222	6.37799	6.75921	6.36796	6.3639	6.51048	6.17741	5.89588	5.85311	6.68081	6.63993	6.52016	6.4821	6.4611	5.89165	6.41371	6.52371	6.53777
APPL1	8.37049	8.34547	8.09625	8.14727	8.49137	8.25804	8.20949	8.22109	8.63761	8.67657	8.67268	8.81564	8.3425	8.7068	8.24687	8.66889	8.77451	8.76218	8.57064	8.33136	8.4922	8.73904	8.61507	8.54114	8.55127	8.42978	8.06239	8.12108	7.87964	8.35127	8.56461	8.52644	8.04804	8.68369	7.90175	8.33254	8.14323	8.11592	8.08589	8.89502	8.29589	8.37766	7.93356	8.07657	8.44557	8.45462	8.50084	8.32008	8.34367
APPL2	7.27526	7.33133	6.73105	7.23583	7.31504	6.97151	7.61422	7.28201	7.18299	7.45564	6.8575	6.95403	7.17001	7.34003	7.35167	7.01261	7.45632	7.35001	7.23803	6.77757	7.23803	7.37552	7.29675	7.00333	7.01318	6.93679	6.14748	6.02329	6.92734	7.11833	6.90503	6.78493	6.69611	6.24442	6.80965	6.65626	6.26891	6.29363	7.02445	6.92952	7.27498	6.72333	7.10673	7.07293	7.67073	7.70279	6.20239	7.03259	7.09787
APRT	6.6595	6.43947	6.41484	6.41582	6.79586	6.62588	6.43592	6.75617	6.46256	6.71475	6.29398	6.25469	6.271	6.16887	6.33729	6.1157	6.58667	6.35094	6.28575	6.60779	6.51376	5.82085	6.09176	6.41126	6.47858	6.28758	6.86019	7.11321	6.63931	6.69903	6.39329	6.70738	6.6431	6.61968	6.22364	6.34582	6.49411	7.041	7.03292	7.20062	6.16946	6.22949	6.17443	6.48098	6.63844	6.69425	6.51557	6.44336	6.79493
APTX	5.8474	5.98251	5.50132	5.76646	5.5698	5.47701	5.69702	5.57903	5.63103	5.64356	5.64169	5.76646	5.58809	5.69774	5.64632	5.63987	5.80281	5.64081	5.88439	5.523	5.98462	5.80372	5.63889	5.61472	5.74838	5.52277	5.63772	5.06008	5.71919	5.32802	5.67694	5.40778	5.86391	5.5375	5.55823	5.44619	5.75055	5.49536	5.63393	5.90204	5.77433	5.82609	5.60645	5.65507	5.29599	5.22866	5.5096	5.44079	5.84695
AQP1	9.45583	9.32393	9.42038	9.66374	10.0967	10.2373	10.0881	9.9576	9.73181	9.68989	9.99151	10.0652	9.72768	10.1059	9.24698	9.44525	9.58424	9.78703	9.7141	9.96302	9.41295	9.80429	10.273	10.5796	8.96472	9.32063	9.50934	9.53541	9.63763	10.1585	9.51893	9.72021	10.1585	10.1855	9.91847	10.2751	9.25093	9.42629	9.88193	9.40663	10.0988	9.48311	9.77068	9.90349	10.0035	10.1224	9.39028	9.57053	9.10464
AQP10	3.54363	2.20487	4.25253	3.22259	1.68054	3.13199	4.58588	3.64634	4.45531	4.25184	3.86294	4.69762	3.3374	4.82681	4.32182	4.9214	3.85268	4.33168	4.14998	5.10922	3.71089	4.23598	3.66692	4.66799	4.95501	2.21713	2.93522	2.45264	4.61115	3.23807	3.20251	2.82766	3.4051	3.5806	5.06971	5.7248	3.3029	4.58767	2.8317	4.31289	3.7022	4.63784	3.21432	3.09955	3.34067	3.00437	3.31825	5.75934	4.43205
AQP11	5.46166	5.12006	5.25273	2.43225	4.86214	3.60197	4.82761	2.44022	4.06076	3.17448	3.58848	5.27153	5.06852	5.02961	5.2451	5.18142	4.99316	4.82199	4.80828	4.96585	4.66385	4.70619	4.72378	4.72099	2.92318	5.12107	4.53021	2.31236	3.51699	2.89221	3.63226	5.2846	4.85862	4.48954	5.71006	5.76262	4.55239	2.61443	4.40263	4.0923	4.34499	4.28377	4.46649	4.80262	4.97681	4.4317	3.51367	3.82956	4.87156
AQP12B	6.18889	6.2977	5.85273	5.81223	6.13012	5.98067	6.10497	5.64553	6.49771	6.0935	6.09778	5.94534	5.79112	5.62082	5.86083	5.5566	5.85609	6.19416	5.77499	6.07154	6.22487	5.75021	5.72178	6.21507	5.72381	6.30712	5.4888	6.20552	5.90562	5.83076	6.1882	5.82437	5.9641	6.051	5.99452	5.67487	5.80852	5.65819	6.39398	6.29483	5.76357	5.69787	5.7227	5.77301	6.1878	6.04629	6.21968	6.04161	5.9349
AQP2	4.96758	4.92528	5.32555	4.61523	4.97114	4.31327	5.55648	4.48634	5.27326	5.32489	5.32687	4.4047	4.57502	5.33805	4.41738	4.73188	4.65416	5.62606	4.55777	4.84911	4.39562	5.24555	4.26506	5.25408	5.11664	5.32444	4.21103	5.14356	4.9353	4.99445	5.02656	4.7791	4.81552	4.57892	4.55135	5.39089	4.87239	4.67822	5.0683	4.74552	4.62367	4.8844	4.52525	4.95488	4.58972	5.00598	5.22147	5.31586	4.76775
AQP3	6.52496	5.84843	6.63029	5.00847	5.83895	6.14811	6.83627	5.34557	5.09756	5.73005	5.50303	5.25913	6.2234	6.31894	6.10352	6.23348	7.27692	6.87869	5.8025	5.94811	6.73156	6.48368	5.41138	5.50101	6.80623	6.80291	7.15209	6.84956	6.73946	5.94695	6.88398	6.69884	6.68548	6.80291	7.44597	6.32689	7.11041	7.15664	6.25719	5.47578	6.49026	6.13941	6.51826	6.0771	6.56393	7.95587	6.88795	5.569	6.08264
AQP4	3.25896	2.98396	4.37591	5.50335	2.45355	5.21475	4.67261	6.08953	3.64781	5.09648	4.18976	3.66693	3.73645	5.15595	5.60523	5.04749	5.59589	6.33682	5.93028	5.58381	5.36621	3.51072	6.36282	4.87714	3.76379	4.63483	5.5797	6.33148	4.71007	5.99222	5.90405	4.8055	6.12996	5.9917	5.99095	6.60506	5.38057	5.88674	4.62167	5.30396	5.44323	4.23938	4.42253	5.65176	4.77576	4.74332	4.84444	4.41952	3.91318
AQP4-AS1	2.82624	4.47549	3.30031	3.74832	4.00858	3.21726	3.31599	3.50591	3.72497	3.56602	3.26365	3.20192	2.83421	3.71778	3.49037	3.81647	3.42041	2.36209	2.52168	3.32344	2.29929	4.08746	3.20946	3.56363	3.49878	3.37338	3.36558	3.05319	1.80058	3.52117	2.06401	1.81932	2.86771	3.32161	3.42374	2.92033	3.18115	2.91323	3.10537	3.61173	3.92535	2.41854	3.04621	3.09111	3.62595	3.12409	4.07067	2.91134	2.77515
AQP5	3.97599	3.72403	3.55	3.33863	4.09293	3.69661	4.86796	4.01656	3.64232	3.74463	4.20493	5.40726	3.71612	3.42734	3.12686	4.76924	3.64503	4.93533	4.27767	3.68307	5.00279	4.19504	3.39082	4.0751	4.33524	4.58456	3.5238	3.62488	4.15168	5.22866	3.60432	3.16398	3.92879	4.89888	4.23587	4.20453	4.2981	4.46802	4.47607	4.95258	3.53521	3.56948	3.54219	4.60241	4.05292	3.83258	4.16514	4.86712	4.66515
AQP6	3.60593	4.55447	4.60967	4.56229	3.98144	4.50614	3.24789	4.26443	3.70016	4.1428	4.39815	4.74885	3.72954	3.26879	4.96631	4.57543	5.30373	3.24865	4.39494	4.59552	4.202	4.55474	4.19649	2.88976	4.99365	3.69951	4.72937	3.28755	4.08337	4.55424	4.54904	4.70605	5.08442	2.61716	4.11227	4.48623	3.81083	4.63499	4.5665	5.29349	3.48516	4.06828	3.52269	4.17884	4.05129	4.37938	5.06428	4.21638	4.07481
AQP8	2.88602	3.09034	4.69178	3.21589	3.81045	3.35102	3.63569	2.59473	2.58452	2.5254	3.38859	2.34575	3.13944	2.84416	2.54543	2.95968	3.09479	3.43013	2.64249	2.52117	2.8538	2.43941	2.93294	3.94129	2.54062	3.41105	3.41605	2.67069	2.97452	3.8656	2.54196	5.29286	3.87165	3.21993	2.61403	3.68998	2.55653	3.86726	3.60477	3.25347	3.17721	2.99663	2.59628	2.66313	2.87196	3.30524	3.58862	3.86658	3.31781
AQP9	5.02677	2.70919	2.11348	4.84038	4.8882	4.40506	5.48761	3.45031	3.83649	2.40716	1.87946	3.53535	4.45004	2.31173	2.48989	3.12934	4.68114	3.84641	4.765	4.45968	2.63003	2.94067	2.06417	2.00281	2.85154	2.97781	3.73162	3.38218	3.179	3.91744	1.81998	3.37109	4.13228	3.40821	3.95333	5.15928	3.39386	4.57457	2.99872	3.2132	2.95459	3.01064	6.11767	2.70721	3.36222	3.57142	5.02762	3.90646	5.37254
AQR	6.46629	6.73504	6.70927	6.86725	6.41766	6.68444	6.66351	6.67964	6.47441	6.63556	6.43066	6.67749	6.96608	6.74007	6.75917	6.57532	6.85102	6.61339	6.809	6.76558	6.63556	6.70112	6.68282	6.50645	6.77191	6.67033	6.72542	6.86847	6.56093	6.41313	6.7389	6.52022	6.75377	6.73651	6.83965	6.67327	6.69186	6.36884	6.77077	6.60713	6.64022	6.82376	6.98668	6.6886	6.55714	6.51678	6.63363	6.47614	6.64022
AR	6.98021	7.04234	7.14714	7.13348	7.22671	7.33208	7.21914	7.16325	7.21772	7.27412	7.11965	7.33923	7.23569	6.98137	7.48279	6.78265	7.12934	7.00505	7.46296	6.76861	7.76717	7.39457	7.40645	7.63584	7.23153	7.14196	7.60692	7.40348	7.14853	7.21735	7.21735	6.74807	7.86321	7.53088	7.92923	7.93993	7.25344	6.83288	7.27987	7.01691	7.1166	7.52757	6.59043	7.47458	6.81258	7.36643	7.12915	7.55119	7.03092
ARAF	7.04739	6.94681	7.43504	7.75477	7.35018	6.92547	7.49767	7.30381	7.67972	7.3409	7.72181	7.36907	6.82342	7.26602	7.16027	7.15189	7.21192	7.4521	6.89826	6.91527	7.30924	7.15794	7.05217	7.25157	7.10878	7.36221	7.15766	7.65168	7.32901	7.29602	7.2247	7.42252	7.00019	7.11866	7.41059	7.28729	7.00563	7.53537	7.22364	6.95176	7.29455	7.24047	6.83253	7.18425	7.37381	6.81031	7.77158	7.48744	7.40408
ARAP1	6.31812	6.35529	5.65402	5.81397	5.73747	5.9191	6.42596	6.17943	6.28911	6.01576	6.31225	5.92166	6.20011	6.6874	6.10419	6.50908	6.1656	6.25569	6.2911	6.83092	6.24369	6.56915	6.4039	6.45673	6.13158	6.56736	5.42797	6.17581	5.88446	6.03427	6.11781	6.51592	6.16729	6.17049	6.18282	6.35007	6.19656	5.98855	6.36836	6.0827	5.9596	6.04581	7.26085	6.04278	6.57001	6.37765	6.01849	6.32329	6.46673
ARAP2	4.22777	4.29917	3.99726	3.9782	4.39235	3.70968	3.78894	4.19012	3.86811	3.09095	3.55556	3.54027	4.00648	3.68003	4.53332	3.60151	4.1026	4.15438	4.24179	4.12826	3.64004	3.93534	3.20143	3.7676	4.43553	4.37456	4.24962	4.4547	3.62358	3.48229	4.53696	4.53762	4.0378	3.73568	4.25037	4.06196	4.86621	4.7573	3.62893	3.75657	4.21326	3.90831	6.05104	3.84506	3.87376	4.13362	4.32357	3.59546	4.53786
ARAP3	6.25003	5.92685	6.45096	6.47937	6.14754	6.20878	6.80388	6.3744	6.65207	6.19799	6.12121	6.27609	6.84794	6.79106	7.10284	6.86384	6.58201	6.24536	6.63817	6.32143	6.28076	6.37713	6.60087	6.79676	6.69912	6.62652	6.59974	6.08787	6.40459	6.19113	6.35226	6.44382	6.46584	6.07799	6.46558	5.98846	6.28885	6.20751	6.44089	6.96379	6.36211	6.42655	5.88442	6.13668	6.54249	6.96117	6.45853	6.33513	6.32418
ARC	3.66724	3.22606	4.85498	3.75976	3.46345	5.35125	3.04322	4.48335	3.25979	3.04158	3.30577	5.59192	5.53424	4.30065	4.13884	4.02139	4.12754	3.96438	3.09852	4.03687	4.22578	3.82042	3.61556	3.15483	5.66976	4.24117	4.8337	6.11433	3.12888	3.29017	3.09321	3.77048	3.04872	3.71004	3.60639	3.88153	4.10045	4.53218	4.89811	4.93042	3.05098	3.24333	3.58226	3.40844	4.6544	4.2396	4.4388	4.0084	3.75254
ARCN1	9.08755	9.09353	9.0917	8.81798	8.97498	8.89736	8.89736	8.67788	9.05729	8.90804	8.79246	8.86434	8.69638	8.86434	8.78801	9.1718	8.86434	8.9045	9.08094	8.97498	8.84351	9.173	8.8877	8.86972	9.01202	8.88128	9.04008	9.24515	8.84414	8.78645	8.87388	8.82061	9.03912	9.01614	9.05485	9.45798	9.06989	9.12135	9.01476	9.00864	9.11401	8.75593	8.95443	8.84526	8.73262	8.92004	9.21514	8.98886	9.06147
AREG	4.54457	4.63927	5.04762	3.47445	4.69951	4.96613	3.73978	4.22005	4.83384	4.22677	4.77355	4.0594	4.99939	4.7077	3.93634	4.68813	4.17864	4.56966	3.62302	4.03867	4.42438	3.80634	4.38615	5.41217	4.20318	3.97934	5.73546	4.95952	4.51667	2.00196	5.32633	4.23942	6.17868	5.97127	5.10931	5.06459	3.97217	4.47184	3.84094	3.75193	4.75154	4.45685	4.39609	4.66632	4.22923	3.62995	3.96727	5.18703	5.2243
AREL1	6.33559	6.21566	5.81435	5.74816	5.679	5.50344	6.02485	6.1161	5.97467	6.1099	5.82557	6.11113	5.99723	6.28086	6.25811	6.26904	6.03264	6.53945	6.38197	6.01655	6.16866	6.13569	6.05479	6.46967	6.20034	6.27035	6.3142	6.16275	6.07533	5.80846	6.02285	5.94913	6.3713	6.28982	6.11019	6.48713	5.90737	6.20315	5.85285	5.80146	6.2417	6.28797	6.11093	6.41015	5.97402	6.10103	6.17647	6.14124	5.92
ARF1	5.67785	7.00841	6.95362	6.3287	7.75617	6.95046	6.77139	7.90671	6.86467	7.02295	7.58434	6.97373	7.70535	5.92507	6.01261	6.05309	5.78236	5.5349	6.50477	6.29916	7.52079	6.30076	7.30286	5.4541	6.55905	6.06177	6.71947	7.56199	6.02033	6.2557	6.58588	8.00612	6.14207	6.24065	6.03953	6.95318	5.81886	6.42488	7.06528	7.09855	6.05541	6.62911	6.4952	6.75693	6.92932	7.55794	6.64882	6.59276	6.55992
ARF3	8.54549	8.18232	8.18413	8.10773	7.86913	7.66841	8.02926	8.06881	7.81193	7.88375	7.78072	7.98896	8.23203	8.14172	8.21526	8.15231	8.17608	8.08652	8.17514	8.57477	8.13855	8.38951	8.08895	8.17644	8.55349	8.36589	8.45046	8.23557	8.65022	8.06556	8.24103	8.3967	8.5549	8.25985	8.3717	8.28578	8.42116	8.46515	8.37371	8.74853	8.02782	7.83989	8.86203	8.12586	7.91427	8.18803	8.508	8.31129	8.15549
ARF4	10.2053	10.0363	9.53619	9.5014	9.58498	9.59874	9.38826	9.69558	9.49815	9.41047	9.30341	9.63282	9.70551	9.69729	9.54805	9.98104	9.52196	9.48661	9.25037	9.76002	9.49815	9.71239	9.32691	9.48948	9.33363	9.64791	9.76393	9.72753	9.42834	9.45811	9.43089	9.77261	9.65014	9.97757	9.43385	9.84644	9.44207	9.71081	9.61447	9.26858	9.90244	9.81237	10.0909	9.68347	9.29814	9.41109	9.81979	9.60043	9.39786
ARF5	7.35218	7.40745	7.2489	6.81354	7.39698	7.6059	7.42651	7.55383	7.55651	7.41022	7.81522	7.05686	7.25685	7.61492	7.40655	7.70009	7.39834	7.749	7.40562	7.66225	7.50965	7.60867	7.3192	7.67112	7.61069	7.58445	7.58783	7.8773	7.44362	7.53535	7.74848	7.22177	7.49097	7.64586	7.35115	7.59505	7.4187	7.03655	7.69821	7.69498	7.12889	7.34258	7.47736	7.32435	7.30891	7.76865	7.70476	7.52056	7.36467
ARF6	7.43352	7.17929	7.60259	7.18478	7.59185	7.59612	7.62864	7.71931	7.61994	7.59894	7.7118	7.71749	7.95214	7.49269	7.17791	7.41184	7.29871	7.43681	7.59437	7.43473	7.60209	7.40058	7.45531	7.17706	7.42521	7.37724	7.54517	7.93494	7.57024	7.87095	7.85881	7.91188	7.97071	7.83401	7.86164	7.49407	7.80123	7.80933	7.64683	7.19584	7.59695	7.6498	8.19496	7.55982	7.39327	7.67979	7.78165	7.39124	7.58152
ARFGAP1	5.64531	5.96308	5.36095	6.02255	5.65926	5.92976	5.46762	5.93097	5.79521	5.9264	5.90156	5.33042	5.45845	6.09572	5.43811	6.02238	5.47303	6.0738	5.48705	5.85684	5.90654	5.41888	5.70447	5.74472	5.92667	6.0775	5.56315	6.04367	5.41583	5.8679	5.64949	6.09037	5.41008	5.14504	5.16851	4.168	5.32391	6.27941	5.68584	6.67065	5.32769	5.26397	5.23365	5.50651	5.66152	5.74891	5.75487	5.7181	5.74188
ARFGAP2	6.91229	6.94353	6.84558	6.87582	6.96091	6.88139	6.53847	6.80621	6.94408	6.80797	6.80326	6.49235	6.68204	6.84591	6.86983	6.61133	6.7353	6.558	6.61859	6.69303	6.79766	6.8406	6.87828	7.08005	6.96966	6.65749	6.70586	6.22055	6.68339	7.10217	6.84692	6.66703	6.35747	6.24782	6.2271	6.44469	6.60254	6.07347	6.45076	7.05984	6.64763	6.84308	6.47294	6.69844	7.03267	6.5018	6.78867	7.11447	6.78631
ARFGAP3	7.21983	7.17984	7.08586	7.05897	6.97607	7.14974	7.02222	6.90976	7.33187	7.18725	7.49752	7.30657	7.20396	7.299	7.03739	7.32572	7.15577	6.71943	7.12965	7.12143	7.26915	6.9486	7.0547	6.87082	6.74656	6.59509	7.88407	7.98491	7.19849	7.3504	7.30056	7.63271	7.73366	7.69463	7.99053	7.74627	7.67705	7.54341	6.77732	7.10776	7.39341	7.07552	7.18146	7.16498	7.17197	6.8784	8.04891	7.29467	7.44004
ARFGEF1	6.99978	7.19788	7.46016	7.51248	7.25108	7.22764	7.10783	7.32468	7.45289	7.39872	7.65237	7.53926	7.3325	7.28091	7.45918	7.28398	7.35198	7.25365	7.40108	7.17093	7.31137	7.21087	7.24599	7.17182	7.47294	7.37471	7.31393	7.37251	7.36756	7.67797	7.50145	7.31818	7.23783	7.34161	7.29477	7.57767	7.27582	7.34667	7.18561	7.38607	7.40821	7.48602	7.4723	7.278	7.35572	7.43775	7.47817	7.21647	7.11162
ARFGEF2	8.05707	8.14576	8.00085	8.12421	7.81528	8.37834	8.18143	8.02979	8.1968	8.29864	8.08607	8.11425	7.9048	8.07064	8.19646	8.0849	8.10411	8.09553	8.41883	8.05015	8.09113	8.13233	8.32861	8.04054	8.06246	8.13691	7.35919	7.24882	7.95871	8.13621	8.10094	8.13831	7.82397	8.08379	7.94757	8.02944	7.96931	7.55026	7.81761	7.70513	7.81638	8.16153	7.71882	8.13566	8.40742	8.1903	8.2664	8.06825	8.07115
ARFGEF3	5.65389	5.61342	5.25981	3.65582	5.2204	5.17186	4.58524	6.13505	4.93475	5.00415	5.17304	5.82472	5.30852	4.49973	5.74873	5.72255	4.98596	5.24741	6.09026	5.55359	6.64064	6.46991	6.01178	6.10025	5.1085	4.93863	4.95273	4.93788	4.11045	4.62132	4.7816	2.98421	4.87621	4.4256	4.46104	4.65255	4.82477	4.90681	5.56122	5.09707	4.34453	7.14734	5.07326	5.21459	4.13705	5.28922	4.30426	6.47167	5.74075
ARFIP1	7.00271	7.05933	7.05906	6.58641	6.76264	6.69665	7.00072	7.01344	6.93304	7.20342	6.97876	7.09873	6.74454	6.81055	6.36678	6.99607	6.82241	7.1567	6.85145	7.24714	6.48496	7.03318	6.58308	6.97976	6.67952	6.65015	6.75642	6.9632	6.31523	6.71162	6.69529	6.63741	6.56678	7.11001	6.53165	6.74316	6.74575	6.78379	6.66096	6.69474	7.1447	6.87009	7.23859	6.92775	6.90743	6.4762	6.4828	6.63294	6.75893
ARFIP2	6.58403	6.53687	6.46458	6.78169	5.90225	6.41513	6.18557	6.77444	6.61317	6.60094	6.57025	6.74663	6.69279	6.90153	6.71265	6.84787	6.6236	6.7176	6.39173	6.72162	6.25782	6.98684	6.46245	6.97365	6.66199	6.91146	7.21124	6.70227	7.03483	6.79376	6.9044	6.93363	6.66947	6.5706	6.81156	6.98237	6.89574	6.7786	6.79736	7.31812	6.42309	6.53404	6.70683	6.1546	6.53165	6.89609	7.11309	6.39652	6.72477
ARFRP1	6.25246	5.90116	6.81978	6.23824	6.80625	6.91026	6.8031	6.41318	6.61503	6.58401	6.22395	6.79423	6.57137	6.49447	6.67938	6.87526	6.72712	6.69607	6.48409	6.6384	6.57793	6.75805	6.72133	6.86718	6.48293	6.82789	6.74649	6.90181	6.66103	6.40761	6.8332	6.71241	6.40038	6.22369	6.00516	6.09417	6.33967	6.58401	7.40058	6.66428	6.30613	6.384	6.34127	6.56862	7.01508	6.85192	6.79861	6.54307	6.58201
ARG1	2.58298	2.95494	3.91461	3.65914	4.01206	3.43164	1.90787	2.62299	3.91461	3.81061	4.008	3.74695	3.61116	3.29599	3.71077	4.01019	3.38316	3.59373	3.37648	3.53171	3.37287	3.12725	3.13792	3.11622	3.14133	3.69379	3.57324	3.73057	2.92573	3.39212	2.67434	3.21752	3.68048	2.74701	3.57618	3.34822	3.69272	4.43019	3.17186	3.46895	2.74166	3.40553	3.46953	3.35753	3.11692	3.30339	3.56065	4.04101	3.39708
ARG2	5.36934	5.09227	5.58953	5.54045	5.16699	5.09595	4.16685	4.48482	5.61143	5.37732	5.32861	4.92128	4.94389	4.79325	5.72477	5.80117	5.27302	4.90139	5.62916	5.00538	5.55497	5.46707	5.22308	5.18125	5.72585	5.61956	5.64601	4.54561	5.85633	5.12028	5.41998	5.55781	6.05962	5.62821	6.01155	5.50912	5.72368	5.96317	5.31556	5.24763	5.59514	5.88638	5.32427	5.84689	4.86553	4.84186	5.20044	4.98194	5.57634
ARGLU1	7.95299	8.03972	8.01089	8.24383	8.22922	8.36886	8.47075	8.34851	8.18593	8.14297	8.15207	8.05312	9.05639	8.04523	8.57893	7.94421	8.35512	8.20814	8.45507	7.98024	8.75441	8.14452	8.77308	7.87128	8.27867	7.79059	8.39153	8.10937	8.42931	7.72573	8.20764	7.89856	8.6084	7.60467	8.49912	8.16076	8.11316	7.82766	8.09623	9.34522	7.93552	8.09312	8.44908	8.06344	8.31119	8.78591	8.03107	7.83357	7.84356
ARHGAP1	9.61028	9.60549	9.17261	8.9756	9.41368	9.16937	9.49316	9.36969	9.13291	8.90495	9.04839	9.27951	9.66605	9.74151	9.64812	9.43341	8.94567	9.0074	9.34786	9.2041	9.43102	9.43669	9.43102	9.39919	9.25633	9.1463	9.02803	8.40183	9.16808	8.48493	8.96896	8.46589	8.88677	8.38287	8.7587	8.29247	9.07499	8.73347	9.2904	9.39302	8.79703	9.4034	8.31591	9.13635	8.94475	9.28709	8.87188	9.83873	8.75242
ARHGAP10	7.41393	7.47599	6.87374	6.66358	6.9978	7.31085	7.30968	7.36408	7.10911	7.31475	6.79102	7.08509	7.45011	7.19224	7.47196	7.20246	7.64337	7.53364	7.48219	6.95991	7.63351	7.48303	7.48373	7.4697	7.37199	7.11592	6.62572	6.38844	7.23903	6.71724	6.95217	6.83137	7.23022	6.8349	6.90462	6.50749	7.01553	6.74712	7.01957	7.55406	6.96971	7.19087	6.85701	7.39345	6.86457	6.78028	6.3494	7.15694	7.40962
ARHGAP11A	1.82186	3.80051	3.98342	2.37962	1.48283	1.28261	3.43718	1.35216	4.46645	3.42979	1.3745	2.23863	3.67486	3.56916	2.07967	3.27559	3.92668	2.5413	3.00586	1.39115	1.47276	3.9872	3.55273	3.20441	2.06739	4.02018	3.12398	1.70851	3.14734	1.35506	3.72531	1.41978	2.49601	1.46736	3.75014	3.12398	2.0908	3.84985	2.45476	3.39535	2.95581	2.68568	3.23335	2.14949	2.12609	2.13297	2.32992	2.15701	2.44171
ARHGAP12	6.85542	7.57159	7.09546	7.01661	6.85668	7.00453	6.79915	7.35936	7.34112	7.55144	7.47434	7.5102	7.4927	7.25209	6.75904	7.25927	7.49178	6.84752	7.40409	7.38678	7.19699	7.16761	7.03951	7.10548	7.69555	7.23306	6.80833	6.63664	7.22111	7.13134	7.42228	7.60623	7.15786	6.89561	6.87709	7.03096	7.49932	7.05749	7.21094	7.26868	7.24402	7.7081	7.25891	7.08794	7.39512	7.24666	6.75812	6.77141	6.76342
ARHGAP17	8.2114	8.04135	8.20071	7.72037	8.09343	8.22096	7.84112	7.7924	7.3406	7.79604	7.83016	7.97511	7.64709	7.72089	7.8202	7.87542	7.52532	7.85611	7.76398	7.74211	7.71196	7.42872	7.86193	7.99629	7.79947	8.03076	7.46685	7.74096	7.6891	7.59594	7.64865	7.81276	7.076	7.66426	7.3846	7.68837	7.14812	7.1393	7.69669	8.0051	7.53316	7.80452	7.26686	8.01948	7.81306	8.1619	7.37275	7.13586	7.50385
ARHGAP18	5.89764	5.65862	4.47873	5.14599	6.02319	5.43798	5.85313	6.03291	6.02418	6.35084	5.70149	5.59524	6.93683	6.16451	5.54606	6.07579	6.01926	5.68165	6.29598	6.48816	5.81242	5.79108	6.28923	6.16603	5.70735	5.58554	5.79009	5.65553	6.5782	6.56462	5.76172	6.08099	6.39113	6.57095	5.90249	5.40828	5.98001	6.40377	5.7735	6.23434	6.67894	6.09221	7.2978	5.48252	5.74772	5.68905	5.45268	5.22702	5.70611
ARHGAP20	4.74924	4.13466	3.43319	3.74193	3.34017	1.70317	4.03195	4.16876	3.69795	4.58705	3.85291	3.42019	3.37997	3.28404	3.65875	2.7216	3.85643	3.34245	4.32267	4.0149	3.28813	3.58462	3.84448	4.30311	3.94845	4.00127	4.56645	3.86524	2.49697	4.3552	4.07618	2.69965	4.02927	3.96388	4.37635	3.88617	4.10245	3.74221	3.79298	3.92681	3.8008	3.80839	3.82656	4.21521	3.44879	3.58779	3.45591	3.44646	3.25549
ARHGAP21	7.50845	7.39504	7.92503	8.02708	7.339	7.61393	7.48441	7.54245	7.8094	7.71623	7.6999	7.59392	7.99503	7.88734	7.94574	7.51711	7.75208	7.57598	7.51884	7.48717	7.91988	7.7765	7.75527	7.37546	7.78934	7.50813	7.08316	7.12045	7.17571	7.61805	7.51711	7.59021	7.28066	7.2425	7.59054	7.8094	7.90353	7.59528	7.68725	8.26263	7.64174	7.49055	7.58613	7.55958	7.37312	7.92221	7.66648	7.5619	6.98593
ARHGAP22	3.64035	4.08631	4.79057	3.67561	4.25638	4.01026	3.76479	4.29127	4.6292	3.99552	4.23356	3.95515	4.91269	4.26428	4.6757	4.41239	4.30879	3.86587	4.36155	4.56005	4.5267	3.97455	4.14188	4.67619	4.58412	4.14394	4.42623	4.18759	4.65156	4.18152	4.36081	4.39691	4.44425	4.30418	4.0442	4.64542	4.51503	4.57467	4.11231	4.66692	4.32111	3.93211	4.50539	4.13657	4.227	4.30642	4.41014	4.42252	4.21201
ARHGAP23	6.45159	6.23031	7.20709	6.69764	6.46185	6.9476	6.92099	6.77437	6.42622	6.31444	6.83413	6.61068	6.13807	6.17827	6.53932	6.55934	6.76599	6.65833	6.65099	6.4394	7.06826	6.88383	6.85294	6.81365	6.62843	6.66386	6.93658	6.76949	6.8339	6.43918	6.97094	6.77107	6.86075	6.51064	6.5893	6.30924	6.94168	6.97333	6.49157	6.90402	6.65406	6.73678	6.29922	6.75034	6.23486	6.52879	7.14271	6.77364	6.46439
ARHGAP24	6.65651	6.88241	6.55167	6.92621	6.44097	6.16109	6.30855	6.43217	6.5923	6.71212	5.68577	6.35296	6.31676	6.36164	6.34538	6.63134	5.35901	5.91325	6.06961	6.40985	6.379	6.59595	6.31472	6.11837	5.94139	6.19893	5.80578	5.90058	6.09734	6.31676	5.93184	6.04462	5.79474	5.84856	5.13904	4.45504	5.53264	5.17227	5.49617	6.75237	5.71582	6.83964	5.9552	6.10412	6.21253	5.58727	6.14039	7.06415	6.03572
ARHGAP25	4.88426	4.81106	4.69853	4.79474	4.35542	5.01056	4.90691	4.19688	3.93347	5.12736	3.9399	4.58927	4.88511	5.10211	4.49606	5.15513	4.52476	4.39548	5.01019	5.25098	4.6531	5.01809	4.91239	4.65262	4.41287	4.98187	5.04399	4.66132	4.634	5.34359	5.39591	4.48038	5.25643	5.00053	4.90524	4.57929	5.37228	5.2241	4.2184	4.63632	5.12446	4.82902	6.04412	5.09869	4.6879	4.49057	4.96472	4.70253	4.7546
ARHGAP26	7.57006	7.69313	7.44412	7.64739	7.17476	7.1231	7.49804	7.50897	7.26468	7.42553	7.06845	7.52714	6.78285	6.95571	7.31449	6.97486	7.1981	7.24414	7.30782	6.76287	7.27601	7.34631	7.4721	7.30058	7.2339	7.37803	6.88378	6.97756	6.92512	6.79192	6.77746	6.61437	6.88552	6.96923	6.64026	6.70406	6.51509	6.26228	6.60764	7.63581	6.99852	7.10303	7.06018	7.25268	7.40022	7.66326	6.42376	7.2706	7.04194
ARHGAP27	4.94168	4.80143	5.2805	4.92262	5.13755	4.50826	4.56187	5.06823	4.3779	5.04603	4.9521	4.86368	4.19671	5.0981	5.07626	4.16983	4.79522	4.71684	4.49443	4.85321	5.24577	4.69604	4.91739	4.14126	4.81934	5.19798	5.16605	4.29589	5.06536	5.12029	5.18272	5.39182	4.89959	4.65668	5.55986	4.49194	5.15831	4.68702	5.19226	4.79599	5.00241	4.4143	4.59974	4.7003	5.0388	5.12681	5.06063	4.81983	4.74528
ARHGAP28	3.03622	3.5657	2.50011	4.28983	3.54347	3.15168	4.39715	2.86992	2.43619	3.62827	4.19053	3.50876	3.23	2.86323	3.53253	3.82357	3.64246	2.67628	4.19265	3.4105	3.10843	3.87658	3.56224	3.54109	3.23631	2.57895	3.39854	2.36407	3.64476	3.546	4.13536	4.20345	4.14891	4.18192	3.96215	3.92113	3.98083	2.02687	3.50527	3.51657	3.77938	2.85087	3.12392	3.09261	3.40933	3.10223	2.90797	3.35898	2.48417
ARHGAP29	7.2218	7.38564	7.53497	7.57494	7.20684	7.28555	7.42313	7.59983	7.50188	7.39321	7.45775	7.62554	7.48733	7.43037	7.37184	7.09185	7.36729	7.17293	7.20684	7.16738	7.55747	7.36893	7.4524	7.05024	7.47256	7.37634	7.66282	7.48474	7.23267	7.25308	7.42387	7.63412	7.52031	7.40938	7.02238	7.2218	7.82698	8.12639	7.07865	7.59046	7.70925	7.30801	7.29703	7.43055	7.06041	7.68723	7.35448	6.92844	6.75774
ARHGAP30	4.77551	4.75184	4.46916	3.75859	3.6068	4.93315	4.65295	4.77228	4.61288	4.82456	4.96276	4.87178	5.07143	4.76486	4.91812	4.82698	4.63439	4.07991	5.22337	5.28046	4.51064	5.0018	4.83115	4.83406	4.48522	4.92899	4.70852	5.44823	4.98759	4.47434	4.50313	5.15661	5.14819	4.961	4.44499	4.87607	4.48746	5.53944	4.55122	4.3947	5.05287	4.42861	6.51969	4.6321	4.87768	4.61162	4.65581	4.37679	4.67405
ARHGAP31	7.38759	7.29841	7.43993	7.03501	7.25092	7.46095	7.38081	7.77319	7.13894	7.18922	7.07867	7.51685	6.75928	7.1587	7.33103	7.28751	7.17424	7.26793	7.1361	7.35879	7.06146	7.28226	7.55572	7.65956	7.06173	7.47829	7.64381	7.54879	7.05248	7.63755	7.20066	7.36228	7.30738	7.88739	7.7246	8.12848	7.11788	7.66058	7.54765	7.02025	7.54765	6.96946	7.72329	7.48243	7.31618	7.64173	8.01669	6.78077	7.31564
ARHGAP32	4.77632	4.65997	4.57157	4.72761	4.17763	4.93773	4.41645	4.68908	5.45066	4.68999	4.34745	4.21581	4.54108	3.87826	4.47876	4.44611	5.15731	3.66112	4.76151	3.89216	4.7645	4.08514	4.29442	4.70508	4.37318	4.36889	3.79655	5.06723	4.20326	4.50262	4.35932	4.98061	4.36279	5.01008	4.48623	4.49671	5.13896	4.81519	3.95879	4.98944	4.33511	4.74456	4.62729	4.71518	4.25353	4.9163	4.49634	3.5763	4.43663
ARHGAP33	5.16518	4.88614	5.76495	4.58261	5.06045	5.74458	5.1944	5.49935	5.18936	5.04614	4.88739	4.74749	5.4943	5.13521	4.98477	4.92408	4.69468	5.1795	4.6186	4.96352	5.32945	5.13636	5.11385	5.1944	5.7857	5.24823	4.91484	3.78848	5.06817	3.82684	5.38735	4.8544	4.97969	5.38971	5.5227	4.23454	5.4617	3.91749	5.24853	5.86617	4.89637	4.79581	4.17322	4.63693	5.66696	5.04765	5.03811	5.92164	4.65045
ARHGAP35	7.79344	8.00922	7.76012	7.8698	8.09627	7.83138	7.82659	7.81032	7.717	7.63687	7.725	7.80566	7.71554	7.67755	7.78996	7.73546	7.63724	7.71189	7.88079	7.97086	7.82543	7.85688	7.86308	7.9635	8.05696	8.01757	7.64169	7.84476	7.70798	7.82729	8.00953	7.67385	7.67142	7.51515	7.72082	7.91332	7.85429	7.81984	7.73946	7.79077	7.70162	8.12628	7.72345	7.87234	7.63511	8.09158	7.89584	8.06988	7.94068
ARHGAP36	1.74511	2.43171	2.71282	4.07769	3.42489	2.19624	2.18083	1.73671	2.82656	1.76498	1.9024	2.75858	4.03883	2.57792	3.99608	4.06549	1.69211	2.75153	2.47571	2.78236	2.78176	1.67793	2.61295	3.0683	2.01864	3.46254	1.83896	2.63379	2.62548	2.30865	3.40501	3.47637	2.40463	3.44843	1.49824	1.68512	2.73176	3.8362	3.16837	2.93985	2.93482	2.69842	2.90401	1.84613	2.80455	2.11998	2.75578	1.49862	3.01613
ARHGAP39	4.81841	4.61606	4.06223	4.80037	4.93968	3.84706	5.39705	5.26717	4.53704	3.73297	5.5036	4.37082	5.50412	5.22571	5.49353	4.59393	4.90121	5.21856	5.03166	5.14501	5.29486	4.96154	5.02568	4.44164	4.53847	4.61332	4.20397	2.50896	4.01299	4.9369	4.78032	4.2796	4.03706	4.41828	5.43515	5.71483	5.01	4.51689	4.92019	4.5295	4.53048	4.69404	4.53338	4.82104	4.83238	5.02234	5.01777	4.70328	4.47099
ARHGAP4	3.90378	3.20227	6.08386	3.83577	5.36499	5.12275	3.41379	3.4856	5.20992	3.88643	4.16319	4.38437	4.10329	4.77603	5.68409	5.69456	4.62413	4.39182	5.51469	5.23008	3.36563	3.42093	4.02501	5.29332	5.50458	4.02079	3.74011	5.07378	3.22533	5.13721	3.11857	5.22798	4.98401	5.91823	5.0297	3.92723	4.68496	5.86191	6.05515	4.53407	4.02265	3.92355	6.06006	4.14768	5.40816	4.552	4.9104	3.76772	4.89646
ARHGAP42	5.2834	5.78461	4.26581	5.00587	5.27757	4.91538	5.17572	4.8352	4.78379	5.67145	5.27719	5.45018	5.41937	5.22478	5.40978	5.52622	5.02096	4.8663	5.35704	5.43063	4.98552	5.16681	5.04439	3.73547	5.062	5.81597	4.63486	5.19941	5.22478	4.26264	4.21162	5.25024	5.43741	4.94044	4.04594	4.53262	5.43209	5.18838	4.76691	4.81808	5.12842	5.51992	5.03124	5.1686	4.68491	3.73038	5.23643	5.04999	4.64515
ARHGAP44	5.35885	5.36777	5.1891	5.19942	5.56987	5.21941	5.37183	5.50192	5.75186	5.28429	5.51705	5.61826	5.48012	5.59035	5.39317	5.37654	5.51705	5.77178	5.09595	5.47312	5.71984	5.10483	5.61972	5.67674	4.89151	5.25673	5.69303	5.17963	5.66946	5.80335	5.58468	5.23258	5.46353	5.37183	5.67291	5.56501	5.62112	4.99397	5.36407	5.34781	5.60513	5.69285	5.32836	5.40444	5.53313	4.77482	5.50427	5.6423	5.56589
ARHGAP45	5.33309	5.18224	4.27589	4.47294	4.32829	3.72114	5.46232	5.65328	3.66627	5.11809	4.54055	3.39059	5.6232	5.33673	3.81399	4.68156	4.5149	5.8824	4.98286	5.83198	4.47882	5.76576	5.18695	4.73001	4.73061	4.84057	4.25219	4.1953	4.12615	5.32287	3.82811	4.89755	5.50905	5.89011	4.95905	4.87324	5.19233	5.26188	5.60416	4.63213	4.62415	4.07717	5.89582	5.24058	5.92356	5.07292	5.33313	4.93274	5.20233
ARHGAP5	8.22113	8.55251	8.38327	8.27484	8.25114	8.25185	8.10019	8.14053	8.51873	8.72067	8.48435	8.65829	7.87208	8.30284	7.97279	8.31592	8.14548	8.41084	8.29807	8.29942	8.18641	8.49708	8.16685	8.65829	8.13347	8.37496	8.18026	8.36899	8.03923	8.29986	8.26603	8.30423	8.06949	8.43549	8.51642	8.74715	8.36259	8.04066	8.49241	7.97427	8.31492	8.62131	8.23231	8.36847	8.04963	7.96853	8.49493	8.46931	8.24901
ARHGAP5-AS1	7.00954	6.84587	6.89873	6.64975	7.15571	6.96236	6.96173	6.48489	6.71809	6.58184	7.21637	7.25719	6.57162	6.44245	6.68101	6.83521	6.74606	6.81918	6.4265	6.72429	7.13928	6.94472	7.01248	7.30344	7.09738	7.17868	5.84499	6.34736	7.5274	6.37841	7.0005	6.1604	6.89933	6.19354	6.64835	6.67791	6.80233	7.12395	6.86026	6.44753	6.6865	6.85075	6.62776	7.51708	6.58846	6.81325	6.47893	6.83426	7.18247
ARHGAP6	5.50386	5.73123	5.10084	5.42896	5.17647	4.56952	5.52635	6.19511	5.54989	5.72472	5.16248	4.70738	5.60074	5.60074	5.04154	5.32328	5.49793	5.37741	4.97837	5.46015	5.32216	5.51237	5.07772	5.12401	5.46409	5.4433	4.93938	5.8577	5.07075	5.52739	4.92792	4.98578	4.87132	5.37326	4.99315	5.46851	5.03907	5.52635	4.93647	4.71364	5.12449	5.64352	5.83711	5.00324	4.68819	4.93311	5.56219	5.41177	5.28906
ARHGAP9	4.73326	4.61513	4.30869	4.98774	4.61362	3.98061	4.59588	4.50092	4.34055	4.29949	4.51635	4.30797	4.98437	4.93189	4.50341	4.57129	4.9301	3.54833	5.06834	5.71853	3.82849	4.81597	3.57133	4.45793	4.14847	4.79582	4.16763	4.31161	4.8397	5.01968	4.93055	4.78935	5.09732	5.38919	4.65116	5.1683	4.8535	4.96708	4.80527	4.72626	4.28251	4.22275	4.56902	4.70589	4.79276	4.41439	5.49734	5.0898	5.212
ARHGDIA	7.24305	7.07174	7.42935	6.68321	7.02108	7.13886	6.98613	7.0869	6.80169	6.56773	6.98662	6.69598	7.0437	7.33313	7.01727	7.31263	6.70788	7.63926	6.8552	7.49111	6.76152	7.56195	6.60523	7.56827	7.01001	7.61269	7.31351	7.60683	7.27081	6.92823	6.8446	6.99757	7.12427	7.38862	7.17866	7.3985	7.17948	7.63987	6.87466	7.53361	6.79245	6.70943	7.32116	7.31086	7.16852	7.18359	7.85011	7.07077	7.57047
ARHGDIB	8.22364	7.78867	7.66826	7.80444	7.88382	7.89835	8.10601	8.53419	8.13405	8.02576	8.02651	8.20403	8.56468	8.20914	7.77846	8.06193	8.40606	8.05193	8.52676	8.86314	7.8087	7.86153	8.04653	7.95262	8.33425	8.27072	7.80129	7.88088	8.35547	8.40005	7.81242	8.3178	8.36745	8.13405	7.78651	8.09506	8.02385	8.61784	8.36331	7.69324	8.43321	8.09733	9.31264	8.40988	8.24438	7.41684	7.45264	7.56833	7.92881
ARHGDIG	5.37758	3.58552	5.79083	5.72065	3.39948	5.19687	5.56555	5.56113	5.69065	2.96832	5.14119	4.30429	5.19918	4.64529	5.69324	5.91308	5.34358	5.49255	5.23975	5.5303	5.14759	5.53508	4.98304	5.67784	5.17845	5.93907	5.39337	3.68237	5.0996	3.24703	5.41023	5.15471	5.33266	2.9828	5.43535	3.49321	5.49627	6.29052	5.51655	5.27087	5.20258	3.77222	4.77132	4.94681	4.46811	4.67002	5.50968	6.28156	4.83816
ARHGEF1	4.95725	5.86845	5.31478	6.38502	6.35455	6.33403	6.17527	6.24379	5.91594	6.27657	5.99395	5.90764	6.61129	5.4035	6.16736	5.81257	6.1326	6.28685	5.60171	5.49541	6.19875	5.94966	6.11218	5.8754	5.97019	6.1723	5.53054	6.5307	4.95246	5.27971	5.87159	6.49211	6.22784	5.78825	5.40153	5.59886	6.76867	5.56593	5.05666	6.43282	5.69207	5.37431	6.11138	6.07492	6.20307	5.9757	5.86897	5.64753	5.97169
ARHGEF10	5.73524	5.95747	5.64788	5.9987	5.78538	6.13547	5.71436	6.04943	5.969	6.1253	5.98777	5.92567	6.39439	5.98578	6.01505	5.60481	6.02645	5.89816	6.17088	5.82689	6.05919	5.69432	5.85546	5.65695	6.33027	5.78235	5.85461	5.97055	6.02942	6.16076	6.18668	6.2807	6.08559	6.02942	5.91825	6.21343	5.82107	6.04628	5.91854	6.46374	5.83776	5.78392	5.81576	5.79766	6.01213	6.35016	5.9722	5.61139	5.941
ARHGEF10L	6.69193	6.39975	7.02307	7.03304	6.77407	6.91235	7.12293	6.86295	6.87117	6.40579	6.62187	6.474	6.96446	6.96344	6.82041	6.7994	6.94142	6.73967	6.54627	6.69399	6.82493	6.86793	6.72037	6.47429	6.64072	6.57335	6.43688	6.73785	6.8289	6.54452	6.74148	6.77224	6.46348	6.23248	6.56113	6.49964	6.51467	6.6781	6.24925	7.25971	6.63081	6.67332	6.4772	6.83885	6.79562	6.91925	6.76427	6.81406	6.84069
ARHGEF11	5.51805	5.58069	5.91998	6.40693	6.19086	5.40034	5.6267	6.11623	5.29021	5.54714	5.53426	5.62647	5.64702	5.90844	6.08698	5.6451	6.05189	5.5314	5.8961	5.78564	5.8621	5.72656	5.9788	6.01751	6.03726	5.54558	6.20496	5.74078	6.12149	5.185	6.32223	5.76022	5.92856	5.24358	5.53443	5.52043	5.87118	5.73967	5.61991	5.70692	6.02877	6.23905	6.16669	5.83622	5.4655	5.42381	5.48613	6.27117	5.87752
ARHGEF12	7.93823	8.13298	8.17243	7.95388	8.1065	7.89828	7.99601	8.0997	7.92608	7.88261	7.82201	7.87386	8.16277	8.0979	8.22366	7.93195	7.97588	7.99949	8.21282	8.09755	8.21532	7.89672	8.04536	7.87988	8.45351	8.181	8.62236	8.56776	8.20207	8.11382	8.16852	7.92608	8.17979	8.19967	8.50581	8.35483	8.12009	8.30389	8.02619	8.06141	8.00821	8.55846	7.8925	8.3391	7.92272	7.97226	8.16072	8.18395	8.20824
ARHGEF15	5.70675	6.35842	6.25153	6.26063	6.3997	5.75432	6.27392	6.40207	5.57934	6.22248	6.24681	6.40809	6.19677	6.27687	6.55901	5.49882	6.18733	6.06548	6.6081	6.46728	6.36919	6.32661	6.18946	6.30855	6.40154	6.6619	6.02283	6.45139	6.27799	5.85043	6.13869	6.39057	6.35442	6.053	6.32517	6.51483	6.50179	6.32893	6.19771	6.91349	6.12361	6.0993	5.76863	6.00643	6.26916	6.36496	6.26351	6.10625	5.92715
ARHGEF16	5.5869	3.69886	5.10879	5.62291	4.61792	5.89912	4.76311	5.39729	4.54766	4.7982	6.32114	4.88574	4.60979	5.06467	5.52679	5.27305	5.12822	5.31265	5.33945	4.98751	5.19658	3.85456	5.31815	4.94356	4.17576	3.98951	5.0502	2.56148	4.38124	4.73548	5.43844	3.3243	4.81665	5.32353	5.41464	5.52801	5.55058	4.89228	5.11156	5.07798	4.9508	4.2866	3.82161	4.58843	4.5572	5.24567	5.42904	5.78708	5.33943
ARHGEF17	7.12054	6.59824	6.98727	7.30413	7.72415	7.46378	7.40566	7.30737	6.895	7.06952	6.94926	6.84948	7.12351	7.39563	7.25748	7.18115	7.5348	7.43242	7.31209	7.20165	7.35092	7.43511	7.46191	6.83753	7.34089	7.19068	7.4696	7.47331	7.38727	6.18548	7.47836	7.21744	7.49514	6.99953	7.91189	7.20071	7.84663	7.2461	7.33092	7.64029	7.2565	7.36677	6.64514	7.42071	7.10752	7.03787	7.50408	7.47753	7.49041
ARHGEF18	6.44284	6.64225	6.72052	6.78614	6.58156	6.75045	6.4677	6.52141	6.7133	6.59767	6.89234	6.30137	6.3672	6.60378	6.67622	6.46286	6.27669	6.24942	6.43306	6.62758	6.42292	6.48902	6.23972	6.1631	6.27478	6.4633	6.63122	6.78405	6.76718	6.57058	6.51531	6.86076	6.70023	6.38431	6.19907	7.11571	6.3739	6.67405	6.69489	6.53876	6.37841	6.49743	6.5277	6.43219	6.34883	6.21355	6.48804	6.41628	6.80651
ARHGEF19	3.28883	2.99913	3.38598	4.68919	3.94628	3.66194	5.32126	3.25258	3.58076	4.11047	4.07133	3.13237	5.20264	2.62419	3.80768	3.52253	5.42682	5.32363	5.13733	4.2162	5.21474	4.35367	5.40224	3.41926	5.09935	3.51128	5.567	5.7368	5.29392	3.94628	4.55849	3.76472	5.41113	3.68602	5.1732	3.76405	5.40842	5.36395	4.46663	5.51513	2.88652	3.89218	4.46575	4.42433	4.57802	4.47804	4.2196	5.41728	4.38555
ARHGEF2	6.75613	6.67395	6.71272	6.849	6.30192	6.93324	6.70343	6.74162	6.9137	6.34952	6.56489	6.47631	6.57886	7.03789	6.37142	6.63354	6.51308	6.82672	6.67569	7.11308	6.5591	6.97137	6.41058	6.71935	6.82619	6.99256	6.55811	6.55004	6.6301	6.13478	6.83591	6.87023	6.751	6.90203	6.70856	6.73745	6.90677	6.99282	6.93123	6.89014	6.3009	6.60429	6.65618	6.85351	6.81204	6.76921	6.7832	6.52705	6.89345
ARHGEF25	6.04542	5.41147	4.98119	6.18059	5.65385	4.22054	4.74998	5.6637	5.74814	6.1197	5.53131	5.94474	5.35717	5.73131	5.82176	5.07101	3.04308	4.70784	4.89694	5.40444	4.98576	5.95546	5.05838	5.2987	5.18358	5.41516	5.90954	5.8718	5.87904	5.5464	3.27477	5.29376	5.15108	4.89623	5.69998	5.64949	4.88959	6.14341	5.62296	6.95769	5.29182	5.41231	5.30406	5.3031	5.46737	5.10255	5.04927	5.15544	5.11737
ARHGEF26	4.11721	4.93141	4.31971	4.07184	4.9584	5.29648	4.57325	4.89292	5.11665	5.26589	4.3501	4.08036	5.56991	5.32703	4.58431	5.2381	4.57889	4.50443	4.32603	4.52376	4.62712	4.80613	4.63122	4.86242	4.58473	4.49036	4.30634	4.84771	4.6676	4.90147	4.05372	3.96768	4.13426	4.62853	4.52726	3.91604	4.15591	3.63549	4.92762	5.07531	4.6141	4.79392	4.66167	4.56273	4.2341	4.55743	3.91158	4.3604	4.58984
ARHGEF28	3.87278	4.10434	4.2442	3.54849	4.533	4.29708	3.64385	4.39446	4.10387	4.3844	4.01293	4.85553	4.75938	4.45541	4.65584	4.24315	4.61571	4.45109	4.33733	3.90533	4.52328	4.57034	4.35366	4.82624	4.68049	4.34449	4.05404	4.18212	4.38989	3.54239	4.77346	3.95838	4.24288	4.70972	4.19646	3.76446	4.34449	4.01112	4.12431	4.62104	4.29194	4.97201	4.78804	3.88665	4.06592	4.25123	3.9419	3.89287	4.2298
ARHGEF3	7.24045	7.24963	6.97015	6.42547	6.71093	6.88121	6.84639	6.97513	6.62931	6.73658	6.87407	7.23246	7.08904	6.91412	6.4716	6.85986	6.59755	6.81362	6.99605	7.28932	6.88057	6.97401	6.7647	6.76012	6.70819	6.96363	7.52025	7.34954	6.9096	6.52369	7.34839	7.28843	7.24134	7.31175	6.97175	6.8672	7.36593	6.89132	7.34739	6.74344	7.21477	7.0177	7.19488	6.66992	6.36515	6.86881	7.29597	6.78538	7.11436
ARHGEF34P	4.73041	2.48636	1.89807	4.80633	1.5352	3.86463	2.14673	3.97448	3.792	2.80304	4.02841	4.39799	4.21976	3.2748	4.41894	3.98978	4.35736	3.4819	4.24918	1.49386	4.43879	3.50525	4.72065	5.34913	4.18291	4.95527	3.68246	4.9991	4.81738	4.642	4.71489	2.33663	3.6493	4.82641	3.82929	4.92324	4.64733	2.97795	3.63769	3.92271	4.81899	3.88524	3.98505	4.0835	4.1474	4.23902	4.1841	2.65475	4.36639
ARHGEF37	6.24392	6.19503	6.16959	6.51227	6.44998	6.28898	6.12418	6.18849	6.32354	5.93771	6.4767	6.32688	6.17884	5.88174	6.75718	5.92253	6.33332	5.8473	6.60144	6.26995	6.38492	6.10175	6.3672	6.08318	6.73457	6.5844	6.42137	6.43839	6.36854	6.52483	6.72495	6.29441	6.49682	6.54337	6.75968	6.56839	6.69772	6.09853	6.49518	6.11313	6.46859	6.25942	6.31772	5.75769	6.12064	6.22332	6.78446	6.69003	6.45122
ARHGEF38	3.96069	4.35088	3.2672	3.81164	4.26399	2.75378	3.02852	4.36649	4.45864	3.69994	3.56307	3.71776	3.8428	2.19878	4.58542	4.61785	2.37662	4.95636	4.00815	3.5101	1.54657	3.74328	3.07282	4.52397	3.74004	3.90646	4.5309	1.3123	2.14812	1.68013	2.58496	4.16204	3.74522	2.25124	4.08669	4.78296	3.92076	3.89547	3.58071	3.3149	3.95634	3.70806	3.09298	4.03985	3.66173	3.49499	3.3096	3.33996	3.55348
ARHGEF39	3.66168	4.10598	3.77644	2.68245	3.96621	4.73622	3.84015	4.11317	4.83153	3.63041	3.22652	4.14332	4.36022	3.79435	3.70386	3.93441	3.8076	4.00039	3.88753	3.53634	3.76423	4.34826	3.02186	4.39744	4.34062	4.04641	3.83742	3.90161	4.0184	4.48788	3.83332	4.09525	4.17436	4.96191	2.77869	2.67724	4.31944	4.46679	4.31031	3.76309	3.86039	3.47779	3.90535	4.38587	4.25103	4.46943	3.98435	3.91466	3.77157
ARHGEF4	3.56188	5.17456	2.85991	2.85448	4.14874	3.69101	4.06886	3.48728	5.83258	4.1145	2.67942	2.86495	3.33266	4.80267	3.36879	2.9322	2.86336	3.83779	3.06631	2.98021	4.3887	2.88343	4.48956	3.34569	3.27116	3.39791	4.30432	2.92734	2.19494	2.23486	4.75954	2.80963	4.91915	2.92656	3.28151	2.74669	4.37064	3.47796	4.20816	3.33533	3.28268	3.3238	2.46902	2.8911	3.6867	3.57381	4.75361	3.38261	3.57437
ARHGEF40	5.65792	5.42183	5.72889	5.52735	5.49306	5.06843	5.4393	5.52215	5.88837	5.69435	5.59753	5.75432	6.00488	5.72151	5.69006	5.61824	5.73947	5.28919	5.58941	5.4426	5.67328	5.3949	5.66385	5.40044	5.78748	5.34974	5.7955	5.56528	5.96591	5.67794	5.82716	5.68434	5.93541	5.82175	5.94534	5.66743	6.04896	5.75669	5.67493	5.80793	5.80514	5.71698	5.72037	5.58841	5.56982	5.83814	5.70824	5.67838	5.4917
ARHGEF6	8.52307	8.73117	9.47721	8.74071	9.12925	8.90287	8.61688	8.80139	9.11298	8.88022	8.64245	8.89188	8.68829	8.50681	8.88804	8.68655	8.80139	8.31518	8.83984	8.51772	9.45527	8.95745	8.68283	8.24237	9.05597	8.68472	8.72936	8.67836	8.59976	8.32316	8.95002	9.12003	9.03587	8.88132	9.08633	9.08232	8.8537	8.79319	9.06232	8.68014	9.07534	9.08903	8.51549	8.66361	8.55779	8.61642	8.38473	8.98986	8.70925
ARHGEF7	6.63638	6.63773	6.82842	7.06469	6.72765	6.96759	6.68518	6.83369	6.58558	6.69497	6.78702	6.77218	7.26457	7.00492	7.17648	6.6704	6.92316	6.86387	6.83	6.6268	7.07541	6.71554	6.9872	6.84082	6.58558	6.6014	6.98555	6.74936	6.97372	6.52682	6.72176	6.70086	6.70871	6.55084	6.66449	6.68812	6.65971	6.86233	6.75835	7.50114	6.71257	6.67447	6.37165	6.85831	6.69528	7.01454	6.47578	6.71914	6.64026
ARHGEF9	8.03493	7.95829	8.39765	8.05635	7.66972	7.90448	7.88477	7.74817	7.87961	7.90627	7.47545	8.10241	7.40843	7.92355	7.69378	7.81114	7.257	7.54103	7.57808	7.49784	7.71126	8.15212	7.64287	8.1044	7.59494	7.82258	7.54273	7.2151	7.63852	7.76977	7.60691	7.59082	7.36935	7.15588	7.38878	7.37272	7.59121	7.49032	8.09368	7.31176	7.68572	8.14893	7.15761	7.89777	7.73692	7.20393	7.46204	8.53229	7.72495
ARID1A	7.88666	8.0634	8.02067	7.93917	8.00575	8.17084	8.21163	7.92005	7.75326	7.91603	7.80415	7.63897	7.86419	8.11305	7.75968	7.78006	7.95789	8.08091	7.97763	8.13549	8.18525	8.22251	7.87755	8.06496	7.98033	8.0898	7.91814	7.94105	7.86554	7.81223	7.94105	7.83478	7.85141	8.01979	8.16249	8.1884	7.80457	7.99665	7.90012	8.18772	7.74694	8.12975	7.73875	8.21764	7.93477	7.75995	7.98034	8.14427	8.22366
ARID1B	6.65285	6.79429	6.45303	6.56188	6.40681	7.06643	6.49944	6.66644	6.43215	6.34329	6.60907	6.64077	6.61466	6.34763	6.39824	6.02755	6.48682	6.37362	6.60851	6.42103	6.44256	6.43545	6.67109	6.64048	6.48632	6.45249	6.20514	6.50004	6.4308	6.80499	6.37255	6.57526	6.20886	6.47263	6.4977	6.36199	6.47836	6.50837	6.19677	6.81885	6.38502	6.4771	6.65418	6.33684	6.52136	6.54985	6.48105	6.45188	6.39606
ARID2	6.54202	6.55952	6.56248	6.44306	6.3563	6.92778	6.8439	6.53086	6.82299	6.59569	6.74886	6.57056	6.81292	6.3459	6.71432	6.46858	6.4806	6.43125	6.51017	6.57413	6.88503	6.31541	6.91532	6.66166	6.28843	6.26751	6.75256	6.7509	7.04268	6.59511	6.71596	6.59656	6.74347	6.54175	6.78342	6.74549	6.45827	6.31435	6.40752	6.77536	6.70961	7.00149	6.64257	6.60836	6.74802	6.48617	6.57372	6.81657	6.53344
ARID3A	5.92125	5.27117	5.97607	5.6653	4.76123	5.92875	6.00761	5.91724	5.7646	4.77395	5.34419	5.45321	5.57471	5.65617	5.6005	5.34371	5.46406	5.9021	5.6138	5.35	5.46643	5.38131	5.57384	5.58865	6.022	4.94112	5.71779	5.86475	5.15355	5.59958	5.33405	5.94683	5.60718	6.15251	5.44557	5.98623	5.45525	5.64142	6.07713	5.67532	5.00063	5.08934	5.4174	5.67532	5.78309	5.90741	5.74254	5.96448	5.65849
ARID3B	3.84954	3.97208	5.6865	4.23267	5.04263	3.21382	3.87755	3.87722	5.29305	3.55975	3.69071	4.08379	4.81479	3.86871	5.08337	3.41507	4.15849	4.97961	4.49623	4.92207	4.11622	3.74406	4.25229	4.03254	3.5864	3.67517	4.3422	4.01968	4.10845	4.83474	3.91968	3.93185	3.39522	3.46972	4.55312	3.66274	3.75161	3.59553	3.75667	4.12667	3.99124	3.86914	3.5505	3.7485	3.6523	4.67851	4.27732	4.10174	3.96872
ARID4A	5.96184	6.20511	6.27075	6.09657	6.16513	6.20685	5.66294	6.34789	6.07266	6.22217	6.67792	6.12221	6.83021	6.24944	6.3564	6.81315	6.5598	6.24299	6.43604	6.13859	6.7508	6.65018	6.42202	6.32376	6.38721	6.15819	6.7967	6.68103	5.93506	5.78929	6.12403	6.0064	6.11724	5.71173	6.20685	6.35796	6.52859	5.90678	5.8323	6.63407	6.33647	6.28224	6.45548	6.0073	6.27828	6.15658	6.25113	6.31842	6.01787
ARID4B	6.23699	6.31541	6.11754	6.40899	6.3034	6.34446	6.16454	6.05623	6.42039	6.55271	6.2622	6.4158	6.39101	6.08518	6.12	6.12624	6.28935	6.05252	6.30905	6.09864	6.39917	6.23078	6.3538	6.19469	6.29263	6.06664	5.90541	6.06574	6.03141	6.17619	6.13256	6.00892	6.03529	6.37938	6.24479	6.23955	5.96528	5.53357	5.8185	6.47802	6.22938	6.44458	6.38178	6.43076	5.84165	6.09145	6.10006	6.12874	6.30954
ARID5A	6.32218	6.11193	6.4768	5.59064	7.0113	5.93061	5.94139	4.42942	6.4214	5.95995	6.22756	4.32862	6.57801	6.45242	6.29254	6.72535	4.9179	5.84598	5.79268	6.73999	4.72071	6.4507	5.93916	4.09308	6.43535	4.27819	5.6715	5.64202	6.06853	6.49943	5.46634	5.64347	6.32964	6.71427	6.78001	5.64154	6.9197	6.88666	5.33827	8.32832	5.54712	5.94983	5.18967	6.28611	6.36475	5.86447	6.83013	5.34114	6.2851
ARID5B	7.41793	7.63396	7.04875	7.30527	7.70793	8.17181	7.43049	7.55806	7.53145	7.61988	7.44033	7.47625	7.86171	7.44948	7.33464	7.26941	7.4189	7.5228	7.56389	7.74681	7.41575	7.54033	7.48892	7.43632	7.64298	7.66022	7.46205	7.30503	7.25154	7.16867	6.85307	6.60295	8.50712	8.75698	7.29268	7.40112	8.02819	8.30549	6.9726	7.80725	7.84105	7.41657	7.93901	8.15471	7.55177	7.32199	7.17257	7.3501	7.84406
ARIH1	8.44788	8.45788	8.464	8.4767	8.54787	8.5401	8.5629	8.54402	8.41547	8.52632	8.70547	8.53283	8.39585	8.43453	8.48819	8.57084	8.48272	8.61201	8.77106	8.63245	8.55999	8.62628	8.51134	8.62511	8.52563	8.60208	8.5629	8.37441	8.44093	8.39131	8.49923	8.15973	8.54278	8.47265	8.66584	8.53581	8.51223	8.14906	8.4551	8.66477	8.50037	8.5216	8.36723	8.50037	8.45394	8.30254	8.3633	8.69912	8.53992
ARIH2	7.99348	8.00045	8.373	8.57713	8.48811	8.20688	8.24808	8.01134	8.23174	8.1685	8.34023	8.10396	8.00405	8.2821	8.07807	8.11885	8.2409	8.2573	8.11987	8.02062	7.83474	8.06219	7.97356	8.07087	8.15955	8.17484	8.22692	8.23294	8.08054	8.43111	8.08903	8.25692	7.64873	7.76729	8.04461	8.055	7.93502	7.82396	7.90844	7.73465	8.26636	8.40243	7.83244	8.24537	8.43438	7.93487	8.172	8.41327	8.39643
ARIH2OS	3.62972	3.80155	4.66952	3.3431	5.04504	3.0937	3.26635	3.29989	2.92864	3.74101	3.6569	4.91733	4.88717	5.1344	5.64337	5.75978	4.27888	4.21687	3.28665	3.60327	4.73913	3.98589	5.24201	3.6705	4.90133	4.2411	5.37202	3.27176	3.20473	5.78074	4.13918	5.43464	3.28999	3.8955	2.94309	2.9982	3.60905	4.23365	5.93773	4.86422	3.51006	3.57047	3.11874	3.57287	4.2017	5.42042	4.08143	4.66828	4.00261
ARL1	8.62128	8.76783	8.72015	8.49189	8.71948	8.61913	8.40262	8.43255	8.77162	8.89878	9.01796	9.00368	8.60537	8.82542	8.59847	8.85952	8.72079	8.71183	8.49858	8.59225	8.77073	8.79948	8.76353	8.60537	8.50387	8.6011	8.52554	8.60708	8.52686	8.88294	8.49704	8.53487	8.64226	8.8077	8.36841	8.32067	8.78894	8.82154	8.93116	8.51687	8.59658	8.55049	8.2563	8.63882	8.64914	8.68142	8.75634	8.70065	8.7376
ARL10	5.07774	4.93781	4.75052	5.27801	5.14738	4.99121	4.63957	4.85261	4.62694	5.042	4.96498	4.88614	5.14202	5.35076	4.80462	4.93679	5.05474	4.78942	5.05026	4.64724	5.24255	4.88842	5.09093	4.81808	5.18282	4.73142	5.02512	4.67261	5.26486	5.07646	5.00869	5.15391	5.01314	5.42822	5.08904	5.09389	5.31074	4.78057	5.16038	5.50265	4.75105	5.00361	4.98089	4.69206	4.76842	4.90586	5.22192	5.07053	5.05338
ARL11	2.56894	3.67414	2.56638	3.50825	2.29381	2.99271	4.15497	2.94048	3.74568	4.23196	4.14322	2.61585	2.61531	4.14421	4.31541	3.90105	3.71996	2.12685	3.59388	2.8398	4.51799	4.0131	4.84681	2.01682	4.64323	2.04311	3.62504	3.9476	3.81572	3.85836	4.00798	3.64746	3.8061	4.16028	4.67505	4.49684	3.26204	3.58399	2.97093	2.85218	3.11091	2.87264	4.32412	3.5929	3.88447	3.40286	3.46499	4.37962	3.50014
ARL13B	6.13264	6.22891	5.89456	6.13698	5.35224	5.75978	5.67587	5.6652	5.88795	5.28918	4.49579	5.04662	6.01537	5.84353	4.96389	6.07261	5.65203	5.19456	5.41085	5.94393	5.6916	5.55948	5.84446	5.78405	6.28262	5.15756	5.86523	6.15547	5.4977	6.06928	5.54559	6.12838	6.10916	5.87892	5.54927	6.1678	5.97189	5.94785	5.45443	5.99319	5.84565	5.57147	5.66095	5.41632	4.6672	5.93582	5.97737	5.83869	5.68594
ARL14	2.16693	2.15954	2.28018	1.98786	1.84751	3.63653	4.71487	1.5823	1.69463	2.88497	1.71046	2.17284	2.0296	2.16821	1.61775	2.27754	3.48446	1.93528	1.62495	2.18553	1.6324	3.2674	1.70479	1.79348	2.36969	3.87613	2.73415	2.66745	3.03319	3.99331	1.72363	1.99293	4.04344	1.48082	4.15685	2.37018	3.26069	2.2339	2.49259	2.85167	2.57866	2.66484	2.45167	3.36736	2.82404	3.29399	1.64507	2.78771	2.51774
ARL14EP	7.29793	7.59298	7.79664	7.59298	7.97122	7.89862	7.51882	7.87432	7.92763	8.08869	7.99117	8.23565	7.65709	7.2944	7.38229	7.57108	7.46032	7.43268	7.91679	7.36586	7.30424	7.52402	7.76796	7.77276	7.46178	7.55288	7.41966	7.46634	7.42181	7.65167	7.49856	7.45268	7.25268	7.47164	7.28004	7.73045	7.46988	7.82443	7.47675	7.238	7.7151	7.84437	7.12184	8.11813	7.68961	7.63405	7.65479	7.40142	7.52818
ARL15	7.15172	7.51088	6.9393	7.23311	7.37919	7.65085	7.46895	7.58797	7.34171	7.56659	7.1906	7.51527	7.75884	7.67069	7.40833	7.08007	7.61434	7.49855	7.58025	7.71717	7.78845	7.62908	7.72004	7.4676	7.53994	7.34627	7.46972	6.66041	7.66901	7.64635	7.41625	7.37101	7.34505	7.28183	7.40181	6.99266	7.34227	6.82627	7.27276	7.52318	7.9398	7.28253	7.89549	7.12786	7.84696	7.18535	7.42822	7.09751	6.64008
ARL17B	6.12424	6.13847	5.99362	5.83445	5.86496	5.6869	6.06129	5.97481	6.26313	6.34977	6.11864	6.10373	6.62309	6.17244	6.37492	6.02087	6.2598	6.00681	6.0712	5.63826	5.93948	5.88781	6.15504	5.85824	6.7124	6.48116	6.17461	5.78662	6.13631	5.95852	6.27604	6.1696	6.14526	5.85414	6.29643	6.12275	6.16479	5.46125	5.95478	6.78725	5.73457	6.01816	6.18016	6.07274	6.26698	5.89406	5.6504	5.86381	5.97098
ARL2BP	7.36041	7.179	7.42521	7.68898	7.17281	7.07625	7.37227	7.20809	7.1352	7.11318	7.15253	7.22673	6.84497	7.09019	6.81254	6.87392	7.13303	7.24672	7.06335	7.11146	6.83357	7.08849	6.75008	6.96436	7.60962	7.47561	7.33942	7.51014	7.16162	7.23222	7.1848	7.47057	6.81517	7.14437	7.14788	7.42046	7.07214	7.51799	7.09749	6.66344	7.33435	7.27529	7.11307	7.45048	7.12437	6.62532	7.44106	7.48171	7.43518
ARL3	7.19193	7.266	7.48783	7.48889	7.44252	7.29482	7.19469	7.05368	7.23011	7.25082	7.49148	7.54226	7.17932	7.15815	7.19731	7.26726	7.12308	7.22715	7.0766	7.17483	7.3007	7.19343	7.41874	7.27034	7.16568	6.88163	7.19944	7.17313	7.04477	7.58335	7.44553	7.50654	7.36158	7.38888	7.30267	7.24614	7.34488	7.36867	7.35345	7.33459	7.26528	7.15751	7.21099	7.25978	7.05282	7.39337	7.56332	7.45163	7.38591
ARL4A	5.58726	5.61637	5.30291	4.2353	4.94509	4.9734	4.39822	5.24614	5.76092	5.64372	5.53527	5.57844	5.70405	5.49531	5.73633	5.48127	5.35942	5.40286	5.74635	6.15848	5.64834	5.35203	5.27624	4.36807	5.8908	5.69539	6.98241	7.21893	5.72832	5.79672	5.39858	5.83351	6.62999	6.52414	6.73795	6.44549	6.67479	6.21007	5.03536	5.56369	5.68461	6.29175	5.50547	5.79101	5.33131	5.16056	7.86525	5.37694	5.49297
ARL4C	5.45104	4.87487	4.59324	4.84177	4.54069	4.38719	4.38694	4.57349	4.56908	4.92527	4.46771	4.70512	5.25434	4.85666	4.93256	4.81792	4.88112	5.1306	5.38825	5.58529	4.48737	4.50213	4.94238	4.38086	5.01561	4.95214	5.65096	5.54645	5.58909	4.65793	5.28539	5.51062	5.47982	5.34743	5.38799	5.55723	5.6771	6.04735	5.50952	4.8422	5.11835	4.52635	6.19484	5.31862	4.82672	4.59875	4.90734	4.98876	6.0285
ARL4D	4.73562	5.11195	5.56449	5.74315	5.54042	5.83489	5.74065	6.04957	5.52731	5.69921	5.73882	5.72712	5.06352	4.99915	5.1747	4.87436	5.69536	5.06816	5.19304	5.16393	5.67904	5.47222	5.6105	4.72161	5.55486	5.4555	5.79083	5.75096	5.37658	5.23161	5.40483	5.6434	5.47316	6.12223	5.22538	5.98497	5.49001	5.84174	5.30055	5.46012	5.46153	5.42206	5.83257	5.28591	5.49483	5.78695	4.96722	5.91876	5.24421
ARL5B	6.45911	6.82081	6.77801	6.78167	6.42843	6.5149	6.31758	6.11244	6.94007	7.00049	6.23427	6.66836	6.45112	6.39371	6.15321	6.57947	6.39689	6.42006	6.46575	6.48538	6.48436	6.49872	6.15106	6.18498	6.2916	6.72	7.0208	7.32178	6.64181	6.73974	6.62372	6.75984	6.53483	6.83177	6.64181	6.524	6.75521	7.0325	6.60998	6.58746	6.75706	6.67176	6.34075	6.71615	6.64686	6.32754	6.80532	6.18744	6.4936
ARL5C	3.71072	3.96014	2.57496	2.29343	4.72205	4.94628	2.55126	3.20256	3.38648	4.73861	5.15276	3.8633	4.42922	4.68343	2.82883	4.52976	3.28091	2.75961	4.60765	4.46181	4.16647	3.04112	3.02751	4.38752	3.62264	3.63399	2.55961	2.66623	3.28464	2.99888	3.39417	2.7983	2.96114	2.60305	5.32864	4.46134	2.91284	3.26321	4.66874	3.07387	4.511	3.62396	3.1263	3.51094	3.28891	3.5387	4.10706	4.03002	2.95017
ARL6	4.41113	4.65943	4.54472	4.66474	4.33535	3.84392	4.43394	4.62442	4.64799	4.71845	4.59178	4.9095	4.47785	4.59325	4.41509	4.55392	4.47785	4.79499	4.49969	4.59474	4.29688	4.72302	4.61296	4.17602	4.23054	3.89278	4.45801	4.22611	3.73107	4.23228	4.31362	4.31026	4.52296	4.60214	4.50207	4.13949	4.25195	4.40128	4.04979	4.28417	4.44269	4.45202	4.59425	4.68635	4.32404	4.46912	4.03678	4.16861	4.19645
ARL6IP1	8.77628	8.89813	8.64004	9.35904	8.88591	9.02562	9.50007	9.6591	9.04921	9.41867	8.66569	8.92972	8.66106	8.71303	8.51334	8.4525	8.56434	8.64975	8.7493	8.88591	8.22759	8.64189	8.92846	8.57719	8.62341	8.64365	7.98269	8.53398	7.95072	8.80411	8.00919	8.92789	8.2077	9.03846	8.03745	8.72638	7.78177	8.30753	9.0909	8.81368	9.17152	8.06036	9.50927	9.08027	8.77669	9.02234	7.90551	7.94868	8.11741
ARL6IP4	7.55381	7.3	7.81944	7.4614	7.86013	8.04496	8.16537	7.60822	7.8068	7.66504	8.28678	7.57182	7.73113	7.93855	7.72801	7.81655	7.86301	7.94152	7.5864	7.79695	7.89822	7.65944	8.02542	7.71291	7.66162	7.73113	7.82757	8.06319	7.66579	8.05175	8.09645	7.88945	7.78322	7.54786	7.98036	7.60901	7.69732	7.93763	8.19629	8.16796	7.67688	7.38004	7.42249	7.62011	7.5153	8.05009	7.95843	7.97771	7.76948
ARL6IP5	10.8703	10.8626	11.162	11.1079	11.1957	11.3095	11.1822	11.1432	11.1037	11.1228	10.9977	10.9977	10.9046	10.8093	10.6145	10.7852	10.8376	10.748	11.1384	10.989	11.1272	11.0287	11.2006	11.1326	11.0327	10.8626	10.6774	10.6818	11.1915	11.21	11.0287	11.0708	10.8882	11.0421	10.9845	11.2239	11.1822	11.1871	11.3965	10.4551	11.2704	11.1345	11.0664	10.9177	10.8507	10.5101	11.177	11.1958	10.8572
ARL6IP6	5.23203	5.12689	5.81848	6.03684	5.59331	5.30783	5.50446	5.75652	5.48403	5.80369	5.33366	5.61336	5.25966	5.51406	5.47322	5.47446	5.48095	5.35833	5.22729	5.51038	5.0005	6.03125	5.21349	5.23254	5.0807	5.64441	4.89804	5.66391	5.20273	5.85692	4.96629	5.37298	5.1787	5.76614	5.0186	5.72408	5.15643	5.6136	5.40944	5.4671	5.92654	5.79002	6.21829	5.37029	5.48668	5.37349	5.82512	5.21321	5.27016
ARL8A	7.92993	7.95075	7.73723	7.2837	8.5076	7.78607	8.4546	7.93911	7.12492	7.29542	8.27355	7.33789	6.85345	7.58193	6.30066	7.87068	6.43109	8.30232	6.95911	7.5876	6.78578	7.56755	7.18455	7.80805	7.06737	7.98348	6.03364	7.93409	7.05703	7.72227	7.60146	8.17354	7.14568	7.56813	4.76977	8.34526	7.09928	8.39617	7.18344	7.44687	7.41275	7.23804	7.14609	7.88057	7.44415	7.3877	8.37891	7.63004	7.97454
ARL8B	9.66931	9.66808	9.72046	9.64906	9.79242	9.62913	9.5335	9.70235	9.57563	9.60278	9.59035	9.6122	9.41196	9.54634	9.54925	9.71209	9.43591	9.47999	9.58186	9.6149	9.55033	9.62268	9.48428	9.33618	9.57714	9.4655	9.48131	9.61812	9.35183	9.3698	9.31243	9.5005	9.43722	9.58338	9.3886	9.65885	8.9732	9.25644	9.60913	9.39149	9.46355	9.47853	9.30523	9.84874	9.52613	9.55433	9.39045	9.65436	9.69402
ARL9	2.90594	2.57249	1.89817	2.13124	3.45155	2.4216	2.76237	2.18997	4.03885	1.78052	1.75087	4.5123	2.73167	2.71186	2.41379	3.04878	3.80978	2.41857	2.73702	2.89201	2.59065	1.95644	4.58601	3.54577	3.73803	2.40017	1.79675	1.78178	3.00443	2.63986	4.05771	4.11011	4.97623	2.27246	4.19392	2.45111	3.01114	1.82458	3.4565	2.24757	2.56452	2.47468	2.58905	2.74448	2.84617	2.59454	3.50864	4.18037	3.54867
ARMC1	8.07933	8.04957	8.26031	8.00987	7.92773	8.17648	7.98954	7.99693	8.10436	8.11826	8.21772	8.04295	7.94986	8.20324	7.84819	8.48509	7.943	8.26401	8.01376	8.18037	8.06116	8.22538	7.98361	8.09582	8.05223	8.30292	7.99537	7.79239	7.95211	8.01445	7.96181	7.83826	8.02516	8.23095	7.91524	7.91524	8.02018	7.87932	7.83554	7.91835	8.02047	8.27519	7.82964	8.13663	8.09221	8.11278	7.93897	7.87221	8.25175
ARMC10	7.04503	7.06402	6.79226	6.84522	6.94549	6.6102	6.66919	6.65458	6.92238	6.98559	6.86461	6.91577	6.546	6.9429	6.75633	6.97883	6.66	6.8006	6.48232	6.98306	6.77004	7.01239	6.53094	6.72467	6.90665	7.13711	6.46175	6.97422	6.88594	6.76759	6.4719	6.715	6.72203	7.01888	6.6982	6.76027	6.74413	6.83163	6.52358	6.78307	7.12837	7.23883	7.23025	6.82477	6.56147	6.2363	6.59485	6.92232	6.91075
ARMC12	3.83622	2.92159	3.91535	5.10388	3.4986	2.87183	4.0042	3.88811	3.41624	4.63817	3.65205	4.92328	4.23315	3.78424	4.60712	4.92346	3.35912	3.38678	2.73519	3.1461	4.98834	4.30731	3.47129	4.59756	4.13465	2.97731	3.32426	2.64905	4.42075	3.81875	2.48291	3.68398	3.08114	2.49725	3.84698	3.22305	3.01504	4.07513	4.36697	3.9077	3.30575	3.74925	3.3284	3.89947	3.87852	3.93784	3.90557	3.76355	3.62202
ARMC2	3.88737	3.48696	2.41228	4.95002	2.84373	5.11621	5.19672	5.54723	3.00631	3.32241	3.2346	2.46569	3.64509	2.84334	4.2783	3.23322	4.59263	5.09867	4.10257	3.87107	4.14132	2.96302	3.35637	3.44026	4.87366	4.65019	2.90219	4.2591	4.67812	4.95333	4.90911	3.49482	4.7782	4.83374	2.60775	2.74361	4.63655	4.78424	3.67285	3.58979	3.91578	5.26263	4.89658	4.13425	3.68207	3.63014	4.40649	4.40946	3.00313
ARMC3	3.87512	2.45482	2.89688	4.28877	3.0449	2.59944	4.59474	1.88411	2.02648	2.54861	2.59758	2.26831	2.29521	3.06089	3.39819	3.91982	2.32965	3.82658	2.08342	2.88649	2.27533	2.44033	2.84104	4.29265	3.06488	1.83192	2.54827	3.24456	2.27496	1.9257	4.24745	3.69793	2.7011	3.39785	2.13085	4.41084	1.80562	2.87917	2.85262	2.70002	2.4275	3.30355	2.59745	2.65037	2.9589	3.1013	2.71535	2.67799	3.53381
ARMC4	3.81323	3.05109	2.55562	4.73756	4.13842	4.18382	3.69391	3.23587	4.20405	4.12499	3.73575	4.7504	3.15772	3.34644	2.86997	3.56605	4.11331	4.14334	3.7477	4.01029	3.40985	4.067	3.58235	3.64932	3.72051	3.22295	3.37529	2.35252	4.12846	4.5967	3.78871	3.51109	2.28073	2.61851	4.11187	3.9819	3.96988	3.53429	3.71618	2.66522	3.91302	3.34121	3.23718	3.45036	3.86422	3.53637	3.56612	4.63398	3.65625
ARMC5	5.55024	5.4717	6.27478	5.85989	6.19185	6.06777	6.4551	6.3904	5.10652	5.83371	5.54137	5.84761	5.08366	5.4952	5.6077	5.44341	5.46825	5.55267	5.11708	5.68683	5.06858	5.6995	5.32987	6.1627	5.44708	5.0322	4.50557	6.49938	5.32108	6.02857	5.03899	6.65348	5.57518	5.2431	5.79527	6.26277	5.14042	6.22667	5.74038	6.26852	5.40623	5.32796	5.12843	5.6028	5.75695	5.54469	6.19984	5.96895	6.28062
ARMC6	6.19241	5.597	6.1528	6.03415	5.98293	5.98123	6.27836	6.26089	6.27247	5.87546	5.82164	5.98439	6.29356	5.35441	5.79531	6.04133	6.06265	6.25938	5.8014	5.66539	5.7459	5.82212	6.25226	5.72452	6.32498	6.00375	6.44116	6.26147	6.33998	5.40045	6.12241	6.31673	6.01167	6.0071	6.07314	5.51272	6.00051	5.55147	6.44595	5.90558	6.04077	6.09576	5.63608	6.11369	6.02978	5.77927	5.48144	6.25787	6.05263
ARMC7	5.74872	5.6639	6.26499	5.83352	5.91359	4.94857	5.68192	5.92314	5.53208	5.7352	5.75427	6.01677	4.63233	5.22909	4.12324	5.66032	4.25582	5.90455	4.74066	5.21691	4.78932	5.48116	5.44098	5.75603	5.0557	5.6616	4.67032	3.91328	4.71258	6.15286	5.59563	5.48743	5.44677	5.75202	4.90907	5.3194	4.55887	6.11421	4.97872	6.10773	4.28004	5.54187	4.94408	4.9776	5.20471	5.33338	5.93309	5.1434	5.59289
ARMC8	6.91051	6.88161	7.37561	6.89259	6.6701	6.72202	6.60398	6.76768	6.56156	6.71638	6.65537	6.5916	6.52819	6.51588	6.31663	6.73254	6.76143	6.82228	6.72227	6.71094	6.81037	6.82262	6.45136	6.61827	6.8169	6.55986	7.36125	7.59669	6.74357	6.66754	6.47518	6.56756	6.44573	6.56682	6.65515	6.64313	6.52013	6.32383	6.3321	7.26467	6.81485	6.75139	6.81021	6.50047	6.35473	6.80715	6.77721	6.49062	6.63483
ARMC9	3.75536	4.17383	4.19735	4.17854	4.32069	4.12304	4.36112	4.10563	3.53627	4.75823	4.53504	4.47661	4.145	3.81296	4.26103	4.37682	4.77502	4.43337	4.16179	3.55934	4.36272	3.90626	4.32283	4.16606	4.10103	3.91711	4.16835	4.14549	3.95596	4.17854	4.09056	3.95748	4.15784	3.96828	4.33476	3.74485	3.70451	4.03793	4.14916	4.34633	4.018	4.4549	4.20883	4.08141	4.34578	4.05304	3.68388	4.10627	4.28968
ARMCX1	8.84701	8.88904	8.77136	8.2455	8.75083	8.66685	8.83274	8.74752	8.82506	8.60106	8.52245	8.67558	8.65147	8.59789	8.48812	8.703	8.62668	8.87475	8.69964	8.54653	8.75989	8.80853	8.78834	8.62116	8.49261	8.56265	8.04781	8.42109	8.52859	8.77709	8.34402	8.35013	8.58452	8.35013	8.12903	8.30453	8.79414	8.56403	8.18852	8.52831	8.76468	8.36944	8.36442	8.27232	8.79906	8.32939	8.58748	8.27996	8.57209
ARMCX2	7.5313	7.77603	7.20683	7.4318	7.3992	7.26423	7.71769	7.51253	7.54792	7.54009	7.431	7.78036	7.46847	7.79894	7.8946	7.80194	7.38999	7.42069	7.54649	7.79629	7.63002	7.91232	7.83723	7.84601	7.35288	7.84908	7.19593	6.14037	7.72647	7.38657	7.40578	7.31331	7.96048	7.86945	7.44846	7.21624	7.77793	7.45003	7.771	7.74737	7.42041	7.50273	7.98595	7.73906	7.83264	7.23171	7.15324	7.2915	7.98808
ARMCX3	8.36073	8.67588	8.28417	8.05811	8.35419	8.15486	8.07169	8.12276	8.41402	8.33927	8.18196	8.27453	8.4447	8.21074	8.39335	8.29257	8.22355	8.16428	8.43002	8.22529	8.65466	8.35544	8.33483	8.13054	8.25606	8.20408	8.10319	8.15127	8.00385	8.083	8.15304	8.20408	8.33273	8.37673	8.30367	7.99521	8.32869	7.71169	8.33496	7.86651	8.62642	8.32903	8.17958	8.17832	8.21442	7.89869	8.00503	8.37555	8.24654
ARMCX4	3.86694	4.59276	4.34399	4.23761	3.80396	4.20293	3.90578	4.21196	4.41967	4.05253	4.81353	4.65497	4.79492	4.5796	4.22018	4.26283	4.27435	4.05342	4.21734	4.58953	4.62083	4.62939	4.31696	4.36324	4.41681	3.69387	3.94417	4.49186	4.23611	4.46374	4.414	4.62391	4.57735	3.72122	4.10546	4.18053	4.42888	3.49672	4.00363	4.12959	4.06641	4.70767	4.2663	4.49769	4.39333	4.658	4.20099	4.05874	4.00405
ARMCX5-GPRASP2	6.87221	7.24191	7.03348	6.59162	7.27949	7.13599	7.12973	6.89657	7.02259	7.06836	7.398	7.21136	7.52034	7.25438	7.18628	6.88914	6.82983	6.85954	7.02479	7.02205	7.26661	7.02205	7.42149	6.97198	7.07118	6.69728	6.67593	6.68827	6.86645	7.15929	6.4939	6.9772	6.85111	6.4446	6.78067	6.82657	7.24684	7.15929	6.98573	6.77624	6.92098	7.54742	6.92041	7.04226	7.01694	6.24526	7.02004	7.11323	7.24151
ARMCX6	7.72945	7.67969	7.46613	7.56002	7.7287	7.60058	7.44453	7.58133	7.5388	7.44981	7.70127	7.86649	7.89554	7.30119	8.17655	7.6938	7.78542	7.2639	7.79297	7.55876	7.88898	7.34794	7.61632	7.35287	7.93613	7.42068	7.64186	6.93225	8.21126	7.59886	7.85316	7.73934	7.70866	7.46322	7.46575	7.40035	8.07468	8.18929	7.79859	8.04158	7.79631	7.20607	7.59763	7.44023	7.39982	7.01239	7.66819	7.57463	7.72607
ARMT1	7.26024	7.32656	7.49915	7.12737	7.55527	7.45748	7.69414	7.64565	7.7003	7.96875	7.52031	7.47606	7.05686	7.50682	7.53265	7.61367	7.34188	7.61327	7.49491	7.37337	7.30925	7.55372	7.58803	7.70364	6.96061	7.3637	6.82774	7.18757	7.40465	7.49137	7.48747	7.57982	7.50792	7.36234	7.13663	6.99209	7.22057	6.89895	7.39359	6.8546	7.50744	7.39114	6.94515	7.39145	7.10702	7.24862	6.94391	7.63434	7.36683
ARNT	6.95937	7.02678	7.00908	7.0077	6.72822	6.76313	6.71119	6.7778	6.70167	6.83461	6.94549	6.67695	7.08591	6.87717	7.05587	6.77626	6.94918	6.92218	6.78604	6.96558	7.10269	6.6127	6.91141	6.88212	7.0556	6.95791	7.12104	6.94763	7.03382	6.69192	7.06938	6.87698	6.85284	7.05303	7.06386	6.87524	6.99629	6.88541	6.80104	6.76271	7.00682	6.97255	7.17087	7.06838	7.01874	7.18352	6.92509	6.81958	6.5453
ARNT2	5.56364	5.68625	3.46472	3.38206	2.89366	3.17302	3.13815	5.22058	5.41627	5.67096	5.03671	4.16036	5.15378	4.4305	6.22962	5.80301	6.0588	6.0467	5.75505	4.91935	5.85534	5.4794	5.84429	5.19253	5.2213	4.90893	4.99724	5.47321	5.35638	3.31664	5.07344	4.81991	4.76658	5.2638	5.28149	3.63535	5.11101	5.27748	4.64845	5.06101	6.30926	5.0585	4.30901	3.71144	5.60525	5.19662	5.06786	5.54881	6.03742
ARNTL	6.35845	6.00286	6.941	7.23512	6.74383	6.96067	6.9755	6.98658	7.15219	7.00341	7.11005	7.06939	4.73271	4.86181	4.32023	4.01869	6.89374	6.91478	6.87098	6.87879	6.37558	6.57661	6.42079	6.42138	5.08786	5.44207	7.22783	7.34393	6.0625	6.65314	6.34235	6.12197	5.77553	6.25517	5.82366	6.08464	6.11803	6.68688	6.24403	6.78345	7.25778	6.73658	6.34377	7.07511	5.45501	4.78882	5.39568	4.6111	6.15669
ARNTL2	3.74362	3.9522	2.61196	2.59559	2.4842	3.95593	3.12271	3.51983	3.84437	2.09722	3.64199	3.85536	4.00678	3.89532	3.85945	4.31053	3.77497	3.81595	2.8896	3.36622	3.93002	4.16545	3.61256	4.76185	3.25676	4.42249	3.82149	3.65828	4.74082	4.34389	3.91383	2.91203	4.55941	4.32342	4.54559	4.96895	3.6273	3.81878	3.15923	4.64772	3.04765	3.87991	4.74598	3.73944	3.18274	3.03162	4.17939	3.81094	3.81257
ARPC1A	9.72901	9.67139	9.67776	9.77216	10.2581	10.3046	9.92331	9.92233	10.0832	9.85506	10.1583	9.99964	9.55015	9.62508	9.51508	9.79002	9.70953	9.76038	9.85506	9.89082	9.11535	9.53128	9.59508	9.79483	9.57678	9.7567	8.99117	9.55987	9.18798	10.1952	9.73382	10.2906	9.15756	9.79483	9.27824	9.8003	9.61863	9.95062	9.78404	10.0785	9.5562	9.1814	8.86563	9.76313	10.0472	10.1374	9.9083	9.74272	9.71324
ARPC1B	7.89371	7.57191	7.82842	7.67585	7.69542	7.37708	7.95313	8.00826	7.57366	7.62775	7.85084	7.8339	7.8591	7.7469	7.4476	7.57266	7.65011	7.46616	8.11098	8.41702	7.4956	7.31524	6.92793	7.47596	7.50546	7.65998	7.67114	7.93946	8.13658	8.32139	7.97836	8.28684	8.57663	8.79202	7.81638	8.33904	7.98367	8.60144	8.24542	7.35726	7.67426	7.37087	9.53334	7.59908	7.6586	7.5269	7.95951	7.37337	7.94094
ARPC2	10.3627	10.2057	10.0184	9.92853	10.0184	10.0401	10.036	10.2119	9.99745	10.0439	10.0254	10.0717	10.3649	10.2699	10.3149	10.1524	10.2718	9.98691	10.3981	10.312	10.241	10.0822	10.0717	10.1487	10.186	10.0439	10.4829	10.2629	10.8426	10.3649	10.2524	10.0598	10.5154	10.4114	10.4634	10.5003	10.485	10.5599	10.403	10.0375	10.3085	9.97568	10.5273	9.96963	10.2267	9.69521	10.4649	10.2065	10.1709
ARPC3	8.92474	8.65022	8.40341	8.23007	8.01409	8.21147	8.09777	8.27291	8.39739	8.60153	8.4398	8.46685	8.53119	9.17422	8.19204	8.98015	8.02854	8.15605	8.34211	9.21875	8.27895	8.70575	8.30494	8.63939	8.17227	8.42232	8.45041	8.45817	8.5264	8.53333	8.32657	8.27465	8.81023	8.82049	8.46231	8.40271	8.60339	8.59276	7.7438	8.84529	8.39894	8.40933	9.32889	8.55783	8.33211	8.44629	8.38565	8.08668	8.68953
ARPC4-TTLL3	5.85237	5.34189	6.07845	6.61884	5.65294	6.33834	5.83979	5.53138	5.86764	6.12535	6.27095	5.99927	5.89352	6.10096	5.93191	6.28963	5.50997	5.86747	5.49517	5.97775	5.8788	6.04329	5.59979	6.3532	5.85735	6.39905	5.66053	5.95655	5.71146	5.95936	5.60932	5.99222	5.57673	6.07122	5.6145	5.86886	5.57783	5.7828	5.55654	6.455	5.79622	6.04643	6.60891	5.90364	6.06222	5.96075	5.46056	5.68943	5.53722
ARPC5	8.23101	7.90263	7.99892	8.07021	7.85904	7.93056	7.75955	7.94855	7.81169	7.82792	8.00996	7.89995	8.30028	7.8994	7.98202	8.08271	7.99938	7.71198	7.83789	8.00152	7.85768	7.71687	7.87994	7.86607	7.97541	7.81362	8.28916	8.27756	8.20472	8.20472	7.98202	8.35562	8.26606	8.1696	8.04168	8.25954	8.16852	8.72825	8.34102	8.40033	7.82124	7.82927	8.52667	7.87095	8.09636	8.2216	8.13349	7.82566	7.88761
[truncated: 16,853 more rows]
[truncated: 18 more columns]
