# Supplementary material for: Dysregulation and imbalance of innate and adaptive immunity are involved in the cardiomyopathy progression
Source: Front Cardiovasc Med. 2022 Sep 6;9:973279. doi: 10.3389/fcvm.2022.973279 (PMC9485579; doi:10.3389/fcvm.2022.973279)
Supplement: Supplementary file 6 [file Table_6.XLSX]

## Sheet: hubGenes_MMturquoise
9 candidate key genes of the turquoise module
CCL2
CCR1
CD14
CTSC
FCER1G
IFI30
PLA2G2A
S100A9
SERPINA3
8 intersection genes by intersecting the DEGs with the 9 candidate key genes
CD14
CCL2
SERPINA3
CCR1
IFI30
FCER1G
PLA2G2A
S100A9
3 hub genes were identified by lasso regression analysis
CD14
CCL2
SERPINA3
