# Supplementary material for: Dysregulation and imbalance of innate and adaptive immunity are involved in the cardiomyopathy progression
Source: Front Cardiovasc Med. 2022 Sep 6;9:973279. doi: 10.3389/fcvm.2022.973279 (PMC9485579; doi:10.3389/fcvm.2022.973279)
Supplement: Supplementary file 7 [file Table_7.XLSX]

## Sheet: GO
Gene Ontology (GO) enrichment analysis results of DEGs
ONTOLOGY	ID	Description	GeneRatio	BgRatio	pvalue	p.adjust	qvalue	geneID	Count
BP	GO:0030595	leukocyte chemotaxis	13/72	236/18800	5.08443e-12	8.30891e-09	6.24984e-09	CCL2/CCL11/CCR1/FCER1G/IL6/S100A9/CCL8/S100A8/CCL19/CXCL10/CXCL1/CORO1A/CCL18	13
BP	GO:0030593	neutrophil chemotaxis	10/72	106/18800	8.43973e-12	8.30891e-09	6.24984e-09	CCL2/CCL11/FCER1G/S100A9/CCL8/S100A8/CCL19/CXCL10/CXCL1/CCL18	10
BP	GO:0071621	granulocyte chemotaxis	10/72	128/18800	5.62508e-11	2.54058e-08	1.91099e-08	CCL2/CCL11/FCER1G/S100A9/CCL8/S100A8/CCL19/CXCL10/CXCL1/CCL18	10
BP	GO:1990266	neutrophil migration	10/72	128/18800	5.62508e-11	2.54058e-08	1.91099e-08	CCL2/CCL11/FCER1G/S100A9/CCL8/S100A8/CCL19/CXCL10/CXCL1/CCL18	10
BP	GO:0097529	myeloid leukocyte migration	12/72	229/18800	6.45145e-11	2.54058e-08	1.91099e-08	CCL2/CCL11/CCR1/FCER1G/IL6/S100A9/CCL8/S100A8/CCL19/CXCL10/CXCL1/CCL18	12
BP	GO:0050900	leukocyte migration	14/72	384/18800	1.77401e-10	5.2678e-08	3.96236e-08	CCL2/SELE/CCL11/CCR1/FCER1G/IL6/S100A9/CCL8/S100A8/CCL19/CXCL10/CXCL1/CORO1A/CCL18	14
BP	GO:0060326	cell chemotaxis	13/72	315/18800	1.87276e-10	5.2678e-08	3.96236e-08	CCL2/CCL11/CCR1/FCER1G/IL6/S100A9/CCL8/S100A8/CCL19/CXCL10/CXCL1/CORO1A/CCL18	13
BP	GO:0002548	monocyte chemotaxis	8/72	70/18800	2.42265e-10	5.96274e-08	4.48509e-08	CCL2/CCL11/CCR1/IL6/CCL8/CCL19/CXCL10/CCL18	8
BP	GO:0097530	granulocyte migration	10/72	154/18800	3.5174e-10	7.69528e-08	5.78828e-08	CCL2/CCL11/FCER1G/S100A9/CCL8/S100A8/CCL19/CXCL10/CXCL1/CCL18	10
BP	GO:0070098	chemokine-mediated signaling pathway	8/72	89/18800	1.71091e-09	3.36879e-07	2.53395e-07	CCL2/CCL11/CCR1/CCL8/CCL19/CXCL10/CXCL1/CCL18	8
BP	GO:1990868	response to chemokine	8/72	97/18800	3.41708e-09	5.60686e-07	4.21739e-07	CCL2/CCL11/CCR1/CCL8/CCL19/CXCL10/CXCL1/CCL18	8
BP	GO:1990869	cellular response to chemokine	8/72	97/18800	3.41708e-09	5.60686e-07	4.21739e-07	CCL2/CCL11/CCR1/CCL8/CCL19/CXCL10/CXCL1/CCL18	8
BP	GO:0019221	cytokine-mediated signaling pathway	14/72	486/18800	3.74546e-09	5.67293e-07	4.26709e-07	CCL2/OSMR/CCL11/CCR1/FCER1G/IL3RA/IL6/IL17RB/CCL8/CCL19/CXCL10/CXCL1/CCL18/STAT4	14
BP	GO:0032496	response to lipopolysaccharide	11/72	333/18800	5.26793e-08	7.40897e-06	5.57292e-06	CD14/CCL2/SELE/IL6/S100A9/LTF/TIMP4/IDO1/S100A8/CXCL10/CXCL1	11
BP	GO:0002237	response to molecule of bacterial origin	11/72	354/18800	9.78837e-08	1.28489e-05	9.66473e-06	CD14/CCL2/SELE/IL6/S100A9/LTF/TIMP4/IDO1/S100A8/CXCL10/CXCL1	11
BP	GO:0048247	lymphocyte chemotaxis	6/72	64/18800	1.60522e-07	1.97543e-05	1.48589e-05	CCL2/CCL11/CCL8/CCL19/CXCL10/CCL18	6
BP	GO:0071674	mononuclear cell migration	8/72	199/18800	9.17661e-07	0.000106287	7.99473e-05	CCL2/CCL11/CCR1/IL6/CCL8/CCL19/CXCL10/CCL18	8
BP	GO:0070555	response to interleukin-1	7/72	141/18800	1.12743e-06	0.000123328	9.27655e-05	CCL2/SELE/CCL11/IL6/CCL8/CCL19/CCL18	7
BP	GO:0007159	leukocyte cell-cell adhesion	10/72	381/18800	1.82097e-06	0.00018871	0.000141945	CCL2/SELE/ZBTB16/IL6/S100A9/IDO1/S100A8/CCL19/NR4A3/CORO1A	10
BP	GO:0010959	regulation of metal ion transport	10/72	403/18800	3.00619e-06	0.00029596	0.000222616	SCN2B/CCL2/CCR1/RRAD/ATP1B3/VMP1/CXCL10/NPPA/CORO1A/DHRS7C	10
BP	GO:0006959	humoral immune response	9/72	317/18800	3.29578e-06	0.000309018	0.000232439	CCL2/RGCC/FCN3/IL6/S100A9/LTF/MFAP4/CXCL10/CXCL1	9
BP	GO:0071347	cellular response to interleukin-1	6/72	111/18800	4.20827e-06	0.00037664	0.000283303	CCL2/CCL11/IL6/CCL8/CCL19/CCL18	6
BP	GO:0006816	calcium ion transport	10/72	424/18800	4.71449e-06	0.000403602	0.000303583	CCL2/CCR1/RRAD/CCL8/VMP1/CCL19/CXCL10/NPPA/CORO1A/DHRS7C	10
BP	GO:0051924	regulation of calcium ion transport	8/72	251/18800	5.17157e-06	0.000424284	0.00031914	CCL2/CCR1/RRAD/VMP1/CXCL10/NPPA/CORO1A/DHRS7C	8
BP	GO:0072676	lymphocyte migration	6/72	119/18800	6.29609e-06	0.00049588	0.000372994	CCL2/CCL11/CCL8/CCL19/CXCL10/CCL18	6
BP	GO:1904062	regulation of cation transmembrane transport	9/72	352/18800	7.69382e-06	0.000582659	0.000438268	SCN2B/CCL2/RRAD/ATP1B3/VMP1/CXCL10/NPPA/CORO1A/DHRS7C	9
BP	GO:1904037	positive regulation of epithelial cell apoptotic process	4/72	38/18800	1.32265e-05	0.000964558	0.000725526	CCL2/RGCC/IL6/SFRP4	4
BP	GO:0050878	regulation of body fluid levels	9/72	382/18800	1.47841e-05	0.0010175	0.000765346	PLAU/FCER1G/SLC22A4/TFPI2/IL6/P2RY2/F13A1/NPPB/HBB	9
BP	GO:0070486	leukocyte aggregation	3/72	13/18800	1.4986e-05	0.0010175	0.000765346	S100A9/S100A8/NR4A3	3
BP	GO:0034764	positive regulation of transmembrane transport	7/72	213/18800	1.71371e-05	0.00112476	0.000846031	CCL2/ATP1B3/PIK3R1/VMP1/NR4A3/CXCL10/NPPA	7
BP	GO:0072503	cellular divalent inorganic cation homeostasis	10/72	494/18800	1.78443e-05	0.0011334	0.000852529	CCL11/CCR1/FPR1/S100A9/CCL8/S100A8/CCL19/CXCL10/CORO1A/DHRS7C	10
BP	GO:0050729	positive regulation of inflammatory response	6/72	145/18800	1.95048e-05	0.0011875	0.00089322	OSMR/PLA2G2A/IL6/S100A9/IDO1/S100A8	6
BP	GO:0002685	regulation of leukocyte migration	7/72	218/18800	1.99022e-05	0.0011875	0.00089322	CCL2/SELE/CCR1/IL6/CCL8/CCL19/CXCL10	7
BP	GO:0070374	positive regulation of ERK1 and ERK2 cascade	7/72	220/18800	2.11068e-05	0.00122233	0.000919421	CCL2/CCL11/CCR1/PLA2G2A/CCL8/CCL19/CCL18	7
BP	GO:1903169	regulation of calcium ion transmembrane transport	6/72	156/18800	2.94827e-05	0.00165861	0.00124758	RRAD/VMP1/CXCL10/NPPA/CORO1A/DHRS7C	6
BP	GO:0002544	chronic inflammatory response	3/72	17/18800	3.52409e-05	0.00192748	0.00144982	S100A9/IDO1/S100A8	3
BP	GO:1903039	positive regulation of leukocyte cell-cell adhesion	7/72	245/18800	4.19822e-05	0.00223413	0.00168048	CCL2/SELE/ZBTB16/IL6/CCL19/NR4A3/CORO1A	7
BP	GO:0032103	positive regulation of response to external stimulus	9/72	442/18800	4.63953e-05	0.00234612	0.00176471	OSMR/CCR1/PLA2G2A/IL6/S100A9/IDO1/S100A8/CCL19/CXCL10	9
BP	GO:0034612	response to tumor necrosis factor	7/72	249/18800	4.65209e-05	0.00234612	0.00176471	CD14/CCL2/SELE/CCL11/CCL8/CCL19/CCL18	7
BP	GO:0002523	leukocyte migration involved in inflammatory response	3/72	19/18800	4.99427e-05	0.00234612	0.00176471	SELE/S100A9/S100A8	3
BP	GO:0048245	eosinophil chemotaxis	3/72	19/18800	4.99427e-05	0.00234612	0.00176471	CCL2/CCL11/CCL8	3
BP	GO:1903037	regulation of leukocyte cell-cell adhesion	8/72	344/18800	5.00441e-05	0.00234612	0.00176471	CCL2/SELE/ZBTB16/IL6/IDO1/CCL19/NR4A3/CORO1A	8
BP	GO:0022407	regulation of cell-cell adhesion	9/72	456/18800	5.90165e-05	0.00270241	0.00203271	CCL2/SELE/RGCC/ZBTB16/IL6/IDO1/CCL19/NR4A3/CORO1A	9
BP	GO:0034765	regulation of ion transmembrane transport	9/72	476/18800	8.19979e-05	0.00366941	0.00276007	SCN2B/CCL2/RRAD/ATP1B3/VMP1/CXCL10/NPPA/CORO1A/DHRS7C	9
BP	GO:0071346	cellular response to interferon-gamma	5/72	118/18800	8.94907e-05	0.00386436	0.00290671	CCL2/CCL11/CCL8/CCL19/CCL18	5
BP	GO:0072677	eosinophil migration	3/72	23/18800	9.02796e-05	0.00386436	0.00290671	CCL2/CCL11/CCL8	3
BP	GO:0002688	regulation of leukocyte chemotaxis	5/72	124/18800	0.000113133	0.00473955	0.00356502	CCL2/CCR1/IL6/CCL19/CXCL10	5
BP	GO:0022409	positive regulation of cell-cell adhesion	7/72	291/18800	0.000123501	0.00506612	0.00381066	CCL2/SELE/ZBTB16/IL6/CCL19/NR4A3/CORO1A	7
BP	GO:0050727	regulation of inflammatory response	8/72	394/18800	0.00012866	0.00517003	0.00388882	OSMR/SELE/PLA2G2A/IL6/SOCS3/S100A9/IDO1/S100A8	8
BP	GO:0071222	cellular response to lipopolysaccharide	6/72	217/18800	0.000182808	0.00718098	0.00540143	CD14/CCL2/IL6/LTF/CXCL10/CXCL1	6
BP	GO:0070372	regulation of ERK1 and ERK2 cascade	7/72	311/18800	0.000185998	0.00718098	0.00540143	CCL2/CCL11/CCR1/PLA2G2A/CCL8/CCL19/CCL18	7
BP	GO:0051651	maintenance of location in cell	6/72	219/18800	0.000192121	0.00722459	0.00543423	S100A9/S100A8/CCL19/CXCL10/CORO1A/DHRS7C	6
BP	GO:0070588	calcium ion transmembrane transport	7/72	314/18800	0.000197259	0.00722459	0.00543423	RRAD/VMP1/CCL19/CXCL10/NPPA/CORO1A/DHRS7C	7
BP	GO:0034341	response to interferon-gamma	5/72	140/18800	0.00019983	0.00722459	0.00543423	CCL2/CCL11/CCL8/CCL19/CCL18	5
BP	GO:0007596	blood coagulation	6/72	221/18800	0.000201804	0.00722459	0.00543423	PLAU/FCER1G/TFPI2/IL6/F13A1/HBB	6
BP	GO:0002687	positive regulation of leukocyte migration	5/72	141/18800	0.000206564	0.00726295	0.00546309	CCR1/IL6/CCL8/CCL19/CXCL10	5
BP	GO:0052548	regulation of endopeptidase activity	8/72	426/18800	0.000219222	0.00754762	0.0056772	SERPINA3/RARRES1/NGFR/TFPI2/S100A9/LTF/TIMP4/S100A8	8
BP	GO:0050920	regulation of chemotaxis	6/72	225/18800	0.000222327	0.00754762	0.0056772	CCL2/SEMA4B/CCR1/IL6/CCL19/CXCL10	6
BP	GO:0050817	coagulation	6/72	226/18800	0.000227706	0.00759921	0.00571601	PLAU/FCER1G/TFPI2/IL6/F13A1/HBB	6
BP	GO:0007599	hemostasis	6/72	227/18800	0.000233188	0.00765244	0.00575605	PLAU/FCER1G/TFPI2/IL6/F13A1/HBB	6
BP	GO:0061844	antimicrobial humoral immune response mediated by antimicrobial peptide	4/72	79/18800	0.000239182	0.00772048	0.00580723	S100A9/LTF/CXCL10/CXCL1	4
BP	GO:0071219	cellular response to molecule of bacterial origin	6/72	229/18800	0.000244462	0.00776365	0.00583971	CD14/CCL2/IL6/LTF/CXCL10/CXCL1	6
BP	GO:1904064	positive regulation of cation transmembrane transport	5/72	148/18800	0.000258683	0.00808487	0.00608132	CCL2/ATP1B3/VMP1/CXCL10/NPPA	5
BP	GO:0051235	maintenance of location	7/72	331/18800	0.00027196	0.00836702	0.00629355	IL6/S100A9/S100A8/CCL19/CXCL10/CORO1A/DHRS7C	7
BP	GO:0070371	ERK1 and ERK2 cascade	7/72	335/18800	0.000292484	0.00886002	0.00666437	CCL2/CCL11/CCR1/PLA2G2A/CCL8/CCL19/CCL18	7
BP	GO:0006874	cellular calcium ion homeostasis	8/72	456/18800	0.00034646	0.0101818	0.00765859	CCL11/CCR1/FPR1/CCL8/CCL19/CXCL10/CORO1A/DHRS7C	8
BP	GO:0052547	regulation of peptidase activity	8/72	456/18800	0.00034646	0.0101818	0.00765859	SERPINA3/RARRES1/NGFR/TFPI2/S100A9/LTF/TIMP4/S100A8	8
BP	GO:0003161	cardiac conduction system development	3/72	37/18800	0.000381148	0.0110365	0.00830147	NPPB/HOPX/NPPA	3
BP	GO:0034767	positive regulation of ion transmembrane transport	5/72	163/18800	0.000403553	0.0115159	0.00866207	CCL2/ATP1B3/VMP1/CXCL10/NPPA	5
BP	GO:0055074	calcium ion homeostasis	8/72	468/18800	0.000411874	0.0115854	0.00871439	CCL11/CCR1/FPR1/CCL8/CCL19/CXCL10/CORO1A/DHRS7C	8
BP	GO:0071216	cellular response to biotic stimulus	6/72	256/18800	0.00044312	0.0122888	0.00924344	CD14/CCL2/IL6/LTF/CXCL10/CXCL1	6
BP	GO:0001819	positive regulation of cytokine production	8/72	475/18800	0.000454465	0.0123709	0.00930519	CD14/RGCC/FCER1G/PIK3R1/IL6/IDO1/CCL19/NR4A3	8
BP	GO:0002690	positive regulation of leukocyte chemotaxis	4/72	94/18800	0.000464929	0.0123709	0.00930519	CCR1/IL6/CCL19/CXCL10	4
BP	GO:1904035	regulation of epithelial cell apoptotic process	4/72	94/18800	0.000464929	0.0123709	0.00930519	CCL2/RGCC/IL6/SFRP4	4
BP	GO:0032412	regulation of ion transmembrane transporter activity	6/72	263/18800	0.000510965	0.0134145	0.0100902	SCN2B/CCL2/RRAD/ATP1B3/VMP1/NPPA	6
BP	GO:0045807	positive regulation of endocytosis	4/72	97/18800	0.000523712	0.0135683	0.0102058	CD14/SELE/SFRP4/CCL19	4
BP	GO:0043410	positive regulation of MAPK cascade	8/72	491/18800	0.000565385	0.0144577	0.0108749	CCL2/CCL11/CCR1/PLA2G2A/IL6/CCL8/CCL19/CCL18	8
BP	GO:0010712	regulation of collagen metabolic process	3/72	43/18800	0.000595493	0.0148421	0.011164	RGCC/IL6/MFAP4	3
BP	GO:0014002	astrocyte development	3/72	43/18800	0.000595493	0.0148421	0.011164	IL6/S100A9/S100A8	3
BP	GO:0022898	regulation of transmembrane transporter activity	6/72	273/18800	0.00062164	0.0151112	0.0113664	SCN2B/CCL2/RRAD/ATP1B3/VMP1/NPPA	6
BP	GO:0043270	positive regulation of ion transport	6/72	273/18800	0.00062164	0.0151112	0.0113664	CCL2/CCR1/ATP1B3/VMP1/CXCL10/NPPA	6
BP	GO:0007168	receptor guanylyl cyclase signaling pathway	2/72	10/18800	0.000638092	0.0152593	0.0114778	NPPB/NPPA	2
BP	GO:0010721	negative regulation of cell development	5/72	181/18800	0.000650086	0.0152593	0.0114778	SEMA4B/CCL11/FRZB/IL6/LTF	5
BP	GO:0032760	positive regulation of tumor necrosis factor production	4/72	103/18800	0.000656845	0.0152593	0.0114778	CD14/PIK3R1/IL6/CCL19	4
BP	GO:0032640	tumor necrosis factor production	5/72	182/18800	0.00066648	0.0152593	0.0114778	CD14/PIK3R1/IL6/LTF/CCL19	5
BP	GO:0032680	regulation of tumor necrosis factor production	5/72	182/18800	0.00066648	0.0152593	0.0114778	CD14/PIK3R1/IL6/LTF/CCL19	5
BP	GO:0002253	activation of immune response	7/72	386/18800	0.000681681	0.0154279	0.0116047	RGCC/FCN3/FPR1/FCER1G/MOG/MFAP4/NR4A3	7
BP	GO:0032414	positive regulation of ion transmembrane transporter activity	4/72	106/18800	0.000731685	0.0162211	0.0122013	CCL2/ATP1B3/VMP1/NPPA	4
BP	GO:0009615	response to virus	7/72	392/18800	0.000746386	0.0162211	0.0122013	CCL11/FCN3/DDIT4/IL6/CCL8/CCL19/CXCL10	7
BP	GO:0071706	tumor necrosis factor superfamily cytokine production	5/72	187/18800	0.000753147	0.0162211	0.0122013	CD14/PIK3R1/IL6/LTF/CCL19	5
BP	GO:1903555	regulation of tumor necrosis factor superfamily cytokine production	5/72	187/18800	0.000753147	0.0162211	0.0122013	CD14/PIK3R1/IL6/LTF/CCL19	5
BP	GO:1903557	positive regulation of tumor necrosis factor superfamily cytokine production	4/72	107/18800	0.000757919	0.0162211	0.0122013	CD14/PIK3R1/IL6/CCL19	4
BP	GO:0006182	cGMP biosynthetic process	2/72	11/18800	0.000777958	0.0162957	0.0122574	NPPB/NPPA	2
BP	GO:0042487	regulation of odontogenesis of dentin-containing tooth	2/72	11/18800	0.000777958	0.0162957	0.0122574	NGFR/TNFRSF11B	2
BP	GO:0071887	leukocyte apoptotic process	4/72	109/18800	0.00081237	0.0168374	0.0126649	TSC22D3/IL6/IDO1/CCL19	4
BP	GO:0031349	positive regulation of defense response	6/72	289/18800	0.000836516	0.0171573	0.0129055	OSMR/PLA2G2A/IL6/S100A9/IDO1/S100A8	6
BP	GO:2000107	negative regulation of leukocyte apoptotic process	3/72	50/18800	0.000927799	0.0185213	0.0139314	TSC22D3/IDO1/CCL19	3
BP	GO:0002526	acute inflammatory response	4/72	113/18800	0.00092947	0.0185213	0.0139314	OSMR/SERPINA3/IL6/S100A8	4
BP	GO:0001867	complement activation, lectin pathway	2/72	12/18800	0.000931238	0.0185213	0.0139314	FCN3/MFAP4	2
BP	GO:0032411	positive regulation of transporter activity	4/72	117/18800	0.00105799	0.0207174	0.0155834	CCL2/ATP1B3/VMP1/NPPA	4
BP	GO:0030278	regulation of ossification	4/72	118/18800	0.00109197	0.0207174	0.0155834	CCR1/ZBTB16/LTF/OMD	4
BP	GO:1904019	epithelial cell apoptotic process	4/72	118/18800	0.00109197	0.0207174	0.0155834	CCL2/RGCC/IL6/SFRP4	4
BP	GO:0048260	positive regulation of receptor-mediated endocytosis	3/72	53/18800	0.00109984	0.0207174	0.0155834	SELE/SFRP4/CCL19	3
BP	GO:0050832	defense response to fungus	3/72	53/18800	0.00109984	0.0207174	0.0155834	S100A9/LTF/S100A8	3
BP	GO:0032409	regulation of transporter activity	6/72	305/18800	0.00110479	0.0207174	0.0155834	SCN2B/CCL2/RRAD/ATP1B3/VMP1/NPPA	6
BP	GO:0051928	positive regulation of calcium ion transport	4/72	119/18800	0.00112671	0.0209292	0.0157426	CCL2/CCR1/VMP1/CXCL10	4
BP	GO:0051209	release of sequestered calcium ion into cytosol	4/72	121/18800	0.00119851	0.0220548	0.0165893	CCL19/CXCL10/CORO1A/DHRS7C	4
BP	GO:0019730	antimicrobial humoral response	4/72	122/18800	0.00123559	0.0222624	0.0167455	S100A9/LTF/CXCL10/CXCL1	4
BP	GO:0051283	negative regulation of sequestering of calcium ion	4/72	122/18800	0.00123559	0.0222624	0.0167455	CCL19/CXCL10/CORO1A/DHRS7C	4
BP	GO:0042060	wound healing	7/72	429/18800	0.00126081	0.0222624	0.0167455	PLAU/FCER1G/TFPI2/IL6/S100A8/F13A1/HBB	7
BP	GO:0002573	myeloid leukocyte differentiation	5/72	210/18800	0.00126444	0.0222624	0.0167455	CCR1/PIK3R1/LTF/CCL19/BATF2	5
BP	GO:0035589	G protein-coupled purinergic nucleotide receptor signaling pathway	2/72	14/18800	0.00127763	0.0222624	0.0167455	P2RY2/P2RY13	2
BP	GO:1901841	regulation of high voltage-gated calcium channel activity	2/72	14/18800	0.00127763	0.0222624	0.0167455	RRAD/NPPA	2
BP	GO:0051282	regulation of sequestering of calcium ion	4/72	124/18800	0.00131214	0.0226631	0.0170469	CCL19/CXCL10/CORO1A/DHRS7C	4
BP	GO:0043551	regulation of phosphatidylinositol 3-kinase activity	3/72	57/18800	0.00135879	0.0232648	0.0174995	PIK3R1/SOCS3/CCL19	3
BP	GO:0015671	oxygen transport	2/72	15/18800	0.00147054	0.0240036	0.0180552	HBA2/HBB	2
BP	GO:0044793	negative regulation by host of viral process	2/72	15/18800	0.00147054	0.0240036	0.0180552	LTF/CCL8	2
BP	GO:0060707	trophoblast giant cell differentiation	2/72	15/18800	0.00147054	0.0240036	0.0180552	E2F8/SOCS3	2
BP	GO:0070365	hepatocyte differentiation	2/72	15/18800	0.00147054	0.0240036	0.0180552	E2F8/FRZB	2
BP	GO:0042542	response to hydrogen peroxide	4/72	128/18800	0.00147508	0.0240036	0.0180552	IL6/HBA2/NR4A3/HBB	4
BP	GO:0051208	sequestering of calcium ion	4/72	128/18800	0.00147508	0.0240036	0.0180552	CCL19/CXCL10/CORO1A/DHRS7C	4
BP	GO:0007204	positive regulation of cytosolic calcium ion concentration	6/72	325/18800	0.00152799	0.0246608	0.0185495	CCR1/FPR1/CCL19/CXCL10/CORO1A/DHRS7C	6
BP	GO:0045785	positive regulation of cell adhesion	7/72	446/18800	0.00157514	0.025215	0.0189664	CCL2/SELE/ZBTB16/IL6/CCL19/NR4A3/CORO1A	7
BP	GO:0050870	positive regulation of T cell activation	5/72	223/18800	0.00164786	0.0255888	0.0192475	CCL2/ZBTB16/IL6/CCL19/CORO1A	5
BP	GO:0017014	protein nitrosylation	2/72	16/18800	0.00167646	0.0255888	0.0192475	S100A9/S100A8	2
BP	GO:0018119	peptidyl-cysteine S-nitrosylation	2/72	16/18800	0.00167646	0.0255888	0.0192475	S100A9/S100A8	2
BP	GO:0045779	negative regulation of bone resorption	2/72	16/18800	0.00167646	0.0255888	0.0192475	IL6/TNFRSF11B	2
BP	GO:0046068	cGMP metabolic process	2/72	16/18800	0.00167646	0.0255888	0.0192475	NPPB/NPPA	2
BP	GO:0051238	sequestering of metal ion	2/72	16/18800	0.00167646	0.0255888	0.0192475	S100A9/S100A8	2
BP	GO:0031663	lipopolysaccharide-mediated signaling pathway	3/72	62/18800	0.00173245	0.02624	0.0197373	CD14/CCL2/LTF	3
BP	GO:0071356	cellular response to tumor necrosis factor	5/72	229/18800	0.00185105	0.0276846	0.020824	CCL2/CCL11/CCL8/CCL19/CCL18	5
BP	GO:0002830	positive regulation of type 2 immune response	2/72	17/18800	0.00189529	0.0276846	0.020824	IL6/IDO1	2
BP	GO:0042481	regulation of odontogenesis	2/72	17/18800	0.00189529	0.0276846	0.020824	NGFR/TNFRSF11B	2
BP	GO:0009620	response to fungus	3/72	64/18800	0.00189813	0.0276846	0.020824	S100A9/LTF/S100A8	3
BP	GO:0045670	regulation of osteoclast differentiation	3/72	64/18800	0.00189813	0.0276846	0.020824	CCR1/PIK3R1/LTF	3
BP	GO:0002274	myeloid leukocyte activation	5/72	232/18800	0.00195927	0.0283662	0.0213367	FCER1G/PLA2G2A/IL6/BATF2/NR4A3	5
BP	GO:0050863	regulation of T cell activation	6/72	342/18800	0.00197655	0.0284075	0.0213677	CCL2/ZBTB16/IL6/IDO1/CCL19/CORO1A	6
BP	GO:0050921	positive regulation of chemotaxis	4/72	140/18800	0.00204796	0.0292206	0.0219793	CCR1/IL6/CCL19/CXCL10	4
BP	GO:0032026	response to magnesium ion	2/72	18/18800	0.00212693	0.0299137	0.0225007	CD14/TNFRSF11B	2
BP	GO:0046851	negative regulation of bone remodeling	2/72	18/18800	0.00212693	0.0299137	0.0225007	IL6/TNFRSF11B	2
BP	GO:0045444	fat cell differentiation	5/72	237/18800	0.00214985	0.0300216	0.0225818	FRZB/ZBTB16/IL6/NR4A3/NR4A2	5
BP	GO:0070997	neuron death	6/72	353/18800	0.00231591	0.0321128	0.0241548	CCL2/NGFR/DDIT4/NR4A3/CORO1A/NR4A2	6
BP	GO:0043550	regulation of lipid kinase activity	3/72	69/18800	0.0023546	0.032421	0.0243866	PIK3R1/SOCS3/CCL19	3
BP	GO:0051480	regulation of cytosolic calcium ion concentration	6/72	356/18800	0.00241566	0.0330308	0.0248453	CCR1/FPR1/CCL19/CXCL10/CORO1A/DHRS7C	6
BP	GO:0006898	receptor-mediated endocytosis	5/72	246/18800	0.00252652	0.0343084	0.0258063	CD14/SELE/FCER1G/SFRP4/CCL19	5
BP	GO:0050766	positive regulation of phagocytosis	3/72	71/18800	0.00255457	0.0344517	0.025914	CCL2/FCN3/FCER1G	3
BP	GO:0070233	negative regulation of T cell apoptotic process	2/72	20/18800	0.00262825	0.0349663	0.0263012	TSC22D3/IDO1	2
BP	GO:0090026	positive regulation of monocyte chemotaxis	2/72	20/18800	0.00262825	0.0349663	0.0263012	CCR1/CXCL10	2
BP	GO:0042742	defense response to bacterium	6/72	364/18800	0.00269756	0.0355317	0.0267264	FCER1G/PLA2G2A/IL6/S100A9/LTF/S100A8	6
BP	GO:1901652	response to peptide	7/72	491/18800	0.00270684	0.0355317	0.0267264	NGFR/PIK3R1/SOCS3/TIMP4/NR4A3/NR4A2/STAT4	7
BP	GO:0010951	negative regulation of endopeptidase activity	5/72	251/18800	0.00275542	0.0358144	0.026939	SERPINA3/RARRES1/TFPI2/LTF/TIMP4	5
BP	GO:0043462	regulation of ATP-dependent activity	3/72	73/18800	0.00276475	0.0358144	0.026939	ATP1B3/LTF/VMP1	3
BP	GO:0097553	calcium ion transmembrane import into cytosol	4/72	154/18800	0.00289202	0.0366004	0.0275303	CCL19/CXCL10/CORO1A/DHRS7C	4
BP	GO:0003085	negative regulation of systemic arterial blood pressure	2/72	21/18800	0.00289773	0.0366004	0.0275303	NPPB/NPPA	2
BP	GO:0015669	gas transport	2/72	21/18800	0.00289773	0.0366004	0.0275303	HBA2/HBB	2
BP	GO:0070663	regulation of leukocyte proliferation	5/72	254/18800	0.00289978	0.0366004	0.0275303	IL6/CCL8/IDO1/CCL19/CORO1A	5
BP	GO:0001937	negative regulation of endothelial cell proliferation	3/72	76/18800	0.00309952	0.0386262	0.0290541	CCL2/RGCC/NGFR	3
BP	GO:0002292	T cell differentiation involved in immune response	3/72	76/18800	0.00309952	0.0386262	0.0290541	FCER1G/IL6/CCL19	3
BP	GO:0009190	cyclic nucleotide biosynthetic process	2/72	22/18800	0.00317963	0.0388863	0.0292497	NPPB/NPPA	2
BP	GO:0034104	negative regulation of tissue remodeling	2/72	22/18800	0.00317963	0.0388863	0.0292497	IL6/TNFRSF11B	2
BP	GO:0052652	cyclic purine nucleotide metabolic process	2/72	22/18800	0.00317963	0.0388863	0.0292497	NPPB/NPPA	2
BP	GO:0006919	activation of cysteine-type endopeptidase activity involved in apoptotic process	3/72	77/18800	0.00321639	0.039093	0.0294052	NGFR/S100A9/S100A8	3
BP	GO:0010466	negative regulation of peptidase activity	5/72	262/18800	0.00331147	0.0400017	0.0300887	SERPINA3/RARRES1/TFPI2/LTF/TIMP4	5
BP	GO:0048708	astrocyte differentiation	3/72	79/18800	0.00345817	0.0414828	0.0312027	IL6/S100A9/S100A8	3
BP	GO:0051091	positive regulation of DNA-binding transcription factor activity	5/72	265/18800	0.00347621	0.0414828	0.0312027	RGCC/IL6/S100A9/LTF/S100A8	5
BP	GO:0051279	regulation of release of sequestered calcium ion into cytosol	3/72	80/18800	0.00358313	0.0425011	0.0319687	CXCL10/CORO1A/DHRS7C	3
BP	GO:0030500	regulation of bone mineralization	3/72	81/18800	0.00371081	0.043752	0.0329096	CCR1/LTF/OMD	3
BP	GO:0038095	Fc-epsilon receptor signaling pathway	2/72	24/18800	0.0037803	0.0437848	0.0329343	FCER1G/NR4A3	2
BP	GO:1904996	positive regulation of leukocyte adhesion to vascular endothelial cell	2/72	24/18800	0.0037803	0.0437848	0.0329343	SELE/IL6	2
BP	GO:2000353	positive regulation of endothelial cell apoptotic process	2/72	24/18800	0.0037803	0.0437848	0.0329343	CCL2/RGCC	2
BP	GO:0030099	myeloid cell differentiation	6/72	391/18800	0.00383409	0.044148	0.0332075	CCR1/ZBTB16/PIK3R1/LTF/CCL19/BATF2	6
BP	GO:0001894	tissue homeostasis	5/72	272/18800	0.00388347	0.0441997	0.0332464	SERPINA3/IL6/LTF/TNFRSF11B/CORO1A	5
BP	GO:0043547	positive regulation of GTPase activity	5/72	272/18800	0.00388347	0.0441997	0.0332464	CCL2/CCL11/CCL8/CCL19/CCL18	5
BP	GO:0035821	modulation of process of another organism	2/72	25/18800	0.00409889	0.0463834	0.0348889	S100A9/LTF	2
BP	GO:0060402	calcium ion transport into cytosol	4/72	171/18800	0.00420433	0.0472697	0.0355555	CCL19/CXCL10/CORO1A/DHRS7C	4
BP	GO:0098586	cellular response to virus	3/72	85/18800	0.00424923	0.0472697	0.0355555	IL6/CCL19/CXCL10	3
BP	GO:2000106	regulation of leukocyte apoptotic process	3/72	85/18800	0.00424923	0.0472697	0.0355555	TSC22D3/IDO1/CCL19	3
BP	GO:0007259	receptor signaling pathway via JAK-STAT	4/72	173/18800	0.0043812	0.0479214	0.0360458	CCL2/IL6/SOCS3/STAT4	4
BP	GO:0002407	dendritic cell chemotaxis	2/72	26/18800	0.0044295	0.0479214	0.0360458	CCR1/CCL19	2
BP	GO:0043931	ossification involved in bone maturation	2/72	26/18800	0.0044295	0.0479214	0.0360458	ZBTB16/LTF	2
BP	GO:0060706	cell differentiation involved in embryonic placenta development	2/72	26/18800	0.0044295	0.0479214	0.0360458	E2F8/SOCS3	2
BP	GO:1901623	regulation of lymphocyte chemotaxis	2/72	26/18800	0.0044295	0.0479214	0.0360458	CCL2/CXCL10	2
BP	GO:0042129	regulation of T cell proliferation	4/72	174/18800	0.0044715	0.0480855	0.0361692	IL6/IDO1/CCL19/CORO1A	4
BP	GO:0043434	response to peptide hormone	6/72	404/18800	0.00449352	0.0480855	0.0361692	PIK3R1/SOCS3/TIMP4/NR4A3/NR4A2/STAT4	6
BP	GO:1902105	regulation of leukocyte differentiation	5/72	283/18800	0.00459106	0.0488638	0.0367546	CCR1/ZBTB16/PIK3R1/LTF/CCL19	5
BP	GO:0002366	leukocyte activation involved in immune response	5/72	285/18800	0.00472896	0.0494316	0.0371817	FCER1G/IL6/CCL19/NR4A3/CORO1A	5
BP	GO:0002092	positive regulation of receptor internalization	2/72	27/18800	0.00477207	0.0494316	0.0371817	SELE/SFRP4	2
BP	GO:0002675	positive regulation of acute inflammatory response	2/72	27/18800	0.00477207	0.0494316	0.0371817	OSMR/IL6	2
BP	GO:1901018	positive regulation of potassium ion transmembrane transporter activity	2/72	27/18800	0.00477207	0.0494316	0.0371817	ATP1B3/NPPA	2
BP	GO:1903055	positive regulation of extracellular matrix organization	2/72	27/18800	0.00477207	0.0494316	0.0371817	RGCC/IL6	2
BP	GO:0001776	leukocyte homeostasis	3/72	89/18800	0.00483276	0.0494316	0.0371817	TSC22D3/IL6/CORO1A	3
BP	GO:0007589	body fluid secretion	3/72	89/18800	0.00483276	0.0494316	0.0371817	SLC22A4/P2RY2/NPPB	3
BP	GO:0001936	regulation of endothelial cell proliferation	4/72	178/18800	0.00484525	0.0494316	0.0371817	CCL2/RGCC/CCL11/NGFR	4
BP	GO:0002263	cell activation involved in immune response	5/72	289/18800	0.00501358	0.0508852	0.0382751	FCER1G/IL6/CCL19/NR4A3/CORO1A	5
BP	GO:0001558	regulation of cell growth	6/72	415/18800	0.00511414	0.0511322	0.0384609	SEMA4B/FRZB/S100A9/IL17RB/S100A8/NPPB	6
BP	GO:0090025	regulation of monocyte chemotaxis	2/72	28/18800	0.00512648	0.0511322	0.0384609	CCR1/CXCL10	2
BP	GO:0045638	negative regulation of myeloid cell differentiation	3/72	91/18800	0.00514178	0.0511322	0.0384609	ZBTB16/PIK3R1/LTF	3
BP	GO:1901019	regulation of calcium ion transmembrane transporter activity	3/72	91/18800	0.00514178	0.0511322	0.0384609	RRAD/VMP1/NPPA	3
BP	GO:0097696	receptor signaling pathway via STAT	4/72	184/18800	0.00544443	0.0535397	0.0402718	CCL2/IL6/SOCS3/STAT4	4
BP	GO:0002696	positive regulation of leukocyte activation	6/72	421/18800	0.00547815	0.0535397	0.0402718	CCL2/ZBTB16/IL6/CCL19/NR4A3/CORO1A	6
BP	GO:0002474	antigen processing and presentation of peptide antigen via MHC class I	2/72	29/18800	0.00549265	0.0535397	0.0402718	IFI30/FCER1G	2
BP	GO:0070977	bone maturation	2/72	29/18800	0.00549265	0.0535397	0.0402718	ZBTB16/LTF	2
BP	GO:0019886	antigen processing and presentation of exogenous peptide antigen via MHC class II	2/72	30/18800	0.00587048	0.0563852	0.0424121	IFI30/FCER1G	2
BP	GO:0042744	hydrogen peroxide catabolic process	2/72	30/18800	0.00587048	0.0563852	0.0424121	HBA2/HBB	2
BP	GO:0045671	negative regulation of osteoclast differentiation	2/72	30/18800	0.00587048	0.0563852	0.0424121	PIK3R1/LTF	2
BP	GO:0030316	osteoclast differentiation	3/72	96/18800	0.00596562	0.0570209	0.0428903	CCR1/PIK3R1/LTF	3
BP	GO:0060401	cytosolic calcium ion transport	4/72	190/18800	0.00609136	0.0578002	0.0434765	CCL19/CXCL10/CORO1A/DHRS7C	4
BP	GO:0019932	second-messenger-mediated signaling	5/72	303/18800	0.00610586	0.0578002	0.0434765	SELE/CCR1/FPR1/NPPB/NPPA	5
BP	GO:0050867	positive regulation of cell activation	6/72	436/18800	0.00647121	0.0609047	0.0458116	CCL2/ZBTB16/IL6/CCL19/NR4A3/CORO1A	6
BP	GO:0050764	regulation of phagocytosis	3/72	99/18800	0.00649568	0.0609047	0.0458116	CCL2/FCN3/FCER1G	3
BP	GO:0001935	endothelial cell proliferation	4/72	194/18800	0.00654998	0.0611228	0.0459756	CCL2/RGCC/CCL11/NGFR	4
BP	GO:0002828	regulation of type 2 immune response	2/72	32/18800	0.00666076	0.0614475	0.0462199	IL6/IDO1	2
BP	GO:0044788	modulation by host of viral process	2/72	32/18800	0.00666076	0.0614475	0.0462199	LTF/CCL8	2
BP	GO:0098869	cellular oxidant detoxification	3/72	100/18800	0.0066784	0.0614475	0.0462199	S100A9/HBA2/HBB	3
BP	GO:0006909	phagocytosis	5/72	310/18800	0.00671061	0.0614567	0.0462268	CD14/CCL2/FCN3/FCER1G/CORO1A	5
BP	GO:0032963	collagen metabolic process	3/72	101/18800	0.00686417	0.0622836	0.0468488	RGCC/IL6/MFAP4	3
BP	GO:0070167	regulation of biomineral tissue development	3/72	101/18800	0.00686417	0.0622836	0.0468488	CCR1/LTF/OMD	3
BP	GO:0050673	epithelial cell proliferation	6/72	443/18800	0.00697706	0.062452	0.0469754	CCL2/RGCC/CCL11/NGFR/IL6/NR4A3	6
BP	GO:1901214	regulation of neuron death	5/72	313/18800	0.00698224	0.062452	0.0469754	CCL2/DDIT4/NR4A3/CORO1A/NR4A2	5
BP	GO:0002431	Fc receptor mediated stimulatory signaling pathway	2/72	33/18800	0.00707303	0.062452	0.0469754	FCER1G/NR4A3	2
BP	GO:0036336	dendritic cell migration	2/72	33/18800	0.00707303	0.062452	0.0469754	CCR1/CCL19	2
BP	GO:0048799	animal organ maturation	2/72	33/18800	0.00707303	0.062452	0.0469754	ZBTB16/LTF	2
BP	GO:0070229	negative regulation of lymphocyte apoptotic process	2/72	33/18800	0.00707303	0.062452	0.0469754	TSC22D3/IDO1	2
BP	GO:0010522	regulation of calcium ion transport into cytosol	3/72	103/18800	0.00724487	0.0631201	0.047478	CXCL10/CORO1A/DHRS7C	3
BP	GO:0042102	positive regulation of T cell proliferation	3/72	103/18800	0.00724487	0.0631201	0.047478	IL6/CCL19/CORO1A	3
BP	GO:0110149	regulation of biomineralization	3/72	103/18800	0.00724487	0.0631201	0.047478	CCR1/LTF/OMD	3
BP	GO:0019058	viral life cycle	5/72	317/18800	0.0073563	0.0638086	0.0479959	CCL2/FCN3/LTF/MOG/CCL8	5
BP	GO:0002285	lymphocyte activation involved in immune response	4/72	201/18800	0.00740673	0.0638995	0.0480643	FCER1G/IL6/CCL19/CORO1A	4
BP	GO:0002495	antigen processing and presentation of peptide antigen via MHC class II	2/72	34/18800	0.00749659	0.0638995	0.0480643	IFI30/FCER1G	2
BP	GO:0035590	purinergic nucleotide receptor signaling pathway	2/72	34/18800	0.00749659	0.0638995	0.0480643	P2RY2/P2RY13	2
BP	GO:0070232	regulation of T cell apoptotic process	2/72	34/18800	0.00749659	0.0638995	0.0480643	TSC22D3/IDO1	2
BP	GO:0060249	anatomical structure homeostasis	5/72	319/18800	0.00754849	0.0640645	0.0481884	SERPINA3/IL6/LTF/TNFRSF11B/CORO1A	5
BP	GO:0000302	response to reactive oxygen species	4/72	203/18800	0.00766445	0.0645309	0.0485392	IL6/HBA2/NR4A3/HBB	4
BP	GO:0051090	regulation of DNA-binding transcription factor activity	6/72	452/18800	0.00766898	0.0645309	0.0485392	RGCC/IL6/S100A9/LTF/SFRP4/S100A8	6
BP	GO:0042098	T cell proliferation	4/72	204/18800	0.0077955	0.0653164	0.04913	IL6/IDO1/CCL19/CORO1A	4
BP	GO:0006090	pyruvate metabolic process	3/72	106/18800	0.00783903	0.0654028	0.049195	DDIT4/NR4A3/OGDHL	3
CC	GO:0062023	collagen-containing extracellular matrix	9/76	429/19594	4.13898e-05	0.00289545	0.00242493	SERPINA3/FCN3/S100A9/OMD/LTBP2/S100A8/F13A1/MFAP4/NPPA	9
CC	GO:0070820	tertiary granule	6/76	164/19594	4.22694e-05	0.00289545	0.00242493	PLAU/FPR1/FCER1G/LTF/CXCL1/HBB	6
CC	GO:0071682	endocytic vesicle lumen	3/76	23/19594	9.39179e-05	0.00428892	0.00359195	LTF/HBA2/HBB	3
CC	GO:0072562	blood microparticle	5/76	147/19594	0.000267289	0.00915465	0.00766698	SERPINA3/FCN3/F13A1/HBA2/HBB	5
CC	GO:0009897	external side of plasma membrane	8/76	455/19594	0.000376561	0.0103178	0.00864109	CD14/OSMR/SELE/CCR1/FCER1G/IL3RA/MOG/CXCL10	8
CC	GO:0031838	haptoglobin-hemoglobin complex	2/76	11/19594	0.000798307	0.015624	0.013085	HBA2/HBB	2
CC	GO:1905286	serine-type peptidase complex	2/76	11/19594	0.000798307	0.015624	0.013085	PLAU/FCN3	2
CC	GO:0005833	hemoglobin complex	2/76	12/19594	0.000955562	0.016364	0.0137048	HBA2/HBB	2
CC	GO:1904724	tertiary granule lumen	3/76	55/19594	0.00127269	0.0193238	0.0161836	LTF/CXCL1/HBB	3
CC	GO:0034774	secretory granule lumen	6/76	322/19594	0.00156564	0.0193238	0.0161836	SERPINA3/S100A9/LTF/S100A8/F13A1/CXCL1	6
CC	GO:0060205	cytoplasmic vesicle lumen	6/76	325/19594	0.00164091	0.0193238	0.0161836	SERPINA3/S100A9/LTF/S100A8/F13A1/CXCL1	6
CC	GO:0031983	vesicle lumen	6/76	327/19594	0.0016926	0.0193238	0.0161836	SERPINA3/S100A9/LTF/S100A8/F13A1/CXCL1	6
CC	GO:0005942	phosphatidylinositol 3-kinase complex	2/76	29/19594	0.00563275	0.0593605	0.0497142	PIK3R1/SOCS3	2
MF	GO:0008009	chemokine activity	7/73	49/18410	8.63441e-10	2.03772e-07	1.51784e-07	CCL2/CCL11/CCL8/CCL19/CXCL10/CXCL1/CCL18	7
MF	GO:0042379	chemokine receptor binding	7/73	71/18410	1.24746e-08	1.472e-06	1.09645e-06	CCL2/CCL11/CCL8/CCL19/CXCL10/CXCL1/CCL18	7
MF	GO:0005126	cytokine receptor binding	10/73	272/18410	1.15096e-07	9.0542e-06	6.74421e-06	CCL2/OSMR/CCL11/PIK3R1/IL6/CCL8/CCL19/CXCL10/CXCL1/CCL18	10
MF	GO:0001664	G protein-coupled receptor binding	10/73	288/18410	1.95699e-07	1.15463e-05	8.60047e-06	CCL2/CCL11/FPR1/P2RY2/CCL8/CCL19/CXCL10/CXCL1/NPPA/CCL18	10
MF	GO:0005125	cytokine activity	9/73	235/18410	3.68541e-07	1.73952e-05	1.29571e-05	CCL2/CCL11/IL6/CCL8/CCL19/CXCL10/CXCL1/TNFRSF11B/CCL18	9
MF	GO:0048018	receptor ligand activity	12/73	489/18410	4.55348e-07	1.78491e-05	1.32953e-05	CCL2/SEMA4B/CCL11/IL6/CCL8/CCL19/CXCL10/NPPB/CXCL1/NPPA/TNFRSF11B/CCL18	12
MF	GO:0030546	signaling receptor activator activity	12/73	496/18410	5.29424e-07	1.78491e-05	1.32953e-05	CCL2/SEMA4B/CCL11/IL6/CCL8/CCL19/CXCL10/NPPB/CXCL1/NPPA/TNFRSF11B/CCL18	12
MF	GO:0048020	CCR chemokine receptor binding	5/73	47/18410	1.14931e-06	3.39048e-05	2.52547e-05	CCL2/CCL11/CCL8/CCL19/CCL18	5
MF	GO:0050786	RAGE receptor binding	3/73	10/18410	7.03599e-06	0.000184499	0.000137428	FPR1/S100A9/S100A8	3
MF	GO:0140375	immune receptor activity	6/73	148/18410	2.66442e-05	0.000628803	0.000468377	OSMR/CCR1/FPR1/FCER1G/IL3RA/IL17RB	6
MF	GO:0043177	organic acid binding	5/73	141/18410	0.000242678	0.00520655	0.00387821	S100A9/S100A8/GNMT/HBA2/HBB	5
MF	GO:0004896	cytokine receptor activity	4/73	97/18410	0.000596728	0.0115247	0.00858445	OSMR/CCR1/IL3RA/IL17RB	4
MF	GO:1901681	sulfur compound binding	6/73	267/18410	0.000664257	0.0115247	0.00858445	LTF/CCL8/LTBP2/GNMT/CXCL10/OGDHL	6
MF	GO:0031720	haptoglobin binding	2/73	10/18410	0.000683671	0.0115247	0.00858445	HBA2/HBB	2
MF	GO:0004866	endopeptidase inhibitor activity	5/73	180/18410	0.000741748	0.0116702	0.00869277	SERPINA3/RARRES1/TFPI2/LTF/TIMP4	5
MF	GO:0030414	peptidase inhibitor activity	5/73	187/18410	0.000880495	0.0129873	0.00967386	SERPINA3/RARRES1/TFPI2/LTF/TIMP4	5
MF	GO:0035325	Toll-like receptor binding	2/73	12/18410	0.00099758	0.0136059	0.0101347	S100A9/S100A8	2
MF	GO:0061135	endopeptidase regulator activity	5/73	194/18410	0.00103774	0.0136059	0.0101347	SERPINA3/RARRES1/TFPI2/LTF/TIMP4	5
MF	GO:0035259	nuclear glucocorticoid receptor binding	2/73	13/18410	0.00117594	0.0146064	0.0108798	NR4A3/NR4A2	2
MF	GO:0005344	oxygen carrier activity	2/73	14/18410	0.00136841	0.0153783	0.0114548	HBA2/HBB	2
MF	GO:0045028	G protein-coupled purinergic nucleotide receptor activity	2/73	14/18410	0.00136841	0.0153783	0.0114548	P2RY2/P2RY13	2
MF	GO:0036041	long-chain fatty acid binding	2/73	15/18410	0.00157489	0.0168942	0.012584	S100A9/S100A8	2
MF	GO:0008191	metalloendopeptidase inhibitor activity	2/73	16/18410	0.00179526	0.0176534	0.0131495	RARRES1/TIMP4	2
MF	GO:0046935	1-phosphatidylinositol-3-kinase regulator activity	2/73	16/18410	0.00179526	0.0176534	0.0131495	PIK3R1/SOCS3	2
MF	GO:0061134	peptidase regulator activity	5/73	230/18410	0.00219561	0.0206704	0.0153968	SERPINA3/RARRES1/TFPI2/LTF/TIMP4	5
MF	GO:0045236	CXCR chemokine receptor binding	2/73	18/18410	0.00227725	0.0206704	0.0153968	CXCL10/CXCL1	2
MF	GO:0019207	kinase regulator activity	5/73	235/18410	0.00241015	0.0210665	0.0156918	RGCC/PIK3R1/SOCS3/LTF/CXCL10	5
MF	GO:0035014	phosphatidylinositol 3-kinase regulator activity	2/73	19/18410	0.00253864	0.0213971	0.0159381	PIK3R1/SOCS3	2
MF	GO:0001614	purinergic nucleotide receptor activity	2/73	21/18410	0.0031017	0.0244	0.0181749	P2RY2/P2RY13	2
MF	GO:0016502	nucleotide receptor activity	2/73	21/18410	0.0031017	0.0244	0.0181749	P2RY2/P2RY13	2
MF	GO:0008201	heparin binding	4/73	168/18410	0.00446603	0.033089	0.024647	LTF/CCL8/LTBP2/CXCL10	4
MF	GO:0004857	enzyme inhibitor activity	6/73	390/18410	0.00448664	0.033089	0.024647	SERPINA3/RARRES1/TFPI2/SOCS3/LTF/TIMP4	6
MF	GO:0016209	antioxidant activity	3/73	85/18410	0.00468119	0.0334776	0.0249365	S100A9/HBA2/HBB	3
MF	GO:0031406	carboxylic acid binding	4/73	173/18410	0.00495333	0.033683	0.0250895	SELE/S100A9/S100A8/GNMT	4
MF	GO:0048306	calcium-dependent protein binding	3/73	87/18410	0.00499536	0.033683	0.0250895	S100A9/S100A3/S100A8	3
MF	GO:0043548	phosphatidylinositol 3-kinase binding	2/73	29/18410	0.00587514	0.0385148	0.0286886	PIK3R1/CORO1A	2
MF	GO:0017147	Wnt-protein binding	2/73	30/18410	0.00627873	0.0400481	0.0298307	FRZB/SFRP4	2
MF	GO:0051427	hormone receptor binding	2/73	32/18410	0.00712273	0.0442359	0.03295	NPPB/NPPA	2
MF	GO:0001530	lipopolysaccharide binding	2/73	34/18410	0.00801513	0.0485018	0.0361276	CD14/LTF	2
MF	GO:0019887	protein kinase regulator activity	4/73	207/18410	0.0092362	0.0544936	0.0405907	RGCC/SOCS3/LTF/CXCL10	4
MF	GO:0019825	oxygen binding	2/73	39/18410	0.0104527	0.0601669	0.0448166	HBA2/HBB	2

## Sheet: KEGG
Kyoto Encyclopedia of Genes and Genomes (KEGG) enrichment analysis results of DEGs
ID	Description	GeneRatio	BgRatio	pvalue	p.adjust	qvalue	geneID	Count
hsa04060	Cytokine-cytokine receptor interaction	14/51	295/8145	1.90054e-09	3.28793e-07	2.78079e-07	CCL2/OSMR/CCL11/CCR1/IL3RA/NGFR/IL6/IL17RB/CCL8/CCL19/CXCL10/CXCL1/TNFRSF11B/CCL18	14
hsa04061	Viral protein interaction with cytokine and cytokine receptor	9/51	100/8145	8.74102e-09	7.56098e-07	6.39475e-07	CCL2/CCL11/CCR1/IL6/CCL8/CCL19/CXCL10/CXCL1/CCL18	9
hsa05143	African trypanosomiasis	6/51	37/8145	8.92705e-08	4.2675e-06	3.60926e-06	SELE/IL6/IDO1/HBA2/NPPA/HBB	6
hsa04657	IL-17 signaling pathway	8/51	94/8145	9.86705e-08	4.2675e-06	3.60926e-06	CCL2/CCL11/IL6/S100A9/IL17RB/S100A8/CXCL10/CXCL1	8
hsa04062	Chemokine signaling pathway	9/51	192/8145	2.40964e-06	8.33735e-05	7.05136e-05	CCL2/CCL11/CCR1/PIK3R1/CCL8/CCL19/CXCL10/CXCL1/CCL18	9
hsa04668	TNF signaling pathway	7/51	112/8145	5.41227e-06	0.000156054	0.000131983	CCL2/SELE/PIK3R1/IL6/SOCS3/CXCL10/CXCL1	7
hsa05144	Malaria	5/51	50/8145	1.34912e-05	0.000333425	0.000281996	CCL2/SELE/IL6/HBA2/HBB	5
hsa04630	JAK-STAT signaling pathway	6/51	162/8145	0.000484721	0.0104821	0.00886529	OSMR/IL3RA/PIK3R1/IL6/SOCS3/STAT4	6
hsa05202	Transcriptional misregulation in cancer	6/51	193/8145	0.00121457	0.0233466	0.0197456	CD14/PLAU/ZBTB16/NGFR/IL6/NR4A3	6
hsa05417	Lipid and atherosclerosis	6/51	215/8145	0.00210806	0.0364694	0.0308442	CD14/CCL2/SELE/PIK3R1/IL6/CXCL1	6
hsa04933	AGE-RAGE signaling pathway in diabetic complications	4/51	100/8145	0.00343611	0.0477657	0.0403981	CCL2/SELE/PIK3R1/IL6	4
hsa05146	Amoebiasis	4/51	102/8145	0.00368986	0.0477657	0.0403981	CD14/PIK3R1/IL6/CXCL1	4
hsa04064	NF-kappa B signaling pathway	4/51	104/8145	0.00395609	0.0477657	0.0403981	CD14/PLAU/CCL19/CXCL1	4
hsa04620	Toll-like receptor signaling pathway	4/51	104/8145	0.00395609	0.0477657	0.0403981	CD14/PIK3R1/IL6/CXCL10	4
hsa05164	Influenza A	5/51	171/8145	0.00414153	0.0477657	0.0403981	CCL2/PIK3R1/IL6/SOCS3/CXCL10	5
hsa05134	Legionellosis	3/51	57/8145	0.00533508	0.0576855	0.0487879	CD14/IL6/CXCL1	3
