# Supplementary material for: Dysregulation and imbalance of innate and adaptive immunity are involved in the cardiomyopathy progression
Source: Front Cardiovasc Med. 2022 Sep 6;9:973279. doi: 10.3389/fcvm.2022.973279 (PMC9485579; doi:10.3389/fcvm.2022.973279)
Supplement: Supplementary file 8 [file Table_8.XLSX]

## Sheet: Sheet1
Gene Set Enrichment Analysis (GSEA) results
ID	Description	setSize	enrichmentScore	NES	pvalue	p.adjust	qvalues	rank	leading_edge	core_enrichment
GSE41978_ID2_KO_VS_BIM_KO_KLRG1_LOW_EFFECTOR_CD8_TCELL_UP	GSE41978_ID2_KO_VS_BIM_KO_KLRG1_LOW_EFFECTOR_CD8_TCELL_UP	183	-0.666198	-2.89926	1e-10	4.68462e-09	3.23178e-09	2351	tags=49%, list=13%, signal=43%	PSMB10/DENND4A/OAS3/NFE2L3/NR1H2/LTBR/IL12A/IRF9/IFIT1/SNRPF/SERPING1/CYB5A/PMAIP1/SNX7/TRAT1/APOL2/UBE2L6/IRF7/FAS/MET/TLR3/IFIT5/CSF1/CTSS/C1orf115/ZC3HAV1/PVR/STK3/SCO2/C1S/STAT1/TRIM21/IL15RA/IFIH1/LAP3/NMI/MAFF/DDX58/BST2/PARP12/SP110/APOL3/MX1/MSX1/FOSL2/MYD88/IL32/PTPRC/IL1R1/PANX1/BATF3/APOL6/IL15/RAB27A/IFIT3/TAP2/RCN1/CEBPD/CLEC2B/TAP1/DNAJC12/BCL6/IFI35/C1R/PSMB9/CXCL11/IRF1/IFITM3/SEC…
GSE42021_TREG_VS_TCONV_PLN_UP	GSE42021_TREG_VS_TCONV_PLN_UP	188	-0.664173	-2.8918	1e-10	4.68462e-09	3.23178e-09	2566	tags=52%, list=14%, signal=45%	CASP7/SLC25A28/IFI44L/IL10RB/RRAGC/PSMB10/TRIM5/OAS3/NFE2L3/NXT2/SAMHD1/THEMIS2/PRKD2/IL12A/IRF9/IFIT1/LMO2/PSMA4/DOCK4/VRK2/SERPING1/PMAIP1/DCP1A/CFB/USP18/IFI44/APOL2/UBE2L6/IRF7/FAS/TLR3/IFIT5/CSF1/CTSS/IFI27/C1S/STAT1/TRIM21/IFIH1/LAP3/NMI/MAFF/DDX58/BST2/PARP12/MX2/SP110/APOL3/OAS2/MX1/MSX1/FOSL2/IFITM2/MYD88/RSAD2/PANX1/BATF3/PLAUR/ATF3/CEACAM1/APOL6/IL15/RASGRP3/RAB27A/IFIT3/TAP2/CEBPD/CLE…
GSE42021_TREG_PLN_VS_CD24INT_TREG_THYMUS_DN	GSE42021_TREG_PLN_VS_CD24INT_TREG_THYMUS_DN	183	-0.655243	-2.85158	1e-10	4.68462e-09	3.23178e-09	2566	tags=50%, list=14%, signal=43%	CASP7/SLC25A28/PSENEN/IFI44L/CCR8/PSMB10/RFX5/OAS3/NFE2L3/SAMHD1/LTBR/LY6E/LXN/IRF9/IFIT1/PSMA4/DOCK4/SERPING1/PSMB3/PMAIP1/NPC1/TNFRSF1B/CFB/IFI44/APOL2/UBE2L6/FAS/TLR3/IFIT5/CTSS/IFI27/ST8SIA4/PSMA3/C1S/STAT1/TRIM21/IFIH1/LAP3/NMI/DDX58/BST2/PARP12/MX2/SP110/APOL3/OAS2/MX1/FOSL2/MYD88/IL32/CASP4/PANX1/CASP1/BATF3/PSME1/PLAUR/RIPK2/APOL6/ERAP2/SAT1/IFIT3/TAP2/TAP1/GCH1/ADGRE1/IFI35/TYMP/IFITM1/C…
GSE45365_NK_CELL_VS_CD11B_DC_DN	GSE45365_NK_CELL_VS_CD11B_DC_DN	189	-0.652445	-2.8421	1e-10	4.68462e-09	3.23178e-09	2568	tags=46%, list=14%, signal=39%	CHST11/TPM3/MYO1G/MSN/NRROS/VASP/OSM/NFIL3/CSF3/OLR1/EFHD2/CD300LF/PTPN2/CH25H/PPP1R15B/BIRC3/FOSL1/SLC20A1/GCNT2/MRTO4/UAP1/MYO1F/GPRC5A/IL1RN/MPEG1/NGF/PIM1/STOM/SEMA4C/CYTH4/CFL1/PDE4B/SPI1/NFKBIZ/MAFF/SH3BP2/PTGES/DDX39A/RND1/CD44/STX11/FOSL2/ITGB2/CHSY1/MARCKSL1/RNF149/BYSL/NOP2/FOS/CLEC7A/CISH/SLC15A3/ADAMTS4/CXCL14/TNFAIP2/BAZ1A/GCH1/TREM1/IL1B/IER3/TIMP1/RNF122/SLC2A3/PTX3/ETV6/LYN/JUNB/S…
GSE37533_PPARG1_FOXP3_VS_FOXP3_TRANSDUCED_CD4_TCELL_DN	GSE37533_PPARG1_FOXP3_VS_FOXP3_TRANSDUCED_CD4_TCELL_DN	183	-0.648582	-2.8226	1e-10	4.68462e-09	3.23178e-09	3397	tags=55%, list=19%, signal=45%	ISG15/OGFR/RNF138/HLA-C/RNF19B/JADE2/TRAFD1/DNPEP/PHF11/IFIT2/IFI6/TRIM14/IRF2/TRIM38/CASP7/MCUB/SLC25A28/IFI44L/PSMB10/ARID5A/OAS3/SAMHD1/THEMIS2/GOLM1/N4BP1/RNF31/PRKD2/LY6E/IRF9/PPA1/DHX58/IFIT1/ZCCHC2/DEDD/PCNX1/VRK2/TRIM26/VEGFC/USP18/IFI44/APOL2/ETV7/UBE2L6/IRF7/TLR3/IFIT5/CSF1/IFI27/ZC3HAV1/TMEM62/STAT1/TRIM21/IL15RA/IFIH1/LAP3/NMI/DDX58/BST2/PARP12/MX2/SP110/APOL3/OAS2/MX1/MSX1/IFITM2/MYD…
GSE1432_CTRL_VS_IFNG_24H_MICROGLIA_DN	GSE1432_CTRL_VS_IFNG_24H_MICROGLIA_DN	186	-0.641326	-2.79121	1e-10	4.68462e-09	3.23178e-09	2448	tags=49%, list=14%, signal=43%	PSMB2/GLRX/LIMK2/PSMB10/ARID5A/VAMP5/OAS3/N4BP1/CXCL9/LY6E/ARF3/PSMA4/PPP3CC/VRK2/SERPING1/SBNO2/GIMAP4/PAK1/SLC6A12/NTN1/CFB/IFI44/APOL2/SLC37A1/UBE2L6/IRF7/FAS/IFIT5/IFI27/AMD1/PIM1/STOM/SCO2/C1S/STAT1/PDE4B/HLA-DPB1/CD40/IL15RA/IFIH1/LAP3/NMI/PSMA2/PARP12/MX2/SP110/APOL3/MVP/MX1/SMCO4/NOD2/MYD88/RSAD2/IL32/PANX1/TMX1/ADGRE5/CASP5/PSME1/HCP5/APOL6/TNFAIP2/IL15/ST3GAL5/ERAP2/IFIT3/TAP2/RCN1/C1RL…
GSE19888_ADENOSINE_A3R_INH_PRETREAT_AND_ACT_BY_A3R_VS_TCELL_MEMBRANES_ACT_MAST_CELL_UP	GSE19888_ADENOSINE_A3R_INH_PRETREAT_AND_ACT_BY_A3R_VS_TCELL_MEMBRANES_ACT_MAST_CELL_UP	179	-0.635473	-2.76254	1e-10	4.68462e-09	3.23178e-09	2479	tags=51%, list=14%, signal=45%	IFI44L/TOR3A/PSMB10/ARID5A/TRIM5/OAS3/SAMHD1/THEMIS2/CXCL9/RNF31/LY6E/IRF9/CD274/DHX58/INPP1/IFIT1/DAXX/GIMAP4/TFEC/USP18/IFI44/UBE2L6/IRF7/TLR3/LIPG/MPEG1/GNB4/SLAMF8/STAT1/PARP14/TRIM21/CD40/SLFN5/IFIH1/NMI/TLR4/SERPINB9/VWA5A/DDX58/MTHFR/BST2/PARP12/MX2/SP110/B4GALT5/OAS2/MX1/PIK3AP1/SLFN13/LAIR1/SAMSN1/RSAD2/IL10/GLA/CASP4/MLKL/PTPRC/CASP1/PSME1/TLR6/GBP4/TNFAIP2/IL15/IFIT3/EPSTI1/TAP1/GCH1/I…
GSE22140_GERMFREE_VS_SPF_MOUSE_CD4_TCELL_UP	GSE22140_GERMFREE_VS_SPF_MOUSE_CD4_TCELL_UP	188	-0.634252	-2.76153	1e-10	4.68462e-09	3.23178e-09	2495	tags=44%, list=14%, signal=38%	SH2B2/IFI44L/LIMK2/ARID5A/VAMP5/CCRL2/CXCL9/KIF2A/PTPN2/IRF9/CTNS/TRIB1/FLOT1/SERPING1/SBNO2/PSMB3/NPC1/TRIM26/NCOA1/IFI44/GEM/UBE2L6/IRF7/SSTR2/IFIT5/IFI27/ZC3HAV1/PIM1/STK3/SCO2/C1S/NECTIN2/TRIM21/RAB5C/HIVEP2/PCK2/MX2/SP110/B4GALT5/LMO4/OAS2/DEFB1/MAGEA11/MVP/MX1/TNFRSF1A/RSAD2/CASP4/CCL13/TNF/CLIC1/TNFAIP2/BCL2A1/BATF/RAB27A/IFIT3/TAP2/TLR1/TAP1/GCH1/PLEK/IFI35/IFITM1/CXCL11/IRF1/C1QB/SECTM1/…
GSE13485_CTRL_VS_DAY7_YF17D_VACCINE_PBMC_DN	GSE13485_CTRL_VS_DAY7_YF17D_VACCINE_PBMC_DN	191	-0.629899	-2.75068	1e-10	4.68462e-09	3.23178e-09	2322	tags=48%, list=13%, signal=42%	TRIM5/OAS3/ZWINT/LY6E/IRF9/DHX58/IFIT1/ZCCHC2/NCOA7/PSMA4/GRIN3A/TCN2/CYSLTR1/VRK2/SERPING1/SIGLEC1/BLVRA/FOSL1/KMO/SHISA5/TRIM69/USP18/IFI44/UBE2L6/IRF7/TOR1B/RBBP8/CBR1/IFIT5/IL1RN/IFI27/SCO2/STAT1/PARP14/IL15RA/IFIH1/LAP3/TIMELESS/NMI/DDX58/BST2/PARP12/MX2/SP110/MS4A4A/OAS2/MX1/MTHFD2/PIK3AP1/LAIR1/IFITM2/MYD88/RSAD2/CASP5/TPX2/C3AR1/CX3CR1/GBP4/APOL6/IL15/LILRB1/SLC12A8/IFIT3/EPSTI1/LGALS9/AD…
GSE1432_CTRL_VS_IFNG_6H_MICROGLIA_DN	GSE1432_CTRL_VS_IFNG_6H_MICROGLIA_DN	187	-0.627411	-2.72842	1e-10	4.68462e-09	3.23178e-09	2566	tags=48%, list=14%, signal=41%	CASP7/MCUB/SLC25A28/IFI44L/LIMK2/VAMP5/VPS54/CXCL9/KIF2A/PPA1/ARF3/CTNS/DDX21/PSMA4/VRK2/SERPING1/SBNO2/RNF24/TRIM26/PDGFRA/CFB/IFI44/LIG4/APOL2/ETV7/IRF7/IFIT5/CDS1/SLAMF8/KIAA0040/PIM1/STOM/PSMA3/SCO2/C1S/STAT1/IL15RA/IFIH1/LAP3/NMI/PSMA2/DDX58/PARP12/SP110/APOL3/STX11/MVP/MX1/MTHFD2/DSC2/SMCO4/HLA-DRA/NOD2/RSAD2/IL32/CASP4/ARNTL2/PDCD1LG2/CD53/LITAF/APOL6/IL15/RAB27A/RCN1/C1RL/TAP1/BAZ1A/GCH1/…
GSE42021_CD24HI_VS_CD24INT_TREG_THYMUS_DN	GSE42021_CD24HI_VS_CD24INT_TREG_THYMUS_DN	182	-0.625744	-2.72138	1e-10	4.68462e-09	3.23178e-09	2351	tags=49%, list=13%, signal=43%	CASP7/SLC25A28/IFI44L/PSMB10/TRIM5/OAS3/NFE2L3/SAMHD1/LTBR/PRKD2/LY6E/IRF9/PPA1/IFIT1/LMO2/PSMA4/ZNF710/DOCK4/RUBCN/SERPING1/PSMB3/NPC1/FADD/CFB/USP18/IFI44/APOL2/UBE2L6/IRF7/FAS/TLR3/IFIT5/CTSS/IFI27/ST8SIA4/TMEM62/C1S/STAT1/TRIM21/IFIH1/LAP3/NMI/SERPINB9/DDX58/BST2/PARP12/MX2/SP110/APOL3/OAS2/MX1/FOSL2/IFITM2/MYD88/IL32/CASP1/BATF3/PSME1/PLAUR/HCP5/SLC15A3/APOL6/RASGRP3/IFIT3/TAP2/TAP1/ADGRE1/I…
GSE37533_PPARG1_FOXP3_VS_PPARG2_FOXP3_TRANSDUCED_CD4_TCELL_PIOGLITAZONE_TREATED_DN	GSE37533_PPARG1_FOXP3_VS_PPARG2_FOXP3_TRANSDUCED_CD4_TCELL_PIOGLITAZONE_TREATED_DN	186	-0.623971	-2.71567	1e-10	4.68462e-09	3.23178e-09	2566	tags=49%, list=14%, signal=43%	CASP7/MCUB/SGCB/SLC25A28/IFI44L/PSMB10/ARID5A/VAMP5/EDEM2/OAS3/SAMHD1/GOLM1/CXCL9/IL12A/IRF9/PPA1/IFIT1/TRIB1/PSMA4/VRK2/TESK2/SBNO2/RCAN1/PMAIP1/AKAP8/PDGFRA/VEGFC/USP18/IFI44/APOL2/ETV7/UBE2L6/TLR3/IFIT5/CSF1/ZC3HAV1/POLR2H/STK3/STAT1/TRIM21/IL15RA/IFIH1/LAP3/NMI/DDX58/PARP12/SP110/FZD5/ACKR4/APOL3/OAS2/MX1/FOSL2/ART3/MYD88/RSAD2/MALT1/CASP1/NNMT/PSME1/ATF3/SLC15A3/RIPK2/APOL6/TNFAIP2/IL15/TNFA…
GSE37533_PPARG2_FOXP3_VS_FOXP3_TRANSDUCED_CD4_TCELL_DN	GSE37533_PPARG2_FOXP3_VS_FOXP3_TRANSDUCED_CD4_TCELL_DN	182	-0.617869	-2.68713	1e-10	4.68462e-09	3.23178e-09	3397	tags=54%, list=19%, signal=44%	ISG15/OGFR/XIAP/HLA-C/MAK/RNF19B/ACSL5/JADE2/TRAFD1/PHF11/IFIT2/ELF4/IFI6/TRIM14/IRF2/TRIM38/CASP7/MCUB/SLC25A28/IFI44L/PSMB10/ARID5A/OAS3/SAMHD1/THEMIS2/GOLM1/N4BP1/PRKD2/LY6E/IRF9/DHX58/IFIT1/ZCCHC2/PCNX1/RCAN1/PMAIP1/TRIM26/USP18/IFI44/APOL2/ETV7/UBE2L6/IRF7/TLR3/IFIT5/CSF1/TMEM62/STAT1/TRIM21/IL15RA/IFIH1/LAP3/NMI/DDX58/PARP12/MX2/SP110/APOL3/OAS2/MX1/MSX1/GLB1L2/ENO3/ART3/MYD88/RSAD2/MALT1/C…
GSE26343_UNSTIM_VS_LPS_STIM_NFAT5_KO_MACROPHAGE_DN	GSE26343_UNSTIM_VS_LPS_STIM_NFAT5_KO_MACROPHAGE_DN	191	-0.612912	-2.6765	1e-10	4.68462e-09	3.23178e-09	2542	tags=39%, list=14%, signal=34%	NFKBIE/AK2/VASP/OSM/HIVEP3/RFX5/CCRL2/DCUN1D5/N4BP1/CXCL9/ATF7/ARG2/ARHGAP31/IFNAR1/UBXN2A/RALGDS/TSPAN33/UAP1/FAS/RBBP8/IL1RN/TIFA/TLR2/HVCN1/KIAA0040/PIM1/ZC3H12C/CD40/AREG/NFKBIZ/MAFF/SERPINB9/SLC5A3/PLEKHO2/MARCKSL1/SAMSN1/NFKB2/CASP4/RELB/GLIPR1/HDC/MYL4/CISH/PTGER4/CX3CR1/GBP4/SLC2A6/TNFAIP2/BCL2A1/MAP3K8/PTGIR/PLK2/EGR3/GCH1/GPR84/IER3/IRF1/GPR65/NR4A1/HCK/JUNB/ICAM1/ETS2/CXCL2/CSF2RB/IGSF…
GSE1432_1H_VS_6H_IFNG_MICROGLIA_DN	GSE1432_1H_VS_6H_IFNG_MICROGLIA_DN	181	-0.613744	-2.66723	1e-10	4.68462e-09	3.23178e-09	2566	tags=44%, list=14%, signal=38%	CASP7/MCUB/NFKBIE/IFI44L/PSMB2/LIMK2/VAMP5/VPS54/CXCL9/ARF3/PCNX1/PSMA4/PDE6B/BIRC3/SERPING1/GIMAP4/RNF24/SNRNP35/CFB/IFI44/LIG4/APOL2/ETV7/IRF7/CDS1/SLAMF8/AMD1/PSMA3/SCO2/C1S/STAT1/CD40/IL15RA/IFIH1/LAP3/NMI/PSMA2/PARP12/SP110/APOL3/MVP/MX1/MTHFD2/DSC2/SMCO4/NOD2/RSAD2/IL32/CASP4/RELB/MELK/RFK/PDCD1LG2/CD53/APOL6/TNFAIP2/IL15/ERAP2/SLC12A8/RAB27A/RCN1/PLEKHO1/C1RL/TAP1/BAZ1A/TYMP/C1R/PSMB9/CXCL…
GSE1432_1H_VS_24H_IFNG_MICROGLIA_DN	GSE1432_1H_VS_24H_IFNG_MICROGLIA_DN	185	-0.606812	-2.64555	1e-10	4.68462e-09	3.23178e-09	2479	tags=41%, list=14%, signal=36%	IFI44L/PSMB2/PSMB10/VAMP5/TRIM5/VPS4A/CXCL9/ARF3/DHX58/PSMA4/SLC31A1/BIN2/RALGDS/LPGAT1/SERPING1/GIMAP4/PAK1/FADD/CFB/IFI44/APOL2/IRF7/FAS/SPDL1/LAT2/SLAMF8/STOM/SCO2/C1S/STAT1/HLA-DPB1/IL15RA/CRLF3/IFIH1/LAP3/NMI/PSMA2/SP110/APOL3/MVP/SMCO4/HLA-DRA/NOD2/IL32/CASP4/RFK/ADGRE5/CASP5/PSME1/HCP5/APOL6/TNFAIP2/ST3GAL5/ERAP2/TAP2/RCN1/PLEKHO1/C1RL/TAP1/BAZ1A/IGFBP4/TYMP/P2RY6/IFITM1/C1R/PSMB9/CXCL11/S…
GSE18281_SUBCAPSULAR_VS_CENTRAL_CORTICAL_REGION_OF_THYMUS_DN	GSE18281_SUBCAPSULAR_VS_CENTRAL_CORTICAL_REGION_OF_THYMUS_DN	180	-0.607028	-2.64253	1e-10	4.68462e-09	3.23178e-09	2542	tags=38%, list=14%, signal=33%	NFKBIE/TOR3A/NOC4L/PSMB10/CCRL2/MRPL17/THEMIS2/PUS7/CXCL9/CD274/DHX58/TMEM11/JAK3/USP18/IFI44/UBE2L6/IRF7/LIPG/TIFA/GNB4/SLAMF8/MYC/STAT1/PARP14/PROCR/CD40/NFKBIZ/HP/NMI/OAS2/LRG1/MVP/C19orf12/MARCKSL1/CXCL6/BYSL/SAMSN1/RSAD2/CASP4/FOS/RELB/HDC/IFRD2/ASS1/TNF/IL15/BATF/IFIT3/TAP2/TAP1/CYBB/TREM1/IFI35/PSMB9/TIMP1/PRKCD/HCK/DRAM1/PSMB8/CMPK2/PNP/CHI3L1/CTSC/FPR1/SOCS3/S100A9/FCER1G/VMP1/S100A8
GSE42021_TREG_PLN_VS_TREG_PRECURSORS_THYMUS_DN	GSE42021_TREG_PLN_VS_TREG_PRECURSORS_THYMUS_DN	189	-0.605905	-2.63937	1e-10	4.68462e-09	3.23178e-09	2566	tags=45%, list=14%, signal=39%	CASP7/SLC25A28/IFI44L/PSMB10/TRIM5/OAS3/NFE2L3/SAMHD1/THEMIS2/RNF31/PRKD2/LY6E/IL12A/IRF9/AQP8/IFIT1/ZCCHC2/SNRPF/DEDD/LMO2/DCP1A/TRIM26/TNNC2/CFB/USP18/IFI44/APOL2/UBE2L6/IRF7/FAS/TLR3/IFIT5/IFI27/ZC3HAV1/TMEM62/C1S/STAT1/TRIM21/LYPD3/IL15RA/IFIH1/LAP3/NMI/MAFF/SERPINB9/DDX58/BST2/PARP12/MX2/SP110/OAS2/MX1/IFITM2/MYD88/RSAD2/PSME1/SLC15A3/APOL6/IL15/RASGRP3/GNA14/IFIT3/TAP2/TAP1/ADGRE1/IFI35/TYM…
GSE42021_CD24HI_VS_CD24LOW_TCONV_THYMUS_DN	GSE42021_CD24HI_VS_CD24LOW_TCONV_THYMUS_DN	184	-0.604525	-2.62913	1e-10	4.68462e-09	3.23178e-09	2566	tags=43%, list=14%, signal=38%	CASP7/AK2/SLC25A28/IFI44L/GLRX/PSMB10/NFE2L3/SAMHD1/KIF2A/LTBR/LXN/PSMA4/DOCK4/RUBCN/SERPING1/PMAIP1/TNFRSF1B/CFB/APOL2/UBE2L6/FAS/TLR3/CTSS/ST8SIA4/E2F5/C1S/TRIM21/CD40/IL15RA/IFIH1/LAP3/NMI/MAFF/HIF1A/DDX58/BST2/MX2/SP110/ACKR4/APOL3/OAS2/IL32/ARNTL2/CASP1/BATF3/PSME1/PLAUR/HCP5/CEACAM1/SLC15A3/APOL6/IL15/RASGRP3/IFIT3/TAP2/CLEC2B/TAP1/IFI35/C1R/PSMB9/CXCL11/IRF1/SECTM1/IL4R/DRAM1/GBP2/TNFSF10/…
GSE19888_ADENOSINE_A3R_INH_VS_ACT_WITH_INHIBITOR_PRETREATMENT_IN_MAST_CELL_UP	GSE19888_ADENOSINE_A3R_INH_VS_ACT_WITH_INHIBITOR_PRETREATMENT_IN_MAST_CELL_UP	180	-0.5999	-2.6115	1e-10	4.68462e-09	3.23178e-09	2351	tags=44%, list=13%, signal=38%	PSMB10/TRIM5/OAS3/SAMHD1/THEMIS2/CXCL9/SYCP1/LY6E/IRF9/CD274/DHX58/CH25H/INPP1/IFIT1/CETN1/DAXX/SHISA5/OTUD7A/CITED1/USP18/IFI44/UBE2L6/IRF7/TLR3/MPEG1/GNB4/MAP2K1/SLAMF8/STAT1/PARP14/TRIM21/CD40/SLFN5/CST5/IFIH1/NMI/SERPINB9/DDX58/MTHFR/PARP12/MX2/SP110/C5orf47/OAS2/MX1/PIK3AP1/SLFN13/TNFRSF11A/RSAD2/IL10/CFI/PSME1/CCL13/GBP4/IL15/IFIT3/TAP1/GCH1/OLFM4/IFI35/DTX3L/PSMB9/CXCL11/PARP9/IRF1/IFITM3/…
GSE36888_UNTREATED_VS_IL2_TREATED_TCELL_6H_UP	GSE36888_UNTREATED_VS_IL2_TREATED_TCELL_6H_UP	172	-0.602033	-2.59263	1e-10	4.68462e-09	3.23178e-09	2529	tags=46%, list=14%, signal=40%	SPACA6/SH3PXD2B/RIPK3/MYO1G/NFAT5/IL10RB/FCGR2B/LIMK2/TMEM115/ADGRE3/SLC24A4/BCL11A/LRRC25/VNN2/NAGS/N4BP1/PTPN2/SLAMF1/TRIB1/METRNL/DUSP4/PNPLA8/CDKN2D/EMP2/SLC41A2/CD55/PFKFB3/TNFRSF1B/LILRA1/IL2RA/SLA/NLRC4/CCNE2/SEMA4C/HES1/NFKBIZ/SERPINB9/BASP1/PTGES/PLEKHO2/PIK3AP1/PTGS2/SLC7A7/TGFA/SAMSN1/MCEMP1/NFKB2/GALNT6/LILRB3/CMIP/FCGR2C/CISH/CASP5/FJX1/STXBP2/LILRB1/RAB27A/STK26/P2RY6/CCDC69/IER3/CY…
GSE22886_NAIVE_CD8_TCELL_VS_MONOCYTE_DN	GSE22886_NAIVE_CD8_TCELL_VS_MONOCYTE_DN	189	-0.594992	-2.59183	1e-10	4.68462e-09	3.23178e-09	1790	tags=34%, list=10%, signal=31%	TBC1D2/CTSB/TFE3/TNFRSF1B/CD33/MNDA/NCF2/CDC42EP3/PTGS1/ATP6V1A/LAT2/ANXA2/NPL/CTSS/TLR2/PTPRE/CAPZA1/GCA/AKR1A1/MFSD1/TGFBI/DHRS7B/AP1S2/TYROBP/MS4A6A/MBOAT7/SLC7A7/SMCO4/NOD2/S100A11/LILRB3/ALOX5/CLEC7A/VCAN/SLC15A3/SERPINA1/TNFAIP2/LILRB1/SAT1/CEBPD/ADAP2/CYBB/LILRB2/BCL6/MCTP1/PRKCD/HCK/ETV6/LYN/LYZ/LY96/C5AR1/LAPTM5/HMOX1/FCGR2A/CSF2RB/S100A12/FPR1/IGSF6/S100A9/CCR1/FCER1G/IFI30/S100A8/CD14
GSE18791_UNSTIM_VS_NEWCATSLE_VIRUS_DC_6H_DN	GSE18791_UNSTIM_VS_NEWCATSLE_VIRUS_DC_6H_DN	177	-0.590647	-2.56541	1e-10	4.68462e-09	3.23178e-09	3196	tags=45%, list=18%, signal=37%	SFT2D2/GBP5/JADE2/TRAFD1/PHF11/COL26A1/IFIT2/IFI6/SAMD9L/RNF43/TRIM25/UBQLNL/TGM1/GPR180/SLC25A28/IFI44L/TRIM5/OAS3/CXCL9/UNC93B1/IRF9/CD274/DHX58/IFIT1/LMO2/RUBCN/SIGLEC1/CELA2A/TRIM69/USP18/IFI44/ETV7/ZBBX/IRF7/TOR1B/CBR1/TP53TG5/PATL1/IFIT5/ZC3HAV1/STOM/BRSK1/STAT1/PARP14/UGT2B4/TRIM21/IL15RA/IFIH1/LAP3/MICB/DDX58/MX2/SP110/SMAD3/OAS2/MX1/MYD88/RSAD2/NLRC5/APOL6/GAREM1/IFIT3/EPSTI1/TAP1/GCH1/D…
GSE24634_TREG_VS_TCONV_POST_DAY10_IL4_CONVERSION_DN	GSE24634_TREG_VS_TCONV_POST_DAY10_IL4_CONVERSION_DN	195	-0.583385	-2.56359	1e-10	4.68462e-09	3.23178e-09	1801	tags=36%, list=10%, signal=33%	CYP7A1/FUCA1/SCPEP1/ST14/SLC29A3/C1QA/SLC27A3/AQP9/TCN2/TFEC/LMNA/CEBPA/CTSB/KMO/SLC20A1/TFPI/CD33/MNDA/LHFPL2/CYFIP1/SLAMF8/CLEC10A/STOM/RNASE1/C1S/AKR1A1/ABCB4/NAGA/MS4A4A/TYROBP/HLA-DMB/IDH1/ITGB2/TGFBR1/SLC7A7/HLA-DRA/LPAR6/GLA/FCGR2C/CLEC7A/CD163/PYGL/CCL13/SLC15A3/RIPK2/RBM47/SLC2A6/SCD/RASGRP3/TLR1/FPR3/STEAP3/C1QB/HCK/GALNT12/INHBA/HK3/LY96/HMOX1/CYP1B1/FCGR2A/SPP1/CTSC/IGSF6/S100A9/CCR1/…
GSE13484_UNSTIM_VS_YF17D_VACCINE_STIM_PBMC_DN	GSE13484_UNSTIM_VS_YF17D_VACCINE_STIM_PBMC_DN	191	-0.584041	-2.55043	1e-10	4.68462e-09	3.23178e-09	2322	tags=40%, list=13%, signal=35%	TRIM5/OAS3/MRPL17/N4BP1/LY6E/IRF9/DHX58/CH25H/IFIT1/ZCCHC2/PSMA4/SBNO2/TRIM26/RABGGTA/USP18/IFI44/APOL2/IL2RA/UBE2L6/IRF7/TOR1B/TLR3/IFIT5/IL1RN/TMEM62/STAT1/TRIM21/IL15RA/IFIH1/LAP3/NMI/CMC2/DDX58/BST2/PARP12/MX2/SP110/OAS2/MX1/BARD1/RSAD2/CASP4/ARNTL2/CASP5/TNF/ATF3/IRS1/RIPK2/APOL6/SLC2A6/RASGRP3/BATF/IFIT3/TAP2/TAP1/BCL6/IFI35/IFITM1/PSMB9/IRF1/IFITM3/DRAM1/TNFSF10/INHBA/CD38/ISG20/PSMB8/APOL…
GSE10325_LUPUS_CD4_TCELL_VS_LUPUS_MYELOID_DN	GSE10325_LUPUS_CD4_TCELL_VS_LUPUS_MYELOID_DN	191	-0.583661	-2.54876	1e-10	4.68462e-09	3.23178e-09	2157	tags=35%, list=12%, signal=31%	SLC27A3/TST/CFD/LMO2/STAB1/FCN1/TFEC/CEBPA/CTSB/NCF2/MARCO/CYFIP1/LAT2/NPL/IL1RN/MILR1/PLIN3/TLR2/GCA/TGFBI/BASP1/AP1S2/NAGA/TYROBP/ADGRE2/SLC7A7/SMCO4/LST1/KYNU/GLA/LILRB3/HLA-DMA/CLEC7A/PLAUR/VCAN/SLC15A3/SERPINA1/RBM47/SLC2A6/TNFAIP2/IL13RA1/LILRB1/CEBPD/ADAP2/SLC43A3/CYBB/LILRB2/FCGR3B/AIF1/SECTM1/PRKCD/HCK/LYN/HK3/C5AR1/HMOX1/CYP1B1/FCGR2A/CSF2RB/S100A12/FPR1/IGSF6/S100A9/CCR1/FCER1G/IFI30/C…
GSE13485_DAY3_VS_DAY7_YF17D_VACCINE_PBMC_DN	GSE13485_DAY3_VS_DAY7_YF17D_VACCINE_PBMC_DN	175	-0.588887	-2.54756	1e-10	4.68462e-09	3.23178e-09	3152	tags=48%, list=18%, signal=40%	P2RY1/PHF11/IFIT2/ATRIP/IFI6/DTL/SPC25/SAMD9L/IL4I1/TRIM25/PLAC8/CCR5/IFI44L/OLR1/OAS3/NAGS/LY6E/DHX58/S1PR2/IFIT1/ZCCHC2/SUCNR1/NCOA7/CDC45/SERPING1/SIGLEC1/BLVRA/SHISA5/TRIM69/USP18/IFI44/UBE2L6/IRF7/TOR1B/IFIT5/IL1RN/IFI27/GALNTL5/STOM/STAT1/PARP14/SLFN5/MEIS1/SLC7A13/IFIH1/LAP3/NMI/POLE2/DDX58/PARP12/MX2/SP110/OAS2/MX1/IFITM2/TNFRSF1A/RSAD2/KITLG/NRIP1/C3AR1/TNF/APOL6/SLC12A8/IFIT3/EPSTI1/TAP…
GSE7509_DC_VS_MONOCYTE_WITH_FCGRIIB_STIM_DN	GSE7509_DC_VS_MONOCYTE_WITH_FCGRIIB_STIM_DN	189	-0.583664	-2.54249	1e-10	4.68462e-09	3.23178e-09	2832	tags=42%, list=16%, signal=36%	TRIM25/TRIM14/TGM1/ARAP2/TRIM38/ARHGAP25/CDK17/IFI44L/PPP4R1/ARID5A/THEMIS2/N4BP1/CXCL9/KBTBD2/PTPN2/IRF9/CTNS/IFIT1/LMO2/PSMA4/PPP3CC/RUBCN/SBNO2/TWF1/CNTN1/IFI44/LIG4/IRF7/FAS/SSTR2/TOR1B/ARF6/ZC3HAV1/AMD1/GCA/NECTIN2/TRIM21/HIVEP2/BST2/MX2/SP110/SMAD3/B4GALT5/OAS2/MX1/BARD1/CHSY1/TNFRSF1A/RSAD2/MALT1/HIRA/NRIP1/CCL13/ATF3/CEACAM1/ST3GAL5/GRIK2/LILRB1/IFIT3/LGALS9/LMNB1/BAZ1A/IFI35/P2RY6/IFITM1…
GSE14000_UNSTIM_VS_4H_LPS_DC_TRANSLATED_RNA_DN	GSE14000_UNSTIM_VS_4H_LPS_DC_TRANSLATED_RNA_DN	184	-0.583826	-2.53911	1e-10	4.68462e-09	3.23178e-09	2566	tags=44%, list=14%, signal=38%	CASP7/CDK17/SLC25A28/IFI44L/CSRP2/OSM/CD274/IRAK2/IFIT1/HOXB1/NCOA7/BIRC3/SERPING1/PMAIP1/DCP1A/SLC41A2/TRIM26/TRIM69/VEGFC/USP18/IFI44/NUPR1/ETV7/UBE2L6/IRF7/TOR1B/IFIT5/IFI27/ZC3H12C/LILRA3/CACHD1/SGPP2/STAT1/SLFN5/IL15RA/IFIH1/NFKBIZ/MICB/DDX58/TNIP2/MX2/SP110/OAS2/STX11/MX1/MTHFD2/MYD88/SELENBP1/RSAD2/LILRB3/MELK/RAB29/NLRC5/PTGER4/ATF3/APOL6/IL15/BCL2A1/IFIT3/CR1L/EPSTI1/GCH1/IL1B/IFITM1/DTX…
GSE21546_WT_VS_SAP1A_KO_DP_THYMOCYTES_UP	GSE21546_WT_VS_SAP1A_KO_DP_THYMOCYTES_UP	179	-0.579478	-2.51911	1e-10	4.68462e-09	3.23178e-09	3139	tags=48%, list=18%, signal=40%	RNF13/UBE2D2/DNPEP/PHF11/IFIT2/SAMD9L/TRIM25/TRIM14/IRF2/EIF2S2/TRIM38/CASP7/SLC25A28/IFI44L/VAMP5/TRIM5/OAS3/SAMHD1/THEMIS2/PRKD2/IRF9/CD274/DHX58/IFIT1/GUCD1/PFKFB3/TRIM26/TRIM69/USP18/IFI44/APOL2/ETV7/GPRC5A/UBE2L6/IRF7/UHRF1BP1/PATL1/IFIT5/IFI27/CHRAC1/GNB4/ZC3HAV1/IL13RA2/STAT1/NECTIN2/PARP14/TRIM21/IFIH1/LAP3/NMI/DDX58/BST2/PARP12/MX2/SP110/OAS2/MX1/MSX1/IFITM2/MYD88/RSAD2/NLRC5/CASP1/ADRA2…
GSE9316_IL6_KO_VS_IFNG_KO_INVIVO_EXPANDED_CD4_TCELL_DN	GSE9316_IL6_KO_VS_IFNG_KO_INVIVO_EXPANDED_CD4_TCELL_DN	184	-0.579156	-2.5188	1e-10	4.68462e-09	3.23178e-09	2568	tags=42%, list=14%, signal=36%	CHST11/SGCB/TOR3A/NFIL3/CSF3/CCRL2/QTRT2/TPST1/CXCL9/PPA1/DHX58/CH25H/CTPS1/CXCL3/EBI3/OAF/CFB/IL2RA/MARCO/RHOU/IRF7/LIPG/IL1RN/GNB4/PSAT1/CD40/IL15RA/LAP3/NFKBIZ/MAFF/TNIP2/BST2/PARP12/PTGES/NUDT5/MVP/MX1/IL10/HILPDA/FOS/LTV1/NNMT/BATF3/PSME1/PDCD1LG2/FJX1/CCL13/TNF/ATF3/SLC15A3/LITAF/RIPK2/TNFAIP2/IL15/GLIPR2/BCL2A1/RCN1/TAP1/PLK2/GPR84/IER3/CXCL11/IRF1/IFITM3/TIMP1/GBP2/TNFSF10/ICAM1/LIF/CXCL2…
GSE10325_MYELOID_VS_LUPUS_MYELOID_DN	GSE10325_MYELOID_VS_LUPUS_MYELOID_DN	189	-0.574983	-2.50467	1e-10	4.68462e-09	3.23178e-09	2568	tags=40%, list=14%, signal=35%	CHST11/CASP7/MCUB/CTBS/EMC7/LIMK2/EPB41L3/EDEM2/PROSER1/LY6E/FMNL1/DHX58/AQP9/IFIT1/ZCCHC2/PLIN2/VRK2/SERPING1/GIMAP4/TFEC/SIGLEC1/KMO/FOLR3/USP18/IFI44/MARCO/UBE2L6/IRF7/TOR1B/CBR1/IFIT5/IL1RN/IFI27/MILR1/PLIN3/PIM1/SCO2/STAT1/PDPN/IL15RA/IFIH1/LAP3/NMI/MICB/PARP12/MX2/MX1/LAIR1/XBP1/SLC38A2/KYNU/RSAD2/PANX1/SLC39A8/APOL6/STEAP4/IFIT3/LGALS9/TAP1/LMNB1/PLEK/IFI35/IFITM1/CXCL11/C1QB/LDLR/SLC2A3/A…
GSE18791_UNSTIM_VS_NEWCATSLE_VIRUS_DC_10H_DN	GSE18791_UNSTIM_VS_NEWCATSLE_VIRUS_DC_10H_DN	179	-0.57525	-2.50074	1e-10	4.68462e-09	3.23178e-09	3192	tags=46%, list=18%, signal=38%	GBP5/JADE2/PHF11/IFIT2/IFI6/SAMD9L/IFNL2/RNF43/TGM1/GPR180/MCUB/IFI44L/CSRP2/ARID5A/TRIM5/OAS3/CXCL9/DHX58/ARL5B/PSMA4/SERPING1/SIGLEC1/IFNA8/PMAIP1/TRIM26/TRIM69/USP18/IFI44/ETV7/IRF7/FAS/TOR1B/TLR3/IFIT5/LYSMD2/ZC3HAV1/STAT1/NECTIN2/PARP14/PDE4B/SLFN5/MEIS1/IL15RA/HIVEP2/IFIH1/NFKBIZ/DDX58/MX2/SP110/OAS2/STX11/MX1/PTGS2/MYD88/RSAD2/CASP5/NRIP1/TNF/GBP4/APOL6/IFIT3/MAP3K8/EPSTI1/TAP1/GCH1/ADGRE1…
GSE24634_IL4_VS_CTRL_TREATED_NAIVE_CD4_TCELL_DAY3_DN	GSE24634_IL4_VS_CTRL_TREATED_NAIVE_CD4_TCELL_DAY3_DN	190	-0.57434	-2.50013	1e-10	4.68462e-09	3.23178e-09	2560	tags=42%, list=14%, signal=36%	UXT/MCUB/IFI44L/CHMP7/FCMR/PPBP/LIMK2/PSMB10/VAMP5/SAMHD1/ACKR3/CXCL9/PRKD2/DHX58/RPS6KA3/BIN2/CXCL3/SERPING1/TMCO6/GIMAP4/PSMB3/TKTL1/FKBP11/LILRA1/APOL2/UBE2L6/IRF7/LAT2/PIM1/STOM/STAT1/TRIM21/CD40/IL15RA/NME7/PARP12/MX2/SP110/APOL3/MVP/ABCG1/IFITM2/SMCO4/MYD88/TEX14/CASP1/SERPINA1/APOL6/IL15/BCL2A1/IFIT3/CXCL8/CLEC2B/VSIG4/TAP1/GCH1/CYBB/TYMP/P2RY6/IFITM1/CCDC69/ALOX5AP/PSMB9/CXCL11/IRF1/GPR65…
GSE42021_TCONV_PLN_VS_CD24HI_TCONV_THYMUS_UP	GSE42021_TCONV_PLN_VS_CD24HI_TCONV_THYMUS_UP	186	-0.574177	-2.49896	1e-10	4.68462e-09	3.23178e-09	2566	tags=37%, list=14%, signal=32%	CASP7/CTBS/AK2/SLC25A28/SIX1/PSMB10/RFX5/NFE2L3/KIF2A/FADS3/LTBR/LXN/PSMA4/DOCK4/SBNO2/PMAIP1/TNFRSF1B/APOL2/UBE2L6/MET/TLR3/CTSS/ST8SIA4/PSMA3/C1S/MTG1/CD40/IL15RA/LAP3/NMI/MAFF/APOL3/MTHFD2/PUS3/ARNTL2/CASP1/IFRD2/BATF3/PSME1/ATF3/CEACAM1/SLC15A3/APOL6/LILRB1/RAB27A/TAP2/CLEC2B/TAP1/IFI35/PSMB9/CXCL11/IRF1/SECTM1/PTGIS/DRAM1/GBP2/NAMPT/CD38/ISG20/IGFLR1/PSMB8/APOL1/STAT3/ICAM1/CXCL2/C3/CTSC/IFI…
GSE42724_NAIVE_BCELL_VS_PLASMABLAST_UP	GSE42724_NAIVE_BCELL_VS_PLASMABLAST_UP	178	-0.574728	-2.49549	1e-10	4.68462e-09	3.23178e-09	2322	tags=38%, list=13%, signal=34%	TRIM5/OAS3/PCGF5/LY6E/IRF9/DHX58/IFIT1/PSMA4/SERPING1/SIGLEC1/SHISA5/CFB/USP18/UBAP1/IFI44/UBE2L6/IRF7/PATL1/TLR3/IFI27/STOM/STAT1/PARP14/TRIM21/IL15RA/IFIH1/LAP3/NMI/DDX58/BST2/PARP12/MX2/SP110/OAS2/MVP/MX1/MYD88/RSAD2/NLRC5/CASP1/RBM11/PSME1/NRIP1/GBP4/APOL6/IFIT3/TAP2/EPSTI1/TAP1/GCH1/IFI35/TYMP/IFITM1/DTX3L/PSMB9/CXCL11/PARP9/IRF1/TNFSF10/CD38/ISG20/APOL1/CMPK2/PLSCR1/BATF2/E2F8/SLC22A4/CXCL10
GSE34156_NOD2_LIGAND_VS_TLR1_TLR2_LIGAND_6H_TREATED_MONOCYTE_DN	GSE34156_NOD2_LIGAND_VS_TLR1_TLR2_LIGAND_6H_TREATED_MONOCYTE_DN	184	-0.570143	-2.4796	1e-10	4.68462e-09	3.23178e-09	2369	tags=34%, list=13%, signal=30%	EPB41L3/ADGRE3/ACOT6/TRPS1/NDST3/ZNF385A/LMO2/CXCL3/FLOT1/TFEC/TFE3/DOK3/NCF2/LRP1/ACTB/LHFPL2/FAM20C/MPEG1/ADAM28/HAVCR2/GNB4/TLR2/ATP13A3/TGFBI/GBAP1/PLEKHO2/TYROBP/LILRA6/ADGRE2/MBOAT7/BCAT1/KYNU/LILRB3/FCGR2C/CD163/C3AR1/VCAN/CLIC1/RBM47/HPSE/IL13RA1/SAT1/CALML5/CXCL8/LGALS9/CYBB/LILRB2/MSR1/NCF4/TIMP1/HCK/LYN/MGST1/FCGR2A/FERMT3/CSF2RB/IGSF6/CCR1/CXCL1/PLAU/IFI30/CD14/PLA2G2A
GSE22140_HEALTHY_VS_ARTHRITIC_GERMFREE_MOUSE_CD4_TCELL_DN	GSE22140_HEALTHY_VS_ARTHRITIC_GERMFREE_MOUSE_CD4_TCELL_DN	188	-0.569046	-2.47762	1e-10	4.68462e-09	3.23178e-09	1960	tags=33%, list=11%, signal=30%	TRIB1/STAB1/ADAM19/NFKB1/LMNA/PMAIP1/NPC1/TNFRSF1B/UAP1/IFI44/GEM/TLR2/INSIG1/PIM1/RNASE1/SERPINB8/TGFBI/RAB5C/HIVEP2/OAS2/MX1/LAIR1/TNFRSF11A/TUBB2A/XBP1/TGFA/BCAT1/NFKB2/TUBB4A/CD163/PTGER4/TNF/CLIC1/LGMN/TNFAIP2/BATF/IFIT3/RGS16/VSIG4/SH3GL1/IL1B/IER3/IRF1/SECTM1/TIMP1/PLTP/S100A4/SLC2A3/PTX3/EMP3/CREM/HMOX1/ICAM1/GNA15/THBS1/FCGR2A/PNP/F13A1/CCR1/CXCL1/FCGBP/CCL8
GSE29618_MONOCYTE_VS_PDC_DAY7_FLU_VACCINE_UP	GSE29618_MONOCYTE_VS_PDC_DAY7_FLU_VACCINE_UP	192	-0.565438	-2.4714	1e-10	4.68462e-09	3.23178e-09	2853	tags=44%, list=16%, signal=38%	TMEM127/FTL/SLC36A1/ARRB1/RAB32/ICAM3/EIF4EBP2/CD244/MSN/SCPEP1/NFIL3/EPB41L3/PELI1/VNN2/EFHD2/TBL1X/TRIB1/FCN1/AGFG1/BLVRA/CEBPA/TNFRSF1B/CD33/NCF2/CDC42EP3/MYO1F/CYFIP1/LAT2/NPL/IL1RN/CTSS/TLR2/PSTPIP1/GMFG/SH3BP2/CNIH4/APOL3/FBN2/CD44/ITGB2/CHSY1/SLC7A7/TNFRSF1A/LST1/LILRB3/ALOX5/AHR/FCGR2C/CASP1/CLEC7A/CD163/PYGL/CLIC1/SERPINA1/APOL6/PTP4A2/HPSE/TNFAIP2/RAB27A/SAT1/CXCL8/CEBPD/ADAP2/PTGER2/GC…
GSE360_L_DONOVANI_VS_M_TUBERCULOSIS_DC_DN	GSE360_L_DONOVANI_VS_M_TUBERCULOSIS_DC_DN	182	-0.567728	-2.46907	1e-10	4.68462e-09	3.23178e-09	2564	tags=35%, list=14%, signal=30%	NUP160/CYP7A1/IFI44L/EFNB2/GLRX/EPB41L3/SAMHD1/ZWINT/LY6E/KYAT1/IFIT1/DDX21/PPARD/ADAM19/SERPING1/BLVRA/ROR2/MNDA/PADI2/IFI44/RRM2/UBE2L6/IRF7/ANXA2/PSMA3/SERPINB8/SCGB1A1/CRLF3/MICB/SERPINB9/MX2/OAS2/MX1/CPN1/TUBB2A/SLC7A7/MYD88/FOS/CASP1/PYGM/CD163/C3AR1/VCAN/ST3GAL5/BCL2A1/LGALS9/TLR1/BAZ1A/GCH1/PLEK/IRX3/TNFSF10/CD38/CYP1B1/PNP/CHI3L1/S100A9/S100A8/CCL8/CD14/SELE/SERPINA3/CCL2
GSE34156_TLR1_TLR2_LIGAND_VS_NOD2_AND_TLR1_TLR2_LIGAND_24H_TREATED_MONOCYTE_UP	GSE34156_TLR1_TLR2_LIGAND_VS_NOD2_AND_TLR1_TLR2_LIGAND_24H_TREATED_MONOCYTE_UP	189	-0.566042	-2.46572	1e-10	4.68462e-09	3.23178e-09	2068	tags=33%, list=12%, signal=29%	FAM89B/ZNF385A/LMO2/CHIA/DOCK4/VRK2/CXCL3/FLOT1/TFEC/DOK3/NCF2/LRP1/ACTB/LHFPL2/LAT2/MPEG1/ADAM28/GNB4/TLR2/PTPRE/ATP13A3/TGFBI/TLR4/GBAP1/RGS19/PLEKHO2/TYROBP/LILRA6/ADGRE2/BCAT1/KYNU/LILRB3/FCGR2C/CD163/C3AR1/NABP1/VCAN/CLIC1/RBM47/HPSE/IL13RA1/SAT1/LGALS9/CYBB/LILRB2/MSR1/NCF4/TIMP1/HCK/LYN/MGST1/HPGDS/HMOX1/FCGR2A/FERMT3/CSF2RB/IGSF6/CCR1/CXCL1/PLAU/IFI30/CD14
GSE36888_UNTREATED_VS_IL2_TREATED_STAT5_AB_KNOCKIN_TCELL_2H_UP	GSE36888_UNTREATED_VS_IL2_TREATED_STAT5_AB_KNOCKIN_TCELL_2H_UP	187	-0.565915	-2.461	1e-10	4.68462e-09	3.23178e-09	2782	tags=43%, list=16%, signal=36%	IL1A/STX1A/ELL2/ATP2A2/NETO2/TP53BP2/ACVR1B/SLC7A11/BTG3/SH3PXD2B/NFAT5/PLPP1/SURF4/LIMK2/TMEM115/EDEM2/ACKR3/AMPD3/N4BP1/CD274/IRAK2/CXCL3/TUBB/EBI3/SLC41A2/DPP3/NCF2/LILRA1/LRP12/MET/TLR2/DCUN1D3/PVR/PSMA3/SGPP2/PROCR/NFKBIZ/MARCKSL1/CXCL6/SAMSN1/KYNU/NFKB2/ARNTL2/SLC39A8/DNER/MAMLD1/FJX1/PLAUR/TNF/CLIC1/SERPINA1/LILRB1/LDHA/CXCL8/GCH1/TREM1/IL1B/STEAP3/BCL6/GPR84/G0S2/CLEC5A/HCK/LYN/STEAP1/PLP…
GSE18281_CORTICAL_VS_MEDULLARY_THYMOCYTE_UP	GSE18281_CORTICAL_VS_MEDULLARY_THYMOCYTE_UP	180	-0.564249	-2.4563	1e-10	4.68462e-09	3.23178e-09	2434	tags=42%, list=14%, signal=36%	GLRX/HM13/PELI1/PSMB10/GATA4/CCRL2/SAMHD1/VNN2/LY6E/IRF9/PPA1/CH25H/KRAS/ARHGEF3/CXCL3/CYBA/TNFRSF1B/EPO/USP18/FAM20C/IRF7/CSF1/IL1RN/MPEG1/CTSS/STAT1/NECTIN2/TRIM21/AREG/IFIH1/NMI/G6PD/MX2/ATF4/MX1/PTGS2/MARCKSL1/CXCL6/LRRC59/MYD88/RSAD2/CASP4/FOS/PSME1/SEC61A1/PLAUR/CCL13/TNF/ATF3/GBP4/TNFAIP2/IFIT3/TAP2/CEBPD/TAP1/PLK2/GCH1/IFI35/C1R/IRF1/IFITM3/GBP2/TNFSF10/IL18BP/ISG20/PSMB8/ICAM1/CMPK2/CXCL…
GSE22886_NAIVE_BCELL_VS_NEUTROPHIL_DN	GSE22886_NAIVE_BCELL_VS_NEUTROPHIL_DN	183	-0.56419	-2.45533	1e-10	4.68462e-09	3.23178e-09	2823	tags=46%, list=16%, signal=39%	RNF130/LILRA2/ABHD5/SLPI/CUEDC1/CTBS/CFP/VASP/PPP4R1/NFIL3/LIMK2/ADGRE3/SRGN/VNN2/EFHD2/AQP9/NOP10/IFIT1/NINJ2/CFD/TMED1/NDUFB3/TRIB1/FCN1/BIN2/FLOT1/GIMAP4/IMPA2/AMPD2/TNFRSF1B/MNDA/NCF2/MYO1F/FAS/NPL/WAS/GCA/SPATA2L/NMI/B4GALT5/PLEKHO2/TYROBP/NQO2/ADGRE2/PTGS2/SH3GLB1/IFITM2/S100A11/LST1/LILRB3/CASP4/CLEC7A/ADGRE5/PYGL/HCP5/SERPINA1/LITAF/BCL2A1/IFIT3/CXCL8/CEBPD/TREM1/FCGR3B/PLEK/IFITM1/AIF1/I…
GSE13485_DAY1_VS_DAY7_YF17D_VACCINE_PBMC_DN	GSE13485_DAY1_VS_DAY7_YF17D_VACCINE_PBMC_DN	187	-0.564005	-2.45269	1e-10	4.68462e-09	3.23178e-09	2722	tags=43%, list=15%, signal=37%	PLAC8/CCR5/TUBD1/GMEB1/CASP7/IFI44L/TRIM5/OAS3/ZWINT/PSMA5/DHX58/IFIT1/IFNAR1/NCOA7/NDUFB3/PSMA4/AURKA/VRK2/LRR1/SERPING1/SIGLEC1/BLVRA/KMO/TRIM69/USP18/IFI44/RRM2/RFC5/UBE2L6/IRF7/TOR1B/RBBP8/IFIT5/IL1RN/IFI27/HAVCR2/LYSMD2/CAPZA1/STAT1/PARP14/IFIH1/LAP3/NMI/TLR4/DDX58/PARP12/MX2/SP110/MS4A4A/OAS2/MX1/PIK3AP1/NAT1/RSAD2/CASP1/CASP5/ATP11C/C3AR1/GBP4/APOL6/IFIT3/EPSTI1/TLR1/TAP1/GCH1/LINC00324/IF…
GSE40685_TREG_VS_FOXP3_KO_TREG_PRECURSOR_DN	GSE40685_TREG_VS_FOXP3_KO_TREG_PRECURSOR_DN	192	-0.558886	-2.44276	1e-10	4.68462e-09	3.23178e-09	2083	tags=37%, list=12%, signal=33%	IFIT1/SUCNR1/JAK3/GRIN3A/PDE6B/TCN2/HSD11B1/SERPING1/GIMAP4/SIGLEC1/PAK1/TRIM69/IL2RA/APOL4/ST8SIA4/HLA-DQA1/C1S/STAT1/PARP14/HLA-DPB1/CD40/HIVEP2/CRLF3/IFIH1/LAP3/PSMA2/SP110/CNIH4/APOL3/OAS2/HLA-DMB/HAPLN3/IFITM2/HLA-DRA/C1QC/RSAD2/CASP4/NLRC5/CASP1/CISH/PSME1/PDCD1LG2/TNF/LGMN/GBP4/SERPINA1/APOL6/IL15/ST3GAL5/BATF/GCSAM/EPSTI1/C1RL/GCH1/IGFBP4/IFI35/P2RY6/CCDC69/C1R/C1QB/IFITM3/SECTM1/CD209/TN…
GSE5589_LPS_AND_IL10_VS_LPS_AND_IL6_STIM_IL6_KO_MACROPHAGE_45MIN_UP	GSE5589_LPS_AND_IL10_VS_LPS_AND_IL6_STIM_IL6_KO_MACROPHAGE_45MIN_UP	181	-0.562004	-2.44237	1e-10	4.68462e-09	3.23178e-09	2492	tags=38%, list=14%, signal=33%	CFP/TOR3A/GLRX/FCGR2B/PSMB10/ARID5A/OAS3/SAMHD1/THEMIS2/CD300LF/RNF31/C1QA/IRF9/S1PR2/ZCCHC2/CD200R1/NCOA7/ADAM19/PTTG1/SHISA5/TRIM26/UBE2L6/MBD2/TLR3/HLA-DQA1/ZC3HAV1/IL21R/PARP14/RABIF/IL15RA/NMI/DDX58/MTHFR/PARP12/DOCK2/OAS2/PIK3AP1/MS4A6A/LAIR1/GPSM2/ATP8B4/MCEMP1/RSAD2/CASP4/MLKL/NLRC5/CASP1/CLEC7A/CCL13/VCAN/IL15/EPSTI1/TAP1/GCH1/MSR1/IFI35/DTX3L/AIF1/PSMB9/PARP9/GPR65/IFITM3/LYN/TNFSF10/IS…
GSE22886_CTRL_VS_LPS_24H_DC_DN	GSE22886_CTRL_VS_LPS_24H_DC_DN	173	-0.563925	-2.43738	1e-10	4.68462e-09	3.23178e-09	2651	tags=45%, list=15%, signal=39%	CASP3/BTG3/CASP7/CFP/IFI44L/PIM2/VANGL1/CSRP2/NFIL3/PSMB10/OAS3/IRF9/DHX58/IFIT1/CDCA4/SLAMF1/PPP3CC/CREB3/VRK2/BIRC3/RUBCN/NFKB1/EBI3/PMAIP1/CFB/USP18/IFI44/SEC61B/IL2RA/UBE2L6/IRF7/IFIT5/IFI27/SCO2/STAT1/PDE4B/IL15RA/HIVEP2/CRLF3/IFIH1/LAP3/NMI/DDX58/BST2/MX2/SP110/OAS2/MVP/MARCKSL1/IFITM2/SAMSN1/KYNU/NFKB2/RSAD2/PTGER4/RAB9A/RIPK2/IFIT3/PTGIR/TAP1/LMNB1/GCH1/IFI35/TYMP/IFITM1/PSMB9/G0S2/IFITM3…
GSE40685_TREG_VS_FOXP3_KO_TREG_PRECURSOR_UP	GSE40685_TREG_VS_FOXP3_KO_TREG_PRECURSOR_UP	180	-0.559649	-2.43628	1e-10	4.68462e-09	3.23178e-09	2338	tags=44%, list=13%, signal=39%	HLA-F/CETP/GIMAP6/GABARAPL1/SLC31A2/RNF19B/GBP5/JADE2/SYP/BEAN1/TRAFD1/IFIT2/IFI6/SAMD9L/CASP7/IFI44L/VAMP5/GATA4/THEMIS2/CXCL9/DTNBP1/LY6E/IRF9/GRIN3A/PPP3CC/SERPING1/GIMAP4/TVP23A/MNDA/NCOA1/APOL2/UBE2L6/IFIT5/IFI27/PIM1/SCO2/STAT1/PARP14/TRIM21/NMI/PCDHB15/PARP12/SP110/OAS2/MX1/DPYS/SH3GLB1/HAPLN3/SMCO4/RSAD2/CASP4/NLRC5/PANX1/CASP1/ADGRE5/PSME1/GBP4/APOL6/IFIT3/EPSTI1/TAP1/BAZ1A/GCH1/IFI35/IF…
GSE21360_SECONDARY_VS_QUATERNARY_MEMORY_CD8_TCELL_UP	GSE21360_SECONDARY_VS_QUATERNARY_MEMORY_CD8_TCELL_UP	173	-0.562939	-2.43312	1e-10	4.68462e-09	3.23178e-09	1881	tags=35%, list=11%, signal=31%	CXCL3/KRT5/SBNO2/INPP5B/NFKB1/EBI3/GCNT2/PFKFB3/TNFRSF1B/STK40/NUPR1/FAS/IL1RN/PIM1/PVR/SLC39A14/CD200/PDPN/PROCR/PDE4B/CD40/IL15RA/HIVEP2/NFKBIZ/CARHSP1/HIF1A/BASP1/MX2/PTGES/RND1/STX11/MX1/PTGS2/RNF149/MFHAS1/SAMSN1/NFKB2/RSAD2/IL10/CASP4/HDC/MALT1/TNF/SLC15A3/RIPK2/TNFAIP2/GLIPR2/MAP3K8/VCAM1/TREM1/IL1B/PLEK/TCIRG1/CXCL2/FPR1/SOCS3/S100A9/IL6/CD14/CCL2
GSE13485_PRE_VS_POST_YF17D_VACCINATION_PBMC_DN	GSE13485_PRE_VS_POST_YF17D_VACCINATION_PBMC_DN	190	-0.557256	-2.42576	1e-10	4.68462e-09	3.23178e-09	2494	tags=39%, list=14%, signal=34%	DPAGT1/IFI44L/IDE/TRIM5/OAS3/SAMHD1/C1QA/LY6E/SLC27A3/IRF9/DHX58/IFIT1/IFNAR1/CYSLTR1/VRK2/SERPING1/RCAN1/PMM2/ZDHHC16/SIGLEC1/BLVRA/FOSL1/KMO/TRIM69/USP18/IFI44/UBE2L6/IRF7/ANXA2/IFI27/SCO2/STAT1/PARP14/IFIH1/LAP3/TIMELESS/DDX58/GBAP1/BST2/PARP12/MX2/SP110/MS4A4A/OAS2/MX1/IDH1/PIK3AP1/LAIR1/IFITM2/SMCO4/C1orf162/MYD88/RSAD2/C3AR1/CX3CR1/IFIT3/EPSTI1/LGALS9/ADAP2/SLC43A3/TAP1/FCGR3B/MSR1/IFI35/IF…
GSE36888_UNTREATED_VS_IL2_TREATED_STAT5_AB_KNOCKIN_TCELL_6H_UP	GSE36888_UNTREATED_VS_IL2_TREATED_STAT5_AB_KNOCKIN_TCELL_6H_UP	174	-0.560884	-2.42375	1e-10	4.68462e-09	3.23178e-09	2529	tags=37%, list=14%, signal=32%	SPACA6/SH3PXD2B/MYO1G/FCGR2B/LIMK2/CHCHD7/TMEM115/ADGRE3/EDEM2/LRRC25/VNN2/NAGS/N4BP1/ISX/TRNAU1AP/RARA/SLC41A2/PFKFB3/TNFRSF1B/LILRA1/LAT2/C1orf115/SEMA4C/SUSD1/CRLF3/NFKBIZ/SERPINB9/PTGES/LILRA6/PIK3AP1/SLC7A7/NOD2/TGFA/VAV1/SAMSN1/LILRB3/FCGR2C/CISH/CASP5/CLIC1/LILRB1/RAB27A/PLK2/IL1B/P2RY6/IER3/PRKCD/CD209/HCK/LYN/CLEC4G/NAMPT/HAS1/THBS1/FCGR2A/PLSCR1/S100A12/FPR1/SOCS3/CORO1A/S100A9/P2RY2/CC…
GSE21670_STAT3_KO_VS_WT_CD4_TCELL_DN	GSE21670_STAT3_KO_VS_WT_CD4_TCELL_DN	190	-0.556541	-2.42265	1e-10	4.68462e-09	3.23178e-09	2906	tags=39%, list=16%, signal=33%	NOP14/PIK3CD/FURIN/HIPK1/IL1A/PRMT3/TP53/SLC25A12/PIM2/SLC9B2/MMD/SLC37A3/ARID5A/PCGF5/MEOX1/PUS7/PPRC1/XRN2/TAB2/DTNBP1/RNF157/CTPS1/DDX21/ZNRF1/JAK3/LRP8/ADAM19/CXCL3/SBNO2/LRFN2/CDK2/IL2RA/IKZF4/CSF1/IL5/ENO1/KIAA0040/PIM1/IL21R/MYC/TMEM65/NFKBIZ/HIF1A/CYSLTR2/CXCL6/FAM102B/BYSL/IL32/LPCAT3/CISH/SLC39A8/SLC7A1/NABP1/CEACAM1/BATF/LDHA/SREBF1/CXCL8/PTGER2/BAZ1A/IL1B/BCL6/DACT1/IL4R/JUNB/SLC7A5/M…
GSE9988_ANTI_TREM1_VS_LOW_LPS_MONOCYTE_DN	GSE9988_ANTI_TREM1_VS_LOW_LPS_MONOCYTE_DN	185	-0.554941	-2.41941	1e-10	4.68462e-09	3.23178e-09	3388	tags=46%, list=19%, signal=38%	STAT5A/RNF19B/UGP2/SOD2/JADE2/TMEM54/HCAR3/CCL23/ZFX/PSMD5/IL1A/ARRB1/PLAC8/LINC01138/BTG3/PIM2/LIMK2/EPB41L3/PELI1/CSF3/DENND4A/PNPLA1/TAB2/CD274/IRAK2/AQP9/PPP1R15B/GRAMD1A/ARL5B/HDGF/BIRC3/CXCL3/NFKB1/EBI3/PMAIP1/PFKFB3/ADA/CDK1/RHOF/RHOU/TIFA/DCUN1D3/ZC3HAV1/FRMD7/SGPP2/SERPINB8/PDE4B/IL15RA/HIVEP2/NFKBIZ/RND1/STX11/PIK3AP1/PTGS2/CLCF1/SMCO4/SAMSN1/IL10/CASP5/TNF/HCP5/RIPK2/SLC2A6/TNFAIP2/BCL…
GSE9601_NFKB_INHIBITOR_VS_PI3K_INHIBITOR_TREATED_HCMV_INF_MONOCYTE_DN	GSE9601_NFKB_INHIBITOR_VS_PI3K_INHIBITOR_TREATED_HCMV_INF_MONOCYTE_DN	187	-0.555965	-2.41773	1e-10	4.68462e-09	3.23178e-09	1511	tags=36%, list=8%, signal=33%	NOC4L/NFIL3/CSF3/HIVEP3/SRGN/DCUN1D5/TPST1/CXCL9/PPA1/DDX21/TRIB1/DAXX/USP18/NPPC/NUPR1/IL2RA/GEM/RHOU/IRF7/ZBTB32/LIPG/IL1RN/CD276/IFIH1/MAFF/HIF1A/BASP1/MX2/OAS2/CD44/HRH2/PTGS2/MARCKSL1/MMP3/IL10/HDC/CISH/MEDAG/IL33/CCL13/SLC15A3/LITAF/ADAMTS4/IL15/GLIPR2/IFIT3/MAP3K8/SLC25A25/RAMP3/CYBB/IFI35/CXCL11/TIMP1/HCK/GBP2/TNFSF10/TM4SF1/HAS1/LIF/RDH10/PLSCR1/BATF2/TFPI2/C11orf96/CCL11/CD14/CCL2
GSE7548_NAIVE_VS_DAY7_PCC_IMMUNIZATION_CD4_TCELL_DN	GSE7548_NAIVE_VS_DAY7_PCC_IMMUNIZATION_CD4_TCELL_DN	191	-0.552777	-2.4139	1e-10	4.68462e-09	3.23178e-09	2348	tags=39%, list=13%, signal=34%	ARID5A/VAMP5/NFE2L3/N4BP1/CXCL9/CKS1B/IFIT1/RUBCN/FLOT1/TFEC/NPC1/TRIM26/MNDA/IFI44/IRF7/FAS/SSTR2/TOR1B/CBR1/IFIT5/IFI27/ZC3HAV1/KIAA0040/PSMA3/STK3/GCA/TRIM21/IL15RA/HIVEP2/NMI/MICB/PSMA2/BST2/MX2/SP110/SMAD3/OAS2/TESK1/DEFB1/MVP/MX1/BARD1/CHSY1/IFITM2/RSAD2/MALT1/HIRA/ADGRE5/CASP5/MAMLD1/ST3GAL5/IFIT3/TAP1/LMNB1/BAZ1A/GCH1/IGFBP4/IFI35/IFITM1/CXCL11/IFITM3/PRKCD/LYN/SERPINB1/ISG20/APOL1/IFI16/…
GSE42021_CD24INT_VS_CD24LOW_TCONV_THYMUS_UP	GSE42021_CD24INT_VS_CD24LOW_TCONV_THYMUS_UP	187	-0.555043	-2.41372	1e-10	4.68462e-09	3.23178e-09	1460	tags=29%, list=8%, signal=27%	APOL2/UBE2L6/FAS/CTSS/VPREB1/PIM1/TAF1B/MFSD1/IL15RA/LAP3/MAFF/CRYGC/APOL3/MS4A4A/MTHFD2/FOSL2/KCTD2/SMCO4/CLCA3P/IL32/IL1R1/CISH/BATF3/PYGM/ANXA2P3/MMP10/RIPK2/APOL6/TNFAIP2/IL15/CEBPD/ARFGAP3/DNAJC12/GCH1/PI15/APLNR/PSMB9/IRF1/SECTM1/LDLR/DRAM1/TEAD4/IL7/CREM/IGFLR1/PSMB8/BHLHE40/APOL1/STAT3/ICAM1/CXCL2/C3/IFI30/IDO1/CCL2
GSE35685_CD34POS_CD10NEG_CD62LPOS_VS_CD34POS_CD10POS_BONE_MARROW_DN	GSE35685_CD34POS_CD10NEG_CD62LPOS_VS_CD34POS_CD10POS_BONE_MARROW_DN	189	-0.553873	-2.41271	1e-10	4.68462e-09	3.23178e-09	2499	tags=35%, list=14%, signal=30%	CD244/ARFIP2/FCGR2B/TINF2/PSMB10/SLC35B1/TPST1/LY6E/CH25H/JAK3/AGFG1/INPP5B/CNN3/GCNT2/ADA/TWF1/CMTM6/NPPC/B4GALT3/C9orf72/PIM1/STAT1/TGFBI/IL15RA/RAB5C/NFKBIZ/MX2/MIDN/RAB3IL1/TSPAN13/MYD88/TNFRSF1A/CASP4/CASP1/CD53/FOXB1/CCL13/NABP1/TLR6/VCAN/GBP4/LITAF/IL13RA1/MAP3K8/CEBPD/DAB2/TAP1/PSMB9/IER3/IRF1/IFITM3/TIMP1/IL4R/GBP2/IL18BP/NAMPT/STAT3/HMOX1/PLSCR1/PNP/CSF2RB/CTSC/CCR1/VMP1/CXCL10/CCL2
GSE10325_LUPUS_BCELL_VS_LUPUS_MYELOID_DN	GSE10325_LUPUS_BCELL_VS_LUPUS_MYELOID_DN	195	-0.549028	-2.41261	1e-10	4.68462e-09	3.23178e-09	2853	tags=39%, list=16%, signal=34%	TMEM127/RNF130/FTL/SLC36A1/LILRA2/RAB32/ACVR1B/CFP/RAP2B/EPB41L3/EFHD2/GOLM1/LTBR/SLC27A3/CFD/STAB1/TBC1D2/BLVRA/CEBPA/CTSB/TNFRSF1B/NCF2/MCOLN1/LILRA1/LRP1/ZCCHC24/MYO1F/ACTB/MARCO/DOK2/CYFIP1/NPL/IL1RN/MILR1/PLIN3/TLR2/PTPRE/SCO2/TGFBI/ARRB2/TYROBP/ADGRE2/SLC7A7/SMCO4/NOD2/LPAR6/S100A11/TNFRSF1A/LST1/LILRB3/CLEC7A/CD163/PLAUR/C3AR1/VCAN/SERPINA1/HPSE/TNFAIP2/LILRB1/SAT1/ADAP2/LILRB2/AIF1/SECTM1…
GSE2706_UNSTIM_VS_8H_R848_DC_DN	GSE2706_UNSTIM_VS_8H_R848_DC_DN	180	-0.552978	-2.40724	1e-10	4.68462e-09	3.23178e-09	1882	tags=35%, list=11%, signal=32%	BIRC3/DUSP4/NFKB1/SLC1A2/EBI3/PMAIP1/TFPI/ADA/TNC/SH2D1B/TRIM69/USP18/IFI44/ATP13A3/INSIG1/LILRA3/STAT1/PARP14/SLFN5/IFIH1/NFKBIZ/NMI/DDX58/OAS2/STX11/MARCKSL1/RELB/NLRC5/OSBPL3/PTGER4/TNF/NABP1/TNFAIP2/IL15/BATF/SAT1/IFIT3/MAP3K8/EPSTI1/PTGIR/BAZ1A/LILRB2/IL1B/IFI35/CXCL11/PARP9/G0S2/TNFSF10/INHBA/IL7/NAMPT/ISG20/UGCG/CMPK2/THBS1/RASGRP1/TNFAIP6/SOCS3/TNFRSF11B/NR4A3/IL6/CCL11/CXCL10
GSE19888_CTRL_VS_TCELL_MEMBRANES_ACT_MAST_CELL_PRETREAT_A3R_INH_DN	GSE19888_CTRL_VS_TCELL_MEMBRANES_ACT_MAST_CELL_PRETREAT_A3R_INH_DN	182	-0.55341	-2.4068	1e-10	4.68462e-09	3.23178e-09	3075	tags=42%, list=17%, signal=35%	IFIT2/SAMD9L/KCTD13/MOCOS/IL4I1/TRIM25/SLC28A2/TREML2/PLAC8/SGCB/IFI44L/TOR3A/TRIM5/CCRL2/SAMHD1/CD300LF/N4BP1/IRF9/CD274/IRAK2/CH25H/INPP1/IFIT1/TMEM39B/NFKB1/SHISA5/ADA/LRFN2/KLHL18/USP18/APOL2/IRF7/TLR3/MPEG1/GNB4/TLR2/SLAMF8/SNTG2/PARP14/TRIM21/CD40/SLFN5/IFIH1/TIMELESS/NMI/SERPINB9/BST2/SP110/B4GALT5/OAS2/PIK3AP1/SLFN13/ABCG1/RSAD2/GLA/HDC/NLRC5/TPX2/TNFAIP2/IL15/VCAM1/RGS16/GCH1/DTX3L/CXCL1…
GSE22886_DAY0_VS_DAY1_MONOCYTE_IN_CULTURE_DN	GSE22886_DAY0_VS_DAY1_MONOCYTE_IN_CULTURE_DN	189	-0.551868	-2.40398	1e-10	4.68462e-09	3.23178e-09	2788	tags=38%, list=16%, signal=32%	PXDC1/RALA/CRIM1/SLCO4A1/TMEM208/SLC7A11/NFKBIE/PIM2/PSMB2/FCMR/PPBP/RRAGC/MAFG/CCRL2/FADS3/PLIN2/STAC/CREB3/DOCK4/BIRC3/CXCL3/DUSP4/TUBB/LMNA/EBI3/CTSB/PFKFB3/NPC1/TNFRSF1B/PSMB5/RHOF/PDE4A/IL1RN/ATP13A3/PIM1/NME7/HIVEP2/PPP1R14B/ORMDL2/PIP4K2C/MAFF/TNIP2/BASP1/PTGS2/BCAT1/KYNU/MICALL1/SPHK1/SLC43A3/DAB2/SH3GL1/IL1B/PHACTR1/IER3/CLEC5A/SLC2A3/SLC7A5/INHBA/NAMPT/UGCG/GNA15/CYP1B1/ETS2/CXCL2/C3/TN…
GSE6259_FLT3L_INDUCED_DEC205_POS_DC_VS_CD8_TCELL_DN	GSE6259_FLT3L_INDUCED_DEC205_POS_DC_VS_CD8_TCELL_DN	162	-0.560298	-2.40183	1e-10	4.68462e-09	3.23178e-09	3436	tags=46%, list=19%, signal=38%	TSPO/RNF126/G3BP2/ISG15/OGFR/RNF19B/GBP5/PHF11/TMEM39A/TRIM25/TRIM14/TREML2/PLAC8/STRIP2/SGCB/ST14/PSMB10/SLC29A3/NOTCH1/TRIM5/SAMHD1/THEMIS2/EFHD2/TPST1/CXCL9/RNF31/IRF9/CD274/PPA1/PLIN2/LRP8/SBNO2/CYBA/GATAD2A/TRIM26/LRRK1/NUPR1/IL2RA/IRF7/ZBTB32/CSF1/SLAMF8/ZC3HAV1/STAT1/PARP14/TRIM21/SLFN5/IL15RA/SERPINB9/DDX58/PARP12/OAS2/ATF4/MYD88/MLKL/NLRC5/PSME1/GBP4/HPSE/IL15/IFIT3/MAP3K8/EPSTI1/LGALS9/…
GSE22886_NAIVE_CD4_TCELL_VS_MONOCYTE_DN	GSE22886_NAIVE_CD4_TCELL_VS_MONOCYTE_DN	190	-0.548538	-2.38781	1e-10	4.68462e-09	3.23178e-09	1790	tags=30%, list=10%, signal=27%	TBC1D2/CTSB/MNDA/NCF2/CDC42EP3/PTGS1/ATP6V1A/LAT2/ANXA2/CTSS/TLR2/E2F3/PTPRE/CAPZA1/GCA/AKR1A1/MFSD1/SPI1/AP1S2/ADGRE2/SLC7A7/SMCO4/NOD2/S100A11/LILRB3/FOS/ALOX5/CASP1/CLEC7A/VCAN/SLC15A3/TNFAIP2/LILRB1/CEBPD/ADAP2/CYBB/LILRB2/BCL6/TYMP/PRKCD/HCK/LYZ/HK3/LY96/C5AR1/FCGR2A/PLSCR1/CSF2RB/S100A12/FPR1/IGSF6/S100A9/CCR1/FCER1G/IFI30/S100A8/CD14
GSE29618_MONOCYTE_VS_PDC_UP	GSE29618_MONOCYTE_VS_PDC_UP	190	-0.546964	-2.38096	1e-10	4.68462e-09	3.23178e-09	1759	tags=35%, list=10%, signal=32%	LY86/BLVRA/CEBPA/TNFRSF1B/CD33/NCF2/CDC42EP3/LILRA1/PADI2/MYO1F/MARCO/PTGS1/SLA/MBD2/LAT2/IL1RN/CTSS/TLR2/GMFG/SPI1/TLR4/HIF1A/APOL3/FBN2/CD44/TYROBP/ITGB2/CHSY1/SLC7A7/IFITM2/NOD2/S100A11/LST1/LILRB3/ALOX5/PTPRC/FCGR2C/CASP1/CLEC7A/CD163/PYGL/SERPINA1/PTP4A2/HPSE/TNFAIP2/IL15/BCL2A1/CXCL8/TREM1/BCL6/AIF1/IER3/G0S2/TIMP1/S100A4/HCK/SLC2A3/GBP2/NAMPT/C5AR1/HMOX1/CYP1B1/S100A12/RNASE2/FPR1/S100A9/C…
GSE360_LOW_DOSE_B_MALAYI_VS_M_TUBERCULOSIS_DC_DN	GSE360_LOW_DOSE_B_MALAYI_VS_M_TUBERCULOSIS_DC_DN	188	-0.546704	-2.38034	1e-10	4.68462e-09	3.23178e-09	2800	tags=39%, list=16%, signal=33%	B3GNT2/ELL2/ATP2A2/RALA/CRIM1/TRIM38/TRADD/VAMP5/CCRL2/CDC42/N4BP1/LY6E/SEC13/MPZL2/SLAMF1/SLC31A1/BIRC3/CCL25/TESK2/AASS/RCAN1/TUBB/CYB5A/PFKFB3/RIT1/IFI44/IL2RA/MARCO/GEM/LHFPL2/UBE2L6/ANXA2/PIM1/STOM/PSMA3/PDPN/TRIM21/BASP1/BST2/MX2/OAS2/TUBB2A/MYD88/KYNU/CASP5/CD163/PLAUR/C3AR1/ATF3/SERPINA1/LITAF/BCL2A1/LDHA/BAZ1A/ADGRE1/CYBB/FCGR3B/TYMP/IER3/G0S2/GBP2/INHBA/LCP1/STAT3/ICAM1/GNA15/PLSCR1/PNP…
GSE14000_UNSTIM_VS_4H_LPS_DC_DN	GSE14000_UNSTIM_VS_4H_LPS_DC_DN	180	-0.545337	-2.37398	1e-10	4.68462e-09	3.23178e-09	2158	tags=47%, list=12%, signal=42%	SOD2/SFT2D2/GBP5/TRAFD1/IFIT2/IFI6/TNFSF15/MAP3K13/IRF2/ELL2/CASP7/IFI44L/NFAT5/CSRP2/OAS3/ATF7/IRF9/CD274/IFIT1/UBXN2A/NCOA7/SERPING1/TFEC/PMAIP1/KMO/SLC41A2/TNC/TRIM26/USP18/IFI44/NUPR1/ETV7/UBE2L6/IRF7/IFIT5/IFI27/AMD1/KIAA0040/ZC3H12C/SGPP2/PARP14/TRIM21/IFIH1/NFKBIZ/MICB/DDX58/BST2/MX2/SP110/OAS2/SMCO4/MYD88/KYNU/MELK/NLRC5/PTGER4/NABP1/ATF3/APOL6/TNFAIP2/IL15/BCL2A1/LILRB1/IFIT3/EPSTI1/GCH1…
GSE2770_TGFB_AND_IL4_ACT_VS_ACT_CD4_TCELL_2H_DN	GSE2770_TGFB_AND_IL4_ACT_VS_ACT_CD4_TCELL_2H_DN	184	-0.545708	-2.37333	1e-10	4.68462e-09	3.23178e-09	3127	tags=44%, list=18%, signal=37%	TRAFD1/PHF11/IFIT2/ELF4/SAMD9L/TRIM25/B3GNT2/IRF2/ROPN1L/RHEB/SLC25A28/IFI44L/RRAGC/PELI1/OAS3/UNC93B1/LY6E/IRF9/DHX58/ZCCHC2/MS4A6E/NCOA7/ARHGEF3/VRK2/GIMAP4/BLVRA/PLSCR2/SHISA5/TRIM26/MNDA/CFB/IFI44/SLC37A1/ETV7/NRBP1/UBE2L6/IRF7/TOR1B/IFIT5/IFI27/KIAA0040/STOM/TRIM21/IL15RA/IFIH1/LAP3/NMI/MICB/DDX58/BST2/PARP12/MX2/SP110/B4GALT5/OAS2/BARD1/TUBB2A/SH3GLB1/IFITM2/MYD88/MLKL/PTGER4/NABP1/CLIC1/SA…
GSE360_CTRL_VS_M_TUBERCULOSIS_DC_DN	GSE360_CTRL_VS_M_TUBERCULOSIS_DC_DN	183	-0.54517	-2.37255	1e-10	4.68462e-09	3.23178e-09	2345	tags=36%, list=13%, signal=31%	OLR1/SRGN/VAMP5/PSMA5/IRF9/MFAP3/PPARD/WSCD2/TRIB1/LRP8/SBNO2/AASS/TUBB/CYB5A/SLC2A5/PFKFB3/ADA/IFI44/SEC61B/TGM3/MARCO/LHFPL2/IL1RN/MT3/PDPN/LYPD3/GNA12/CRLF3/BST2/OAS2/CD44/STX11/TUBB2A/IFITM2/S100A11/KYNU/IL10/RELB/CASP1/CD163/C3AR1/VCAN/LITAF/TNFAIP2/LDHA/LILRB2/FCGR3B/TYMP/IER3/G0S2/LYN/GBP2/TNFSF10/CD38/STAT3/ICAM1/FCGR2A/RASGRP1/ARL4A/CSF2RB/S100A9/NR4A3/S100A8/CCL8/RARRES1
GSE42021_TREG_PLN_VS_CD24LO_TREG_THYMUS_DN	GSE42021_TREG_PLN_VS_CD24LO_TREG_THYMUS_DN	181	-0.544397	-2.36586	1e-10	4.68462e-09	3.23178e-09	2479	tags=42%, list=14%, signal=37%	IFI44L/PTBP1/NOC4L/CHCHD7/CCR8/TRIM5/OAS3/SAMHD1/RNF31/UNC93B1/LTBR/PRKD2/LY6E/IRF9/IFIT1/LMO2/ADAM2/NT5E/ROR2/PTPN7/RFC2/DOK3/CFB/USP18/IFI44/UBE2L6/IRF7/IFIT5/IL1RN/IFI27/TMEM62/C1S/SERPINB8/STAT1/NECTIN2/TRIM21/SLC25A10/IFIH1/LAP3/NMI/DDX58/BST2/PARP12/MX2/SP110/OAS2/TYROBP/MX1/DSC2/IFITM2/MYD88/DUSP13/PSME1/HCP5/IFIT3/TAP2/TAP1/ADGRE1/IFI35/TYMP/IFITM1/C1R/PSMB9/IFITM3/SECTM1/NR4A1/CD38/ISG20…
GSE35825_IFNA_VS_IFNG_STIM_MACROPHAGE_UP	GSE35825_IFNA_VS_IFNG_STIM_MACROPHAGE_UP	155	-0.554901	-2.36194	1e-10	4.68462e-09	3.23178e-09	2969	tags=40%, list=17%, signal=34%	ADAMTS7/ZYX/GBP6/SLC7A2/ACVR1B/TPBG/SH2B2/MYADM/MAFG/TES/PELI1/TRIM5/CCRL2/CXCL9/IFIT1/ZCCHC2/CXCL3/NFKB1/OTUD7A/CFB/STK40/IRF7/MET/IL1RN/PTPRE/DAAM1/PVR/ZC3H12C/STAT1/PARP14/SPI1/CD40/SLFN5/HIVEP2/HIF1A/DDX58/TNIP2/PARP12/OAS2/MX1/RNF149/IFNAR2/SAMSN1/RSAD2/OSBPL3/ATF3/GBP4/BATF/VCAM1/TAP1/GCH1/IER3/HCK/RAB38/GBP3/GBP2/JUNB/IFI16/CMPK2/CXCL2/RASGRP1/CXCL10
GSE26030_TH1_VS_TH17_DAY5_POST_POLARIZATION_UP	GSE26030_TH1_VS_TH17_DAY5_POST_POLARIZATION_UP	180	-0.541607	-2.35774	1e-10	4.68462e-09	3.23178e-09	3397	tags=43%, list=19%, signal=35%	ISG15/HLA-C/AMHR2/GYPC/PNO1/TRAFD1/IFIT2/SH2D4B/SAMD9L/GBP6/SIDT1/AMIGO2/PLAC8/SGCB/SSBP4/SLC25A12/IFI44L/TOR3A/NOTCH1/TRIM5/OAS3/CCRL2/SAMHD1/NIT2/TPST1/IRF9/PPA1/DHX58/INPP1/IFIT1/ZCCHC2/DAXX/TKTL1/PFKFB3/USP18/IFI44/IRF7/HMOX2/TLR3/CSF1/MPEG1/CUTC/STAT1/PARP14/TRIM21/SLFN5/IFIH1/LAP3/NMI/LRFN3/ATP12A/BST2/PARP12/MX2/OAS2/MX1/C19orf12/SLFN13/BYSL/RSAD2/NLRC5/SLC15A3/IL15/KRT15/IFIT3/EPSTI1/IFI3…
GSE2706_UNSTIM_VS_2H_LPS_DC_DN	GSE2706_UNSTIM_VS_2H_LPS_DC_DN	171	-0.54558	-2.35456	1e-10	4.68462e-09	3.23178e-09	2358	tags=40%, list=13%, signal=35%	PXDC1/IL1A/ELL2/TP53BP2/BTG3/GMEB1/PELI1/NUP98/CCRL2/CD274/IRAK2/IFIT1/ARL5B/BIRC3/CXCL3/NFKB1/ADA/TRIM26/CITED1/IFI44/GPR183/GEM/IRF7/DCUN1D3/ZC3HAV1/INSIG1/PARP14/OTUD1/IFIH1/NFKBIZ/TNIP2/B4GALT5/PTP4A3/STX11/TUBB2A/MARCKSL1/IL10/RELB/PLAUR/PTGER4/NABP1/ATF3/RIPK2/SLC2A6/TNFAIP2/BATF/IFIT3/MAP3K8/SLC43A3/PTGIR/TAP1/RASSF5/CXCL11/IRF1/LDLR/INHBA/NAMPT/ISG20/FAM43A/ICAM1/CXCL2/RASGRP1/TNFAIP6/SOC…
GSE29618_MONOCYTE_VS_MDC_UP	GSE29618_MONOCYTE_VS_MDC_UP	188	-0.538829	-2.34606	1e-10	4.68462e-09	3.23178e-09	2052	tags=32%, list=11%, signal=29%	CFD/CR1/FCN1/BIN2/EGR2/BLVRA/CTSB/TNFRSF1B/NCF2/CDC42EP3/RIT1/LRP1/MARCO/MBD2/NPL/CTSS/LILRA3/GMFG/TLR4/HIF1A/FBN2/CD44/TYROBP/LILRA6/SLC7A7/LILRB3/CD163/PYGL/VCAN/SERPINA1/HPSE/IL15/BCL2A1/LILRB1/CXCL8/PTGER2/ADGRE1/CYBB/TREM1/AIF1/IER3/G0S2/S100A4/LDLR/DRAM1/NAMPT/C5AR1/HMOX1/CYP1B1/CXCL2/FCGR2A/S100A12/FPR1/S100A9/CCR1/FCER1G/SLC22A4/IFI30/S100A8/CD14
GSE9988_LOW_LPS_VS_CTRL_TREATED_MONOCYTE_UP	GSE9988_LOW_LPS_VS_CTRL_TREATED_MONOCYTE_UP	179	-0.53962	-2.34584	1e-10	4.68462e-09	3.23178e-09	2358	tags=39%, list=13%, signal=34%	PELI1/CSF3/DENND4A/CCRL2/NXT2/CD274/AQP9/PPP1R15B/PTS/GRAMD1A/ARL5B/BIRC3/CXCL3/DYRK3/NFKB1/FOSL1/PFKFB3/CDK1/IL2RA/RBBP8/TIFA/DCUN1D3/FRMD7/SGPP2/SERPINB8/PDE4B/OTUD1/AREG/HIVEP2/HES1/NFKBIZ/MAFF/RND1/PTGS2/CLCF1/IL10/CASP5/PLAUR/PTGER4/TNF/RIPK2/BCL2A1/MAP3K8/CXCL8/STK26/DLGAP1-AS1/EGR3/GCH1/IL1B/PLEK/GPR84/IER3/G0S2/NR4A1/PTX3/GBP2/INHBA/PLA1A/HAS1/ICAM1/ETS2/CXCL2/TNFAIP6/SOCS3/CXCL1/NR4A2/C1…
GSE37534_UNTREATED_VS_PIOGLITAZONE_TREATED_CD4_TCELL_PPARG1_AND_FOXP3_TRASDUCED_DN	GSE37534_UNTREATED_VS_PIOGLITAZONE_TREATED_CD4_TCELL_PPARG1_AND_FOXP3_TRASDUCED_DN	185	-0.537184	-2.34199	1e-10	4.68462e-09	3.23178e-09	3397	tags=46%, list=19%, signal=38%	ISG15/OGFR/HLA-C/RNF19B/JADE2/COASY/TRAFD1/SIGIRR/MID2/IFIT2/IFI6/CENPN/PTPRS/TRIM25/TRIM14/TRIM38/SLC25A28/IFI44L/IL10RB/PSMB10/VAMP5/TRIM5/OAS3/MRPL17/THEMIS2/PRKD2/LY6E/IRF9/IFIT1/DCP1A/ID3/TRIM26/USP18/IFI44/APOL2/UBE2L6/IRF7/CBR1/TLR3/IFI27/TMEM62/SCO2/C1S/STAT1/TRIM21/IL15RA/HES1/MT1M/NMI/CARHSP1/DDX58/BST2/PARP12/MX2/SP110/OAS2/MX1/IFITM2/MYD88/BCAT1/RSAD2/CASP1/PDCD1LG2/ATF3/SLC15A3/RIPK2…
GSE21360_PRIMARY_VS_TERTIARY_MEMORY_CD8_TCELL_DN	GSE21360_PRIMARY_VS_TERTIARY_MEMORY_CD8_TCELL_DN	188	-0.537729	-2.34127	1e-10	4.68462e-09	3.23178e-09	2376	tags=38%, list=13%, signal=34%	LIMK2/ARID5A/VAMP5/DENND4A/CCRL2/CXCL9/KIF2A/PTPN2/CTNS/TRIB1/HSD11B1/SERPING1/SBNO2/PMAIP1/CEBPA/NPC1/TRIM26/IL2RA/GEM/UBE2L6/IRF7/SSTR2/IFI27/PIM1/SCO2/NECTIN2/IL15RA/HIVEP2/SP110/B4GALT5/OAS2/XBP1/TNFRSF1A/CASP4/ADGRE5/PTGER4/TNF/LITAF/TNFAIP2/IL15/ST3GAL5/BCL2A1/BATF/TAP2/RCN1/TAP1/LMNB1/IL1B/PLEK/IFI35/TYMP/IFITM1/PSMB9/CXCL11/IRF1/C1QB/SECTM1/GBP2/JUNB/CD38/ISG20/PSMB8/APOL1/ICAM1/S100A3/SO…
GSE9988_ANTI_TREM1_VS_LPS_MONOCYTE_DN	GSE9988_ANTI_TREM1_VS_LPS_MONOCYTE_DN	181	-0.538068	-2.33835	1e-10	4.68462e-09	3.23178e-09	3025	tags=40%, list=17%, signal=34%	HCAR3/CCL23/PSMD5/PTAFR/IL1A/PLAC8/LINC01138/BTG3/SLC25A12/PELI1/CSF3/PNPLA1/TAB2/CD274/IRAK2/AQP9/PPP1R15B/GRAMD1A/HDGF/BIRC3/NFKB1/SLC1A2/EBI3/PMAIP1/PFKFB3/ADA/CDK1/RHOF/RHOU/TIFA/DCUN1D3/ZC3HAV1/SERPINB8/CD40/IL15RA/IFIH1/NFKBIZ/RND1/STX11/PIK3AP1/PTGS2/CLCF1/XBP1/SMCO4/SAMSN1/IL10/FJX1/TNF/RIPK2/SLC2A6/TNFAIP2/STEAP4/BCL2A1/MAP3K8/CXCL8/STK26/BAZ1A/GCH1/IL1B/IER3/G0S2/LDLR/HCK/PTX3/DRAM1/NAM…
GSE6269_HEALTHY_VS_FLU_INF_PBMC_DN	GSE6269_HEALTHY_VS_FLU_INF_PBMC_DN	145	-0.556591	-2.33323	1e-10	4.68462e-09	3.23178e-09	3083	tags=42%, list=17%, signal=35%	TAGLN2/IFI6/SERPINC1/ZYX/TRIM25/FTL/ATP2A2/GPSM3/MSN/IFI44L/OAS3/MAGEA8/N4BP1/LY6E/ARF3/IFIT1/SSBP3/DEDD/STAB1/SERPING1/SBNO2/SIGLEC1/CNN3/PAQR4/TFE3/CFB/USP18/IFI44/ACTB/NPL/IFI27/TLR2/WAS/LMCD1/SPI1/NMI/MX2/MS4A4A/OAS2/MX1/MTHFD2/SH3BGRL3/IFITM2/S100A11/RSAD2/STXBP2/HPSE/IFIT3/LGALS9/SLC43A3/PTGIR/LMNB1/IFI35/IFITM1/IFITM3/EMP3/IFI16/PLSCR1/RNASE2/IGSF6/MID1IP1
GSE22886_NAIVE_BCELL_VS_MONOCYTE_DN	GSE22886_NAIVE_BCELL_VS_MONOCYTE_DN	188	-0.53575	-2.33265	1e-10	4.68462e-09	3.23178e-09	3494	tags=40%, list=20%, signal=33%	GLRX2/RXRA/CD300A/MGAT1/SLC31A2/TIMM8B/S100A10/IFNGR1/SGK1/CD93/PPT1/RNF130/HIPK1/FTL/LILRA2/ANXA1/VASP/GLRX/SRGN/THEMIS2/EFHD2/TRNAU1AP/MOGS/SLC27A3/TMEM11/TMED1/TBC1D2/CTSB/MYDGF/TNFRSF1B/MNDA/NCF2/CDC42EP3/PAK1IP1/MYO1F/ATP6V1A/ANXA2/NPL/TLR2/PTPRE/GCA/AKR1A1/ATP1A1/G6PD/ARRB2/RPS6KA1/TYROBP/SLC7A7/NOD2/S100A11/TNFRSF1A/LILRB3/CASP1/CLEC7A/STXBP2/VCAN/SERPINA1/RBM47/TNFAIP2/LILRB1/TRIM8/LILRB2…
GSE16755_CTRL_VS_IFNA_TREATED_MAC_DN	GSE16755_CTRL_VS_IFNA_TREATED_MAC_DN	181	-0.536226	-2.33035	1e-10	4.68462e-09	3.23178e-09	2358	tags=39%, list=13%, signal=34%	PELI1/DENND4A/OAS3/N4BP1/CD274/DHX58/CDC42SE1/NCOA7/DYRK3/EBI3/RNF24/DCP1A/ADA/TRIM26/IRX4/CFB/PDGFA/IFI44/LRP12/IL2RA/FAS/TOR1B/ZC3HAV1/KIAA0040/NECTIN2/TRIM21/CD40/HIVEP2/IFIH1/LAP3/NMI/PSMA2/SERPINB9/DDX58/BASP1/PARP12/SP110/APOL3/B4GALT5/STX11/PTGS2/HAPLN3/MYD88/ARNTL2/NLRC5/C3orf52/SLC2A6/IL15/VCAM1/STK26/IGFBP4/IFI35/IFITM1/DTX3L/PSMB9/CXCL11/IRF1/LYN/GBP2/TNFSF10/CD38/PSMB8/GFPT2/ICAM1/CMP…
GSE33424_CD161_INT_VS_NEG_CD8_TCELL_UP	GSE33424_CD161_INT_VS_NEG_CD8_TCELL_UP	185	-0.534113	-2.3286	1e-10	4.68462e-09	3.23178e-09	3182	tags=41%, list=18%, signal=34%	PNO1/DNAJC2/TRAFD1/IFIT2/SAMD9L/GBP6/SIDT1/PLAC8/ABCB1/SGCB/SLC25A12/IFI44L/TOR3A/PELI1/TRIM5/OAS3/CCRL2/SAMHD1/NIT2/CD300LF/TPST1/N4BP1/IRF9/CD274/PPA1/DHX58/INPP1/IFIT1/ZCCHC2/NCOA7/DAXX/LY86/PFKFB3/USP18/IFI44/IRF7/TLR3/CSF1/MPEG1/CHRAC1/STAT1/PARP14/TRIM21/SLFN5/IFIH1/LAP3/NMI/DDX58/PARP12/MX2/OAS2/MX1/C19orf12/SLFN13/LPAR6/RSAD2/CASP4/NLRC5/IFIT3/EPSTI1/BAZ1A/CYBB/IFI35/DTX3L/PARP9/IRF1/GPR6…
GSE10325_BCELL_VS_LUPUS_BCELL_DN	GSE10325_BCELL_VS_LUPUS_BCELL_DN	184	-0.535134	-2.32735	1e-10	4.68462e-09	3.23178e-09	3050	tags=39%, list=17%, signal=32%	IFI6/DNAJC3/CCR2/TRAM1/ELL2/RALA/BTG3/CHST11/CTBS/IFI44L/SRP19/GLRX/RAB6A/SRGN/VAMP5/SRP72/OAS3/CDCA8/THEMIS2/PSMA5/CDC42/WSB2/IL12A/INPP1/IFIT1/IDH2/SLAMF1/LRP8/SEC24A/VRK2/GOLPH3/BLVRA/GGH/USP18/IFI44/UBE2L6/IRF7/FAS/IFI27/KIF11/SCO2/STAT1/LAP3/NMI/MICB/APOL3/NAGA/OAS2/MX1/SH3GLB1/KYAT3/RSAD2/PSME1/RBM47/RAB27A/SAT1/IFIT3/CLEC2B/SLC43A3/TAP1/IFI35/IFITM1/PSMB9/SLC7A5/NAMPT/CD38/ISG20/APOL1/PLSC…
GSE19401_PLN_VS_PEYERS_PATCH_FOLLICULAR_DC_DN	GSE19401_PLN_VS_PEYERS_PATCH_FOLLICULAR_DC_DN	186	-0.533123	-2.32028	1e-10	4.68462e-09	3.23178e-09	2550	tags=26%, list=14%, signal=22%	SCGB2A1/CDK17/PPP4R1/SLC25A13/BCL11A/N4BP1/RPP38/IFIT1/LRP8/CXCL3/FLOT1/PSMB5/IFI44/TOR1B/CDS1/PROCR/TRIM21/CRLF3/MAFF/MX2/SP110/LMO4/STX11/MX1/NAT1/BARD1/GPSM2/ZNF143/RSAD2/TUBB4A/CASP5/PLAUR/SNRPB/ST3GAL5/IFIT3/TAP2/TAP1/IL1B/IFI35/IFITM3/PSMB8/UGCG/CCR1/CXCL1/IL3RA/IL6/CCL8/CCL2
GSE42021_CD24HI_VS_CD24INT_TCONV_THYMUS_DN	GSE42021_CD24HI_VS_CD24INT_TCONV_THYMUS_DN	187	-0.533202	-2.31874	1e-10	4.68462e-09	3.23178e-09	2566	tags=35%, list=14%, signal=31%	CASP7/MCUB/SLC25A28/IL10RB/RRAGC/PSMB10/CXCL9/IL12A/PPA1/S1PR2/LMO2/DOCK4/EGR2/TBR1/CFB/LIG4/APOL2/ETV7/UBE2L6/FAS/CTSS/INSIG1/STK3/ZNF613/CD40/IL15RA/LAP3/MAFF/APOL3/OAS2/HRH2/MSX1/BAALC/CISH/BATF3/MMP10/ATF3/CEACAM1/APOL6/IL15/RAB27A/SERPINA5/CLEC2B/TAP1/DNAJC12/GCH1/IFI35/PSMB9/CXCL11/IRF1/DRAM1/GBP2/IL7/CREM/ISG20/IGFLR1/PSMB8/APOL1/ICAM1/ASRGL1/CXCL2/PLSCR1/IFI30/IDO1/CXCL10/CCL2
GSE34156_UNTREATED_VS_24H_NOD2_LIGAND_TREATED_MONOCYTE_DN	GSE34156_UNTREATED_VS_24H_NOD2_LIGAND_TREATED_MONOCYTE_DN	190	-0.532241	-2.31687	1e-10	4.68462e-09	3.23178e-09	2239	tags=29%, list=13%, signal=26%	CD300LF/TRPS1/NOP10/IDH2/ZNF385A/LMO2/TMEM251/DOCK4/TFEC/DOK3/MNDA/NCF2/LHFPL2/RHOU/FAM20C/MPEG1/ADAM28/GNB4/SEH1L/PTPRE/GCA/MFSD1/TGFBI/PPP3R2/HLA-DMB/ADGRE2/MBOAT7/BYSL/BCAT1/KYNU/LILRB3/PANX1/FCGR2C/BATF3/ADRA2A/CD163/VCAN/RBM47/HPSE/IL13RA1/LILRB1/SAT1/LGALS9/CYBB/LILRB2/NCF4/HCK/MGST1/LY96/FCGR2A/CSF2RB/IGSF6/CXCL1/PLAU/IFI30/CD14
GSE39864_WT_VS_GATA3_KO_TREG_UP	GSE39864_WT_VS_GATA3_KO_TREG_UP	189	-0.530885	-2.31258	1e-10	4.68462e-09	3.23178e-09	2298	tags=33%, list=13%, signal=29%	SAMHD1/TPST1/PRKD2/PPA1/CH25H/INPP1/JAK3/AGFG1/EGR2/INPP5B/CNN3/CDKN2D/GCNT2/ADA/CFB/USP18/B4GALT3/CDCP1/CSF1/ELK3/PHGDH/C9orf72/GCM1/PIM1/CACHD1/STAT1/PROCR/TRIM21/MX2/TSPAN13/PTGS2/MYD88/RSAD2/CASP4/CCL13/NABP1/TLR6/VCAN/GBP4/NCKAP1L/IL13RA1/MAP3K8/TAP1/PLK2/IFI35/PSMB9/IRF1/IFITM3/TIMP1/IL4R/LYN/FGF7/GBP2/IL18BP/NAMPT/HTR2B/BHLHE40/STAT3/PLSCR1/PNP/CXCL10/SERPINA3/CCL2
GSE38681_WT_VS_LYL1_KO_LYMPHOID_PRIMED_MULTIPOTENT_PROGENITOR_DN	GSE38681_WT_VS_LYL1_KO_LYMPHOID_PRIMED_MULTIPOTENT_PROGENITOR_DN	186	-0.53081	-2.31021	1e-10	4.68462e-09	3.23178e-09	2880	tags=40%, list=16%, signal=34%	APOBEC3B/GBP6/TRIM25/IRF2/IL18R1/CCR5/CUEDC1/SLC25A28/TOR3A/PIM2/NOC4L/PELI1/ARID5A/CCRL2/SAMHD1/VPS54/GPR146/IRF9/CD274/PPA1/DHX58/GPR155/DAXX/AGFG1/BIRC3/METRNL/TRIM26/USP18/CMTM6/IL2RA/GEM/IRF7/FAS/TLR3/ARF6/RFC3/LYSMD2/PTPRE/STAT1/PARP14/TRIM21/IFIH1/NFKBIZ/PARP12/MX2/LMO4/OAS2/MX1/C19orf12/SLFN13/MYD88/RSAD2/CISH/NABP1/GBP4/BATF/IFIT3/MAP3K8/PLEKHO1/TAP1/GCH1/IFI35/PSMB9/PARP9/IRF1/GPR65/GBP…
GSE32986_CURDLAN_HIGHDOSE_VS_GMCSF_AND_CURDLAN_HIGHDOSE_STIM_DC_DN	GSE32986_CURDLAN_HIGHDOSE_VS_GMCSF_AND_CURDLAN_HIGHDOSE_STIM_DC_DN	191	-0.528245	-2.30677	1e-10	4.68462e-09	3.23178e-09	3425	tags=45%, list=19%, signal=37%	SLC31A2/ISG15/RUNDC3A/STAT5A/PPP1R11/RNF19B/IL1RAPL2/SOD2/SPNS3/SPATA13/IL4I1/CLRN3/KDM6B/IL1A/RELA/NFKBIE/KCNV2/VASP/HIVEP3/OLR1/DENND4A/RFX5/CCRL2/BCL11A/APEX1/N4BP1/SPAG6/IRAK2/TSPAN15/RALGDS/HES7/ARHGEF37/KCTD11/BIRC3/CXCL3/RCAN1/NFKB1/CNN3/TNFRSF1B/TRIM69/FNDC4/NUPR1/FCHSD2/GEM/FAS/TLR2/PIM1/ZC3H12C/MAPKAPK2/PDE4B/CD40/NFKBIZ/MAFF/SERPINB9/SCIN/LMO4/PLEKHO2/STX11/MRAP2/PTGS2/MARCKSL1/CHDH/SA…
GSE19198_1H_VS_6H_IL21_TREATED_TCELL_DN	GSE19198_1H_VS_6H_IL21_TREATED_TCELL_DN	186	-0.529962	-2.30653	1e-10	4.68462e-09	3.23178e-09	2448	tags=34%, list=14%, signal=30%	PSMB2/NFIL3/PSMB10/VPS54/CD300LF/TPST1/IRF9/CTPS1/IPO4/ZNRF1/JAK3/RALGDS/NDUFAF1/CFB/EMB/UBE2L6/IRF7/LIPG/TIFA/TLR2/SLC39A14/MYC/PSAT1/PARP14/PROCR/CD40/IL15RA/HP/MAFF/SH3BP2/SERPINB9/HIF1A/PTGES/MTHFD2/CXCL6/BYSL/MYD88/SAMSN1/RSAD2/IL10/CASP4/FOS/HDC/TLR6/RIPK2/ADAMTS4/IFIT3/RCN1/RHOJ/TAP1/PSMB9/IFITM3/TIMP1/JUNB/PSMB8/STAT3/THBS1/PLSCR1/LYVE1/FPR1/SOCS3/C11orf96/IL6
GSE42021_TCONV_PLN_VS_TREG_PRECURSORS_THYMUS_DN	GSE42021_TCONV_PLN_VS_TREG_PRECURSORS_THYMUS_DN	194	-0.524479	-2.30467	1e-10	4.68462e-09	3.23178e-09	2467	tags=37%, list=14%, signal=32%	VASP/MYADM/FCGR2B/TES/PELI1/SRGN/KDELR3/DCUN1D5/N4BP1/CXCL9/CTPS1/KCMF1/IFNAR1/ZNRF1/SLC31A1/AGFG1/BIRC3/AASS/INPP5B/NFKB1/UTP4/RNF145/PDGFA/STK40/PAK1IP1/NUPR1/B4GALT3/CYFIP1/IL1RN/ABRACL/ATP13A3/PIM1/MYC/PDPN/PROCR/CD40/STARD7/NFKBIZ/HIF1A/PTGES/PTGS2/MARCKSL1/RNF149/MYD88/NFKB2/IL10/RELB/CD53/PLAUR/MMP10/CCL13/TNFAIP2/IL15/GLIPR2/BCL2A1/MAP3K8/CR1L/CEBPD/GCH1/SH3GL1/IL1B/MSR1/IL4R/JUNB/BHLHE40…
GSE22140_GERMFREE_VS_SPF_ARTHRITIC_MOUSE_CD4_TCELL_DN	GSE22140_GERMFREE_VS_SPF_ARTHRITIC_MOUSE_CD4_TCELL_DN	180	-0.529235	-2.30388	1e-10	4.68462e-09	3.23178e-09	2351	tags=33%, list=13%, signal=29%	PSMB10/VAMP5/FLI1/CXCL9/KIF2A/ARF3/TGFBR2/PSMA4/HSD11B1/VRK2/SERPING1/SASH3/CEBPA/SLC20A1/CD55/SLC6A12/GGH/MUC1/PADI2/FCHSD2/UBE2L6/IFI27/HLA-DQA1/STOM/POLR2H/SCO2/C1S/AKR1A1/BST2/CSK/SLC7A7/CASP4/HCP5/SERPINA1/TNFAIP2/ST3GAL5/TAP2/TAP1/LMNB1/PLEK/IFI35/TYMP/IFITM1/PSMB9/CXCL11/IRF1/C1QB/SECTM1/HCK/GBP2/CD38/PSMB8/APOL1/CHI3L1/CTSC/IGSF6/FCER1G/S100A8/IDO1/CXCL10
GSE21670_UNTREATED_VS_IL6_TREATED_STAT3_KO_CD4_TCELL_DN	GSE21670_UNTREATED_VS_IL6_TREATED_STAT3_KO_CD4_TCELL_DN	188	-0.529079	-2.30361	1e-10	4.68462e-09	3.23178e-09	2509	tags=35%, list=14%, signal=30%	TP53/PIM2/EPHB4/INTS10/ARID5A/NOTCH1/PUS7/PPRC1/XRN2/DTNBP1/RNF157/CTPS1/NAXE/DDX21/NUP205/ZNRF1/JAK3/LRP8/FLOT1/SBNO2/ZDHHC16/RFC2/UTP4/CMTM8/PFKFB3/MRTO4/PAK1IP1/CDK2/IL2RA/MET/GTF3A/SEH1L/UBASH3B/ENO1/PIM1/F2RL1/IL21R/SLC39A14/MYC/TMEM65/NUDCD1/NFKBIZ/HIF1A/SP110/ZDHHC9/GPATCH4/BYSL/NOP2/LPCAT3/CISH/SLC7A1/CEACAM1/LDHA/SREBF1/LMNB1/BAZ1A/IL1B/BCL6/JUNB/SLC7A5/STAT3/C3/TFPI2/SOCS3/CXCL1
GSE19401_NAIVE_VS_IMMUNIZED_MOUSE_PLN_FOLLICULAR_DC_UP	GSE19401_NAIVE_VS_IMMUNIZED_MOUSE_PLN_FOLLICULAR_DC_UP	188	-0.528282	-2.30014	1e-10	4.68462e-09	3.23178e-09	2832	tags=38%, list=16%, signal=33%	TRIM25/PRKRA/PXDC1/RALA/IL1RAP/TP53BP2/DNM1/HINT1/LIMK2/ARID5A/CDC42/PTPN2/RPLP0/STAB1/FLOT1/DUSP4/NFKB1/LMNA/NPM3/NPC1/PDGFA/UAP1/IFI44/GEM/ZC3HAV1/ATP13A3/PIM1/MAPKAPK2/SERPINB8/TGFBI/SEC24D/SERPINB9/MX2/SP110/SLC16A7/DEFB1/MX1/TUBB2A/MARCKSL1/XBP1/BCAT1/TUBB4A/CD163/TNF/CLIC1/ATF3/IFIT3/FADS2/CXCL8/SH3GL1/IL1B/P2RY6/G0S2/PLTP/S100A4/SLC2A3/JUNB/SLC7A5/EMP3/CREM/HMOX1/ICAM1/GNA15/CXCL2/THBS1/PN…
GSE7509_UNSTIM_VS_IFNA_STIM_IMMATURE_DC_DN	GSE7509_UNSTIM_VS_IFNA_STIM_IMMATURE_DC_DN	166	-0.533572	-2.29702	1e-10	4.68462e-09	3.23178e-09	2851	tags=40%, list=16%, signal=34%	GBP6/FURIN/TRIM25/TRIM14/SLC28A2/IL18R1/ELL2/GRAP2/TMTC4/MYO1G/PSMB10/NOTCH1/TRIM5/OAS3/CCRL2/CXCL9/UNC93B1/IRAK2/KLHL6/SERPING1/GIMAP4/PLSCR2/USP18/IFI44/SLC7A3/IL2RA/DOK2/CSF1/GNB4/TLR2/IL15RA/SH3BP2/VWA5A/PARP12/SP110/LMO4/CYSLTR2/STX11/MX1/CHSY1/PIK3CG/ATP8B4/CASP4/MLKL/TEX14/NLRC5/CASP1/PDCD1/SLC2A6/HPSE/NCKAP1L/MCTP2/IFIT3/EPSTI1/VCAM1/PSMB9/IRF1/TNFSF10/IL18BP/PSMB8/STAT3/ICAM1/BATF2/CORO1…
GSE24634_TEFF_VS_TCONV_DAY3_IN_CULTURE_DN	GSE24634_TEFF_VS_TCONV_DAY3_IN_CULTURE_DN	183	-0.525746	-2.28802	1e-10	4.68462e-09	3.23178e-09	1940	tags=29%, list=11%, signal=26%	FCN1/CITED2/SERPING1/IMPA2/TKTL1/SPINT2/ZNF32/NPC1/MNDA/NCF2/MCOLN1/MARCO/NPL/OPN3/TLR2/SLAMF8/STOM/AKR1A1/MFSD1/MX2/MS4A4A/IDH1/LAIR1/ABCG1/SLC7A7/SMCO4/LPAR6/KYNU/FOS/HLA-DMA/CD163/PYGL/SERPINA1/ADAP2/CLEC2B/VSIG4/TLR1/DAB2/CYBB/LILRB2/TYMP/HCK/DRAM1/LY96/HMOX1/THBS1/FCGR2A/CCR1/FCER1G/IFI30/S100A8/CD14/CCL2
GSE35685_CD34POS_CD38NEG_VS_CD34POS_CD10POS_BONE_MARROW_DN	GSE35685_CD34POS_CD38NEG_VS_CD34POS_CD10POS_BONE_MARROW_DN	186	-0.525377	-2.28657	1e-10	4.68462e-09	3.23178e-09	2385	tags=33%, list=13%, signal=29%	FCGR2B/PELI1/PCGF5/PPRC1/TPST1/IRF9/CH25H/AGFG1/ARHGEF3/INPP5B/NFKB1/CDKN2D/GCNT2/USP18/PAK1IP1/B4GALT3/PIM1/TGFBI/RAB5C/IFIH1/NFKBIZ/MIDN/RAB3IL1/RNF149/MYD88/TNFRSF1A/CASP4/KCNK1/LTV1/AHR/CASP1/FOXB1/CCL13/VCAN/GBP4/LITAF/IL15/IL13RA1/MAP3K8/CEBPD/DAB2/TAP1/GCH1/IFI35/PSMB9/IER3/IRF1/TIMP1/IL4R/LYN/GBP2/NAMPT/UGCG/STAT3/PLSCR1/PNP/CSF2RB/CCR1/VMP1/CXCL10/CCL2
GSE7509_DC_VS_MONOCYTE_DN	GSE7509_DC_VS_MONOCYTE_DN	183	-0.524332	-2.28186	1e-10	4.68462e-09	3.23178e-09	2687	tags=36%, list=15%, signal=31%	SLPI/CEBPG/SLC7A11/RGS14/TPM3/GLRX/OLR1/CCRL2/ACP5/TPST1/LY6E/MS4A1/AQP9/NEUROG3/GUCD1/STAB1/GALNT1/CXCL3/GIMAP4/CYB5A/SHISA5/ADA/TNFRSF1B/USP18/NUPR1/MARCO/KCNJ3/ANXA2/NPL/SEC14L2/HLA-DQA1/ENO1/GMFG/STAT1/PROCR/SPI1/IFIH1/HP/MX2/PTGES/ATF4/ZNF865/ABCG1/SLC7A7/XBP1/CASP4/LPCAT3/TNF/IFIT3/CR1L/PTGIR/TAP1/CYBB/IFI35/PSMB9/HCK/GBP2/INHBA/CMPK2/ETS2/PNP/C3/FPR1/S100A8/CXCL10/CD14
GSE36826_WT_VS_IL1R_KO_SKIN_STAPH_AUREUS_INF_DN	GSE36826_WT_VS_IL1R_KO_SKIN_STAPH_AUREUS_INF_DN	179	-0.524697	-2.28097	1e-10	4.68462e-09	3.23178e-09	2800	tags=38%, list=16%, signal=32%	B3GNT2/PIGB/RELA/CD59/LRP10/SLC25A28/FOLR2/TRADD/LIMK2/ARID5A/LXN/DHX58/CFD/PCNX1/ADAM19/SLC1A2/SIGLEC1/BLVRA/ETNK2/PDGFRA/USP18/FCHSD2/KIAA0040/PVR/SCO2/NECTIN2/TRIM21/PDE4B/IFIH1/LAP3/BASP1/MX2/SP110/FZD5/BSPRY/MX1/DSC2/TUBB2A/IFITM2/RSAD2/ARNTL2/BATF3/PDCD1LG2/TNF/RIPK2/APOL6/SLC2A6/TNFAIP2/BATF/LDHA/TAP1/CNTNAP1/STEAP3/IFITM1/C1R/SECTM1/PLTP/DRAM1/IL18BP/PLA1A/BHLHE40/APOL1/ICAM1/PLSCR1/TNFAI…
GSE36527_CD69_NEG_VS_POS_TREG_CD62L_LOS_KLRG1_NEG_UP	GSE36527_CD69_NEG_VS_POS_TREG_CD62L_LOS_KLRG1_NEG_UP	184	-0.523074	-2.2749	1e-10	4.68462e-09	3.23178e-09	3432	tags=46%, list=19%, signal=38%	FHL2/MORC3/ISG15/OGFR/RNF19B/GP9/TRAFD1/IFIT2/CDC42SE2/APOBEC3B/GBP6/TRIM25/LIPA/SELP/ITIH1/TOR3A/PIM2/PSMB10/NOTCH1/CCRL2/SAMHD1/VPS54/TPST1/N4BP1/CYYR1/KBTBD2/IRF9/CD274/PPA1/DHX58/SLAMF1/DAXX/PTTG1/TRIM26/USP18/CMTM6/IFI44/WNT16/NUPR1/IRF7/TRAM2/LYSMD2/MAP2K1/COL12A1/STAT1/PARP14/TRIM21/IFIH1/SH3BP2/PARP12/MX2/OAS2/HOXD11/MX1/C19orf12/SLFN13/GPSM2/MYD88/RSAD2/CASP4/RAB29/CISH/GBP4/RIPK2/IFIT3/…
GSE36888_UNTREATED_VS_IL2_TREATED_TCELL_17H_DN	GSE36888_UNTREATED_VS_IL2_TREATED_TCELL_17H_DN	184	-0.522957	-2.27438	1e-10	4.68462e-09	3.23178e-09	2747	tags=42%, list=15%, signal=36%	STX1A/PLAC8/ACVR1B/SLC7A11/CD59/BTG3/SPACA6/SH3PXD2B/NFAT5/GLRX/LIMK2/TMEM115/ACKR3/N4BP1/CD274/CXCL3/TUBB/CDKN2D/SLC41A2/PFKFB3/MET/TLR2/DCUN1D3/ATP13A3/PVR/STK3/SGPP2/IL15RA/NFKBIZ/MT1M/PTGES/CNIH4/PIK3AP1/ADGRE2/PTGS2/LAIR1/TUBB2A/SLC7A7/CXCL6/TGFA/SAMSN1/KYNU/NFKB2/ARNTL2/CISH/CASP5/SLC39A8/DNER/FJX1/PLAUR/CLIC1/SERPINA1/BCL2A1/BATF/LILRB1/LDHA/GCH1/TREM1/BCL6/ALOX5AP/G0S2/CYB5R2/HCK/PTX3/LYN…
GSE22886_NAIVE_TCELL_VS_MONOCYTE_DN	GSE22886_NAIVE_TCELL_VS_MONOCYTE_DN	190	-0.519835	-2.26287	1e-10	4.68462e-09	3.23178e-09	1790	tags=27%, list=10%, signal=25%	TBC1D2/CTSB/TNFRSF1B/CD33/MNDA/NCF2/CDC42EP3/PTGS1/ATP6V1A/LAT2/NPL/TLR2/PTPRE/GCA/AKR1A1/MFSD1/DHRS7B/AP1S2/LILRA6/SLC7A7/SMCO4/NOD2/S100A11/LILRB3/CASP1/CLEC7A/VCAN/SLC15A3/RBM47/TNFAIP2/LILRB1/CEBPD/ADAP2/CYBB/BCL6/MCTP1/NCF4/PRKCD/HK3/LY96/LAPTM5/FCGR2A/PLSCR1/CSF2RB/S100A12/FPR1/IGSF6/S100A9/CCR1/MID1IP1/IFI30/CD14
GSE22935_WT_VS_MYD88_KO_MACROPHAGE_UP	GSE22935_WT_VS_MYD88_KO_MACROPHAGE_UP	192	-0.516193	-2.25616	1e-10	4.68462e-09	3.23178e-09	3022	tags=39%, list=17%, signal=32%	SORCS2/ADAMTS7/CCR2/AP1S1/PRDX1/ANXA1/ANLN/NFKBIE/SLC16A2/CFP/CMTM7/PPP4R1/TES/SAMHD1/EFHD2/UNC93B1/TRPS1/C1QA/TMED9/CD200R1/CREB3L1/LRP8/CYSLTR1/METRNL/SHISA5/DOK3/SRD5A3/GDA/NCF2/CDK6/MARCO/LHFPL2/TRAM2/ANXA2/ELK3/LPCAT2/HVCN1/SLAMF8/WAS/MFSD1/CD37/CD40/SEC24D/VWA5A/HIF1A/TYROBP/STX11/HLA-DMB/DAP/PTGS2/TNFRSF11A/CSK/SH3BGRL3/PIK3CG/GLIPR1/CMIP/ASS1/SLC15A3/LITAF/RBM47/HPSE/NCKAP1L/PTGER2/CYBB/T…
GSE360_L_DONOVANI_VS_B_MALAYI_HIGH_DOSE_MAC_DN	GSE360_L_DONOVANI_VS_B_MALAYI_HIGH_DOSE_MAC_DN	191	-0.513884	-2.24406	1e-10	4.68462e-09	3.23178e-09	2877	tags=33%, list=16%, signal=28%	RIMS2/PBX2/TP53I11/SH3BP1/PXDC1/LILRA2/NR5A2/FUCA1/FOLR2/PPM1G/SEC13/CNPY2/DEDD/ADCYAP1R1/LMO2/STAB1/FCN1/AASS/INPP5B/CYBA/ADA/FADD/LRRC8B/MYO1F/IRF7/PHGDH/DGAT1/CD37/HSD17B3/NMI/MAFF/PCK2/BST2/DOCK2/HLA-DMB/MX1/DAP/HLA-DPA1/RHOBTB2/KPNA2/VAV1/HLA-DMA/PYGM/SLC7A1/SPG7/LGALS9/VCAM1/TAP1/ADGRE1/IGFBP4/NCF4/IRF1/C1QB/IFITM3/SECTM1/PRKCD/PLTP/TNFSF10/PSMB8/GNA15/TNFAIP6/CORO1A/FCGBP
GSE1925_CTRL_VS_IFNG_PRIMED_MACROPHAGE_24H_IFNG_STIM_DN	GSE1925_CTRL_VS_IFNG_PRIMED_MACROPHAGE_24H_IFNG_STIM_DN	181	-0.523261	-2.274	1.07208e-10	4.97447e-09	3.43174e-09	3397	tags=39%, list=19%, signal=32%	ISG15/PGM1/MCUR1/ITGA4/EMD/ISL1/SLC1A5/ERO1B/TMEM150A/RCC2/PIK3CD/IL18R1/PLAC8/AK2/DPAGT1/SPAG5/NOC4L/S100A16/ENDOU/EFNA2/MCEE/APEX1/POU6F1/PPRC1/LY6E/IRF9/NOP10/HGSNAT/HDGF/AURKA/PPIA/ARHGEF3/NFKB1/CYB5A/CNN3/SHISA5/GGH/USP18/ACTB/IL2RA/NDST1/JAGN1/ANXA2/IFI27/TRIM21/IFIH1/SERPINB9/MX2/DOCK2/MTHFD2/MFHAS1/S100A11/RSAD2/GLA/ZNF436/IFRD2/GBP4/IFIT3/RCN1/TMEM70/PLK1/IRF1/IFITM3/LDLR/GBP2/TNFSF10/IS…
GSE22196_HEALTHY_VS_OBESE_MOUSE_SKIN_GAMMADELTA_TCELL_UP	GSE22196_HEALTHY_VS_OBESE_MOUSE_SKIN_GAMMADELTA_TCELL_UP	184	-0.518816	-2.25637	1.24739e-10	5.73328e-09	3.95522e-09	2351	tags=33%, list=13%, signal=29%	PSMB10/VAMP5/RFX5/CCRL2/APEX1/ACP5/CXCL9/CKS1B/PTPN2/SLAMF1/HSD11B1/SERPING1/SASH3/PSMB3/SPINT2/SLC20A1/CD33/RABGGTA/SLC6A12/GGH/CFB/PADI2/IFI44/UBE2L6/IFI27/MT3/PIM1/STOM/SCO2/C1S/AKR1A1/PSTPIP1/PCK2/SP110/OAS2/HLA-DMB/CHEK2/MX1/CSK/TNFAIP2/ST3GAL5/TAP2/TAP1/GCH1/IFI35/PSMB9/CXCL11/IRF1/C1QB/SECTM1/GBP2/TNFSF10/CD38/BLNK/APOL1/CHI3L1/CTSC/CCL18/IDO1/CXCL10
GSE22886_DC_VS_MONOCYTE_DN	GSE22886_DC_VS_MONOCYTE_DN	187	-0.518295	-2.25391	1.28356e-10	5.8444e-09	4.03189e-09	2857	tags=41%, list=16%, signal=35%	ZBTB18/PIK3CD/ING3/LILRA2/RAP1GAP2/GPSM3/GMEB1/MCUB/CD244/CFP/TESC/AGTPBP1/CHD1/PELI1/PSMB10/BCL11A/THEMIS2/VNN2/PTPN2/CFD/FCN1/FLOT1/PMAIP1/CDKN2D/CD55/TNFRSF1B/CDC42EP3/LILRA1/MYO1F/IRF7/CIDEB/LAT2/ELK3/TLR2/LILRA3/ZNF395/GCA/PSTPIP1/SIGLEC5/CD37/CRLF3/SP110/SLC16A7/APOL3/AP1S2/SLC7A7/IFITM2/NOD2/LILRB3/FOS/CASP1/ADGRE5/CX3CR1/VCAN/SERPINA1/PTP4A2/HPSE/IL15/LILRB1/RAB27A/CEBPD/GCH1/ADGRE1/LILRB…
GSE2706_UNSTIM_VS_2H_LPS_AND_R848_DC_DN	GSE2706_UNSTIM_VS_2H_LPS_AND_R848_DC_DN	173	-0.521382	-2.2535	1.44351e-10	6.51183e-09	4.49232e-09	2358	tags=38%, list=13%, signal=33%	PELI1/NUP98/CCRL2/ZIC2/CXCL9/CD274/IFIT1/SLAMF1/ARL5B/BIRC3/CXCL3/NFKB1/SLC1A2/ADA/CFB/IFI44/GPR183/GEM/IRF7/DCUN1D3/ZC3HAV1/INSIG1/ZC3H12C/IL15RA/IFIH1/NFKBIZ/TNIP2/STX11/PTGS2/TUBB2A/MARCKSL1/MBL2/RSAD2/RELB/PLAUR/PTGER4/NABP1/VCAN/ATF3/RIPK2/TNFAIP2/IL15/BATF/IFIT3/MAP3K8/BAZ1A/RASSF5/CXCL11/IRF1/LDLR/DRAM1/JUNB/NAMPT/ISG20/ICAM1/CMPK2/CXCL2/RASGRP1/BATF2/SOCS3/CXCL1/NR4A2/NR4A3/IL6/CXCL10
GSE29618_MONOCYTE_VS_MDC_DAY7_FLU_VACCINE_UP	GSE29618_MONOCYTE_VS_MDC_DAY7_FLU_VACCINE_UP	190	-0.510141	-2.22067	1.65209e-10	7.38437e-09	5.09427e-09	2500	tags=34%, list=14%, signal=30%	FUCA1/SCPEP1/FOLR2/GLRX/PELI1/THEMIS2/VNN2/CANT1/PLIN2/CR1/STAB1/FCN1/BIN2/AGFG1/GIMAP4/BLVRA/CTSB/TNFRSF1B/NCF2/MCOLN1/CDC42EP3/MARCO/LHFPL2/GRK5/MBD2/NPL/CTSS/CNIH4/FBN2/CD44/LAIR1/SLC7A7/CLEC7A/CD163/PYGL/C3AR1/VCAN/SERPINA1/STEAP4/SAT1/CXCL8/PTGER2/ADGRE1/CYBB/TREM1/LILRB2/AIF1/IER3/G0S2/NCF4/PTX3/DRAM1/NAMPT/C5AR1/HMOX1/ICAM1/CYP1B1/CXCL2/FCGR2A/S100A12/S100A9/CXCL1/MID1IP1/S100A8/CD14
GSE18791_CTRL_VS_NEWCASTLE_VIRUS_DC_10H_DN	GSE18791_CTRL_VS_NEWCASTLE_VIRUS_DC_10H_DN	185	-0.517234	-2.25501	1.6909e-10	7.48916e-09	5.16655e-09	3196	tags=41%, list=18%, signal=34%	SFT2D2/GBP5/PHF11/IFIT2/FAM107B/SAMD9L/TNFSF15/IFNL2/IRF2/TGM1/ARAP2/GPR180/LINC01138/MCUB/CSRP2/ARID5A/TRIM5/OAS3/PCGF5/CXCL9/CD274/DHX58/IFIT1/NCOA7/ARL5B/PPP3CC/SERPING1/IFNA8/PMAIP1/DCP1A/TRIM26/CDC42EP3/USP18/IFI44/ETV7/FAS/IFIT5/TLR2/ZC3H12C/PARP14/PDE4B/OTUD1/IL15RA/IFIH1/DDX58/MX2/OAS2/STX11/SLFN13/PTGS2/NLRC5/TNF/RAB9A/GBP4/RIPK2/APOL6/IFIT3/MAP3K8/EPSTI1/TAP1/GCH1/DTX3L/IRF1/SECTM1/LYN/…
GSE34392_ST2_KO_VS_WT_DAY8_LCMV_EFFECTOR_CD8_TCELL_DN	GSE34392_ST2_KO_VS_WT_DAY8_LCMV_EFFECTOR_CD8_TCELL_DN	189	-0.515872	-2.24718	1.91723e-10	8.41508e-09	5.80532e-09	2542	tags=37%, list=14%, signal=32%	NFKBIE/AK2/TOR3A/VASP/CCRL2/FEM1B/WDR1/PTPN2/ARHGAP31/IFIT1/PCNX1/LRP8/RALGDS/BIRC3/DUSP4/EGR2/RCAN1/EBI3/PDGFA/USP18/UAP1/NUPR1/GEM/FAM20C/FAS/MET/CSF1/TLR2/UBASH3B/HVCN1/PTPRE/ZC3H12C/PARP14/PROCR/NFKBIZ/SERPINB9/SLC5A3/LPAR3/PLEKHO2/STX11/ATF4/FOSL2/MARCKSL1/MCEMP1/NFKB2/RSAD2/HILPDA/CASP4/RELB/NLRC5/MALT1/CCL13/ATF3/SLC15A3/RIPK2/SLC2A6/BCL2A1/GCH1/IL1B/PLEK/GPR84/NCF4/CLEC5A/JUNB/CMPK2/CXCL2…
GSE21063_WT_VS_NFATC1_KO_3H_ANTI_IGM_STIM_BCELL_DN	GSE21063_WT_VS_NFATC1_KO_3H_ANTI_IGM_STIM_BCELL_DN	182	-0.512908	-2.23065	2.06009e-10	8.96138e-09	6.1822e-09	2482	tags=32%, list=14%, signal=28%	SLC25A12/VASP/PSMB10/RFX5/SAMHD1/THEMIS2/PSMA5/CXCL9/CH25H/ARHGAP31/PPARGC1B/KLHL6/INPP5B/TFEC/LY86/CNN3/GSTT1/STK40/FAS/MET/GNB4/SLAMF8/GCA/TRIM21/IL15RA/LAP3/REG1B/SERPINB9/PARP12/C19orf12/HLA-DRA/PANX1/CASP1/CLEC7A/CISH/PSME1/ASS1/PYGL/PDCD1LG2/GBP4/TAP2/RCN1/TAP1/PSMB9/PARP9/IRF1/SECTM1/DRAM1/TNFSF10/HK3/IL18BP/PSMB8/PNP/RASGRP1/C3/BATF2/HOPX/IFI30
GSE19888_ADENOSINE_A3R_INH_VS_TCELL_MEMBRANES_ACT_MAST_CELL_UP	GSE19888_ADENOSINE_A3R_INH_VS_TCELL_MEMBRANES_ACT_MAST_CELL_UP	179	-0.515408	-2.24059	2.28259e-10	9.83989e-09	6.78826e-09	2501	tags=39%, list=14%, signal=33%	TMEM117/VWA3B/PSMB10/TRIM5/PCGF5/SAMHD1/BCL11A/CXCL9/IRF9/CD274/DHX58/CH25H/INPP1/IFIT1/ZCCHC2/DAXX/SHISA5/ZBTB42/USP18/IFI44/UBE2L6/RPGRIP1/TLR3/ZC3HAV1/STAT1/PARP14/TRIM21/CD40/SLFN5/IFIH1/TIMELESS/NMI/SERPINB9/DDX58/LEMD1/MTHFR/PARP12/MX2/SP110/OAS2/MVP/MX1/MTHFD2/SLFN13/RSAD2/CASP4/NLRC5/SPPL2A/PSME1/GBP4/TNFAIP2/IFIT3/TAP1/IFI35/DTX3L/PSMB9/CXCL11/PARP9/IRF1/GBP2/TNFSF10/STEAP1/IL18BP/PSMB8/…
GSE34156_UNTREATED_VS_6H_TLR1_TLR2_LIGAND_TREATED_MONOCYTE_UP	GSE34156_UNTREATED_VS_6H_TLR1_TLR2_LIGAND_TREATED_MONOCYTE_UP	184	-0.51407	-2.23574	2.30244e-10	9.83989e-09	6.78826e-09	2109	tags=28%, list=12%, signal=25%	NOP10/IDH2/ZNF385A/LMO2/DOCK4/VRK2/TFEC/DOK3/MNDA/NCF2/LHFPL2/RHOU/FAM20C/MPEG1/ADAM28/GNB4/TLR2/CACHD1/GCA/HLA-DOB/MFSD1/TGFBI/LILRA6/ADGRE2/BCAT1/KYNU/LILRB3/THBD/FCGR2C/CD163/VCAN/RBM47/HPSE/STEAP4/IL13RA1/LILRB1/CYBB/LILRB2/MSR1/NCF4/HCK/MGST1/LY96/HMOX1/FCGR2A/CSF2RB/FPR1/IGSF6/CXCL1/PLAU/IFI30/CD14
GSE14000_UNSTIM_VS_16H_LPS_DC_TRANSLATED_RNA_DN	GSE14000_UNSTIM_VS_16H_LPS_DC_TRANSLATED_RNA_DN	181	-0.518458	-2.25313	2.32442e-10	9.84745e-09	6.79347e-09	2207	tags=36%, list=12%, signal=32%	UEVLD/KIF2A/CD274/IRAK2/IFIT1/VAV2/ADAM19/BIRC3/CYB5A/EBI3/PMAIP1/TRIM69/GGH/USP18/IL2RA/IRF7/TOR1B/IFIT5/LILRA3/SGPP2/PDE4B/IFIH1/NFKBIZ/MICB/TNIP2/PARP12/MX2/B4GALT5/OAS2/TSPAN13/MX1/C19orf12/TUBB2A/MARCKSL1/WHAMM/RSAD2/HILPDA/MELK/RAB29/NLRC5/KIR2DS2/C3orf52/C1QTNF1/ATF3/RAB9A/APOL6/TNFAIP2/IL15/TNFAIP1/BCL2A1/IFIT3/CR1L/GCSAM/GCH1/IFITM1/DRAM1/TNFSF10/CD38/PLA1A/CMPK2/TNFAIP6/NR4A3/SLCO5A1/ID…
GSE22886_NAIVE_CD8_TCELL_VS_NEUTROPHIL_DN	GSE22886_NAIVE_CD8_TCELL_VS_NEUTROPHIL_DN	187	-0.514708	-2.23831	2.54563e-10	1.06917e-08	7.37586e-09	2823	tags=39%, list=16%, signal=33%	RNF130/IL1RL1/RORB/TREML2/RAB32/FUT9/SLC7A11/TGFB3/CCDC170/SCUBE3/PAX7/ENDOU/SRGN/CCRL2/VNN2/CFTR/INSL5/AQP9/SLC31A1/HSD11B1/DYRK3/GALNT14/CCL16/CD33/MNDA/NCF2/ANXA13/ZCCHC24/PTGS1/RPGRIP1/FAS/NPL/CTSS/ADAM28/ANGPTL2/GCA/SLC6A5/BASP1/TYROBP/CHEK2/LGI2/PTGS2/TGFA/LST1/ALOX5/CLEC7A/TLR6/SERPINA1/LITAF/BCL2A1/SAT1/CEBPD/CYBB/TREM1/PI15/FCGR3B/IL1B/LYN/DRAM1/TNFSF10/NAMPT/LY96/C5AR1/LIF/CSF2RB/S100A1…
GSE9988_LPS_VS_VEHICLE_TREATED_MONOCYTE_UP	GSE9988_LPS_VS_VEHICLE_TREATED_MONOCYTE_UP	173	-0.517985	-2.23882	2.76554e-10	1.1516e-08	7.94456e-09	2358	tags=36%, list=13%, signal=32%	PELI1/DENND4A/CCRL2/PNPLA1/CD274/AQP9/PPP1R15B/ARL5B/BIRC3/CXCL3/DYRK3/NFKB1/PMAIP1/FOSL1/CDK1/UAP1/IL2RA/GEM/TIFA/DCUN1D3/SGPP2/SERPINB8/OTUD1/AREG/IL15RA/NFKBIZ/MAFF/RND1/PIK3AP1/PTGS2/XBP1/UBE2J1/IL10/CASP5/FJX1/PLAUR/TNF/RIPK2/TNFAIP2/BCL2A1/MAP3K8/CXCL8/STK26/DLGAP1-AS1/GCH1/IL1B/PLEK/GPR84/IER3/G0S2/PTX3/DRAM1/SLC7A5/INHBA/ICAM1/ETS2/CXCL2/TNFAIP6/SOCS3/CXCL1/C11orf96/CCL18/IL6
GSE7218_IGM_VS_IGG_SIGNAL_THGOUGH_ANTIGEN_BCELL_DN	GSE7218_IGM_VS_IGG_SIGNAL_THGOUGH_ANTIGEN_BCELL_DN	160	-0.53015	-2.27204	2.84226e-10	1.17352e-08	8.09576e-09	3534	tags=46%, list=20%, signal=37%	LONRF1/TSPO/ATOH1/SLC31A2/OGFR/MRAS/CD28/RNF19B/ICOS/IFNGR1/GBP5/ATF7IP2/TRAFD1/IFIT2/FAM107B/GBP6/IL18R1/TREML2/GRAP2/SLPI/CASP7/NFKBIE/PAX7/CCR8/CD300LF/DHX58/IFIT1/BIRC3/SERPING1/GIMAP4/PTTG1/IL3/GSTT1/USP18/IFI44/NUPR1/IL2RA/GEM/UBE2L6/ZBTB32/HAVCR2/STAT1/PARP14/PROCR/LAP3/NMI/SERPINB9/BST2/PARP12/SAMSN1/RSAD2/NLRC5/CISH/PSME1/PDCD1LG2/APOL6/IFIT3/EPSTI1/RGS16/SLC43A3/IFI35/IFITM1/CXCL11/TNFS…
GSE9988_ANTI_TREM1_VS_ANTI_TREM1_AND_LPS_MONOCYTE_DN	GSE9988_ANTI_TREM1_VS_ANTI_TREM1_AND_LPS_MONOCYTE_DN	174	-0.522637	-2.25847	2.8773e-10	1.178e-08	8.12668e-09	2388	tags=34%, list=13%, signal=30%	OSM/PELI1/CSF3/DENND4A/CCRL2/CD274/IRAK2/AQP9/TSLP/PPP1R15B/ARL5B/BIRC3/CXCL3/DYRK3/PMAIP1/KMO/PFKFB3/GJB2/CDK1/RHOF/IL2RA/RBBP8/TIFA/DCUN1D3/ZC3HAV1/ZC3H12C/FRMD7/NFKBIZ/PTGS2/CLCF1/IL10/TEX14/DNER/PLAUR/MMP10/TNF/RIPK2/SLC2A6/TNFAIP2/BCL2A1/MAP3K8/CXCL8/STK26/GCH1/IL1B/PLEK/GPR84/IER3/G0S2/PTX3/DRAM1/PLA1A/ICAM1/RDH10/ETS2/CXCL2/TNFAIP6/SOCS3/C11orf96/IL6
GSE18791_CTRL_VS_NEWCASTLE_VIRUS_DC_12H_DN	GSE18791_CTRL_VS_NEWCASTLE_VIRUS_DC_12H_DN	179	-0.512542	-2.22813	3.16179e-10	1.28369e-08	8.8558e-09	3192	tags=40%, list=18%, signal=33%	GBP5/COL27A1/IFIT2/SAMD9L/TNFSF15/IFNL2/TRIM25/IL1A/ARAP2/TP53BP2/ZNF687/GPR180/MCUB/SLC25A28/CSRP2/PELI1/TRIM5/OAS3/PCGF5/CXCL9/CD274/DHX58/NCOA7/ARL5B/CLDN5/DYRK3/SEMA6A/SIGLEC1/PMAIP1/DCP1A/TRIM26/CDC42EP3/IFI44/ETV7/IRF7/FAS/TOR1B/IFIT5/C1orf210/STOM/ZC3H12C/PARP14/PDE4B/SLFN5/OTUD1/IFIH1/PDZD7/DDX58/MX2/NLRC5/TNF/GBP4/APOL6/IL15/IFIT3/MAP3K8/EPSTI1/TAP1/DTX3L/IRF1/SECTM1/LYN/NAMPT/CD38/CREM/…
GSE29618_PDC_VS_MDC_DN	GSE29618_PDC_VS_MDC_DN	192	-0.507816	-2.21955	3.28021e-10	1.32076e-08	9.11153e-09	2768	tags=42%, list=16%, signal=36%	ARRB1/RAB32/TMSB10/ANXA1/ICAM3/MSN/CFP/OAS3/EFHD2/TBL1X/PPA1/LMO2/TRIB1/FCN1/LMNA/LY86/BLVRA/PAK1/CD33/MNDA/NCF2/SLC25A24/YWHAH/LILRA1/PADI2/NDST1/PTGS1/CYFIP1/LAT2/ANXA2/IL1RN/CLEC10A/ENO1/STOM/SCO2/PSTPIP1/GMFG/SPI1/SH3BP2/HIF1A/BASP1/APOL3/STX11/PTGS2/ITGB2/IFITM2/HLA-DRA/NOD2/LST1/ALOX5/AHR/PTPRC/FCGR2C/CASP1/CLEC7A/PTGER4/PTP4A2/TNFAIP2/IL13RA1/BCL2A1/CEBPD/LGALS9/PLEKHO1/BCL6/AIF1/IFITM3/TI…
GSE9988_LOW_LPS_VS_VEHICLE_TREATED_MONOCYTE_UP	GSE9988_LOW_LPS_VS_VEHICLE_TREATED_MONOCYTE_UP	176	-0.511558	-2.21497	3.5868e-10	1.42319e-08	9.81818e-09	2458	tags=39%, list=14%, signal=34%	PIM2/OSM/SLC9B2/PELI1/DENND4A/CCRL2/CD274/AQP9/PPP1R15B/PTS/GRAMD1A/ARL5B/BIRC3/CXCL3/DYRK3/NFKB1/PMAIP1/FOSL1/GJB2/CDK1/IL2RA/GEM/GPRC5A/TIFA/DCUN1D3/SGPP2/SERPINB8/OTUD1/AREG/IL15RA/HIVEP2/NFKBIZ/MAFF/RND1/PIK3AP1/PTGS2/UBE2J1/IL10/CASP5/FJX1/PLAUR/TNF/RIPK2/TNFAIP2/BCL2A1/MAP3K8/CXCL8/STK26/DLGAP1-AS1/GCH1/IL1B/PLEK/GPR84/IER3/G0S2/PTX3/DRAM1/SLC7A5/INHBA/PLA1A/ICAM1/ETS2/CXCL2/TNFAIP6/SOCS3/C…
GSE10325_BCELL_VS_MYELOID_DN	GSE10325_BCELL_VS_MYELOID_DN	191	-0.50511	-2.20575	3.59303e-10	1.42319e-08	9.81818e-09	2499	tags=41%, list=14%, signal=36%	CCR2/SH2B3/RNF130/LILRA2/RAB32/CCR5/CD244/CFP/TESC/ADGRE3/SRGN/THEMIS2/GOLM1/SLC27A3/AQP9/CFD/LMO2/IMPA2/BLVRA/CEBPA/CTSB/TNFRSF1B/PAK1/NCF2/CDK2AP1/LILRA1/MYO1F/CYFIP1/NPL/IL1RN/TLR2/PTPRE/CLEC10A/LILRA3/SCO2/TGFBI/NAGA/ADGRE2/MS4A6A/VENTX/SLC7A7/SMCO4/NOD2/FAR2/MYD88/LST1/LILRB3/FOS/CASP1/CLEC7A/CD163/PLAUR/C3AR1/SERPINA1/TNFAIP2/RAB27A/SAT1/TRIM8/CEBPD/SLC43A3/PTGIR/ADGRE1/LILRB2/AIF1/SECTM1/P…
GSE43863_NAIVE_VS_MEMORY_TH1_CD4_TCELL_D150_LCMV_UP	GSE43863_NAIVE_VS_MEMORY_TH1_CD4_TCELL_D150_LCMV_UP	160	-0.528549	-2.26518	3.77502e-10	1.48322e-08	1.02323e-08	1642	tags=28%, list=9%, signal=25%	SIM1/TNC/VEGFC/STK40/UBE2L6/DRC1/MACROD2/POLR2H/TLCD2/PARP14/RNF183/TRIM21/IL15RA/POPDC3/DDX58/SP110/HLA-DMB/NLRC5/MYO1H/VCAN/ATF3/RIPK2/APOL6/PCDH17/IFIT3/CEBPD/EPSTI1/TAP1/GCH1/TNFSF13B/PSMB9/CXCL11/IRF1/CD209/GBP2/ISG20/PLA1A/APOL1/CMPK2/IFI30/IDO1/CCL8/CXCL10/CCL2
GSE4984_UNTREATED_VS_GALECTIN1_TREATED_DC_UP	GSE4984_UNTREATED_VS_GALECTIN1_TREATED_DC_UP	178	-0.516314	-2.24186	3.90807e-10	1.52321e-08	1.05082e-08	2999	tags=37%, list=17%, signal=31%	PLPPR2/RCAN2/ZYX/GDE1/TMEM127/RAB32/SLPI/ST3GAL2/PSENEN/VASP/VANGL1/AGTPBP1/OSTF1/CHD1/MAFG/EFHD2/SHKBP1/ITPRIPL2/SBNO2/RELT/CTSB/TFE3/CRISP3/RHOU/NPL/ADAMTSL4/STK3/CFL1/SPI1/IER5L/SH3BGRL3/TUBB2A/ARL11/S100A11/SNORA28/TNFRSF1A/CMIP/CASP5/STXBP2/TLR6/SERPINA1/LITAF/GLIPR2/ELANE/LILRB1/RAB27A/TRIM8/VCAM1/LMNB1/LILRB2/GPR84/S100A4/ETV6/LYN/MIR21/SERPINB1/LAPTM5/CYP1B1/ARL4A/FPR1/IGSF6/S100A9/FCER1G…
GSE20727_ROS_INH_VS_ROS_INH_AND_DNFB_ALLERGEN_TREATED_DC_UP	GSE20727_ROS_INH_VS_ROS_INH_AND_DNFB_ALLERGEN_TREATED_DC_UP	182	-0.5088	-2.21279	4.34583e-10	1.68039e-08	1.15925e-08	2539	tags=39%, list=14%, signal=34%	SGCB/SH3PXD2B/MYO1G/ARL13B/RRAGC/HIPK3/MAFG/NAGS/XRN2/PTPN2/ARG2/MFAP3/FAM89B/JAK3/SLAMF1/STK35/TRIB1/KRAS/AGFG1/METRNL/FAM114A1/RELT/RALGPS2/PFKFB3/TWF1/MCOLN1/PDGFA/TUBA1C/TIGAR/FAM20A/KCTD10/PIM1/STOM/IL21R/NECTIN2/SUSD1/DENND2D/SERPINB9/BASP1/SLC16A7/MIDN/MS4A4A/LILRA6/PIK3AP1/PUS3/LAIR1/TUBB2A/CASP5/CD53/NABP1/CLIC1/IRS1/RBM47/ECT2/BATF/LILRB1/SMIM12/ADAP2/DLGAP1-AS1/TLR1/LILRB2/PLTP/SLC2A3/…
GSE6269_HEALTHY_VS_STAPH_PNEUMO_INF_PBMC_DN	GSE6269_HEALTHY_VS_STAPH_PNEUMO_INF_PBMC_DN	151	-0.544718	-2.30302	4.49832e-10	1.72566e-08	1.19048e-08	2075	tags=32%, list=12%, signal=28%	NINJ2/MAP1A/DEDD/STAB1/FCN1/IMPA2/TFE3/CD33/CIDEB/NPL/IL1RN/CTSS/PLIN3/ANGPTL2/SERPINB8/SPI1/GPX3/MS4A4A/MBOAT7/CHSY1/FOS/CD163/PLAUR/VCAN/IL13RA1/ELANE/CXCL8/CEACAM8/PTGIR/CYBB/STEAP3/PLEK/BCL6/NCF4/CLEC5A/SERPINB1/PLP2/CYP1B1/CSF2RB/S100A12/RNASE2/FPR1/SOCS3/S100A9/SLC22A4/LTF/S100A8/CD14
GSE2706_UNSTIM_VS_2H_R848_DC_DN	GSE2706_UNSTIM_VS_2H_R848_DC_DN	170	-0.519307	-2.24108	5.5297e-10	2.10474e-08	1.452e-08	2030	tags=34%, list=11%, signal=30%	CDCA4/ARL5B/PKD2L1/BIRC3/CXCL3/NFKB1/PMAIP1/TRAT1/UAP1/STK40/GEM/DCUN1D3/INSIG1/ZC3H12C/IL15RA/NFKBIZ/MAFF/SERPINB9/TNIP2/B4GALT5/STX11/PTGS2/CLCF1/TUBB2A/MARCKSL1/MFHAS1/RSAD2/SLC7A1/PLAUR/PTGER4/NABP1/TNFAIP2/IFIT3/MAP3K8/SLC25A25/TAP1/BAZ1A/RASSF5/GCH1/LILRB2/IL1B/PLEK/SLC2A3/DRAM1/SLC7A5/INHBA/ISG20/ICAM1/CMPK2/CXCL2/TNFAIP6/SOCS3/CXCL1/NR4A3/IL6/CCL11/CXCL10
GSE18791_CTRL_VS_NEWCASTLE_VIRUS_DC_6H_DN	GSE18791_CTRL_VS_NEWCASTLE_VIRUS_DC_6H_DN	186	-0.504609	-2.19618	5.91988e-10	2.23579e-08	1.54241e-08	3425	tags=44%, list=19%, signal=36%	SLC31A2/MORC3/ISG15/RNF138/MAK/ANGPTL4/SFT2D2/GBP5/PHF11/IFIT2/IFI6/SAMD9L/TMEM39A/RNF43/TRIM25/TRIM14/TGM1/GPR180/SLC25A28/IFI44L/GLRX/MYADM/TRIM5/OAS3/CXCL9/UNC93B1/KIF2A/CD274/DHX58/IFIT1/NCOA7/PPP3CC/RUBCN/SIGLEC1/PMAIP1/DCP1A/TRIM69/USP18/IFI44/IRF7/UHRF1BP1/TOR1B/PATL1/IFIT5/STAT1/PARP14/IFIH1/DDX58/PARP12/MX2/SP110/B4GALT5/OAS2/STX11/MX1/MYD88/RSAD2/KITLG/NLRC5/RAB9A/IL15/ST3GAL5/IFIT3/EPS…
GSE34006_A2AR_KO_VS_A2AR_AGONIST_TREATED_TREG_UP	GSE34006_A2AR_KO_VS_A2AR_AGONIST_TREATED_TREG_UP	181	-0.512522	-2.22733	6.445e-10	2.41365e-08	1.66511e-08	2880	tags=35%, list=16%, signal=30%	APOBEC3B/GBP6/TRIM25/LIPA/B3GNT2/ST6GALNAC5/TMTC4/SLC25A28/TOR3A/NOC4L/PELI1/PSMB10/NOTCH1/OAS3/CCRL2/SAMHD1/VPS54/N4BP1/KBTBD2/IRF9/CD274/PPA1/DHX58/INPP1/DAXX/TRIM26/USP18/CMTM6/IFI44/IRF7/MAP2K1/STAT1/PARP14/TRIM21/CRLF3/IFIH1/NMI/TLR4/BST2/PARP12/MX2/SCNN1B/OAS2/MX1/C19orf12/SLFN13/GPSM2/RSAD2/RAB29/PSME1/GBP4/IFIT3/TAP1/IFI35/PSMB9/PARP9/IRF1/GBP2/TNFSF10/NAMPT/ISG20/PSMB8/CMPK2/CXCL10
GSE22196_HEALTHY_VS_OBESE_MOUSE_SKIN_GAMMADELTA_TCELL_DN	GSE22196_HEALTHY_VS_OBESE_MOUSE_SKIN_GAMMADELTA_TCELL_DN	187	-0.50843	-2.21101	6.48992e-10	2.41365e-08	1.66511e-08	2364	tags=29%, list=13%, signal=26%	MMD/OLR1/AMPD3/KBTBD2/INPP1/PLIN2/STAB1/NFKB1/LMNA/NPM3/ADA/YWHAH/UAP1/GPR183/GEM/LHFPL2/MAPKAPK2/SERPINB8/TGFBI/PEMT/PLEKHO2/LAIR1/TNFRSF11A/TUBB2A/MARCKSL1/XBP1/ARL4C/THBD/TUBB4A/CD163/PLAUR/CLIC1/ATF3/RAB9A/FADS2/CXCL8/SH3GL1/IL1B/IER3/G0S2/PLTP/S100A4/CD180/PTX3/SLC7A5/EMP3/PLP2/GNA15/CXCL2/THBS1/PNP/ARL4A/F13A1/S100A9/S100A8
GSE7768_OVA_ALONE_VS_OVA_WITH_LPS_IMMUNIZED_MOUSE_WHOLE_SPLEEN_6H_DN	GSE7768_OVA_ALONE_VS_OVA_WITH_LPS_IMMUNIZED_MOUSE_WHOLE_SPLEEN_6H_DN	159	-0.52767	-2.2619	7.42786e-10	2.74156e-08	1.89132e-08	2385	tags=33%, list=13%, signal=29%	FCGR2B/HIVEP3/OLR1/CCRL2/TRPS1/KBTBD2/CD274/IRAK2/NFKBIL1/RALGDS/NFKB1/TFEC/NUPR1/RHOU/FAM20C/PTPRE/MAPKAPK2/PDE4B/CRLF3/NFKBIZ/MX2/LMO4/RND1/CD44/MVP/PTGS2/FAM102B/MYD88/SAMSN1/RSAD2/CASP4/RELB/AHR/MALT1/MAMLD1/MYOT/PLAUR/PTGER4/TNFAIP2/GCH1/CYBB/PLEK/IRF1/HCK/GBP3/GBP2/CD38/ICAM1/PLSCR1/IGSF6/CXCL1/CD14
GSE7348_UNSTIM_VS_LPS_STIM_MACROPHAGE_DN	GSE7348_UNSTIM_VS_LPS_STIM_MACROPHAGE_DN	164	-0.518523	-2.22334	9.36478e-10	3.43047e-08	2.36658e-08	2387	tags=37%, list=13%, signal=33%	HIPK3/PELI1/HIVEP3/PSMB10/CCRL2/AMPD3/N4BP1/ARHGEF3/BIRC3/RTN2/PTTG1/NFKB1/OAF/NUPR1/UBE2L6/FAS/CSF1/ZC3HAV1/PIM1/ZC3H12C/MAPKAPK2/TRIM21/CD40/HIVEP2/IL34/IFIH1/MX2/SP110/PTGES/LMO4/MIR155/STX11/PTGS2/MARCKSL1/NOD2/TAL2/CASP4/RELB/LTV1/AHR/MALT1/CISH/MMP10/ATF3/RIPK2/SLC2A6/TNFAIP2/IL15/MAP3K8/VCAM1/PLEK/CXCL11/IRF1/CLEC5A/GBP3/ICAM1/PLSCR1/RASGRP1/IGSF6/SOCS3/CXCL1
GSE5679_CTRL_VS_PPARG_LIGAND_ROSIGLITAZONE_AND_RARA_AGONIST_AM580_TREATED_DC_UP	GSE5679_CTRL_VS_PPARG_LIGAND_ROSIGLITAZONE_AND_RARA_AGONIST_AM580_TREATED_DC_UP	184	-0.502198	-2.1841	1.04032e-09	3.78243e-08	2.60939e-08	2622	tags=33%, list=15%, signal=29%	HOXA7/TRIB3/RGS14/PHKG2/NFKBIE/PLPP1/NOTCH1/VNN2/N4BP1/LY6E/PPA1/ARG2/AQP9/CH25H/RARA/DAXX/CXCL3/INPP5B/NPY5R/USP18/NUPR1/RRM2/RFC5/IRF7/UHRF1BP1/HLA-DQA1/ZC3H12C/HLA-DOB/REN/TRIM21/RAB5C/IFIH1/SERPINB9/HIF1A/MX2/LMO4/HLA-DMB/HLA-DRA/RSAD2/GLA/AHR/GBP4/IFIT3/LDHA/FAM83F/TAP1/ADGRE1/CYBB/ABCC5/INHBA/IL7/NAMPT/CD38/PSMB8/STAT3/ICAM1/C3/FPR1/ZFP57/S100A8/CXCL10
GSE30971_WBP7_HET_VS_KO_MACROPHAGE_2H_LPS_STIM_DN	GSE30971_WBP7_HET_VS_KO_MACROPHAGE_2H_LPS_STIM_DN	190	-0.496582	-2.16165	1.10505e-09	3.988e-08	2.75121e-08	2824	tags=37%, list=16%, signal=32%	ATL3/B3GNT2/ELL2/PLAC8/SLCO4A1/TP53BP2/STRIP2/SURF4/LIMK2/PELI1/CSF3/SLC37A3/VNN2/PTPN2/CD274/AQP9/GRAMD1A/LMO2/SLAMF1/AGFG1/PNPLA8/ERVMER34-1/TNFRSF1B/IL24/GJB2/MAP3K1/CLGN/CDC42EP3/IL2RA/PIM1/OTUD1/IL15RA/HES1/BASP1/RND1/PIK3AP1/LDLRAD3/PTGS2/SLC7A7/BAALC/TGFA/VAV1/SAMSN1/IL10/CASP5/FBXO39/FJX1/MCTP2/BCL2A1/BATF/STK26/ADGRE1/LILRB2/IER3/CYB5R2/IL4R/PTX3/IL7/STEAP1/SERPINB1/TM4SF1/GFPT2/STAT3/HA…
GSE45365_HEALTHY_VS_MCMV_INFECTION_CD8A_DC_IFNAR_KO_DN	GSE45365_HEALTHY_VS_MCMV_INFECTION_CD8A_DC_IFNAR_KO_DN	192	-0.498495	-2.17881	1.13284e-09	4.05822e-08	2.79965e-08	2846	tags=37%, list=16%, signal=31%	CLN3/IL1A/RHEB/ELL2/HNRNPAB/CASP3/PLEKHM2/LIMK2/SHCBP1/PTPN2/IRF9/PTS/ZCCHC2/DOCK4/CXCL3/TFE3/ADA/CELA2A/TWF1/NCOA1/IFI44/LRP12/APOL2/IRF7/SSTR2/TIGAR/IFIT5/PLIN3/E2F3/ZC3HAV1/ATP13A3/RNASE1/HAND2/STAT1/TRIM21/TGFBI/DENND2D/HIF1A/DDX39A/CNIH4/CLCF1/IFITM2/SMCO4/MFHAS1/NOD2/GLA/CASP4/FBXW7/CD53/PLAUR/C3AR1/PTGER4/SNRPB/TNF/IRS1/RIPK2/RBM47/SLC2A6/BATF/LILRB1/CEBPD/SPHK1/PLEKHO1/TAP1/GCH1/C1QB/CD20…
GSE360_DC_VS_MAC_M_TUBERCULOSIS_UP	GSE360_DC_VS_MAC_M_TUBERCULOSIS_UP	187	-0.502669	-2.18596	1.48424e-09	5.27826e-08	3.64132e-08	2862	tags=32%, list=16%, signal=27%	CDV3/LIPA/TRIM14/PXDC1/ARAP2/ATP2A2/TP53BP2/ARHGAP25/KCNV2/PIM2/SULT2B1/OSTF1/PSMA5/IRF9/CH25H/IFIT1/TRIB1/HSD11B1/RUBCN/SASH3/NFKB1/TUBB/PTPN7/TNNC2/CDK2AP1/SEC61B/NDST1/RBBP8/IL1RN/LYZL6/SP110/OAS2/MX1/HLA-DRA/S100A11/GLA/HLA-DMA/PTGER4/CEACAM1/RBM3/IFIT3/LMNB1/PLK1/IFI35/IFITM1/CXCL11/IRF1/ETV6/CLIC2/ISG20/MYH6/TNFAIP6/CTSC/IL3RA/NGFR/CCL18/IL6/CCL8/CXCL10/CCL2
GSE34006_WT_VS_A2AR_KO_TREG_DN	GSE34006_WT_VS_A2AR_KO_TREG_DN	179	-0.502182	-2.18309	1.5238e-09	5.37966e-08	3.71127e-08	3428	tags=41%, list=19%, signal=33%	C1orf159/MGAT1/MORC3/ISG15/OGFR/HLA-C/MAK/RNF19B/TRAFD1/IFIT2/PWP2/APOBEC3B/GBP6/TRIM25/CUEDC1/CASP7/SLC25A28/TOR3A/NOC4L/PSMB10/ARID5A/OAS3/CCRL2/SAMHD1/IRF9/CD274/PPA1/DHX58/GPR155/DAXX/TMBIM6/TRIM26/USP18/IRF7/RFC3/STAT1/PARP14/TRIM21/IFIH1/NMI/TNIP2/BST2/PARP12/MX2/MMP1/LMO4/OAS2/MX1/TSPAN1/C19orf12/SLFN13/RSAD2/PSME1/SLC7A1/VCAN/GBP4/IFIT3/TAP1/GCH1/IFI35/PSMB9/PARP9/IRF1/GPR65/TEAD4/GBP2/TN…
GSE27859_MACROPHAGE_VS_DC_UP	GSE27859_MACROPHAGE_VS_DC_UP	156	-0.527035	-2.24183	1.61172e-09	5.64913e-08	3.89717e-08	2830	tags=37%, list=16%, signal=32%	PTAFR/SEC23B/ATP2A2/RAB32/CASP7/LCE1B/NFKBIE/TPBG/NFAT5/VASP/HSPA13/CERS3/MFSD14B/CXCL9/RNF31/IRAK2/PPP1R15B/IFNAR1/SLAMF1/NFKB1/LDHC/IL36A/MED10/CYFIP1/PHGDH/DAAM1/NLRC4/MAPKAPK2/GCA/PARP14/SLC39A1/HIVEP2/CRLF3/PLEKHO2/PPP3R2/PIK3AP1/MARCKSL1/NOD2/MALT1/TNF/VCAN/ATF3/SLC15A3/MAP3K8/TAP2/RCN1/PLK2/ABCC5/IRF1/HCK/ETV6/RAB38/GBP2/PLA1A/IFI16/PNP/TNFAIP6/IGSF6
GSE6092_IFNG_VS_IFNG_AND_B_BURGDORFERI_INF_ENDOTHELIAL_CELL_DN	GSE6092_IFNG_VS_IFNG_AND_B_BURGDORFERI_INF_ENDOTHELIAL_CELL_DN	159	-0.520421	-2.23083	1.78879e-09	6.18085e-08	4.26399e-08	2434	tags=31%, list=14%, signal=27%	GLRX/PLPP1/CP/PCGF5/RNF31/CDC42EP1/CD274/GRAMD1A/DDX21/SLAMF1/RALGDS/RTN2/EBI3/PHTF2/USP18/TRAM2/MAP2K1/DCUN1D3/AMD1/ZC3H12C/PROCR/STARD7/PPP1R14B/PARP12/MX2/PTP4A3/STX11/MVP/MX1/NOD2/RSAD2/LTV1/HDC/PSME1/RIPK2/TNFAIP2/IL15/BATF/EPSTI1/TMEM176A/TLR1/PRKCD/ETV6/TNFSF10/ISG20/CMPK2/IGSF6/SOCS3/RRAD/CD14
GSE39382_IL3_VS_IL3_IL33_TREATED_MAST_CELL_DN	GSE39382_IL3_VS_IL3_IL33_TREATED_MAST_CELL_DN	184	-0.498832	-2.16947	1.78629e-09	6.18085e-08	4.26399e-08	3083	tags=39%, list=17%, signal=32%	TAGLN2/IFIT2/ELF4/GPR153/WDR55/MAP3K13/PIGB/PLAC8/RELA/NETO2/SGCB/SLC25A28/TRADD/LIMK2/TES/PSMB10/OAS3/TAB2/LY6E/AQP9/PCNX1/PPP3CC/BIRC3/SBNO2/NFKB1/SLC1A2/PGM3/PFKFB3/PDGFRA/USP18/FCHSD2/ETV7/IRF7/SPDL1/SSTR2/IL1RN/MT3/PVR/SCO2/TRIM21/MX2/SP110/APOL3/STX11/MX1/NFKB2/CASP1/BATF3/SLC39A8/PPP1R1A/RIPK2/TNFAIP2/KLF5/RCN1/AQP3/LMNB1/GCH1/IGFBP4/STEAP3/TYMP/C1R/G0S2/IRF1/IFITM3/IL4R/DRAM1/NAMPT/APOL1/…
GSE41176_UNSTIM_VS_ANTI_IGM_STIM_BCELL_1H_UP	GSE41176_UNSTIM_VS_ANTI_IGM_STIM_BCELL_1H_UP	191	-0.494322	-2.15863	1.83848e-09	6.3078e-08	4.35157e-08	1264	tags=26%, list=7%, signal=25%	TLR2/LILRA3/PDPN/PROCR/IL15RA/MT1M/HELLS/TNIP2/PTGS2/FOSL2/SLC12A5/NCAM2/CXCL6/VAV1/PRSS12/CASP4/PANX1/MAMLD1/IL33/C1QTNF1/FJX1/PLAUR/SLC2A6/MICALL1/BATF/CXCL8/SLC43A3/ADGRE1/TREM1/IL1B/IER3/G0S2/HCK/PTX3/ADGRL4/LYN/INHBA/NAMPT/SERPINB1/UGCG/HAS1/ICAM1/ETS2/CXCL2/TNFAIP6/TFPI2/SOCS3/CXCL1/CA14/IL6
GSE13485_CTRL_VS_DAY3_YF17D_VACCINE_PBMC_DN	GSE13485_CTRL_VS_DAY3_YF17D_VACCINE_PBMC_DN	189	-0.499314	-2.17505	1.94232e-09	6.61747e-08	4.5652e-08	3425	tags=45%, list=19%, signal=37%	SLC31A2/C2/BTK/ISG15/PPP1R11/EFNA4/SELPLG/PHF11/IFIT2/IFI6/SAMD9L/TMEM168/TRIM14/PRSS16/PLAC8/TXLNA/IFI44L/TRIM5/OAS3/SAMHD1/C1QA/LY6E/DHX58/ARHGAP31/IFIT1/VAV2/CYSLTR1/VRK2/SERPING1/PMM2/ZDHHC16/SIGLEC1/BLVRA/KMO/TRIM69/USP18/IFI44/UBE2L6/IRF7/TOR1B/IFI27/TMEM165/SCO2/STAT1/PARP14/IFIH1/LAP3/DDX58/GBAP1/BST2/PARP12/MX2/MS4A4A/OAS2/MX1/PIK3AP1/HLA-DPA1/CSK/IFITM2/SMCO4/C1orf162/RSAD2/C3AR1/CX3CR1…
GSE15930_STIM_VS_STIM_AND_IFNAB_48H_CD8_T_CELL_DN	GSE15930_STIM_VS_STIM_AND_IFNAB_48H_CD8_T_CELL_DN	183	-0.501843	-2.184	2.21782e-09	7.46694e-08	5.15123e-08	3437	tags=39%, list=19%, signal=32%	COCH/GSTA3/ISG15/OGFR/HLA-C/RNF19B/TRAFD1/MID2/IFIT2/MTMR7/SERPINC1/CLN3/FURIN/SEC23B/AKIRIN1/PLAC8/UBE2C/SLC7A11/NT5DC3/CD244/NOC4L/CCRL2/SAMHD1/IRF9/PPA1/CTPS1/DAXX/EBI3/USP18/SLC2A2/IRF7/UHRF1BP1/TOR1B/MPEG1/TMEM165/LYSMD2/PIM1/E2F5/STAT1/TRIM21/IL15RA/IFIH1/NMI/SERPINB9/MTHFR/PEMT/MX2/ATF4/MX1/MTHFD2/ELOVL2/BYSL/NFKB2/NOP2/RSAD2/CASP4/IL15/IFIT3/MAP3K8/TAP1/FPR3/IFI35/C1QB/GPR65/IFITM3/LDLR/N…
GSE37534_UNTREATED_VS_ROSIGLITAZONE_TREATED_CD4_TCELL_PPARG1_AND_FOXP3_TRASDUCED_DN	GSE37534_UNTREATED_VS_ROSIGLITAZONE_TREATED_CD4_TCELL_PPARG1_AND_FOXP3_TRASDUCED_DN	185	-0.4987	-2.17421	2.23763e-09	7.46694e-08	5.15123e-08	3449	tags=42%, list=19%, signal=34%	RXRA/SLC31A2/OGFR/WDR61/RNF19B/PTPN12/LONRF3/TRAFD1/MID2/IFIT2/IFI6/NRBF2/MOCOS/SH2B3/TRIM25/TRIM38/DBF4/SLC25A28/IFI44L/IL10RB/PSMB10/SOAT1/VAMP5/THEMIS2/AMFR/IFIT1/TRIB1/DYRK3/PMAIP1/HECA/USP18/PTGS1/UBE2L6/CSF1/IFI27/IL15RA/KCTD20/MT1M/NMI/TEK/MAFF/DDX58/BST2/PARP12/MX2/SP110/MX1/MSX1/FOSL2/MALT1/BATF3/C3orf52/ATF3/SLC15A3/RIPK2/APOL6/ERAP2/SLC12A8/RAB27A/CD248/IFIT3/TAP2/TAP1/IFI35/IFITM1/PSM…
GSE42021_TREG_PLN_VS_CD24INT_TREG_THYMUS_UP	GSE42021_TREG_PLN_VS_CD24INT_TREG_THYMUS_UP	194	-0.492803	-2.16548	2.22669e-09	7.46694e-08	5.15123e-08	2782	tags=35%, list=16%, signal=29%	IL1A/MFSD14A/RALA/SELP/LRP10/VASP/EFNB2/MYADM/TES/PELI1/SRGN/KDELR3/TAB2/N4BP1/CTPS1/PPP1R15B/KCMF1/IFNAR1/ZNRF1/SLC31A1/AGFG1/ARHGEF3/BIRC3/NFKB1/UTP4/PFKFB3/PDGFA/STK40/PAK1IP1/NUPR1/B4GALT3/CYFIP1/IL1RN/ABRACL/C9orf72/PIM1/PDPN/PROCR/NFKBIZ/HIF1A/PTGES/PTGS2/MARCKSL1/SLC7A7/IL10/RELB/PLAUR/MMP10/CCL13/TNFAIP2/IL15/GLIPR2/BCL2A1/MAP3K8/CEBPD/GCH1/SH3GL1/IL1B/MSR1/IL4R/JUNB/BHLHE40/UGCG/ICAM1/CX…
GSE37533_PPARG1_FOXP3_VS_FOXP3_TRANSDUCED_CD4_TCELL_PIOGLITAZONE_TREATED_UP	GSE37533_PPARG1_FOXP3_VS_FOXP3_TRANSDUCED_CD4_TCELL_PIOGLITAZONE_TREATED_UP	190	-0.490461	-2.135	2.38863e-09	7.91661e-08	5.46144e-08	3526	tags=44%, list=20%, signal=35%	HLA-F/SNX11/ISG15/OGFR/HLA-C/CTNND2/JADE2/PHF11/IFIT2/ELF4/IFI6/SH2B3/TRIM25/TRIM14/LTB4R2/TRIM38/BTG3/SLC25A28/IFI44L/DKK1/TRADD/TRIM5/OAS3/SAMHD1/THEMIS2/N4BP1/B4GALT4/UNC93B1/PRKD2/LY6E/DHX58/IFIT1/ZCCHC2/DEDD/LMO2/SEMA6A/NT5E/ID3/TRIM26/CFB/USP18/IFI44/UBE2L6/IRF7/TOR1B/ERBB3/IFIT5/IFI27/TMEM62/NME7/IFIH1/NMI/DDX58/BST2/PARP12/MX2/SP110/OAS2/MX1/MSX1/TNFRSF11A/IFITM2/MYD88/RSAD2/CASP1/SLC15A3…
GSE360_HIGH_DOSE_B_MALAYI_VS_M_TUBERCULOSIS_DC_DN	GSE360_HIGH_DOSE_B_MALAYI_VS_M_TUBERCULOSIS_DC_DN	188	-0.495447	-2.15717	2.74603e-09	9.03963e-08	6.23618e-08	2485	tags=35%, list=14%, signal=30%	KCNV2/IFI44L/GLRX/PSMB10/OLR1/VAMP5/CDC42/IFIT1/PLIN2/LRP8/ADAM19/VRK2/SEMA6A/SERPING1/SBNO2/AASS/RCAN1/NFKB1/ADA/IFI44/IL2RA/UBE2L6/IL1RN/MT3/PSMA3/PDPN/TRIM21/CRLF3/MICB/BST2/MX2/B4GALT5/OAS2/STX11/TUBB2A/S100A11/BCAT1/CD163/PTGER4/VCAN/SERPINA1/TNFAIP2/SAT1/VCAM1/TLR1/BAZ1A/GCH1/CYBB/TYMP/IER3/G0S2/TIMP1/LDLR/GBP2/LCP1/ICAM1/CYP1B1/PLSCR1/ARL4A/CSF2RB/S100A9/NR4A3/S100A8/CCL8/CCL2
GSE14415_INDUCED_TREG_VS_FOXP3_KO_INDUCED_TREG_IL2_CULTURE_UP	GSE14415_INDUCED_TREG_VS_FOXP3_KO_INDUCED_TREG_IL2_CULTURE_UP	163	-0.511328	-2.19696	2.78902e-09	9.08263e-08	6.26585e-08	2793	tags=39%, list=16%, signal=33%	SAMD3/ARAP2/ELL2/KIF14/GLCCI1/CHST11/ANLN/TXNDC17/PPBP/MYADM/FCGR2B/SRGN/HTATIP2/PGM2L1/TRPS1/IFIT1/PTTG1/NRARP/PMAIP1/ADGRG1/CHPT1/GGH/CLGN/GEM/CIDEB/MPEG1/ST8SIA4/PPM1J/AREG/IFIH1/NR2F6/CARHSP1/TCEAL9/CYSLTR2/MX1/CHSY1/SH3GLB1/S100A11/RFK/MLKL/PANX1/MYL4/OCIAD2/CX3CR1/CEACAM1/SLC15A3/RBM47/RGS16/GCH1/TREM1/IL1B/AIF1/IER3/CD38/CREM/ISG20/APOBEC2/IFI16/PLSCR1/PNP/NR4A2/HOPX/CXCL10
GSE43863_TFH_VS_LY6C_LOW_CXCR5NEG_EFFECTOR_CD4_TCELL_UP	GSE43863_TFH_VS_LY6C_LOW_CXCR5NEG_EFFECTOR_CD4_TCELL_UP	183	-0.50016	-2.17667	2.79638e-09	9.08263e-08	6.26585e-08	3180	tags=38%, list=18%, signal=31%	ZRANB1/TRAFD1/MYO5A/IFIT2/FAM107B/GBP6/TMEM168/IL18R1/ANXA1/STRIP2/ZNF687/NUP160/TP53/PIM2/PELI1/MCMBP/CCRL2/MRGBP/IL12A/IRF9/DHX58/CD19/GPER1/EVX1/SLAMF1/GIMAP4/NFKB1/EBI3/HECA/PCMTD1/SMAGP/CDK1/UAP1/HACD3/IRF7/IFI27/STAT1/PARP14/DDX58/BST2/PARP12/PIK3AP1/SLFN13/MS4A6A/GPSM2/CLCF1/RSAD2/FCRL1/GIMAP8/GBP4/BATF/SLC43A3/TLR1/TAP1/CYBB/SPC24/IFI35/DTX3L/PSMB9/PARP9/NAMPT/ISG20/UGCG/CMPK2/CTSC/SOCS3/…
GSE24634_TREG_VS_TCONV_POST_DAY5_IL4_CONVERSION_DN	GSE24634_TREG_VS_TCONV_POST_DAY5_IL4_CONVERSION_DN	188	-0.49406	-2.15113	3.24497e-09	1.04699e-07	7.22285e-08	1423	tags=21%, list=8%, signal=20%	PTGS1/SLC8B1/CTSS/MILR1/PTPRE/C1S/CYTH4/SIGLEC5/HLA-DPB1/TGFBI/BASP1/MX2/TYROBP/MS4A6A/SLC7A7/COQ8A/CLEC7A/THBS2/RIPK2/SLC2A6/ST3GAL5/TMEM176A/TLR1/FPR3/CYBB/PLEK/BCL6/TYMP/CD209/DACT1/HCK/IL4R/LYN/IGSF6/CCR1/FCER1G/IL3RA/IFI30/S100A8/CCL2
GSE42724_MEMORY_VS_B1_BCELL_DN	GSE42724_MEMORY_VS_B1_BCELL_DN	174	-0.506646	-2.18937	3.36173e-09	1.07752e-07	7.43352e-08	2618	tags=39%, list=15%, signal=34%	SLC7A11/ARHGAP25/MYO1G/PIM2/TRADD/SLC9B2/SRGN/RNF31/LXN/PTPN2/CD274/GRAMD1A/JAK3/DUSP4/NFKB1/SLC1A2/EBI3/RHOF/TUBA1C/IL2RA/ETV7/ENO1/LILRA3/IL21R/C1S/CD200/HEXIM1/NECTIN2/PDE4B/CD40/SLC39A1/IL15RA/NFKBIZ/TNIP2/BASP1/APOL3/HAPLN3/KYNU/RELB/ARNTL2/RAB29/C1QTNF1/NABP1/GBP4/SLC2A6/TNFAIP2/SCD/TNFAIP1/SPG7/SAT1/FADS2/EPSTI1/TAP1/LMNB1/GCH1/C1R/PARP9/IRF1/LDLR/INHBA/ISG20/PSMB8/APOL1/RASGRP1/TNFAIP6/SO…
GSE17301_ACD3_ACD28_VS_ACD3_ACD28_AND_IFNA5_STIM_CD8_TCELL_DN	GSE17301_ACD3_ACD28_VS_ACD3_ACD28_AND_IFNA5_STIM_CD8_TCELL_DN	186	-0.492175	-2.14207	4.02851e-09	1.2828e-07	8.84969e-08	3267	tags=40%, list=18%, signal=33%	LY6H/GPM6B/SPIB/ERCC1/CD93/EMD/GTF3C2/MYO5A/PTBP3/CCR2/SH2B3/SIDT1/RNF130/PLAC8/RAP1GAP2/IFI44L/QTRT2/THEMIS2/PUS7/NDST3/TST/RUBCN/FLOT1/SERPING1/TFEC/CTSB/CD55/NPC1/MNDA/CDK6/USP18/GPR183/FCHSD2/IRF7/SLC25A15/CTSS/IFI27/OPN3/MILR1/MAPKAPK2/HLA-DPB1/TGFBI/RPS6KA1/MS4A4A/RGS19/TYROBP/HLA-DMB/TSPAN13/MX1/HLA-DPA1/MS4A6A/HLA-DRA/CASP4/GLIPR1/HLA-DMA/PTRH2/LITAF/TLR1/CYBB/ALOX5AP/PRKCD/DACT1/LYN/SLC7…
GSE34205_HEALTHY_VS_FLU_INF_INFANT_PBMC_DN	GSE34205_HEALTHY_VS_FLU_INF_INFANT_PBMC_DN	179	-0.494572	-2.15001	4.05591e-09	1.28314e-07	8.85202e-08	2807	tags=39%, list=16%, signal=33%	TTK/FTL/RHEB/STX1A/PRMT3/PIGB/PLAC8/BTG3/IFI44L/OAS3/LY6E/RNASE3/DHX58/CDCA4/NCOA7/CDCA5/FCN1/TCN2/SERPING1/SIGLEC1/SHISA5/DOK3/KLHL18/USP18/IFI44/TUBA1C/IRF7/FAS/NXT1/PATL1/IFI27/PLIN3/TLR2/RNASE1/SCO2/NECTIN2/MICB/PARP12/MX2/MS4A4A/OAS2/MX1/MTHFD2/SH3GLB1/IFITM2/S100A11/MYD88/C1QC/RSAD2/IL10/RELB/LTV1/HPSE/SAT1/LDHA/EPSTI1/SPHK1/LMNB1/OLFM4/IFI35/IFITM1/IFITM3/LDLR/CMPK2/FERMT3/PLSCR1/RNASE2/S1…
GSE17721_CTRL_VS_POLYIC_4H_BMDC_DN	GSE17721_CTRL_VS_POLYIC_4H_BMDC_DN	184	-0.49253	-2.14206	4.14684e-09	1.30344e-07	8.99209e-08	2882	tags=33%, list=16%, signal=28%	HTR5A/MAP3K12/STX1A/ELL2/GLCCI1/BHLHA15/FUNDC2/OSTF1/CHD1/PLPP1/TAB2/N4BP1/CXCL9/DHX58/KCMF1/IFNAR1/ZNRF1/PCNX1/PSMA4/ADGRG1/NEURL1/ROR2/NR2F1/CMTM6/NUPR1/IL1RN/SLAMF8/ZC3H12C/MAPKAPK2/PROCR/PDE4B/SLC39A1/CRLF3/DENND2D/CARHSP1/PARP12/IKBIP/SLC38A5/MID1/PIK3AP1/C19orf12/PTGS2/MS4A6A/RSAD2/CASP4/VCAN/ATF3/CEBPD/EPSTI1/ADAP2/DAB2/TAP1/GCH1/PSMB9/CLEC5A/GBP2/IL18BP/NAMPT/CD38/ETS2/CCL2
GSE32034_LY6C_HIGH_VS_LOW_ROSIGLIZATONE_TREATED_MONOCYTE_DN	GSE32034_LY6C_HIGH_VS_LOW_ROSIGLIZATONE_TREATED_MONOCYTE_DN	189	-0.492669	-2.14611	4.84516e-09	1.50722e-07	1.03979e-07	2605	tags=30%, list=15%, signal=26%	RHOT1/CD59/CD244/EXTL3/NOC4L/FCGR2B/SRGN/SOAT1/PCGF5/PPRC1/ARG2/CH25H/JAK3/AGFG1/CITED2/CDKN2D/TBR1/SHISA5/GATAD2A/B4GALT3/ENO1/PIM1/STOM/RNASE1/NFKBIZ/HIF1A/SCIN/MIDN/CXCL6/GALNT6/CASP4/KCNK1/PTGER4/CCL13/VCAN/ST3GAL5/IL13RA1/MAP3K8/CEBPD/RGS16/GCH1/IRF1/IFITM3/TIMP1/CD180/JUNB/UGCG/HMOX1/ETS2/PLSCR1/CHI3L1/P2RY2/CCR1/IFI30/CXCL10/CCL2
GSE41176_UNSTIM_VS_ANTI_IGM_STIM_TAK1_KO_BCELL_24H_DN	GSE41176_UNSTIM_VS_ANTI_IGM_STIM_TAK1_KO_BCELL_24H_DN	190	-0.484849	-2.11057	4.85701e-09	1.50722e-07	1.03979e-07	2588	tags=36%, list=14%, signal=31%	BTG3/DAZAP1/CFP/NFAT5/LIMK2/MAFG/EPB41L3/SLC25A13/TPST1/DUSP14/CH25H/DDX21/CDCA4/SIX2/CHIA/CTSB/ADA/MARCO/NXT1/MET/LAT2/LILRA3/MYC/PDPN/PROCR/NT5DC2/GNA12/MT1M/SLC6A9/BASP1/FZD5/PTGES/TSPAN13/PLP1/LAIR1/MBOAT7/MARCKSL1/SLC7A7/SAMSN1/CASP5/KIR2DS2/SLC39A8/FJX1/STXBP2/CCL13/VCAN/HPSE/MCTP2/UCP2/ADGRE1/STEAP3/P2RY6/HCK/PTX3/STEAP1/PLP2/LAPTM5/GNA15/PLSCR1/CSF2RB/S100A12/CHI3L1/FPR1/S100A9/FCER1G/CCL…
GSE360_L_DONOVANI_VS_M_TUBERCULOSIS_MAC_DN	GSE360_L_DONOVANI_VS_M_TUBERCULOSIS_MAC_DN	194	-0.486955	-2.13978	5.45181e-09	1.68109e-07	1.15974e-07	3011	tags=40%, list=17%, signal=34%	KCNB2/NCK2/NDP/RIMS2/PBX2/CASR/RELA/SDS/TXNL4A/NR5A2/IL10RB/EPHB4/EPB41L3/VAMP5/HTATIP2/THEMIS2/PSMA5/PTPN2/PCNX1/ADCYAP1R1/CXCL3/DUSP4/SERPING1/SASH3/SBNO2/INPP5B/AMPD2/WASF1/CFB/PDGFA/PADI2/UBE2L6/HMBS/TLR2/STOM/IL15RA/SP110/MMP1/PTGES/MX1/PEPD/HLA-DPA1/PTGS2/CPB1/FOSL2/NFKB2/THBD/CASP4/FOS/PYGM/SLC39A8/MMP10/TNF/TNFAIP2/SLC37A4/BATF/UCP2/GCH1/LILRB2/IFITM1/PSMB9/IRF1/C1QB/SECTM1/GBP2/STEAP1/CD…
GSE19888_ADENOSINE_A3R_ACT_VS_TCELL_MEMBRANES_ACT_IN_MAST_CELL_UP	GSE19888_ADENOSINE_A3R_ACT_VS_TCELL_MEMBRANES_ACT_IN_MAST_CELL_UP	185	-0.492208	-2.1459	5.54581e-09	1.69932e-07	1.17231e-07	2229	tags=27%, list=12%, signal=24%	XRN2/CXCL9/PLIN2/LMO2/SERPING1/SASH3/ERG/BLVRA/OAF/ADA/PCOLCE/MYO1F/CTSS/TIFA/HMBOX1/CD276/STAT1/RAB42/NRSN2/GPX3/VWA5A/TCEAL9/TYROBP/MS4A6A/LAIR1/IFNAR2/ATP8B4/C1QC/HLA-DMA/CASP1/ADGRE5/APOL6/HPSE/NCKAP1L/DLGAP1-AS1/P2RY6/AIF1/C1R/PSMB9/NCF4/IRF1/C1QB/TIMP1/DRAM1/GBP2/HK3/LY96/FERMT3/CTSC/SERPINA3
GSE7509_UNSTIM_VS_FCGRIIB_STIM_DC_DN	GSE7509_UNSTIM_VS_FCGRIIB_STIM_DC_DN	167	-0.502281	-2.16452	5.883e-09	1.79137e-07	1.23582e-07	3516	tags=45%, list=20%, signal=36%	TSPO/GIMAP6/ISG15/RNF19B/SLC35F5/ANGPTL4/ICOS/IFNGR1/GBP5/TRAFD1/IFIT2/MOCOS/FURIN/IL18R1/GRAP2/CASP7/MYO1G/PSMB10/NOTCH1/TRIM5/OAS3/CCRL2/FLI1/AMPD3/UNC93B1/FMNL1/IRAK2/CH25H/OSBPL8/SLAMF1/DAXX/KLHL6/SBNO2/GIMAP4/CYBA/USP18/CMTM6/LRRK1/SLC7A3/IL2RA/GNB4/STOM/GMFG/RABIF/TRIM21/IL15RA/LAP3/SH3BP2/SERPINB9/VWA5A/SLCO2A1/SP110/LMO4/CYSLTR2/CHSY1/CASP4/MLKL/TEX14/MALT1/CASP1/MCTP2/IL13RA1/EPSTI1/RGS1…
GSE45365_NK_CELL_VS_BCELL_UP	GSE45365_NK_CELL_VS_BCELL_UP	186	-0.488302	-2.12521	6.86834e-09	2.07842e-07	1.43384e-07	2252	tags=27%, list=13%, signal=24%	MFSD14B/AMPD3/FEM1B/WDR1/CH25H/PPP1R15B/IFNAR1/ARL5B/AGFG1/BIRC3/CXCL3/FOSL1/ID3/GEM/ATP6V1A/SLC39A10/ST8SIA4/ZC3HAV1/CRLF3/SH3BP2/SLCO2A1/PTGES/RND1/UTP18/CHSY1/CPNE8/BCAT1/THBD/FOS/SLC7A1/ASS1/CCL13/NABP1/ATF3/MBOAT1/VCAM1/EGR3/LDLR/JUNB/SLC7A5/FAM43A/HAS1/ICAM1/LIF/THBS1/TNFAIP6/SPP1/MID1IP1/RRAD/S100A8/IL6
GSE37301_HEMATOPOIETIC_STEM_CELL_VS_CD4_TCELL_UP	GSE37301_HEMATOPOIETIC_STEM_CELL_VS_CD4_TCELL_UP	164	-0.502851	-2.15615	8.36916e-09	2.51695e-07	1.73637e-07	2898	tags=32%, list=16%, signal=27%	CCR2/PTAFR/ELL2/SLPI/RAP1GAP2/ANLN/CFP/FCGR2B/NOTCH1/SAMHD1/CD300LF/CXCL9/CD274/PFKFB3/GDA/CDK6/CFB/GEM/DENND5B/ANXA2/KIF11/TIFA/PON3/STAT1/TGFBI/TOP2A/CD44/PIK3AP1/UBE2J1/PIK3CG/CASP4/ALOX5/HDC/NLRC5/OSBPL3/TPX2/PYGL/SLC15A3/LITAF/RBM47/ECT2/ADGRE1/PLK1/MGST1/CSF2RB/C3/FPR1/E2F8/S100A9/FCER1G/LTF/CXCL10
GSE29618_BCELL_VS_MONOCYTE_DN	GSE29618_BCELL_VS_MONOCYTE_DN	188	-0.485771	-2.11505	9.19762e-09	2.74913e-07	1.89654e-07	3449	tags=39%, list=19%, signal=32%	RXRA/CD300A/MGAT1/SLC31A2/IFNGR1/CD63/USP3/CD93/SELPLG/SOD2/SFXN3/FBP1/PTAFR/RNF130/FTL/LILRA2/RAB32/RAP2B/GLRX/EPB41L3/SLC27A3/TRIB1/GIMAP4/BLVRA/CEBPA/ARPC2/CTSB/AMPD2/PAK1/CD33/CDC42EP3/LRP1/MYO1F/ATP6V1A/CYFIP1/NPL/CTSS/PLIN3/ENO1/STOM/GMFG/PYCARD/TLR4/CNIH4/AP1S2/NAGA/CD44/ADGRE2/PTGS2/ITGB2/SLC7A7/S100A11/MYD88/LILRB3/AHR/CASP1/PLAUR/STXBP2/RBM47/HPSE/CEBPD/VAMP8/TREM1/PLEK/MCTP1/TIMP1/PTX3…
GSE22935_UNSTIM_VS_24H_MBOVIS_BCG_STIM_MACROPHAGE_DN	GSE22935_UNSTIM_VS_24H_MBOVIS_BCG_STIM_MACROPHAGE_DN	180	-0.491075	-2.13776	9.41782e-09	2.79778e-07	1.93011e-07	3059	tags=34%, list=17%, signal=28%	SGMS1/NSMAF/TMEM39A/CAMKK2/CDV3/CLN3/IRF2/CPA2/LRRTM1/SGCB/MSN/NOC4L/COLEC12/NFIL3/RFX5/VPS54/XRN2/ZNRF1/BIRC3/PHTF2/OAF/FAM3B/GATAD2A/PDE4A/TLR3/CSF1/GCM1/E2F3/PIM1/PROCR/HIVEP2/IFIH1/MAFF/SP110/LMO4/NKX2-5/SERPINA6/IL10/CASP4/MELK/CABP2/DDIT4L/TPX2/RCN1/AQP3/TREM1/IL1B/IFI35/C1R/PARP9/CHAC2/HCK/RAB38/JUNB/KCNJ5/CD38/ARL4A/CHI3L1/CD14/SELE/CCL2
GSE9988_LPS_VS_CTRL_TREATED_MONOCYTE_UP	GSE9988_LPS_VS_CTRL_TREATED_MONOCYTE_UP	174	-0.50013	-2.16121	9.99533e-09	2.95135e-07	2.03605e-07	2358	tags=39%, list=13%, signal=34%	B3GNT2/IL1A/ELL2/TP53BP2/RTP3/BTG3/PELI1/CSF3/DENND4A/CCRL2/CD274/AQP9/PPP1R15B/PTS/ARL5B/BIRC3/CXCL3/DYRK3/FOSL1/PFKFB3/CDK1/RBBP8/TIFA/DCUN1D3/PHF1/SGPP2/SERPINB8/AREG/HIVEP2/HES1/NFKBIZ/MAFF/RND1/PTGS2/CLCF1/XBP1/IL10/C1QTNF1/FJX1/PLAUR/PTGER4/TNF/RIPK2/BCL2A1/MAP3K8/CXCL8/STK26/DLGAP1-AS1/GCH1/IL1B/PLEK/GPR84/IER3/G0S2/PTX3/DRAM1/GBP2/INHBA/ICAM1/ETS2/CXCL2/TNFAIP6/SOCS3/CXCL1/C11orf96/CCL18/…
GSE10325_CD4_TCELL_VS_LUPUS_CD4_TCELL_DN	GSE10325_CD4_TCELL_VS_LUPUS_CD4_TCELL_DN	186	-0.484363	-2.10807	1.15599e-08	3.39277e-07	2.34058e-07	2724	tags=41%, list=15%, signal=35%	RALA/TMSB10/SELP/CASP7/IFI44L/VANGL1/MMD/OAS3/WSB2/PTPN2/ARG2/DHX58/IFIT1/ZCCHC2/LRP8/ARHGEF3/VRK2/DUSP4/PTTG1/TFEC/PMAIP1/UBE2Q1/USP18/IFI44/TOX/SLC50A1/UBE2L6/IRF7/FAS/ATP6V1A/TLR3/IFIT5/IFI27/HLA-DQA1/SNRPG/CAPZA1/CD200/STAT1/TRIM21/IFIH1/LAP3/NMI/TNIP2/PARP12/MX2/SP110/ICA1/OAS2/PTTG3P/MX1/FAR2/MYD88/RSAD2/CASP1/PSME1/CEACAM1/IRS1/RASGRP3/SAT1/IFIT3/TAP1/GCH1/FCGR3B/IFI35/IFITM1/PSMB9/BRINP3/…
GSE360_T_GONDII_VS_M_TUBERCULOSIS_DC_DN	GSE360_T_GONDII_VS_M_TUBERCULOSIS_DC_DN	176	-0.485735	-2.10316	1.53491e-08	4.47789e-07	3.08917e-07	2502	tags=34%, list=14%, signal=29%	CYP7A1/DKK1/EFNB2/GLRX/PPBP/VAMP5/SLC35B1/PSMA5/CXCL9/PTPN2/STAC/ADAM18/UGDH/SERPING1/MNDA/TGM3/LHFPL2/UBE2L6/CMA1/TRIM21/RAB5C/MICB/BST2/B4GALT5/MYD88/TGFA/FOS/ALOX5/ZNF165/CASP1/ADGRE5/CD163/C3AR1/ATF3/TNFAIP2/NCKAP1L/ST3GAL5/BCL2A1/IFIT3/LGALS9/CLEC2B/TAP1/GCH1/LILRB2/IFI35/ALOX5AP/PSMB9/C1QB/SCGB1D2/LYN/CD38/ISG20/PSMB8/APOL1/CYP1B1/FCER1G/S100A8/CD14/CCL2
GSE36891_UNSTIM_VS_POLYIC_TLR3_STIM_PERITONEAL_MACROPHAGE_UP	GSE36891_UNSTIM_VS_POLYIC_TLR3_STIM_PERITONEAL_MACROPHAGE_UP	141	-0.519877	-2.17568	1.62454e-08	4.71116e-07	3.25009e-07	2017	tags=29%, list=11%, signal=26%	IPO4/LRP8/DYRK3/DUSP4/EGR2/PMAIP1/PARD6A/ELFN1/EGF/BTN1A1/NGF/SEMA4C/PROCR/AREG/NFKBIZ/MAFF/PTGS2/FOSL2/FOS/ATF3/TNFAIP2/TNFRSF19/CEBPD/SLC25A25/PLK2/EGR3/PI15/IER3/ADAMTS1/NR4A1/LIF/CXCL2/TNFAIP6/ADAMTS9/CXCL1/NR4A2/NGFR/NR4A3/IL6/PLA2G2A/CCL2
GSE3982_EOSINOPHIL_VS_NEUTROPHIL_DN	GSE3982_EOSINOPHIL_VS_NEUTROPHIL_DN	179	-0.479793	-2.08577	2.621e-08	7.55591e-07	5.21261e-07	2920	tags=35%, list=16%, signal=30%	ZYX/KLRA1P/SLC7A2/IRF2/LIPF/REPS2/EIF4EBP2/CTBS/FOLR2/CHD1/NFIL3/TBL1X/DHX58/OSBPL8/TRIB1/OR10H2/DOCK4/PFKFB3/TNNC2/LILRA1/LAT2/IL1RN/KIAA0040/LILRA3/CYTH4/SIGLEC5/STAT1/HSD17B3/GBAP1/RPS6KA1/PTGES/B4GALT5/EFHC2/SH3GLB1/CXCL6/TNFRSF1A/MAP3K14/FOS/CASP5/PSME1/ATF3/CEACAM1/SLC15A3/CXCL14/STEAP4/TRIM8/RAMP3/BAZ1A/LILRB2/PLEK/IFI35/TYMP/ABCC5/IFITM3/SECTM1/PRKCD/GBP2/JUNB/TNFSF10/STAT3/ICAM1/S100A12/…
GSE23308_WT_VS_MINERALCORTICOID_REC_KO_MACROPHAGE_DN	GSE23308_WT_VS_MINERALCORTICOID_REC_KO_MACROPHAGE_DN	190	-0.4704	-2.04768	2.71257e-08	7.7739e-07	5.36299e-07	2748	tags=28%, list=15%, signal=24%	CPA2/EIF2S2/SLC7A11/TPBG/MSN/VASP/PTBP1/PIM2/SURF4/MMD/OLR1/WDR1/CD274/NFKBIL1/RBPMS2/CH25H/GRAMD1A/NRCAM/DAXX/BIRC3/TMCO6/TFEC/EBI3/SPINT2/PHTF2/LIPG/PHGDH/PIM1/MAPKAPK2/TRIM21/IFIH1/NFKBIZ/MAFF/SP110/PLEKHO2/C19orf12/PIK3CG/CASP4/TLR6/RCN1/PTGIR/IL1B/GPR84/ABCC5/PARP9/LDLR/HCK/LYN/JUNB/FPR1/HOPX/CXCL10/CCL2
GSE29618_PDC_VS_MDC_DAY7_FLU_VACCINE_DN	GSE29618_PDC_VS_MDC_DAY7_FLU_VACCINE_DN	196	-0.477597	-2.1017	2.84083e-08	8.09387e-07	5.58373e-07	2768	tags=37%, list=16%, signal=32%	ARRB1/RAB32/ANXA1/ICAM3/EIF4EBP2/MSN/CFP/ANXA2P1/AGTPBP1/OAS3/EFHD2/TBL1X/PPA1/TST/FCN1/LMNA/LY86/PAK1/CD33/MNDA/NCF2/PADI2/ELOVL5/PTGS1/DOK2/CIDEB/LAT2/ANXA2/IL1RN/ADAM28/TLR2/CLEC10A/PSTPIP1/GMFG/SH3BP2/BASP1/CACNA2D3/CNIH4/APOL3/MTHFD2/ITGB2/IFITM2/HLA-DRA/LST1/ATP8B4/AHR/FCGR2C/CASP1/CLEC7A/CD163/PTGER4/VCAN/SERPINA1/PTP4A2/TNFAIP2/SAT1/LDHA/CEBPD/LGALS9/IL1B/BCL6/AIF1/IFITM3/TIMP1/S100A4/HCK…
GSE37301_LYMPHOID_PRIMED_MPP_VS_COMMON_LYMPHOID_PROGENITOR_DN	GSE37301_LYMPHOID_PRIMED_MPP_VS_COMMON_LYMPHOID_PROGENITOR_DN	192	-0.470082	-2.05462	2.8598e-08	8.10055e-07	5.58833e-07	3556	tags=36%, list=20%, signal=30%	MRPL42/NEFH/CCL7/OGFR/RNF19B/TMEM40/YTHDF1/SGK1/SELPLG/SOD2/NTPCR/ZNF639/FXYD5/NIP7/CYB561/TRIM25/CCR5/SLPI/TINF2/SRGN/PCGF5/SAMHD1/AMPD3/LY6E/PTPN2/INPP1/RPS6KA3/FLOT1/ARPC2/ID3/PUS1/JUND/USP18/NUPR1/NXT1/MBD2/ATP6V1A/IL1RN/ABRACL/REN/CRLF3/IFIH1/TCEAL9/MX2/LMO4/MTHFD2/SLC1A4/MYD88/THBD/PLEKHA7/LGMN/IL15/ITGA3/IL13RA1/TRIM47/KRT15/GNA14/IFIT3/CEBPD/CCNG1/SEMA3A/GBP2/ISG20/TCIRG1/HMOX1/CMPK2/PLSC…
GSE18791_UNSTIM_VS_NEWCATSLE_VIRUS_DC_18H_DN	GSE18791_UNSTIM_VS_NEWCATSLE_VIRUS_DC_18H_DN	164	-0.492523	-2.11186	3.33661e-08	9.39652e-07	6.48239e-07	3192	tags=41%, list=18%, signal=34%	GBP5/TRAFD1/PHF11/TMEM54/IFIT2/SAMD9L/HOXB8/UBQLNL/GLCCI1/LINC01138/IFI44L/CSRP2/PELI1/OAS3/CD274/IRAK2/DHX58/IFIT1/NCOA7/CLDN5/TFEC/PMAIP1/FOSL1/TRIM26/ALK/IFI44/IRF7/IFIT5/FAM81B/BTN1A1/LYSMD2/STAT1/PARP14/PDE4B/OTUD1/IFIH1/NFKBIZ/DDX58/ATP12A/MX2/B4GALT5/MAGEA11/MX1/PTGS2/HAPLN3/MYD88/RSAD2/RIPK2/IL15/SAT1/MAP3K8/TAP2/EPSTI1/PATE2/IRF1/SECTM1/GBP2/TNFSF10/LRRN4CL/CD38/PLA1A/CMPK2/PLSCR1/TNFAIP…
GSE12845_PRE_GC_VS_DARKZONE_GC_TONSIL_BCELL_UP	GSE12845_PRE_GC_VS_DARKZONE_GC_TONSIL_BCELL_UP	185	-0.477137	-2.0802	3.92027e-08	1.09767e-06	7.57254e-07	1486	tags=21%, list=8%, signal=20%	IFI44/GPR183/UBE2L6/OPN3/PHF1/CD200/HES1/PCK2/SH3BP2/PARP12/SP110/SLC16A7/SMAD3/OAS2/CD44/TYROBP/IFITM2/LST1/RAB29/CASP1/RBM47/ST3GAL5/CXCL8/LGALS9/CLEC2B/TAP1/PHACTR1/IER3/IFITM3/HCK/LYZ/IGFLR1/UGCG/CXCL2/CXCL1/FCER1G/IL6/CD14/RARRES1
GSE3982_CTRL_VS_LPS_48H_DC_DN	GSE3982_CTRL_VS_LPS_48H_DC_DN	183	-0.477418	-2.0777	4.15862e-08	1.15776e-06	7.98705e-07	2164	tags=31%, list=12%, signal=27%	MS4A1/IRF9/PPA1/IFIT1/NUP205/SLAMF1/TRIB1/HSD11B1/SERPING1/CYB5A/SIGLEC1/NT5E/CFB/IFI44/IL2RA/FCHSD2/IRF7/TOR1B/IFIT5/CSF1/IFI27/PIM1/STOM/CUTC/CD200/HEXIM1/BASP1/PARP12/MX2/MX1/MARCKSL1/IFITM2/BAALC/PIK3CG/TGFA/RSAD2/NNMT/MAMLD1/PLAUR/SSX7/HCP5/ATF3/SERPINA1/IFIT3/TMEM176A/P2RY6/IFITM1/C1QB/IFITM3/DRAM1/INHBA/CD38/ISG20/CCL19/IDO1/CXCL10
GSE30971_WBP7_HET_VS_KO_MACROPHAGE_DN	GSE30971_WBP7_HET_VS_KO_MACROPHAGE_DN	185	-0.476502	-2.07743	4.18908e-08	1.15961e-06	7.99984e-07	2753	tags=35%, list=15%, signal=30%	AMIGO2/PLAC8/SLCO4A1/TP53BP2/STRIP2/PIM2/LIMK2/CSF3/SLC37A3/VNN2/PTPN2/CD274/AQP9/GRAMD1A/LMO2/SLAMF1/PNPLA8/PFKFB3/ADA/TNFRSF1B/IL24/GJB2/MAP3K1/CLGN/IL2RA/PIM1/IL15RA/HES1/RND1/PIK3AP1/LDLRAD3/PTGS2/DSC2/SLC7A7/TGFA/VAV1/SAMSN1/IL10/LILRB3/CASP5/FJX1/BATF/STK26/DLGAP1-AS1/ADGRE1/LILRB2/P2RY6/IER3/CYB5R2/PTX3/IL7/STEAP1/SERPINB1/GFPT2/STAT3/HAS1/CXCL2/TNFAIP6/CHI3L1/SOCS3/P2RY2/CXCL1/CCL19/IL6
GSE37605_C57BL6_VS_NOD_FOXP3_FUSION_GFP_TREG_DN	GSE37605_C57BL6_VS_NOD_FOXP3_FUSION_GFP_TREG_DN	172	-0.488203	-2.10242	4.2244e-08	1.16278e-06	8.02171e-07	2380	tags=29%, list=13%, signal=25%	NFIL3/CP/CCR8/CCRL2/ACKR3/CYYR1/CH25H/MRPL48/CDCA5/RCAN1/AVEN/MRPL51/ID3/TRAPPC3/PVR/SEMA4C/MYC/MEIG1/NFKBIZ/SEC24D/MAFF/PLEKHO2/PTGS2/FOSL2/IL10/FOS/PLAUR/C3AR1/PTGER4/ATF3/LITAF/GPR4/ELANE/FADS2/CEBPD/LRRN3/SLC25A25/PLK2/ANGPT2/IER3/ADAMTS1/NR4A1/JUNB/MGST1/TM4SF1/BHLHE40/NR4A3/IL6/CD14/CCL2
GSE36891_POLYIC_TLR3_VS_PAM_TLR2_STIM_PERITONEAL_MACROPHAGE_UP	GSE36891_POLYIC_TLR3_VS_PAM_TLR2_STIM_PERITONEAL_MACROPHAGE_UP	140	-0.519408	-2.17161	4.77701e-08	1.30751e-06	9.02011e-07	1960	tags=28%, list=11%, signal=25%	TRIB1/BIRC3/DUSP4/EGR2/RCAN1/PMAIP1/GEM/RHOU/FBXL19/SEMA4C/TMEM65/NFKBIZ/MAFF/PTGS2/FOSL2/MMP3/IL10/FOS/PTGER4/ATF3/LITAF/RBM3/CEBPD/SLC25A25/PLK2/PI15/IER3/ADAMTS1/GPR65/NR4A1/JUNB/BHLHE40/LIF/CXCL2/CXCL1/NR4A2/NR4A3/IL6/CCL2
GSE2706_UNSTIM_VS_8H_LPS_DC_DN	GSE2706_UNSTIM_VS_8H_LPS_DC_DN	182	-0.475209	-2.0667	4.94177e-08	1.33757e-06	9.22753e-07	3192	tags=38%, list=18%, signal=31%	GBP5/SPTBN5/OTUD4/TRAFD1/SPC25/HCAR3/NCK2/NDP/ARAP2/ARHGAP25/SLC25A28/RRAGC/PELI1/PCGF5/BCL11A/IRAK2/CFAP65/GRAMD1A/VAV2/UBXN2A/ZNRF1/JAK3/TRIB1/ADAM19/RUBCN/NFKB1/ADA/UAP1/IRF7/ZBTB32/LYSMD2/DCUN1D3/KIAA0040/LILRA3/CD200/PARP14/MT1M/NMI/SLC38A5/STX11/TUBB2A/BAALC/C3orf52/VCAN/SERPINA1/RIPK2/PTP4A2/TNFAIP2/IL15/BATF/TAP2/RCN1/LGALS9/STK26/PTGIR/BAZ1A/GCH1/LILRB2/DTX3L/SEMA3A/DRAM1/NAMPT/SERPINB1/…
GSE14769_UNSTIM_VS_40MIN_LPS_BMDM_DN	GSE14769_UNSTIM_VS_40MIN_LPS_BMDM_DN	188	-0.471187	-2.05155	4.93321e-08	1.33757e-06	9.22753e-07	2567	tags=31%, list=14%, signal=27%	ANLN/NFKBIE/CDK17/NRROS/OSM/PELI1/ARID5A/VPS4A/CCRL2/CDH9/ARL5B/STK35/CITED2/BIRC3/CXCL3/DUSP4/EGR2/RCAN1/ID3/USP18/TLR2/PIM1/ZC3H12C/MYC/PROCR/PDE4B/NFKBIZ/MAFF/FKBPL/PTGS2/MARCKSL1/SLC38A2/IL10/HILPDA/FOS/RELB/MALT1/PTGER4/CCL13/TNF/NABP1/ATF3/SLC2A6/MAP3K8/ARFGAP3/SLC25A25/PLK2/BCL6/GPR84/IER3/IRF1/JUNB/CXCL2/PLSCR1/SOCS3/CXCL10/CD14/CCL2
GSE26890_CXCR1_NEG_VS_POS_EFFECTOR_CD8_TCELL_UP	GSE26890_CXCR1_NEG_VS_POS_EFFECTOR_CD8_TCELL_UP	184	-0.475168	-2.06655	5.677e-08	1.52806e-06	1.05416e-06	3128	tags=35%, list=18%, signal=29%	GTF3C2/TRAFD1/IFIT2/SPATA13/SAMD9L/CAMKK2/TM9SF1/SQLE/GBP6/PLAC8/SGCB/IFI44L/TOR3A/PELI1/OAS3/CCRL2/SAMHD1/NIT2/KBTBD2/IRF9/CD274/PPA1/INPP1/IFIT1/NCOA7/DAXX/SHISA5/USP18/IFI44/DEK/IRF7/TLR3/MPEG1/INSIG1/STAT1/PARP14/TRIM21/SLFN5/IFIH1/SERPINB9/DDX58/SCIN/PARP12/MX2/OAS2/SLFN13/LPAR6/RSAD2/NLRC5/BCL2A1/EPSTI1/BAZ1A/CYBB/DTX3L/PARP9/IRF1/IFITM3/LYN/GBP2/TNFSF10/NAMPT/ISG20/CMPK2/CXCL10
GSE9509_LPS_VS_LPS_AND_IL10_STIM_IL10_KO_MACROPHAGE_20MIN_DN	GSE9509_LPS_VS_LPS_AND_IL10_STIM_IL10_KO_MACROPHAGE_20MIN_DN	177	-0.474807	-2.06228	5.70827e-08	1.52806e-06	1.05416e-06	3048	tags=33%, list=17%, signal=27%	DTL/APLN/PTPRS/MIS12/WDR4/SH2B3/TTK/FDX1/FANCB/KNSTRN/KIF14/UBE2C/CIAPIN1/ANLN/UQCC3/SCPEP1/NXT2/SHCBP1/CKS1B/CKAP2L/ADAM19/ICMT/LY86/MAP3K1/GGH/PAK1IP1/FAS/ANXA2/KIF11/TLR2/CCNE2/SIGLEC5/TGFBI/ORMDL2/MICB/BASP1/AP1S2/ITGB2/HLA-DRA/KPNA2/SLC39A12/FBXO5/CAPSL/LGMN/ECT2/OIP5/RASSF5/ALOX5AP/CD38/CDKN3/ASRGL1/JCHAIN/B3GNT7/E2F8/CDCA2/F13A1/P2RY2/FCER1G
GSE24634_IL4_VS_CTRL_TREATED_NAIVE_CD4_TCELL_DAY10_DN	GSE24634_IL4_VS_CTRL_TREATED_NAIVE_CD4_TCELL_DAY10_DN	184	-0.47412	-2.06199	6.04033e-08	1.60811e-06	1.10939e-06	1947	tags=27%, list=11%, signal=24%	SLC31A1/HSD11B1/SERPING1/IMPA2/MNDA/KLHL18/CFB/LRP12/GEM/UBE2L6/IRF7/CDCP1/IL1RN/PHGDH/PSMA3/STAT1/LAP3/LMO4/TYROBP/STX11/HLA-DPA1/SH3GLB1/MYD88/KYNU/FCGR2C/CASP1/PYGL/PLAUR/SLC2A6/ST3GAL5/IFIT3/TAP2/RCN1/CXCL8/TLR1/CYBB/IRF1/SECTM1/LYN/GBP2/INHBA/HK3/TCIRG1/ASRGL1/C3/TNFAIP6/ATP1B3/CCR1/RRAD
GSE7218_UNSTIM_VS_ANTIGEN_STIM_THROUGH_IGG_BCELL_DN	GSE7218_UNSTIM_VS_ANTIGEN_STIM_THROUGH_IGG_BCELL_DN	160	-0.489628	-2.09838	6.24084e-08	1.65247e-06	1.13999e-06	2743	tags=40%, list=15%, signal=34%	TREML2/GRAP2/SLPI/TMSB10/RAP1GAP2/CHST11/CASP7/TXNDC17/NFKBIE/MYO1G/SH2B2/CCR8/SRGN/OAS3/CCRL2/FLI1/CD300LF/SMC1B/BIN2/SERPING1/SASH3/GIMAP4/GSTT1/TRPC3/SHISA5/TNFRSF1B/IFI44/NUPR1/IL2RA/GEM/ZBTB32/IL1RN/HAVCR2/PIM1/IL21R/PROC/C19orf12/ITGB2/RAC2/TRDN/CHSY1/SH3GLB1/CASP4/NLRC5/PDCD1LG2/CD53/PTGER4/TNF/ATF3/APOL6/EPSTI1/TIGIT/RGS16/SLC43A3/IFITM1/CXCL11/NCF4/DRAM1/ISG20/RASGRP1/CORO1A/S100A9/NR4A2…
GSE43863_DAY6_EFF_VS_DAY150_MEM_TFH_CD4_TCELL_UP	GSE43863_DAY6_EFF_VS_DAY150_MEM_TFH_CD4_TCELL_UP	186	-0.470169	-2.04629	6.30186e-08	1.6596e-06	1.14491e-06	2615	tags=32%, list=15%, signal=27%	ZNF687/LYSMD3/FIBCD1/SSBP4/CCRL2/POU6F1/CD300LF/HNRNPF/WDR1/IRAK2/GRAMD4/DHX58/GUCD1/KRAS/SEC24A/HECA/USP18/IFI44/GPR183/CDK2/ICAM5/UBE2L6/IRF7/LAT2/HLA-DQA1/STAT1/CHGA/HIF1A/TCEAL9/DDX58/PARP12/MX2/SP110/SMAD3/PIK3AP1/GPSM2/MARCKSL1/DSCC1/XBP1/COQ8A/SAMSN1/RSAD2/AHR/OSBPL3/IL33/PTGER4/LITAF/ST3GAL5/IFIT3/PLK2/EGR3/IFI35/NAMPT/ISG20/LAPTM5/FAM43A/CMPK2/SPP1/NR4A2
GSE26343_UNSTIM_VS_LPS_STIM_MACROPHAGE_UP	GSE26343_UNSTIM_VS_LPS_STIM_MACROPHAGE_UP	186	-0.468407	-2.03862	6.93657e-08	1.81693e-06	1.25345e-06	2380	tags=29%, list=13%, signal=25%	NFIL3/HIVEP3/ARID5A/SRGN/APEX1/PUS7/CD300LF/DAXX/LRP8/RALGDS/CACNB2/TFEC/RNF24/UTP4/PUS1/CMTM6/STK40/DOK2/IL1RN/OPN3/DCUN1D3/CHST6/PROCR/CD40/PPP1R14B/NFKBIZ/BASP1/DDX39A/HLA-DMB/C19orf12/PTGS2/GPATCH4/PIK3CG/HILPDA/AHR/HLA-DMA/IFRD2/VCAN/RIPK2/GLIPR2/BATF/MAP3K8/VCAM1/IFI35/CD209/INHBA/PLA1A/CXCL2/B3GNT7/FCGR2A/CSF2RB/BATF2/PLAU/LTF
GSE9988_LOW_LPS_VS_ANTI_TREM1_AND_LPS_MONOCYTE_UP	GSE9988_LOW_LPS_VS_ANTI_TREM1_AND_LPS_MONOCYTE_UP	183	-0.470904	-2.04935	7.09328e-08	1.84805e-06	1.27491e-06	3612	tags=40%, list=20%, signal=32%	GNG2/CCDC71L/KDM1A/ADH1B/CHST2/STAT5A/GNB2/RNF19B/UGP2/HCAR3/CCL23/IL4I1/PTAFR/ARRB1/PLAC8/RELA/LINC01138/SPACA6/VASP/TRADD/EPB41L3/CSF3/ACKR3/TAB2/N4BP1/MOGS/ARHGAP31/FAM89B/GRAMD1A/TGFBR2/HDGF/BIRC3/BCL9L/EBI3/PFKFB3/ADA/CMTM6/SLC30A7/RHOU/SLA/TOR1B/TIFA/LYSMD2/DCUN1D3/ZC3HAV1/NECTIN2/PDE4B/NFKBIZ/TLR4/RND1/STX11/PIK3AP1/LAIR1/MARCKSL1/SMCO4/MYD88/VAV1/SAMSN1/ZNF436/FJX1/SLC2A6/TNFAIP2/MAP3K8/R…
GSE24634_TREG_VS_TCONV_POST_DAY7_IL4_CONVERSION_DN	GSE24634_TREG_VS_TCONV_POST_DAY7_IL4_CONVERSION_DN	190	-0.463381	-2.01712	7.28446e-08	1.88776e-06	1.30231e-06	2823	tags=32%, list=16%, signal=27%	RNF130/LIPA/FTL/PLLP/ARRB1/RELA/PRDM4/C7orf26/SCPEP1/FCGR2B/MMD/ACP5/C1QA/SLC27A3/PPARD/CTSB/KMO/SLC2A5/MNDA/LRP12/MARCO/LHFPL2/CYFIP1/NPL/CTSS/PTPRE/PHF1/RNASE1/MAFF/BASP1/TYROBP/LPAR6/KYNU/FOS/ALOX5/CD163/PYGL/PLAUR/SLC15A3/RBM47/SLC2A6/SCD/ST3GAL5/RASGRP3/SAT1/TLR1/FPR3/CYBB/TYMP/CD209/HCK/LYZ/GALNT12/BLNK/LY96/CYP1B1/CHI3L1/CTSC/PLAU/CD14/CCL2
GSE6269_FLU_VS_STAPH_AUREUS_INF_PBMC_DN	GSE6269_FLU_VS_STAPH_AUREUS_INF_PBMC_DN	151	-0.505207	-2.13597	7.50667e-08	1.92487e-06	1.32791e-06	1953	tags=28%, list=11%, signal=26%	STAB1/FCN1/SBNO2/RTN2/TFEC/IMPA2/CTSB/CDKN2D/TFE3/CDC42EP3/CFB/NPL/IL1RN/PLIN3/TLR2/SPI1/HIF1A/MBOAT7/NOD2/CLEC7A/PLAUR/VCAN/SLC15A3/SERPINA1/HPSE/STEAP3/PLEK/NCF4/TIMP1/LYZ/FHL3/SERPINB1/PLP2/ICAM1/GNA15/RNASE2/FPR1/SOCS3/S100A9/P2RY2/SLC22A4/IFI30/S100A8
GSE42021_CD24HI_VS_CD24LOW_TREG_THYMUS_DN	GSE42021_CD24HI_VS_CD24LOW_TREG_THYMUS_DN	188	-0.46724	-2.03436	7.46764e-08	1.92487e-06	1.32791e-06	2566	tags=40%, list=14%, signal=35%	ISG15/STAT5A/HLA-C/RNF19B/MPPED1/JADE2/TRAFD1/PHF11/IFIT2/IFI6/TRIM14/TRIM38/CASP7/CDK17/SLC25A28/SIX1/IFI44L/RRAGC/HIPK3/TRIM5/OAS3/THEMIS2/PRKD2/IRF9/IFIT1/LMO2/RUBCN/SERPING1/MUC16/CFB/USP18/IFI44/IRF7/TLR3/IFIT5/IFI27/IL20RA/IFIH1/LAP3/LRFN3/IMPG1/DDX58/BST2/PARP12/MX2/SP110/OAS2/HRH2/MX1/MSX1/IFITM2/MYD88/RSAD2/PANX1/ADGRE5/BATF3/ATF3/CEACAM1/RASGRP3/ERAP2/PTPRZ1/IFIT3/GCH1/FPR3/IFI35/IFITM1…
GSE3982_NEUTROPHIL_VS_CENT_MEMORY_CD4_TCELL_UP	GSE3982_NEUTROPHIL_VS_CENT_MEMORY_CD4_TCELL_UP	188	-0.466921	-2.03297	7.73919e-08	1.9741e-06	1.36187e-06	3403	tags=40%, list=19%, signal=33%	BTK/GNB2/HLA-C/RNF19B/IFNGR1/MICALL2/CD63/RAPGEFL1/MYO5A/NRBF2/ZYX/FTL/IRF2/IL1RAP/SLPI/TRIOBP/EIF4EBP2/SH2B2/AGTPBP1/RRAGC/LIMK2/MAFG/KBTBD2/IRF9/TST/NOP10/IFIT1/RARA/ZCCHC2/CFD/OSBPL8/IMPA2/CEBPA/CDKN2D/FOSL1/PFKFB3/NCOA1/TOR1B/CERS2/LAT2/E2F3/PTPRE/F2RL1/CYTH4/HEXIM1/CD37/IFIH1/NMI/RPS6KA1/NQO2/ADGRE2/FOSL2/ITGB2/CHSY1/SH3GLB1/S100A11/TNFRSF1A/ADGRE5/SLC15A3/HPSE/TNFAIP2/LILRB1/TRIM8/LMNB1/CYB…
GSE20715_0H_VS_48H_OZONE_TLR4_KO_LUNG_DN	GSE20715_0H_VS_48H_OZONE_TLR4_KO_LUNG_DN	189	-0.469639	-2.04578	8.17759e-08	2.07506e-06	1.43153e-06	3008	tags=33%, list=17%, signal=28%	TMEM39A/GCNT3/FOXK2/UHRF1/SQLE/GPX2/TTK/ELL2/HNRNPAB/CIAPIN1/HINT1/DPAGT1/NFIL3/KDELR3/UCHL3/PPRC1/CKS1B/PPA1/MIEN1/NRCAM/FETUB/TFEC/TUBB/SLC20A1/TNC/CDK1/UAP1/STK40/RRM2/RHOU/LSM2/KCTD10/SLC39A14/MYC/AREG/PPP1R14B/PSMA2/TCEAL9/DDX39A/LRG1/CXCL6/LRRC59/BYSL/KPNA2/LTV1/CISH/IL33/LITAF/LDHA/TK1/TMEM176A/LDLR/PLP2/STAT3/CXCL2/THBS1/ELF3/SPP1/OSMR/SOCS3/VMP1/CD14/SERPINA3
GSE14000_UNSTIM_VS_16H_LPS_DC_DN	GSE14000_UNSTIM_VS_16H_LPS_DC_DN	183	-0.468702	-2.03977	8.35831e-08	2.10993e-06	1.45558e-06	2588	tags=36%, list=14%, signal=31%	BTG3/CASP7/SLC25A28/MSN/PSMB2/TRADD/NXT2/TPST1/LY6E/ATF7/IRF9/CD274/DHX58/PPP1R15B/GRAMD1A/JAK3/ADAM19/PGM3/EBI3/PMAIP1/DCP1A/SLC41A2/TRIM26/GJB2/IFI44/CDK2/APOL2/IRF7/MBD2/AMD1/KIAA0040/PIM1/LILRA3/SGPP2/TRIM21/IFIH1/NFKBIZ/MICB/PSMA2/BST2/PARP12/SLC38A5/TUBB2A/WHAMM/HILPDA/PSME1/NABP1/HCP5/RIPK2/TNFAIP2/IL15/ST3GAL5/TNFAIP1/LDHA/CR1L/GCH1/IFI35/DTX3L/PARP9/DRAM1/TNFSF10/IL7/NAMPT/CMPK2/TNFAIP6/…
GSE35825_UNTREATED_VS_IFNA_STIM_MACROPHAGE_DN	GSE35825_UNTREATED_VS_IFNA_STIM_MACROPHAGE_DN	156	-0.494104	-2.10175	8.71975e-08	2.1786e-06	1.50295e-06	2629	tags=35%, list=15%, signal=30%	TRIOBP/RGS14/NFKBIE/KRTAP7-1/HIVEP3/OLR1/SRGN/PCGF5/SAMHD1/TPST1/WSB2/TRMT61B/PPP1R15B/DAXX/SPINT2/GCNT2/PFKFB3/USP18/FAS/LIPG/IL1RN/NGF/ZC3H12C/SEMA4C/PROCR/HIVEP2/NFKBIZ/NMI/HIF1A/PARP12/SP110/FZD5/NOD2/SAMSN1/NFKB2/MALT1/ATF3/GBP4/IFIT3/KLK9/TAP1/GCH1/IFI35/CXCL11/IRF1/TIMP1/LYN/IL18BP/TM4SF1/IFI16/CMPK2/TNFAIP6/BATF2/IL6
GSE14769_UNSTIM_VS_80MIN_LPS_BMDM_DN	GSE14769_UNSTIM_VS_80MIN_LPS_BMDM_DN	185	-0.470571	-2.05158	8.68968e-08	2.1786e-06	1.50295e-06	2542	tags=30%, list=14%, signal=26%	NFKBIE/CDK17/NFAT5/OSM/NFIL3/ARID5A/SRGN/CCRL2/DUSP14/CH25H/ARL5B/CITED2/BIRC3/DUSP4/EGR2/EBI3/ID3/USP18/NUPR1/IL1RN/C9orf72/TLR2/ZC3H12C/MYC/MAFF/STX11/FOSL2/SLC38A2/IL10/HILPDA/FOS/MALT1/PLAUR/PTGER4/CCL13/NABP1/ATF3/SLC15A3/RIPK2/TNFAIP2/BCL2A1/MAP3K8/SLC25A25/IL1B/PLEK/BCL6/GPR84/ADAMTS1/IRF1/GBP2/NAMPT/ICAM1/PLSCR1/CXCL1/C11orf96/SELE
GSE13485_DAY1_VS_DAY3_YF17D_VACCINE_PBMC_DN	GSE13485_DAY1_VS_DAY3_YF17D_VACCINE_PBMC_DN	182	-0.469405	-2.04146	9.56787e-08	2.3783e-06	1.64072e-06	2648	tags=31%, list=15%, signal=27%	TUBD1/GMEB1/CASP7/SLC25A12/IFI44L/IL10RB/MRGBP/METTL21A/PPRC1/DHX58/IFNAR1/SLC31A1/AURKA/SEC24A/VRK2/SERPING1/SIGLEC1/PPEF2/DESI2/HYLS1/TRIM69/USP18/IFI44/LIG4/RFC5/TOR1B/RBBP8/IFIT5/HAVCR2/RUNDC1/LYSMD2/STAT1/TMEM65/ZMPSTE24/IFIH1/NMI/TLR4/IKBIP/FAR2/RSAD2/CASP1/ATP11C/CCNYL1/IFIT3/MBOAT1/EPSTI1/TLR1/TAP1/GCH1/IFITM1/PARP9/SECTM1/CLIC2/CMPK2/PLSCR1/CTSC/CCR1
GSE7768_OVA_ALONE_VS_OVA_WITH_MPL_IMMUNIZED_MOUSE_WHOLE_SPLEEN_6H_DN	GSE7768_OVA_ALONE_VS_OVA_WITH_MPL_IMMUNIZED_MOUSE_WHOLE_SPLEEN_6H_DN	154	-0.48791	-2.0737	9.77954e-08	2.41858e-06	1.66851e-06	2629	tags=30%, list=15%, signal=26%	TRIOBP/ARHGAP25/TPBG/SLC25A28/OSM/PELI1/PCGF5/SAMHD1/PSMA5/TPST1/CD274/PPA1/ARHGAP31/PTTG1/CFB/FAS/TLR3/ZC3HAV1/MAPKAPK2/CRLF3/IFIH1/MCM10/SP110/PTGES/PIK3AP1/CCDC42/FAM102B/WHAMM/MYD88/CASP4/MLKL/RAB29/NLRC5/CASP1/CCNYL1/GCH1/PSMB9/IL7/NAMPT/CD38/CREM/PLA1A/STAT3/GNA15/PNP/CXCL10
GSE8515_CTRL_VS_IL1_4H_STIM_MAC_DN	GSE8515_CTRL_VS_IL1_4H_STIM_MAC_DN	180	-0.474052	-2.06366	9.97603e-08	2.45471e-06	1.69343e-06	3329	tags=36%, list=19%, signal=29%	SLC35F5/GYPC/CDH4/MGP/FOXO4/HCAR3/PTBP3/PLXNA1/KDM6B/TUBD1/BTG3/UXT/NFKBIE/LIMK2/VPS4A/MRGBP/AMPD3/PIGH/LRP8/CLDN5/PPP3CC/CXCL3/RCAN1/NFKB1/EBI3/ZNF33B/CCL16/NECAP2/SLC37A1/RABIF/IGFALS/IL15RA/SYNGR3/TNIP2/B4GALT5/PUS3/MARCKSL1/MBL2/CXCL6/VAV1/NFKB2/RELB/MAMLD1/FBXW7/FJX1/TNF/B4GALT6/SLC2A6/TNFAIP2/CXCL8/EGR3/HOOK1/PLEK/IER3/PRKCD/HCK/PTX3/JUNB/ICAM1/LIF/CXCL2/TNFAIP6/CXCL1/IL6
GSE24634_TEFF_VS_TCONV_DAY7_IN_CULTURE_DN	GSE24634_TEFF_VS_TCONV_DAY7_IN_CULTURE_DN	192	-0.459448	-2.00814	1.00971e-07	2.472e-06	1.70536e-06	2465	tags=32%, list=14%, signal=28%	SCPEP1/LAMA1/EPB41L3/SLC29A3/ACP5/C1QA/SLC27A3/SLC31A1/EDAR/HSD11B1/DOCK4/EGR2/TFEC/CEBPA/CTSB/MNDA/NCF2/LRRC8B/IFI44/LHFPL2/SLC8B1/CYFIP1/CTSS/TLR2/PTPRE/CLEC10A/C1S/HEXIM1/HLA-DPB1/LAP3/ATP1A1/GBAP1/MMRN2/CD44/PLEKHO2/TYROBP/LILRA6/ADGRE2/LPAR6/HLA-DMA/LPCAT3/CLEC7A/PYGL/RIPK2/SAT1/TLR1/DAB2/PLK2/LILRB2/PLEK/AIF1/C1QB/PRKCD/LYN/HMOX1/CYP1B1/TNFAIP6/CHI3L1/SPP1/IFI30/CCL18
GSE14386_UNTREATED_VS_IFNA_TREATED_ACT_PBMC_MS_PATIENT_DN	GSE14386_UNTREATED_VS_IFNA_TREATED_ACT_PBMC_MS_PATIENT_DN	153	-0.493105	-2.09318	1.10925e-07	2.70213e-06	1.86412e-06	2445	tags=35%, list=14%, signal=30%	SULT2B1/NFIL3/TRIM5/CCRL2/GPR146/TRPS1/NINJ2/PLIN2/BIRC3/TFEC/SPIN2A/IFI44/TOX/IRF7/TRAM2/UBASH3B/ZC3H12C/HEXIM1/CCDC134/AREG/MAFF/SERPINB9/HIF1A/HELLS/DDX58/BST2/PARP12/CD44/STX11/RSAD2/PDCD1/OCIAD2/VCAN/LITAF/CCNYL1/BATF/IFIT3/TIGIT/RGS16/SPC24/NR4A1/CD180/NAMPT/CD38/ISG20/IFI16/STAT3/ETS2/FPR1/F13A1/IFI30/CXCL10/CCL2
GSE21360_NAIVE_VS_QUATERNARY_MEMORY_CD8_TCELL_DN	GSE21360_NAIVE_VS_QUATERNARY_MEMORY_CD8_TCELL_DN	184	-0.468918	-2.03937	1.15926e-07	2.80992e-06	1.93848e-06	3889	tags=40%, list=22%, signal=32%	EIF2S1/STAT2/RIPK1/SP100/MOB1A/EHD4/DUSP22/STAP1/ISG15/XIAP/EIF5/PNO1/TRAFD1/PHF11/YIPF6/IFIT2/IFI6/NIP7/MIS12/TMEM127/TDRD12/B3GNT2/TRIM38/NFKBIE/IFI44L/OAS3/N4BP1/IRF9/DHX58/IFIT1/ZCCHC2/SLC31A1/DCP1A/PLSCR2/MRTO4/USP18/IFI44/FCHSD2/UBE2L6/IRF7/TLR3/IFIT5/IFI27/SLC39A14/TRIM21/IFIH1/LAP3/NMI/SERPINB9/HIF1A/DDX58/BST2/PARP12/MX2/SP110/OAS2/MX1/IFITM2/RSAD2/CASP4/CASP1/FBXW7/C3orf52/APOL6/RASGRP3…
GSE9960_GRAM_NEG_VS_GRAM_POS_SEPSIS_PBMC_UP	GSE9960_GRAM_NEG_VS_GRAM_POS_SEPSIS_PBMC_UP	174	-0.479459	-2.07189	1.21192e-07	2.92301e-06	2.0165e-06	3369	tags=37%, list=19%, signal=31%	DNAH10/ATXN7L3/UGP2/PTPN12/TAGLN2/SAMD9L/TMEM39A/GPAT4/NDP/SYNE4/BTG3/ST3GAL2/IFI44L/OSM/PSMA5/N4BP1/FADS3/IRAK2/PPP1R15B/GRAMD1A/JAK3/TRIB1/HDGF/DUSP4/TUBB/FOSL1/ADA/TSPAN33/USP18/IFI44/IRF7/PSMA3/EFCC1/STAT1/NUDCD1/SLC39A1/IL15RA/NMI/PSMA2/TNIP2/BST2/PIK3AP1/IFITM2/SEMA6C/ARNTL2/PSME1/PLAUR/PTGER4/NABP1/SLC2A6/BATF/IFIT3/EPSTI1/SLC43A3/GCH1/ADGRE1/DTX3L/IFITM3/HCK/INHBA/ISG20/STAT3/ICAM1/RASGRP…
GSE11057_PBMC_VS_MEM_CD4_TCELL_UP	GSE11057_PBMC_VS_MEM_CD4_TCELL_UP	184	-0.46773	-2.0342	1.23229e-07	2.95749e-06	2.04029e-06	2369	tags=30%, list=13%, signal=27%	EPB41L3/SRGN/CD300LF/LTBR/CD19/ZNF385A/TTYH3/STAB1/ITPRIPL2/TFEC/CEBPA/LILRA1/PTGS1/IL1RN/CTSS/LPCAT2/HVCN1/SPI1/TLR4/CACNA2D3/FBN2/LILRA6/ADGRE2/ARL11/SLC7A7/ATP8B4/KYNU/MCEMP1/LILRB3/HDC/FCRL1/FCGR2C/CD163/PYGL/SLC15A3/SLC2A6/TNFAIP2/STEAP4/IL13RA1/LILRB1/TREM1/LILRB2/PRKCD/CD180/PTX3/HK3/C5AR1/HMOX1/ASRGL1/CYP1B1/FCGR2A/RNASE2/IGSF6/F13A1/CCR1/IFI30
GSE1740_UNSTIM_VS_IFNA_STIMULATED_MCSF_DERIVED_MACROPHAGE_DN	GSE1740_UNSTIM_VS_IFNA_STIMULATED_MCSF_DERIVED_MACROPHAGE_DN	167	-0.475142	-2.04757	1.48038e-07	3.5233e-06	2.43062e-06	1644	tags=27%, list=9%, signal=25%	MYDGF/BNIPL/CDC42EP3/UBE2L6/IRF7/HLA-DQA1/PSMA3/STAT1/PARP14/TRIM21/HLA-DPB1/PSMA2/PPP3R2/HLA-DPA1/PTGS2/RNF149/HLA-DRA/RSAD2/IRAK1/NLRC5/CASP1/CFAP161/PLAUR/TNF/KL/GIMAP8/GBP4/APOL6/RGS17/ERAP2/BCL2A1/EPSTI1/PLEKHO1/TAP1/IL1B/PSMB9/IRF1/SECTM1/SLC2A3/INHBA/CREM/PSMB8/APOL1/CXCL2/PNP
GSE45365_WT_VS_IFNAR_KO_CD8A_DC_DN	GSE45365_WT_VS_IFNAR_KO_CD8A_DC_DN	190	-0.458008	-1.99373	1.4825e-07	3.5233e-06	2.43062e-06	2767	tags=38%, list=15%, signal=32%	ARAP2/AKIRIN1/ELL2/LSR/TP53BP2/CASP3/SAA3P/SLC7A11/SLC25A28/TRADD/GLRX/PELI1/CSF3/ARID5A/KBTBD2/DHX58/BZW1/PCNX1/JOSD1/CXCL3/EBI3/KMO/PFKFB3/ADA/CELA2A/TNFRSF1B/SCNN1A/IFI44/LRP12/APOL2/UBE2L6/IRF7/SSTR2/TIGAR/TLR2/ST8SIA4/ZC3HAV1/NECTIN2/TRIM21/PDE4B/IL15RA/HIVEP2/IFIH1/NMI/DENND2D/BST2/PARP12/DDX39A/ADGRE2/MFHAS1/RAB29/CASP5/SLC39A8/PTGER4/SNRPB/LITAF/APOL6/SLC2A6/TNFAIP2/LILRB1/LPCAT1/SPHK1/SL…
GSE12392_IFNAR_KO_VS_IFNB_KO_CD8_NEG_SPLEEN_DC_DN	GSE12392_IFNAR_KO_VS_IFNB_KO_CD8_NEG_SPLEEN_DC_DN	191	-0.463869	-2.02565	1.55818e-07	3.66737e-06	2.53001e-06	2458	tags=32%, list=14%, signal=28%	PIM2/RAP2B/ERGIC1/CSF3/SRGN/CCRL2/FMNL1/CD19/SIPA1L2/CTPS1/CETN1/CXCL3/NFKB1/LMNA/ID3/CELA2A/SH2D1B/CMTM6/ELOVL5/STK40/TUBA1C/NDST1/ANXA2/CST8/OVGP1/PTPRE/RNASE1/AREG/HIVEP2/NFKBIZ/ATP1A1/GPX3/REG1B/CARHSP1/BASP1/MIDN/HLA-DMB/HMGCS2/TAL2/CEL/SEC61A1/PLAUR/ELANE/BATF/LMNB1/PLK2/G0S2/ADAMTS1/NR4A1/IL4R/SLC7A5/LAPTM5/UGCG/CYP1B1/CXCL2/THBS1/ELF3/SOCS3/HOPX/RRAD/IL6
GSE13738_RESTING_VS_BYSTANDER_ACTIVATED_CD4_TCELL_DN	GSE13738_RESTING_VS_BYSTANDER_ACTIVATED_CD4_TCELL_DN	183	-0.46315	-2.01561	1.55279e-07	3.66737e-06	2.53001e-06	3088	tags=38%, list=17%, signal=32%	MYO5A/TAGLN2/YIPF6/PIGX/SEC23B/SLCO4A1/FUCA2/TXNL4A/PRMT9/CHST11/NFKBIE/AK2/TOR3A/SRP19/TESC/PLPP1/OSM/UTP11/UEVLD/IRAK2/GRAMD4/SNRPF/SLAMF1/TRIB1/LRP8/BIRC3/PTTG1/TBC1D2/PHTF2/DESI2/SHMT2/TNFRSF1B/ELOVL5/SEC61B/PDE4A/IKZF4/RBBP8/MBD2/CYFIP1/ANXA2/ENO1/SLC39A14/GCA/PDE4B/DHRS7B/IKBIP/RGS19/IDH1/FOSL2/RAC2/TGFBR1/LRRC59/NOD2/BYSL/ALOX5/PANX1/ADGRE5/TNF/CLIC1/BATF/SAT1/MAP3K8/EGR3/NCF4/NAMPT/BHLHE4…
GSE37301_MULTIPOTENT_PROGENITOR_VS_GRAN_MONO_PROGENITOR_DN	GSE37301_MULTIPOTENT_PROGENITOR_VS_GRAN_MONO_PROGENITOR_DN	181	-0.468827	-2.03744	1.60727e-07	3.76473e-06	2.59718e-06	2481	tags=36%, list=14%, signal=32%	PSMA7/EXTL3/SRP19/PSMB10/SAMHD1/PPRC1/TAB2/NR1H2/PPA1/RAD1/ZNRF1/LMO2/MYO5B/SLC31A1/DAXX/AGFG1/BIRC3/SERPING1/TRPM7/SLC10A3/FAM3B/USP18/IRF7/LYSMD2/INSIG1/STAT1/PROCR/HES1/IFIH1/NMI/MX2/PKDCC/CSK/ABCG1/ART3/MYD88/NFKB2/NOP2/RSAD2/CASP4/KITLG/HDC/PTPRC/HLA-DMA/BATF3/CCL13/GBP4/IL13RA1/IFIT3/BDKRB2/TAP1/CLDN8/PSMB9/IRF1/S100A4/LYN/GBP2/NAMPT/ISG20/PSMB8/ICAM1/CMPK2/PNP/OSMR/E2F8/CXCL10
GSE37416_12H_VS_24H_F_TULARENSIS_LVS_NEUTROPHIL_UP	GSE37416_12H_VS_24H_F_TULARENSIS_LVS_NEUTROPHIL_UP	188	-0.459183	-1.99928	1.79198e-07	4.17729e-06	2.8818e-06	2631	tags=30%, list=15%, signal=26%	PLCL2/ICAM3/TPM3/LIMK2/TACC3/BCL11A/EFHD2/NOP10/NINJ2/IFNAR1/ADAM19/SASH3/NFKB1/AMPD2/GATAD2A/TRIM26/FADD/RHOF/NXT1/IFIT5/CTSS/ZC3HAV1/NLRC4/PDE4B/SPI1/KCTD20/SERPINB9/DDX58/G6PD/MX2/SP110/CD44/RGS19/STX11/MX1/ADGRE2/MARCKSL1/C1orf162/MYD88/KPNA2/MCEMP1/MAP3K14/CD53/CLIC1/PPP3CA/HPSE/RASSF5/LINC00324/TNFSF13B/ABCC5/S100A4/IL4R/ETV6/SERPINB1/P2RY2/GNMT/SLC22A4
GSE6269_E_COLI_VS_STAPH_AUREUS_INF_PBMC_DN	GSE6269_E_COLI_VS_STAPH_AUREUS_INF_PBMC_DN	157	-0.480776	-2.0554	1.85737e-07	4.30911e-06	2.97273e-06	3330	tags=44%, list=19%, signal=36%	ADAM9/RAC1/RAF1/ITGAX/EREG/TPRA1/DHRS7/MAF/S100A6/SLC25A44/ITGAM/RRBP1/POR/ATP6V0B/RNF19B/MAN2A2/FLOT2/MANSC1/RPN2/MYO5A/HCAR3/TM9SF1/ZYX/CLN3/SLC36A1/TOR3A/PPP4R1/LIMK2/CHPF2/NR1H2/RNASE3/CR1/PCNX1/STAB1/CXCL3/IMPA2/TFE3/MYDGF/FUT7/CDC42EP3/MYO1F/NDST1/TLR2/HLA-DQA1/PTPRE/CYTH4/PSTPIP1/NT5DC2/SEC24D/SH3GLB1/IRAK1/IL1R1/LPCAT3/PYGL/SLC15A3/RAB27A/IER3/PRKCD/CLEC5A/PTX3/LYZ/PLP2/STAT3/ICAM1/GNA15/…
GSE17301_CTRL_VS_48H_ACD3_ACD28_STIM_CD8_TCELL_DN	GSE17301_CTRL_VS_48H_ACD3_ACD28_STIM_CD8_TCELL_DN	183	-0.461336	-2.00771	1.87987e-07	4.34062e-06	2.99447e-06	2668	tags=32%, list=15%, signal=27%	ANXA1/TMEM208/NFKBIE/VASP/PIM2/GLRX/N4BP1/ZNF385A/MPZL2/IFNAR1/EDAR/RALGDS/CXCL3/NFKB1/EBI3/CMTM8/PFKFB3/NDUFAF1/PAK1/SLC6A12/NUPR1/MARCO/GCM1/RNF121/TLR2/ZC3H12C/PSMA8/PSMA3/POLR2H/SERPINB8/PDE4B/SPI1/SLC25A10/NFKBIZ/STX11/TNFRSF11A/MARCKSL1/MYD88/CASP4/RELB/PTGER4/TNF/CHSY3/TNFAIP2/TNFAIP1/MAP3K8/TMEM176A/GPR84/NCF4/S100A4/HCK/LYN/JUNB/ICAM1/GNA15/C3/FPR1/IGSF6
GSE3039_ALPHAALPHA_VS_ALPHABETA_CD8_TCELL_UP	GSE3039_ALPHAALPHA_VS_ALPHABETA_CD8_TCELL_UP	184	-0.462705	-2.01234	1.88968e-07	4.34269e-06	2.9959e-06	2987	tags=33%, list=17%, signal=28%	HACD1/PTPRS/GDE1/NUP93/ELL2/LSR/CTNNB1/CCR5/COMTD1/SH3PXD2B/SSBP4/SRP19/OSM/FCGR2B/TMEM214/SMDT1/LXN/CTPS1/SNRPF/CXCL3/MRTO4/PSMB5/LRP12/NUPR1/MED10/FAM20C/ELK3/TLR2/MYC/PDPN/SLC39A1/PPP1R14B/GPX3/MAFF/TCEAL9/BASP1/PTGES/UTP18/BYSL/NOP2/HILPDA/SLC15A3/BCL2A1/LDHA/TAP2/RAMP3/DAB2/TREM1/GPR84/C1R/IER3/IL4R/BHLHE40/ETS2/B3GNT7/SOCS3/CCR1/CXCL1/PLAU/IL6/CD14
GSE22886_NAIVE_CD4_TCELL_VS_NEUTROPHIL_DN	GSE22886_NAIVE_CD4_TCELL_VS_NEUTROPHIL_DN	181	-0.466764	-2.02848	2.02587e-07	4.61217e-06	3.18181e-06	2806	tags=38%, list=16%, signal=32%	HLA-C/MPZL1/SYK/SOD2/IL4/PLA2G1B/HCAR3/GPR75/FTL/RORB/RAB32/FUT9/SLC7A11/TGFB3/CTBS/PPP4R1/SLC17A5/LIMK2/SRGN/VNN2/CFTR/AQP9/HSD11B1/RTN2/GALNT14/HAO1/CD33/MNDA/NCF2/ANXA13/ZCCHC24/PTGS1/RPGRIP1/LAT2/F2RL1/GCA/BASP1/PLEKHO2/PTGS2/SMCO4/LST1/RSAD2/ALOX5/CLEC7A/PDCD1LG2/TLR6/LITAF/BCL2A1/CEBPD/TREM1/PI15/FCGR3B/IER3/DRAM1/TNFSF10/NAMPT/FHL3/LY96/ASRGL1/FCGR2A/PLSCR1/CSF2RB/S100A12/FPR1/S100A9/P2RY2…
GSE41867_NAIVE_VS_DAY6_LCMV_EFFECTOR_CD8_TCELL_UP	GSE41867_NAIVE_VS_DAY6_LCMV_EFFECTOR_CD8_TCELL_UP	190	-0.456228	-1.98598	2.01729e-07	4.61217e-06	3.18181e-06	3256	tags=33%, list=18%, signal=27%	ITGA4/SPIB/ORAI1/MYO7A/IFIT2/SAMD9L/AMN1/GBP6/TRIM25/PLAC8/RGS14/ARHGAP25/CMTM7/EXTL3/OSM/PSMB10/SAMHD1/GRAMD4/IFIT1/PLIN2/GUCD1/PSMA4/HSD11B1/RCAN1/PTTG1/EBI3/ACTB/PTGS1/CYFIP1/LAT2/TLR2/UBASH3B/AKR1A1/CD40/HIVEP2/NFKBIZ/C19orf12/ITGB2/SH3BGRL3/SH3GLB1/MFHAS1/LPAR6/MYD88/RAB29/NLRC5/CLEC7A/PTRH2/OCIAD2/TAP2/LPCAT1/DTX1/BAZ1A/MSR1/DTX3L/PSMB9/NR4A1/IL18BP/THBS1/PNP/RASGRP1/CCL19/HOPX/S100A8
GSE18791_CTRL_VS_NEWCASTLE_VIRUS_DC_8H_DN	GSE18791_CTRL_VS_NEWCASTLE_VIRUS_DC_8H_DN	182	-0.462363	-2.01083	2.14279e-07	4.85566e-06	3.34978e-06	2398	tags=34%, list=13%, signal=29%	PSCA/TRIM5/OAS3/PCDHB16/CXCL9/CD274/DHX58/IFIT1/NCOA7/ARL5B/SERPING1/SIGLEC1/PMAIP1/CFB/USP18/IFI44/ETV7/UBE2L6/IRF7/PATL1/IFIT5/GCM1/PARP14/TRIM21/SLFN5/IFIH1/DDX58/PARP12/MX2/SP110/OAS2/UCA1/MX1/PTGS2/MYD88/RSAD2/NLRC5/TNF/GBP4/APOL6/IL15/IFIT3/EPSTI1/TAP1/GCH1/DTX3L/CXCL11/PARP9/IRF1/IFITM3/SECTM1/TNFSF10/NAMPT/ISG20/APOL1/CMPK2/PLSCR1/BATF2/IDO1/CCL8/CXCL10
GSE36888_UNTREATED_VS_IL2_TREATED_STAT5_AB_KNOCKIN_TCELL_17H_UP	GSE36888_UNTREATED_VS_IL2_TREATED_STAT5_AB_KNOCKIN_TCELL_17H_UP	166	-0.475696	-2.04786	2.21802e-07	5.00286e-06	3.45133e-06	2740	tags=34%, list=15%, signal=29%	CDC6/PLAC8/RIMS1/ST3GAL2/SH3PXD2B/MYO1G/GLRX/LIMK2/SLC24A4/AQP9/SLAMF1/AGFG1/METRNL/DUSP4/UNC79/SLC1A2/CTSB/CDKN2D/EMP2/CD55/PFKFB3/TNFRSF1B/IL2RA/SLA/PHF1/LMCD1/SEMA4C/WIF1/GMFG/HES1/NMNAT2/PTGES/PTGS2/TGFA/MCEMP1/SORCS1/CASP4/MLKL/C1QTNF1/FJX1/PLAUR/STXBP2/BCL2A1/RAMP1/RAB27A/VCAM1/RASSF5/GCH1/TREM1/IL1B/CCDC69/NAMPT/C5AR1/HAS1/CXCL2/TNFAIP6/IL3RA
GSE25123_WT_VS_PPARG_KO_MACROPHAGE_UP	GSE25123_WT_VS_PPARG_KO_MACROPHAGE_UP	185	-0.46291	-2.01817	2.30989e-07	5.18608e-06	3.57772e-06	2534	tags=32%, list=14%, signal=28%	ST3GAL2/MSN/PIM2/OSM/HSPA13/VNN2/AMPD3/TAB2/AQP9/ZCCHC2/GRAMD1A/SLAMF1/ZNF710/CXCL3/RCAN1/VPS13D/PFKFB3/GJB2/CFB/IFI44/BMF/ATP13A3/INSIG1/SGPP2/SLFN5/PROK2/NFKBIZ/PTGES/SLC16A7/SMAD3/FOSL2/SLC7A7/IFITM2/SAMSN1/RSAD2/IL1R1/CASP5/SLC39A8/PTGER4/MAP3K8/CEBPD/LPCAT1/SLC43A3/ADGRE1/LILRB2/IL1B/BCL6/NCF4/PTX3/LYN/LCP1/CXCL2/THBS1/FCGR2A/CHI3L1/FPR1/SOCS3/PLAU/S100A8/IL6
GSE34156_NOD2_LIGAND_VS_TLR1_TLR2_LIGAND_6H_TREATED_MONOCYTE_UP	GSE34156_NOD2_LIGAND_VS_TLR1_TLR2_LIGAND_6H_TREATED_MONOCYTE_UP	187	-0.462468	-2.01114	2.40755e-07	5.35597e-06	3.69493e-06	2358	tags=31%, list=13%, signal=27%	PELI1/PSMB10/PCGF5/SAMHD1/VPS54/ACP5/N4BP1/LY6E/IRF9/ARG2/CTPS1/DAXX/SHISA5/TNFRSF1B/KCND3/USP18/SLC7A3/UBE2L6/IRF7/MPEG1/GNB4/MAP2K1/STAT1/TRIM21/IFIH1/NMI/SERPINB9/MX2/MX1/BARD1/HMGCS2/MYD88/RSAD2/CASP4/PSME1/VCAN/GBP4/IRS1/IL15/IL13RA1/IFIT3/TAP2/TAP1/IFI35/PSMB9/IRF1/IFITM3/GBP2/TNFSF10/IL18BP/NAMPT/ISG20/TCIRG1/PSMB8/PNP/OSMR/IL6/CXCL10
GSE36826_NORMAL_VS_STAPH_AUREUS_INF_SKIN_UP	GSE36826_NORMAL_VS_STAPH_AUREUS_INF_SKIN_UP	182	-0.461751	-2.00817	2.39919e-07	5.35597e-06	3.69493e-06	2926	tags=27%, list=16%, signal=23%	ERO1B/SQLE/YIF1A/GRIK1/IL18R1/PLAC8/SLC7A11/LBR/ST14/TES/TMEM214/OLR1/SLC35B1/PSMA5/AQP9/FCN1/LRP8/BIRC3/TFE3/JUND/PSMA3/ORMDL2/ATP1A1/DDX39A/SMAD3/ADGRE2/A4GALT/KYNU/FOS/GLIPR1/CASP1/MAMLD1/CD53/SNRPB/HCP5/PTP4A2/CXCL8/FPR3/TREM1/TYMP/NAMPT/FHL3/ISG20/TCIRG1/THBS1/PNP/FPR1/CORO1A/S100A9/IDO1
GSE11864_CSF1_VS_CSF1_IFNG_PAM3CYS_IN_MAC_DN	GSE11864_CSF1_VS_CSF1_IFNG_PAM3CYS_IN_MAC_DN	175	-0.462197	-1.99949	2.72411e-07	6.03267e-06	4.16176e-06	2932	tags=32%, list=16%, signal=27%	WDR4/SLC25A32/FMO6P/CEBPG/PNPLA5/ZNF584/RTP3/ARHGAP25/CSRP2/HIVEP3/UTP11/CCRL2/NXT2/KNG1/BZW1/TMEM11/GUCD1/JOSD1/DYRK3/NAA11/TUBB/PTPN7/TRIM26/PSMB5/STK40/CSF1/FBXL19/TMEM165/MRPL14/LYSMD2/KIAA0040/ZC3H12C/NANS/CCDC134/CNIH4/SLC5A6/C19orf12/SLC1A4/GLA/LILRB3/TEX14/PANX1/IFRD2/BATF3/RBM11/CLIC1/PTGER2/PTGIR/IGFBP4/TYMP/GPR84/PRKCD/SLC2A3/SLC36A4/LYN/NR4A3
GSE32901_NAIVE_VS_TH17_NEG_CD4_TCELL_UP	GSE32901_NAIVE_VS_TH17_NEG_CD4_TCELL_UP	163	-0.473253	-2.03337	2.76668e-07	6.07173e-06	4.18871e-06	3091	tags=35%, list=17%, signal=29%	PIK3C2B/DTL/TMEM176B/MCRS1/TCF19/BUB1B/ANLN/CXXC5/MYO1G/CFP/FCMR/SHCBP1/CKS1B/MS4A1/CD19/CKAP2L/PLIN2/NUP205/VAV2/EGR2/SLC27A2/IMPA2/LY86/RALGPS2/KMO/KNTC1/CYFIP1/LAT2/MPEG1/KIF11/DGAT1/PIM1/MYC/SPI1/NFKBIZ/POLE2/B4GALT5/MVP/NUF2/XBP1/FCRL1/LPCAT3/CISH/TPX2/RASGRP3/ECT2/TK1/SLC43A3/PLK2/CYBB/LYN/CD38/BLNK/LY96/E2F8/CDCA2/IFI30
GSE36476_CTRL_VS_TSST_ACT_16H_MEMORY_CD4_TCELL_OLD_DN	GSE36476_CTRL_VS_TSST_ACT_16H_MEMORY_CD4_TCELL_OLD_DN	176	-0.461457	-1.99804	2.76068e-07	6.07173e-06	4.18871e-06	4828	tags=44%, list=27%, signal=33%	LAMP3/CEP76/CD2BP2/CTNNA1/ZNF593/NDUFAF4/TKT/CD86/CSTA/LRRC42/TXN/EIF2B4/DESI1/BMS1/ATP6V0A2/KDELR2/TUBA1B/TRAF1/BTBD3/PSMB6/VDR/UTP20/GNL2/TUBB2B/POLR3D/EIF2B3/ARHGAP22/TUBG1/SNX11/PSMD2/LYRM4/TIMM8B/STAT5A/PSEN2/GORASP2/MCUR1/MRPS12/NUP93/SLCO4A1/FUCA1/PSMB2/MRPL17/PUS7/CTPS1/PMM2/TUBB/DPP3/CDK2AP1/PSMB5/LRRK1/TUBA1C/IL2RA/RBBP8/SEH1L/POLR2H/SLC39A14/PSAT1/STAT1/CD40/IL15RA/BYSL/KYNU/GLA/IL1R1/…
GSE9988_LPS_VS_LPS_AND_ANTI_TREM1_MONOCYTE_UP	GSE9988_LPS_VS_LPS_AND_ANTI_TREM1_MONOCYTE_UP	185	-0.461215	-2.01078	2.81915e-07	6.15914e-06	4.24902e-06	3025	tags=34%, list=17%, signal=28%	HCAR3/CCL23/RAP1A/IL4I1/PIK3CD/PTAFR/ARRB1/PLAC8/SLC25A28/VASP/EPB41L3/NFE2L3/TAB2/ARHGAP31/FAM89B/TGFBR2/PSMA4/HDGF/BIRC3/BCL9L/PFKFB3/ADA/KCND3/SUGT1P1/MYO1F/SLC30A7/SLA/TOR1B/TIFA/LYSMD2/SCO2/PDE4B/CD40/IFIH1/NFKBIZ/TLR4/RND1/LRG1/PIK3AP1/LAIR1/MARCKSL1/SMCO4/VAV1/SAMSN1/ZNF436/C1QTNF1/FJX1/SLC2A6/TNFAIP2/TRIM8/MAP3K8/RASSF5/GCH1/CYBB/TNFSF13B/IRF1/HCK/BLNK/THBS1/PLSCR1/SOCS3/CXCL1
GSE22886_DAY1_VS_DAY7_MONOCYTE_IN_CULTURE_UP	GSE22886_DAY1_VS_DAY7_MONOCYTE_IN_CULTURE_UP	187	-0.460791	-2.00384	2.88537e-07	6.24779e-06	4.31017e-06	1864	tags=27%, list=10%, signal=24%	DUSP4/EBI3/PMAIP1/DCP1A/TFE3/PFKFB3/IL24/SMAGP/IL2RA/IRF7/MET/SERPINB8/PDE4B/IL15RA/HIVEP2/SERPINB9/TNIP2/BASP1/MMP1/SLC16A7/APOL3/PTGS2/FOSL2/RSAD2/IL10/IL32/RELB/MAMLD1/RIPK2/SLC2A6/LPCAT1/STK26/PTGIR/GCH1/SH3GL1/IER3/PTX3/LYN/INHBA/NAMPT/EMP3/ISG20/ICAM1/GNA15/ETS2/RASGRP1/S100A12/TFPI2/IL3RA/IL6
GSE360_CTRL_VS_L_MAJOR_DC_DN	GSE360_CTRL_VS_L_MAJOR_DC_DN	187	-0.460774	-2.00377	2.88537e-07	6.24779e-06	4.31017e-06	1494	tags=22%, list=8%, signal=21%	PADI2/UBE2L6/IL1RN/PIM1/HLA-DOB/CD40/LYPD3/SERPINB9/ATP12A/MARCKSL1/KYNU/IL10/THBD/AHR/RAB29/SLC39A8/PSME1/TNF/SERPINA1/LITAF/BATF/CXCL8/UCP2/PTGER2/TAP1/IFI35/TYMP/PSMB9/IER3/G0S2/IRF1/IFITM3/SECTM1/TIMP1/NAMPT/ETS2/ARL4A/TNFAIP6/ATP1B3/FCN3/IDO1/CCL2
GSE360_T_GONDII_VS_B_MALAYI_HIGH_DOSE_MAC_DN	GSE360_T_GONDII_VS_B_MALAYI_HIGH_DOSE_MAC_DN	185	-0.459834	-2.00476	3.43753e-07	7.41047e-06	5.11227e-06	3381	tags=32%, list=19%, signal=26%	RASSF8/PSEN2/AMHR2/FLOT2/ZNF652/NDRG2/KCNB2/PSMD9/PBX2/SH3BP1/PTAFR/LILRA2/PLEKHM2/NFKBIE/VAMP5/ARF3/GPT/CFD/STAB1/FCN1/AASS/INPP5B/CYBA/LY86/BLVRA/ADA/NDUFAF1/CD33/CFB/PSMB5/MYO1F/FCHSD2/IRF7/CYFIP1/AKR1A1/HLA-DPB1/DOCK2/NAGA/HLA-DMB/DAP/SLC1A4/PYGM/STXBP2/TNF/TNFAIP2/VSIG4/TLR1/PTGIR/TAP1/IFITM1/AIF1/RELN/NCF4/IRF1/PRKCD/TNFAIP6/F13A1/FCGBP/PLA2G2A
GSE30971_CTRL_VS_LPS_STIM_MACROPHAGE_WBP7_KO_2H_UP	GSE30971_CTRL_VS_LPS_STIM_MACROPHAGE_WBP7_KO_2H_UP	178	-0.457742	-1.98753	3.69216e-07	7.92433e-06	5.46676e-06	3025	tags=40%, list=17%, signal=34%	HCAR3/TMEM39A/CCL23/TNFSF15/FCRL5/NDP/IL1A/ELL2/PLAC8/SLCO4A1/TP53BP2/ACVR1B/MYO1G/NFAT5/OSM/HSPA13/LIMK2/KBTBD2/CD274/AQP9/GRAMD1A/SLAMF1/ADAM19/NFKB1/SLC1A2/SLC20A1/PFKFB3/TWF1/IL24/GJB2/CDC42EP3/IL2RA/EYA4/MET/DCUN1D3/PIM1/SGPP2/PROCR/HES1/BASP1/PTGS2/SLC7A7/BAALC/TGFA/BCAT1/MCEMP1/IL10/CISH/BATF3/CASP5/TNF/STEAP4/BCL2A1/BATF/STK26/RGS16/ADGRE1/IER3/G0S2/SLC2A3/PTX3/SERPINB1/STAT3/HAS1/ETS2/CX…
GSE3982_CTRL_VS_LPS_4H_MAC_DN	GSE3982_CTRL_VS_LPS_4H_MAC_DN	192	-0.449424	-1.96433	3.71136e-07	7.93059e-06	5.47109e-06	3075	tags=36%, list=17%, signal=31%	IFIT2/ELF4/HCAR3/ZFX/TRIM25/IRF2/CCR5/SLCO4A1/BTG3/CHST11/CASP7/FKBP10/IFI44L/HIPK3/NDST3/SLAMF1/HSD11B1/DYRK3/RCAN1/SLC1A2/CYB5A/PMAIP1/BLVRA/DCP1A/KMO/CD55/USP18/IFI44/LRP12/LIG4/NUPR1/NECAP2/DEK/FAS/IFIT5/IL1RN/CMA1/ATP13A3/SNTG2/F2RL1/STAT1/NECTIN2/PDE4B/CD40/HIVEP2/IFIH1/MAFF/HIF1A/BASP1/MMP1/MTHFD2/MFHAS1/MYD88/NFKB2/TMX1/CEBPD/SPHK1/STK26/BAZ1A/PLEK/IFI35/IFITM1/PSMB9/IRF1/LYZ/CD38/ISG20/A…
GSE30971_CTRL_VS_LPS_STIM_MACROPHAGE_WBP7_KO_4H_UP	GSE30971_CTRL_VS_LPS_STIM_MACROPHAGE_WBP7_KO_4H_UP	181	-0.459981	-1.999	3.7783e-07	8.0173e-06	5.5309e-06	3008	tags=39%, list=17%, signal=32%	TMEM39A/CCL23/TNFSF15/NDP/IL1A/ELL2/PLAC8/SLCO4A1/TP53BP2/ACVR1B/STRIP2/NFAT5/LIMK2/CSF3/KBTBD2/CD274/AQP9/GRAMD1A/OSBPL8/SLAMF1/AGFG1/ADAM19/PNPLA8/SLC1A2/PFKFB3/NPC1/TNFRSF1B/GJB2/CLGN/CDC42EP3/IL2RA/MET/DCUN1D3/PIM1/SGPP2/OTUD1/HES1/BASP1/PIK3AP1/PTGS2/SLC7A7/BAALC/TGFA/BCAT1/MCEMP1/IL10/CISH/FJX1/TNF/BCL2A1/BATF/STK26/RGS16/ADGRE1/IER3/SLC2A3/PTX3/STEAP1/SERPINB1/TM4SF1/GFPT2/STAT3/HAS1/ETS2/…
GSE8835_CD4_VS_CD8_TCELL_CLL_PATIENT_UP	GSE8835_CD4_VS_CD8_TCELL_CLL_PATIENT_UP	188	-0.452683	-1.97098	3.78485e-07	8.0173e-06	5.5309e-06	3562	tags=40%, list=20%, signal=33%	ELAVL4/TSPO/FZD6/ISG15/STAT5A/GYPC/SIRPB1/IFIT2/SAMD9L/HRH4/GBP6/B3GNT2/SLC28A2/IL1RL1/IL18R1/PRDM4/SGCB/MYO1G/IFI44L/OAS3/PCGF5/SAMHD1/FOXRED2/CXCL9/LY6E/INPP1/IFIT1/PPP1R15B/HOXB1/DAXX/AGFG1/SLC41A2/NOTCH3/WASF1/CFB/USP18/ACTB/MARCO/SLC37A1/UBE2L6/IRF7/TLR3/GNB4/CMA1/CLEC10A/CD40/IL15RA/IFIH1/TIMELESS/NMI/SERPINB9/MTHFR/MX2/CTSG/STX11/SLFN13/GPSM2/ATP8B4/RSAD2/MLKL/HDC/NLRC5/OSBPL3/CCL13/IL15/M…
GSE29617_DAY3_VS_DAY7_TIV_FLU_VACCINE_PBMC_2008_UP	GSE29617_DAY3_VS_DAY7_TIV_FLU_VACCINE_PBMC_2008_UP	173	-0.46471	-2.00855	3.85166e-07	8.12351e-06	5.60418e-06	2408	tags=30%, list=13%, signal=26%	ZNF703/VAMP5/SAMHD1/TRPS1/DHX58/BRINP1/SUCNR1/PSMA4/DUSP4/EGR2/ARPC2/AMPD2/CDK2AP1/MAP3K1/CMTM6/SLC7A3/EGF/PDE4A/MBD2/ARF6/RFC3/LIPG/E2F3/STOM/STK3/STX11/PIK3AP1/ADGRE2/CSK/FAM102B/C1orf162/LST1/PRSS12/GRB14/ATF3/LITAF/TNFRSF19/LGALS9/GCH1/ADGRE1/PLEK/AIF1/TNFSF13B/SECTM1/S100A4/GBP2/FERMT3/TNFAIP6/CTSC/NR4A3/IL6/CXCL10
GSE10325_LUPUS_CD4_TCELL_VS_LUPUS_BCELL_DN	GSE10325_LUPUS_CD4_TCELL_VS_LUPUS_BCELL_DN	178	-0.457498	-1.98647	4.05771e-07	8.5212e-06	5.87853e-06	2495	tags=29%, list=14%, signal=25%	SH2B2/SCPEP1/FCGR2B/BCL11A/MS4A1/CD19/SNRNP25/LY86/SHMT2/TCF3/KMO/LRRK1/FCHSD2/SLC37A1/ZBTB32/LAT2/ADAM28/OPN3/HLA-DQA1/E2F5/AKR1A1/HLA-DOB/CD37/HLA-DPB1/CD40/BASP1/ABCB4/HLA-DMB/TSPAN13/HLA-DPA1/SLC7A7/HLA-DRA/KYNU/IRAK1/ALOX5/HLA-DMA/FCGR2C/SLC2A6/RASGRP3/LILRB1/MAP3K8/CYBB/LILRB2/PRKCD/CD180/HCK/LYN/BLNK/JCHAIN/FCGR2A/CSF2RB/IFI30
GSE21927_SPLEEN_C57BL6_VS_4T1_TUMOR_BALBC_MONOCYTES_DN	GSE21927_SPLEEN_C57BL6_VS_4T1_TUMOR_BALBC_MONOCYTES_DN	183	-0.452088	-1.96747	4.21848e-07	8.82079e-06	6.08521e-06	2322	tags=37%, list=13%, signal=32%	JADE2/TRAFD1/PSMD7/PHF11/IFIT2/IFI6/TRIM14/TMSB10/SLC25A28/IFI44L/TRIM5/OAS3/PSMA5/N4BP1/RNF31/NR1H2/PRKD2/LY6E/IRF9/DHX58/IFIT1/ZCCHC2/RNF25/DCP1A/UBE2Q1/TRIM26/FKBP11/USP18/IFI44/FCHSD2/SLC37A1/UBE2L6/IRF7/IFIT5/TMEM62/TRIM21/IFIH1/LAP3/NMI/MICB/DDX58/BST2/PARP12/MX2/SP110/OAS2/ATF4/MX1/CHSY1/IFITM2/MYD88/RSAD2/PSME1/CEACAM1/APOL6/SAT1/IFIT3/LGALS9/IFI35/IFITM1/IFITM3/ISG20/PSMB8/APOL1/IFI16/PL…
GSE21546_UNSTIM_VS_ANTI_CD3_STIM_ELK1_KO_DP_THYMOCYTES_UP	GSE21546_UNSTIM_VS_ANTI_CD3_STIM_ELK1_KO_DP_THYMOCYTES_UP	165	-0.46836	-2.01256	4.24049e-07	8.82891e-06	6.09081e-06	3192	tags=38%, list=18%, signal=32%	GBP5/C7orf33/PHF11/TTC36/IFIT2/IFI6/MAGEC1/TRIM25/SIDT1/RGSL1/IFI44L/OAS3/SAMHD1/THEMIS2/PAGE1/RNF31/PRKD2/IRF9/AQP8/IFIT1/SPACA1/IFNA8/OAF/NLRP6/CHRNE/TRIM69/USP18/IFI44/IRF7/IFIT5/IFI27/ZC3HAV1/STAT1/PARP14/TRIM21/DDX58/BST2/PARP12/SP110/LINC00525/PEPD/VN1R2/MYD88/RSAD2/NLRC5/TNFAIP8L2/CHSY3/APOL6/IFIT3/SPHK1/TAP1/EGR3/IFI35/IFITM1/DTX3L/PARP9/IRF1/IFITM3/C5AR1/IFI16/CMPK2/PLSCR1/CSF2RB
GSE3982_EFF_MEMORY_CD4_TCELL_VS_TH1_DN	GSE3982_EFF_MEMORY_CD4_TCELL_VS_TH1_DN	186	-0.453733	-1.97476	4.30674e-07	8.89087e-06	6.13356e-06	2745	tags=30%, list=15%, signal=26%	PYCR1/NGDN/SLCO4A1/CEBPG/CHST11/NFKBIE/PSENEN/TOR3A/SPAG5/UTP11/OAS3/CKS1B/LTBR/ARF3/CDCA4/FLOT1/TUBB/PMAIP1/CEBPA/NDUFAF1/TRIM26/GGH/PSMB5/IL2RA/RRM2/SLA/TIGAR/PHGDH/TRAPPC3/STK3/CD200/TRIM21/BAG2/NME7/TIMELESS/ALG5/SMCO4/IL10/GLA/SLC39A8/TPX2/C3orf52/TNF/FBXO5/MCTP2/LRRN3/TAP1/SLC7A5/STEAP1/CREM/SERPINB1/MYH6/PLSCR1/SPP1/CCR1/MID1IP1
GSE9037_CTRL_VS_LPS_4H_STIM_IRAK4_KO_BMDM_DN	GSE9037_CTRL_VS_LPS_4H_STIM_IRAK4_KO_BMDM_DN	186	-0.453167	-1.97229	4.30674e-07	8.89087e-06	6.13356e-06	3165	tags=34%, list=18%, signal=28%	ATF1/COL27A1/OTUD4/MAPK9/TMEM176B/ELP5/TMEM178A/SLC28A2/PYCR1/CASP7/AK2/EPB41L3/PSMB10/OLR1/RFX5/KDELR3/NPLOC4/AQP9/PER2/VAV2/ZNRF1/ARHGEF3/PHTF2/UTP4/RNF145/CFB/UAP1/STK40/PAK1IP1/NUPR1/TLR3/IL1RN/ZC3HAV1/IL13RA2/COL12A1/E2F5/SLC39A14/C1S/STAT1/SLC39A1/SLC6A9/DDX58/MTHFR/PARP12/RND1/ATF4/MTHFD2/SLFN13/MS4A6A/THBS2/RCN1/CABLES2/TAP1/PLK2/ADAMTS1/LARP6/CLEC5A/FGF7/BLNK/PLSCR1/PNP/C3/RARRES1
GSE14769_UNSTIM_VS_120MIN_LPS_BMDM_DN	GSE14769_UNSTIM_VS_120MIN_LPS_BMDM_DN	191	-0.453499	-1.98037	4.38036e-07	8.96686e-06	6.18598e-06	2876	tags=31%, list=16%, signal=27%	BORCS6/KDM6B/CLN3/HIPK1/B3GNT2/SLC7A2/ELL2/SLC7A11/VASP/NFIL3/ARID5A/SRGN/DENND4A/DUSP14/CD274/IRAK2/ARG2/CITED2/EGR2/TFEC/EBI3/OAF/ID3/NUPR1/FAM20C/CSF1/IL1RN/ABRACL/C9orf72/DCUN1D3/PARP14/OTUD1/AREG/IFIH1/HIF1A/SP110/FZD5/B4GALT5/FKBPL/RSAD2/IL10/HILPDA/PLAUR/NRIP1/CCL13/ATF3/SLC15A3/GBP4/BCL2A1/VCAM1/EGR3/BCL6/IRF1/NAMPT/BHLHE40/CXCL2/C3/IGSF6/C11orf96/SELE
GSE9988_ANTI_TREM1_AND_LPS_VS_VEHICLE_TREATED_MONOCYTES_DN	GSE9988_ANTI_TREM1_AND_LPS_VS_VEHICLE_TREATED_MONOCYTES_DN	183	-0.45181	-1.96626	4.36521e-07	8.96686e-06	6.18598e-06	2898	tags=29%, list=16%, signal=25%	CCR2/PHF23/PIK3CD/WBP1L/ARRB1/FUCA1/EXTL3/RAP2B/NAGS/ACP5/TMED9/FAM89B/ZNF710/SASH3/BCL9L/TNFRSF10D/HECA/MYO1F/DOK2/BMF/MPEG1/PLIN3/ENO1/NLRC4/CAPZA1/NECTIN2/TGFBI/NT5DC2/RPS6KA1/RGS19/PLEKHO2/LRG1/CSK/MARCKSL1/KCTD2/TNFRSF1A/ARPC1B/ZNF436/TNFAIP8L2/CX3CR1/CLIC1/GIMAP8/PTP4A2/TRIM8/TLR1/RASSF5/FPR3/HCK/EMP3/LAPTM5/CORO1A/IFI30/CD14
GSE41176_UNSTIM_VS_ANTI_IGM_STIM_BCELL_3H_UP	GSE41176_UNSTIM_VS_ANTI_IGM_STIM_BCELL_3H_UP	187	-0.456583	-1.98554	4.54337e-07	9.26164e-06	6.38934e-06	1895	tags=26%, list=11%, signal=24%	PPP3CC/CXCL3/PGM3/EBI3/PMAIP1/PFKFB3/TNFRSF1B/IL24/RHOF/IL2RA/MAP2K1/ATP13A3/IL15RA/MAFF/PTGS2/SLC7A7/XBP1/IL10/MAMLD1/SEC61A1/PLAUR/TNF/SLC15A3/SLC2A6/BCL2A1/BATF/CXCL8/ARFGAP3/STK26/RGS16/SLC43A3/IL1B/IER3/G0S2/CYB5R2/PTX3/INHBA/IL7/NAMPT/SERPINB1/PLA1A/HAS1/ETS2/CXCL2/TNFAIP6/TFPI2/SOCS3/CXCL1/IL6
GSE15930_STIM_VS_STIM_AND_TRICHOSTATINA_48H_CD8_T_CELL_DN	GSE15930_STIM_VS_STIM_AND_TRICHOSTATINA_48H_CD8_T_CELL_DN	180	-0.45915	-1.99878	4.90123e-07	9.9495e-06	6.86388e-06	3998	tags=41%, list=22%, signal=32%	STXBP3/SRPRA/SEC23A/HMGN5/ISYNA1/GNL2/CBX4/VIPR2/COCH/PARP6/ISG15/OGFR/HLA-C/SIN3A/ZRANB1/DNAJC2/TRAFD1/FAM3C/SERPINC1/CLN3/TRIM25/B3GNT2/ST6GALNAC5/NR5A2/SLC25A28/NOC4L/CCRL2/SAMHD1/IRF9/PPA1/PER2/KMT5A/IPO4/DAXX/NFKB1/SHISA5/RABGGTA/USP18/CMTM6/NDST1/NRBP1/IRF7/GRK5/CERS2/CTSS/IFI27/STAT1/TRIM21/IL15RA/IFIH1/ATP1A1/TIMELESS/NMI/PCK2/MTHFR/MX2/SMAD3/MX1/NAT1/SLC7A7/NCAM2/RSAD2/CISH/PSME1/TNF/ATF…
GSE28408_LY6G_POS_VS_NEG_DC_DN	GSE28408_LY6G_POS_VS_NEG_DC_DN	174	-0.465546	-2.01176	5.04292e-07	1.01108e-05	6.97512e-06	3230	tags=37%, list=18%, signal=31%	ACSL5/CD93/MPDU1/PPT1/NUP88/CTDSP2/PIH1D1/TTK/LILRA2/IL18R1/KIF14/ATP2A2/HNRNPAB/CCR5/CD59/DAZAP1/CD244/PTBP1/SCPEP1/TRIM5/TACC3/CCRL2/SHCBP1/SFN/TRPS1/LXN/SLC27A3/KIFC1/CTPS1/MRPL48/PSMA4/SLC27A2/GIMAP4/DESI2/RFC2/TNFRSF1B/LMNB2/YWHAH/RFC5/DEK/TOX/PDGFRB/SPDL1/ZBTB32/SEH1L/MFSD1/DDX39A/HLA-DRA/SLC7A1/CX3CR1/FBXO5/CLIC1/RAB9A/IL15/OIP5/CEBPD/IFI35/IFITM1/IRF1/IFITM3/LDLR/CD38/BHLHE40/CDC7/IL3RA
GSE46606_UNSTIM_VS_CD40L_IL2_IL5_1DAY_STIMULATED_IRF4_KO_BCELL_UP	GSE46606_UNSTIM_VS_CD40L_IL2_IL5_1DAY_STIMULATED_IRF4_KO_BCELL_UP	188	-0.449913	-1.95892	5.03418e-07	1.01108e-05	6.97512e-06	2804	tags=30%, list=16%, signal=26%	GBP5/ST6GAL1/NCLN/IFI6/NDP/MAN1C1/TRIM14/STAC3/IL1RAP/CCR5/TP53RK/AK2/TRIM5/UCHL3/CH25H/SUCNR1/CYSLTR1/EGR2/DUS1L/SASH3/PMM2/SHISA5/SLC20A1/UTP4/RABGGTA/EBPL/IL1RN/HAVCR2/TIFA/SLAMF8/MYC/CYTH4/STAT1/DUSP23/PYCARD/ATP1A1/RPL22L1/G6PD/BST2/SP110/KLHL8/RAC2/SMCO4/S100A11/CD53/LGALS9/SLC43A3/PARP9/HK3/PSMB8/IFI16/FERMT3/BATF2/F13A1/CCR1/CCL8/CCL2
GSE25123_WT_VS_PPARG_KO_MACROPHAGE_IL4_STIM_DN	GSE25123_WT_VS_PPARG_KO_MACROPHAGE_IL4_STIM_DN	190	-0.448331	-1.95161	5.02161e-07	1.01108e-05	6.97512e-06	2651	tags=33%, list=15%, signal=28%	CASP3/RAP1GAP2/FUCA2/CHST11/NFKBIE/CXXC5/PLPP1/SLC9B2/HSPA13/MMD/HIVEP3/SRGN/CCRL2/VPS54/GOLM1/LXN/SHE/SLAMF1/KRT5/EGR2/ITPRIPL2/EBI3/ACTG2/HAO1/TNFRSF1B/GJB2/ERBB3/CYFIP1/CERS2/ANXA2/ZC3H12C/TMEM62/TMEM65/TOP2A/SCIN/STX11/BPIFC/ENO3/S100A11/SAMSN1/AHR/FCRL1/OSBPL3/PDCD1/SLC15A3/LITAF/HPSE/BCL2A1/MAP3K8/LRRN3/PTGER2/AKR1C3/NCF4/S100A4/DRAM1/CD38/ICAM1/PLSCR1/F13A1/NR4A2/VMP1/HOPX
GSE42088_UNINF_VS_LEISHMANIA_INF_DC_24H_DN	GSE42088_UNINF_VS_LEISHMANIA_INF_DC_24H_DN	189	-0.453651	-1.97614	5.1722e-07	1.03274e-05	7.12461e-06	2718	tags=29%, list=15%, signal=25%	TM9SF1/NDP/PRDX1/CRIM1/BUB1B/CD59/CASP7/PSMA7/VASP/CSF3/WSB2/WDR1/CANT1/RPS6KA3/PPP3CC/FLOT1/RTN2/SLC27A2/PGM3/EBI3/JAKMIP2/ADA/CLGN/RIT1/MRTO4/PSMB5/LRP12/NRBP1/PSMA3/PSAT1/IL15RA/ORMDL2/TNIP2/CD44/CXCL6/BYSL/GLA/NMB/IFRD2/SEC61A1/C1QTNF1/ASS1/MMP10/MICALL1/BATF/CXCL11/CYB5R2/DRAM1/INHBA/CLIC2/C3/TFPI2/CXCL1/IDO1/IL6
GSE18791_CTRL_VS_NEWCASTLE_VIRUS_DC_4H_DN	GSE18791_CTRL_VS_NEWCASTLE_VIRUS_DC_4H_DN	170	-0.463369	-1.99968	5.21848e-07	1.03773e-05	7.15901e-06	2520	tags=35%, list=14%, signal=30%	SLC25A28/IFI44L/MYADM/PELI1/OAS3/UNC93B1/KIF2A/CD274/IRAK2/DHX58/IFIT1/ARL5B/PPP3CC/DENND2C/PMAIP1/DCP1A/IL36A/USP18/IFI44/IRF7/PATL1/IFIT5/DNAJC27/PROC/PARP14/SYNPR/TRIM21/IFIH1/PATL2/DDX58/MX2/B4GALT5/OAS2/MX1/NFKB2/RSAD2/NLRC5/IFIT3/EPSTI1/TAP1/GCH1/SPC24/IFI35/IFITM1/DTX3L/CXCL11/PARP9/IRF1/TNFSF10/NAMPT/ISG20/PLA1A/APOL1/CMPK2/PLSCR1/BATF2/NR4A3/CCL8/CXCL10
GSE17974_IL4_AND_ANTI_IL12_VS_UNTREATED_72H_ACT_CD4_TCELL_DN	GSE17974_IL4_AND_ANTI_IL12_VS_UNTREATED_72H_ACT_CD4_TCELL_DN	182	-0.452818	-1.96932	5.70549e-07	1.12996e-05	7.7953e-06	2679	tags=37%, list=15%, signal=32%	NETO2/CASP3/CD59/CHST11/PELI1/PSMB10/NFE2L3/BCORP1/CXCL9/CD274/GPR155/SLAMF1/BIRC3/DUSP4/GIMAP4/CYB5A/EBI3/TRPC3/C11orf40/TRAT1/LIX1/IL2RA/RHOU/JAGN1/UBE2L6/CYFIP1/IFIT5/ANXA2/IFI27/TIFA/CCNE1/LYSMD2/FANCI/CD200/STAT1/PARP14/PDE4B/C1orf112/HIVEP2/IFIH1/MAFF/TNIP2/PITPNC1/BASP1/LMO4/STX11/C3orf52/PTGER4/GIMAP8/LGMN/GBP4/JPH1/EPSTI1/CLEC2B/TLR1/TAP1/DNAJC12/GCH1/IFI35/DTX3L/TNFSF13B/PSMB9/PARP9/MYH…
GSE13484_3H_UNSTIM_VS_YF17D_VACCINE_STIM_PBMC_DN	GSE13484_3H_UNSTIM_VS_YF17D_VACCINE_STIM_PBMC_DN	190	-0.44736	-1.94738	5.76554e-07	1.13724e-05	7.84546e-06	2471	tags=30%, list=14%, signal=26%	TOR3A/FCGR2B/ARID5A/TRIM5/N4BP1/PRKD2/LY6E/IRF9/ZCCHC2/MPZL2/AGFG1/ADAM19/GIMAP4/PMAIP1/BLVRA/KMO/IL2RA/GEM/ICAM5/ETV7/UBE2L6/ZC3HAV1/PIM1/MYC/SERPINB8/HLA-DOB/PDE4B/IL15RA/NMI/MX2/MMP1/OAS2/PTGS2/MYD88/IL10/RAB29/CASP5/PLAUR/IRS1/TAP2/LGALS9/LMNB1/BAZ1A/BCL6/IFI35/IFITM1/RNF122/LDLR/SLC7A5/INHBA/CLIC2/PSMB8/APOL1/ICAM1/C3/IGSF6/PLAU
GSE36476_CTRL_VS_TSST_ACT_16H_MEMORY_CD4_TCELL_YOUNG_DN	GSE36476_CTRL_VS_TSST_ACT_16H_MEMORY_CD4_TCELL_YOUNG_DN	183	-0.449348	-1.95554	5.90583e-07	1.16021e-05	8.00396e-06	3893	tags=38%, list=22%, signal=30%	VDR/WDR46/GCLM/RFTN1/TUBG1/NEFH/ATP6V0B/SLC31A2/CSNK2B/STAT5A/PSEN2/MSMO1/MCUR1/PRDX4/SEPHS2/PWP1/NIP7/SQLE/NOP14/UBL4A/YIF1A/DCTPP1/SLCO4A1/NETO2/CIAPIN1/TESC/PUS7/CTPS1/IPO4/GNG4/PMM2/EBI3/NPM3/DPP3/CDK2AP1/LMNB2/POP1/TUBA1C/IL2RA/NPL/RNF121/ENO1/SCO2/AKR1A1/CD200/TNIP2/DRP2/TYROBP/MTHFD2/IDH1/HLA-DPA1/BYSL/MAP3K14/HILPDA/IL1R1/IFRD2/CISH/BATF3/TNF/APOL6/RBM47/TNFAIP1/BATF/RCN1/SLC43A3/TAP1/IER…
GSE22140_GERMFREE_VS_SPF_ARTHRITIC_MOUSE_CD4_TCELL_UP	GSE22140_GERMFREE_VS_SPF_ARTHRITIC_MOUSE_CD4_TCELL_UP	193	-0.451235	-1.97978	5.98014e-07	1.17009e-05	8.07211e-06	2479	tags=26%, list=14%, signal=23%	IFI44L/VASP/PIM2/FCMR/PPBP/SRP72/WDR1/IRF9/IFIT1/PLIN2/CR1/PPY/BLVRA/SNRNP35/TFPI/MAP3K1/POP1/IFI44/LIG4/IRF7/DEGS1/IFIT5/ELK3/ZC3HAV1/CCNE2/RAB5C/MX2/OAS2/MX1/IFITM2/CXCL6/RSAD2/TUBB4A/KITLG/ADCY3/PPP3CA/IFIT3/SH3GL1/PLEK/CXCL11/AKR1C3/IRF1/TNFSF10/THBS1/F13A1/CXCL1/PLAU/CCL18/IL6/CCL8/CXCL10
GSE27670_BLIMP1_VS_LMP1_TRANSDUCED_GC_BCELL_UP	GSE27670_BLIMP1_VS_LMP1_TRANSDUCED_GC_BCELL_UP	186	-0.448623	-1.95252	6.1472e-07	1.19797e-05	8.26442e-06	2324	tags=47%, list=13%, signal=41%	TMED3/PITPNA/IFITM10/CERK/CSF3R/CORO1B/SLC27A4/SIRPA/COPRS/MSH6/ENPP1/SSR2/MAGEB4/TLR7/AXL/CD48/PML/GSTO1/COL6A3/PVALB/TPRA1/COTL1/GMIP/PLCG2/ADGRG3/STX2/GSTK1/POR/NAGLU/RXRA/C2/KCNH1/ZNF518B/GP9/ELP5/POU3F1/PHF23/PIK3CD/LIPA/RAI1/EDEM2/ACP5/NR1H2/ARF3/FAM89B/IDH2/STAB1/EGR2/TBX6/LY86/SHISA5/MYO1F/ICAM5/ERBB3/CERS2/MPEG1/HMBOX1/CMA1/ZBTB7B/SRPX/GLI1/C9/LECT2/GNA12/PCK2/MTHFR/RAB3IL1/TYROBP/SLC52A…
GSE23502_WT_VS_HDC_KO_MYELOID_DERIVED_SUPPRESSOR_CELL_COLON_TUMOR_UP	GSE23502_WT_VS_HDC_KO_MYELOID_DERIVED_SUPPRESSOR_CELL_COLON_TUMOR_UP	185	-0.453397	-1.9767	6.54346e-07	1.27011e-05	8.76212e-06	3085	tags=33%, list=17%, signal=28%	RACGAP1/TAGLN2/TMEM176B/HACD1/GBP6/UBE2C/RAB32/SLPI/BUB1B/ANLN/GPT2/CFP/SPAG5/TMEM214/SHCBP1/CKS1B/S1PR2/CKAP2L/PLIN2/CDCA5/CITED2/CDC45/CTSB/ADA/GDA/YWHAH/CDK1/KNTC1/RRM2/TOX/GNB4/PHGDH/TOP2A/IFIH1/SEC24D/HELLS/BASP1/FOSL2/NUF2/IFITM2/CLEC7A/BATF3/TPX2/TNFAIP2/IFIT3/LDHA/GCSAM/VCAM1/ADGRE1/IL1B/C1QB/IFITM3/GBP2/MGST1/C5AR1/CDKN3/FCGR2A/IGSF6/S100A9/IL3RA/S100A8
GSE14415_ACT_TCONV_VS_ACT_NATURAL_TREG_DN	GSE14415_ACT_TCONV_VS_ACT_NATURAL_TREG_DN	171	-0.461032	-1.98968	6.8216e-07	1.31884e-05	9.09832e-06	3658	tags=40%, list=20%, signal=32%	ITGAM/CDC27/ITGA2/ELOF1/STAP1/CD300A/ICOS/PTPN12/GBP5/PHF11/MYO5A/RACGAP1/DTL/FAM107B/NSMAF/GMPS/TTK/ARAP2/CDC6/ELL2/KIF14/ANXA1/CASP3/CHST11/GLRX/MYADM/FUNDC2/SRGN/HTATIP2/DUSP4/LY86/GDA/MYO1F/MPEG1/DGAT1/PPM1J/TLR4/CARHSP1/HIF1A/BST2/ICA1/AP1S2/CYSLTR2/MX1/LAIR1/FOSL2/CHSY1/S100A11/SAMSN1/MELK/RAD54L/MYL4/OCIAD2/PTGER4/CLIC1/RBM3/ECT2/BAZ1A/CYBB/AIF1/CLEC5A/GBP3/PLP2/APOBEC2/IFI16/CDCA2/CCR1/FC…
GSE23568_CTRL_TRANSDUCED_VS_WT_CD8_TCELL_UP	GSE23568_CTRL_TRANSDUCED_VS_WT_CD8_TCELL_UP	194	-0.446935	-1.96393	7.0794e-07	1.36327e-05	9.40484e-06	3431	tags=37%, list=19%, signal=30%	SNX2/IQGAP1/BTK/S100A10/SLC25A53/SYK/POU2AF1/SPIB/DNAJB9/MYO5A/RACGAP1/WDR55/TMEM176B/ERO1B/IL4I1/ELL2/PLAC8/ANXA1/CACNA1S/MRPL36/CXXC5/FUCA1/CMTM7/TOR3A/MYADM/FCGR2B/TPST1/MS4A1/CD19/LMO2/PPP3CC/NCF2/CDK2AP1/NDST1/SPSB2/SLC25A15/CYFIP1/CERS2/LAT2/ANXA2/MPEG1/PON3/ZC3H12C/MYC/CD37/CD40/CARHSP1/G6PD/PTP4A3/PEPD/SH3GLB1/SLC7A7/S100A11/PAFAH1B3/PPP3CA/LITAF/IL15/SCD/MAP3K8/NCF4/PRKCD/S100A4/CD180/HC…
GSE46606_IRF4_KO_VS_WT_UNSTIM_BCELL_DN	GSE46606_IRF4_KO_VS_WT_UNSTIM_BCELL_DN	184	-0.452087	-1.96616	7.11659e-07	1.36504e-05	9.41702e-06	2710	tags=33%, list=15%, signal=28%	RAB32/RELA/SLC7A11/NFKBIE/SLC34A2/CFP/VASP/CSF3/OLR1/WNT7B/ACP5/N4BP1/CD274/KMT5A/GOLGA7B/RALGDS/ARHGEF3/BIRC3/CXCL3/TFEC/BNIPL/CFB/IRF7/FAS/ABRACL/SLAMF8/ZC3H12C/SERPINB8/PDE4B/NFKBIZ/PTGES/LMO4/HMGCS2/SLC12A5/HAPLN3/FAM102B/PIK3CG/SAMSN1/MCEMP1/NFKB2/RELB/HDC/OSBPL3/ASS1/TNF/TNFAIP2/BCL2A1/CEBPD/VAMP8/GCH1/CYBB/IL1B/PLEK/CLEC5A/HCK/CD38/ETS2/PNP/C3/SOCS3/CXCL10
GSE24634_TREG_VS_TCONV_POST_DAY3_IL4_CONVERSION_DN	GSE24634_TREG_VS_TCONV_POST_DAY3_IL4_CONVERSION_DN	189	-0.45182	-1.96816	7.15301e-07	1.36665e-05	9.4281e-06	2437	tags=27%, list=14%, signal=24%	RAP2B/IL10RB/EPB41L3/MMD/ACP5/C1QA/CH25H/LMO2/TFEC/TBC1D2/CTSB/CD33/MNDA/RIT1/IFI44/TRAM2/ANXA2/NPL/PLIN3/STOM/RNASE1/GCA/SERPINB8/GBAP1/NAGA/HLA-DMB/PMFBP1/LAIR1/ITGB2/IL10/GLA/HLA-DMA/SLC15A3/ST3GAL5/CEBPD/TMEM176A/CLEC2B/TLR1/DAB2/PLEK/MCTP1/C1QB/TIMP1/HCK/RAB38/TCIRG1/LY96/FCGR2A/CTSC/CCL18/CCL2
GSE3337_CTRL_VS_16H_IFNG_IN_CD8POS_DC_DN	GSE3337_CTRL_VS_16H_IFNG_IN_CD8POS_DC_DN	179	-0.447554	-1.94561	7.20146e-07	1.37053e-05	9.45488e-06	3393	tags=33%, list=19%, signal=27%	OGFR/PQBP1/RNF19B/MNT/HLA-DOA/FRMD8/ARPC5L/FKBP8/PDAP1/SOD2/TBL2/WDR55/NAA38/UHRF1/AP1S1/RCC2/FAM110A/EXTL3/NOC4L/PLPP1/PSMB10/NOTCH1/SAMHD1/POU6F1/TPST1/CXCL9/PPA1/CD19/DAXX/CAPN1/INPP5B/CNN3/PARD6A/PFKFB3/SMAGP/UBE2L6/BCL7C/PIM1/CD37/TRIM21/PAFAH1B3/HDC/HLA-DMA/PSME1/KL/TNFAIP2/GLIPR2/TAP2/TAP1/IRF1/CD180/GBP2/IL18BP/NAMPT/ISG20/STAT3/CMPK2/C3/CCL2
GSE2706_UNSTIM_VS_8H_LPS_AND_R848_DC_DN	GSE2706_UNSTIM_VS_8H_LPS_AND_R848_DC_DN	182	-0.449867	-1.95649	7.25147e-07	1.37468e-05	9.48349e-06	2971	tags=36%, list=17%, signal=30%	NCK2/FLJ13224/NDP/PXDC1/ARAP2/AMIGO2/BRPF3/NETO2/BTG3/TPBG/PIM2/HSPA13/PELI1/CCRL2/CXCL9/CD274/IRAK2/IFIT1/GRAMD1A/CXCL3/DUSP4/NFKB1/PGM3/TRIM69/USP18/UAP1/CMTM6/IRF7/IFI27/LYSMD2/INSIG1/LILRA3/CD200/HLA-DOB/PARP14/IFIH1/MT1M/DDX58/OAS2/STX11/CLCF1/TUBB2A/RSAD2/RELB/FJX1/PTGER4/VCAN/SERPINA1/RIPK2/TNFAIP2/IL15/BATF/SAT1/MAP3K8/GCH1/CXCL11/IRF1/LYN/NAMPT/SERPINB1/ICAM1/CMPK2/TFPI2/SOCS3/CXCL10
GSE45365_HEALTHY_VS_MCMV_INFECTION_CD8A_DC_DN	GSE45365_HEALTHY_VS_MCMV_INFECTION_CD8A_DC_DN	190	-0.444388	-1.93444	7.3278e-07	1.38376e-05	9.54617e-06	2760	tags=35%, list=15%, signal=30%	RHEB/ELL2/SLC7A11/CD59/SLC25A28/PSMA7/GLRX/RRAGC/FCGR2B/HSPA13/LIMK2/NOTCH1/NXT2/MRGBP/CELA2B/ZCCHC2/DAXX/DOCK4/CXCL3/RNF24/LY86/TNFRSF1B/TWF1/SCNN1A/NCOA1/LRP12/IL2RA/IRF7/SSTR2/TIGAR/IFIT5/ZC3HAV1/ATP13A3/PSMA3/NECTIN2/HIVEP2/IFIH1/DENND2D/PSMA2/CMC2/TLR4/SERPINB9/TCEAL9/BST2/DDX39A/CNIH4/TESK1/BARD1/FOSL2/HLA-DRA/MFHAS1/NOD2/VAV1/HLA-DMA/CD53/PPP3CA/IRS1/LILRB1/MAP3K8/SPHK1/GCH1/IER3/C1QB/TNFS…
GSE41087_WT_VS_FOXP3_MUT_ANTI_CD3_CD28_STIM_CD4_TCELL_DN	GSE41087_WT_VS_FOXP3_MUT_ANTI_CD3_CD28_STIM_CD4_TCELL_DN	183	-0.446503	-1.94316	7.37311e-07	1.38694e-05	9.56811e-06	2970	tags=26%, list=17%, signal=22%	FOXK2/PRDX1/APOBEC3B/TTK/BUB1B/CD59/FGF13/FOLR2/SPAG5/IL10RB/COLEC12/ACP5/GRAMD4/SNRPF/HGSNAT/NDUFB3/UBA6/STAB1/CDC45/PTTG1/PSMB5/HMOX2/FANCI/AKR1A1/PYCARD/LAP3/POLE2/VWA5A/CACNA2D3/RAB3IL1/MS4A6A/GPSM2/TUBB2A/TK1/SREBF1/MSR1/IFI35/DRAM1/BLNK/BHLHE40/CDKN3/RNASE2/E2F8/F13A1/PLAU/FCER1G/CD14
GSE24634_TEFF_VS_TCONV_DAY10_IN_CULTURE_DN	GSE24634_TEFF_VS_TCONV_DAY10_IN_CULTURE_DN	192	-0.442457	-1.93388	7.90249e-07	1.48081e-05	1.02157e-05	2369	tags=34%, list=13%, signal=30%	EHD4/ITGAM/CAMSAP2/POR/TSPO/GABARAPL1/MAN2B1/BTK/LMBR1L/SYK/IFNGR1/CD63/RNF13/FBP1/LIPA/FTL/ACVR1B/SCPEP1/EPB41L3/SOAT1/THEMIS2/C1QA/SLC27A3/DHX58/LMO2/SLC31A1/PKD2L1/LMNA/CD33/MNDA/NCF2/NUPR1/SLC8B1/NPL/MILR1/TLR2/PTPRE/CLEC10A/GCA/MS4A4A/STX11/IDH1/DSC2/ITGB2/CLCF1/HLA-DRA/HLA-DMA/FCGR2C/SLC2A6/NCKAP1L/ST3GAL5/TLR1/DAB2/STEAP3/P2RY6/CD209/LYZ/HK3/C3/TNFAIP6/SPP1/S100A9/CCR1/FCER1G/IFI30/S100A8
GSE3039_CD4_TCELL_VS_B1_BCELL_DN	GSE3039_CD4_TCELL_VS_B1_BCELL_DN	179	-0.44529	-1.93577	8.30244e-07	1.54979e-05	1.06916e-05	2544	tags=27%, list=14%, signal=24%	PLEKHM2/CFAP206/MSN/GPRC5B/RAP2B/GLRX/LY6E/IL12A/TST/ARG2/PLIN2/PPIA/CTSB/GALNT14/CD33/MCOLN1/EMB/LHFPL2/CSF1/IL1RN/MPEG1/LPCAT2/TLR2/STOM/ANGPTL2/PROK2/HP/CD44/TYROBP/PIK3AP1/C19orf12/CLEC7A/CD53/GLIPR2/SPHK1/CNTNAP1/IL1B/IER3/CD180/IL4R/ADRB1/HPGDS/SPP1/CTSC/FPR1/CCR1/FCER1G/VMP1/RARRES1
GSE35825_UNTREATED_VS_IFNG_STIM_MACROPHAGE_UP	GSE35825_UNTREATED_VS_IFNG_STIM_MACROPHAGE_UP	183	-0.445254	-1.93772	8.47862e-07	1.57664e-05	1.08768e-05	2886	tags=38%, list=16%, signal=32%	OGFR/RASSF8/RNF19B/SYK/PTPN12/COL27A1/TMEM39A/TMEM178A/GBP6/SLC7A2/IL1A/PLLP/SLC7A11/PGPEP1/NFKBIE/CDK17/TOR3A/CSF3/TRIM5/AMPD3/ACP5/PTPN2/IRF9/ZCCHC2/PCNX1/BIRC3/RCAN1/EBI3/STK40/GPR183/RHOF/IRF7/IL1RN/ZC3HAV1/KIAA0040/CD200/STAT1/PDPN/PROCR/TRIM21/SLFN5/HP/SH3BP2/PTGES/B4GALT5/STX11/PTGS2/SAMSN1/HILPDA/CASP4/RELB/NLRC5/MALT1/GBP4/SLC2A6/BCL2A1/IFIT3/MAP3K8/VCAM1/GCH1/CYBB/PLEK/ABCC5/PARP9/PLA1A…
GSE2128_CTRL_VS_MIMETOPE_NEGATIVE_SELECTION_DP_THYMOCYTE_NOD_UP	GSE2128_CTRL_VS_MIMETOPE_NEGATIVE_SELECTION_DP_THYMOCYTE_NOD_UP	184	-0.450579	-1.95961	8.96752e-07	1.66121e-05	1.14602e-05	3028	tags=36%, list=17%, signal=30%	TMEM176B/HACD1/IL4I1/RNF130/B3GNT2/PXDC1/ARAP2/PLAC8/SLC7A11/SCPEP1/RELL1/GALK1/SLC29A3/ARID5A/KDELR3/ACKR3/ACP5/C1QA/PPARD/LRP8/LY86/CTSB/RALGPS2/RNASEH2C/TNFRSF1B/CD33/GGH/GPR183/NDST1/DOK2/CTSS/IFI27/PDPN/TMEM65/PCK2/DDX58/PITPNC1/B4GALT5/RAB3IL1/TYROBP/PTGS2/MS4A6A/RAC2/IFITM2/TNFRSF1A/C1QC/CASP4/C3AR1/CX3CR1/ATF3/GBP4/TLR1/GPR84/CXCL11/C1QB/IFITM3/CLEC5A/IL18BP/BLNK/ETS2/JCHAIN/FCGR2A/RASGRP…
GSE21774_CD62L_POS_CD56_BRIGHT_VS_CD62L_NEG_CD56_DIM_NK_CELL_UP	GSE21774_CD62L_POS_CD56_BRIGHT_VS_CD62L_NEG_CD56_DIM_NK_CELL_UP	181	-0.453389	-1.97035	9.06842e-07	1.67354e-05	1.15452e-05	2759	tags=30%, list=15%, signal=25%	PRSS16/PYCR1/PLAC8/SLCO4A1/SYNE4/SH2B2/NFIL3/THEMIS2/TRPS1/SIPA1L2/HES7/ARHGEF37/LY86/CEBPA/CNN3/KMO/RAB3C/SLC8B1/TRAM2/TIGAR/TP53TG5/ANXA2/PHGDH/SPI1/G6PD/CTSG/TYROBP/IDH1/PIK3AP1/MARCKSL1/S100A11/ARL4C/ATP8B4/TNFAIP8L2/CD163/TNF/HPSE/ELANE/PTGER2/DAB2/CYBB/TREM1/P2RY6/APLNR/TNFSF13B/NCF4/TIMP1/HCK/DRAM1/C3/IGSF6/F13A1/FAM167B/CD14
GSE43863_TFH_VS_LY6C_INT_CXCR5POS_MEMORY_CD4_TCELL_UP	GSE43863_TFH_VS_LY6C_INT_CXCR5POS_MEMORY_CD4_TCELL_UP	176	-0.448935	-1.94382	9.82267e-07	1.80589e-05	1.24583e-05	2340	tags=27%, list=13%, signal=23%	SRGN/NOTCH1/CRTC2/PCGF5/RNF157/NUP205/NKX2-1/SLAMF1/AGFG1/CITED2/SEC24A/UNC79/EBI3/C3orf62/USP18/UAP1/IFI44/ICAM5/GPRC5A/IL1RN/IFI27/PARP14/IL15RA/SERPINB9/BST2/MX2/PTGES/B4GALT5/MX1/SLFN13/ZNF143/SLC7A1/NABP1/ATF3/BATF/TAP1/IFI35/DTX3L/APLNR/CHAC2/IFITM3/NAMPT/ICAM1/PLSCR1/SOCS3/IL6/CXCL10
GSE37605_TREG_VS_TCONV_NOD_FOXP3_FUSION_GFP_UP	GSE37605_TREG_VS_TCONV_NOD_FOXP3_FUSION_GFP_UP	132	-0.485472	-2.00816	9.9332e-07	1.81934e-05	1.25511e-05	1960	tags=27%, list=11%, signal=24%	TRIB1/BIRC3/EGR2/RCAN1/SNRNP35/SLC20A1/ID3/ADAMTS15/RHBDL1/OPN3/LMCD1/SEMA4C/MAFF/GRM8/PTGS2/FOSL2/TMED6/MFHAS1/NOD2/FOS/ATF3/CEBPD/SLC25A25/PLK2/EGR3/PI15/IER3/ADAMTS1/NR4A1/JUNB/TNFAIP6/ADAMTS9/NR4A2/NR4A3/SELE/CCL2
GSE43863_DAY6_EFF_VS_DAY150_MEM_TH1_CD4_TCELL_DN	GSE43863_DAY6_EFF_VS_DAY150_MEM_TH1_CD4_TCELL_DN	177	-0.446461	-1.93916	1.12219e-06	2.04769e-05	1.41264e-05	2851	tags=33%, list=16%, signal=28%	GBP6/B3GNT2/ARAP2/LIPF/CACNA1S/STRIP2/PIM2/OSM/NFIL3/PELI1/ARID5A/CRTC2/RFX5/PCGF5/PUS7/TBL1X/UNC93B1/IL12A/IRF9/CD19/GPER1/SLAMF1/HSD11B1/ZNF710/BIRC3/GIMAP4/NFKB1/EBI3/TCF3/PCMTD1/SMAGP/HACD3/SLC7A3/IL2RA/KIAA0040/CD200/LAP3/NFKBIZ/BASP1/CD44/MS4A6A/CLCF1/NCAM2/MFHAS1/IL10/FCRL1/TLCD1/GBP4/BATF/TLR1/IGFBP4/HCK/GBP2/UGCG/SOCS3/CDCA2/IL6/CXCL10
GSE29618_BCELL_VS_PDC_DN	GSE29618_BCELL_VS_PDC_DN	186	-0.44271	-1.92678	1.13194e-06	2.05776e-05	1.41959e-05	3447	tags=31%, list=19%, signal=25%	MAN2B1/CD300A/EPHA2/MPZL1/GPM6B/SELPLG/SFT2D2/RPN2/TAGLN2/DNAJC3/PTPRS/RNF130/PHEX/IL18R1/CUEDC1/SLC7A11/ST3GAL2/BAHCC1/ST14/AHNAK2/WDR1/ARF3/MAP1A/KRT5/MLF2/CTSB/SLC20A1/NPC1/ADA/MYDGF/SEC61B/LHFPL2/IRF7/MILR1/PTPRE/MAPKAPK2/SEMA4C/CYTH4/PYCARD/PPP1R14B/NAGA/IFNAR2/SLC38A2/UBE2J1/GLIPR1/LGMN/VAMP8/DAB2/PLEK/ALOX5AP/ETV6/SLC7A5/PLP2/UGCG/GNA15/CSF2RB/CTSC/IL3RA
GSE19923_WT_VS_HEB_AND_E2A_KO_DP_THYMOCYTE_DN	GSE19923_WT_VS_HEB_AND_E2A_KO_DP_THYMOCYTE_DN	189	-0.446662	-1.94569	1.14276e-06	2.06205e-05	1.42255e-05	2600	tags=30%, list=15%, signal=26%	TRIB3/ANLN/FGF13/ZNF703/NFIL3/CCR8/PELI1/TMEM11/PPP1R15B/CITED2/CAPN1/EGR2/FOSL1/MUC1/MARCO/GEM/MED10/SLA/CSF1/ZC3H12C/ANGPTL2/MYC/AREG/IFIH1/NFKBIZ/BMP7/SLC38A2/RSAD2/IL10/FOS/RELB/HLA-DMA/CISH/CCL13/TNF/NABP1/ATF3/BCL2A1/B3GALT2/MAP3K8/KLF5/SLC25A25/GCH1/IER3/IRF1/GPR65/NR4A1/LDLR/JUNB/NAMPT/BHLHE40/ETS2/S100A3/SOCS3/CCR1/RRAD/IL6
GSE44955_MCSF_VS_MCSF_AND_IL27_STIM_MACROPHAGE_UP	GSE44955_MCSF_VS_MCSF_AND_IL27_STIM_MACROPHAGE_UP	183	-0.441332	-1.92066	1.14276e-06	2.06205e-05	1.42255e-05	2364	tags=24%, list=13%, signal=21%	MMD/OLR1/AMPD3/CD300LF/SIPA1L2/PTS/CNPY2/CR1/NDUFB3/CYSLTR1/TBC1D2/AVEN/CD55/TNFRSF1B/DOK3/MYO1F/FAM20C/NXT1/HIVEP2/TESK1/HLA-DMB/TSPAN13/LAIR1/SLC1A4/IRAK1/MLKL/NRIP1/GBP4/RIPK2/TNFAIP2/SAT1/RCN1/C1RL/SIGLEC17P/LMNB1/CYBB/IL1B/IRF1/TIMP1/SLC36A4/SLC7A5/C3/IDO1/CCL2
GSE22601_IMMATURE_CD4_SINGLE_POSITIVE_VS_CD8_SINGLE_POSITIVE_THYMOCYTE_DN	GSE22601_IMMATURE_CD4_SINGLE_POSITIVE_VS_CD8_SINGLE_POSITIVE_THYMOCYTE_DN	189	-0.44657	-1.94529	1.15751e-06	2.08095e-05	1.43559e-05	2851	tags=38%, list=16%, signal=32%	YIPF6/SGMS1/WDR44/GBP6/FURIN/TRIM25/ARAP2/TREML2/SELP/OSM/NFIL3/NOTCH1/PCGF5/VPS54/APEX1/PPRC1/RNF31/IRF9/PPA1/AQP9/GPR155/GUCD1/SEC24A/ADAM19/BIRC3/FLOT1/CDKN2D/TNFRSF1B/TWF1/IL24/GEM/IRF7/IKZF4/FAS/ARF6/CSF1/MAPKAPK2/STAT1/PARP14/SLC39A1/NFKBIZ/HIF1A/MIDN/STX11/C19orf12/SLFN13/FOSL2/CHSY1/XBP1/RNF149/SLC38A2/MYD88/SAMSN1/CASP4/AHR/MALT1/PTGER4/NABP1/RAB27A/MAP3K8/CEBPD/IGFBP4/IFI35/DTX3L/IFITM3…
GSE26343_UNSTIM_VS_LPS_STIM_NFAT5_KO_MACROPHAGE_UP	GSE26343_UNSTIM_VS_LPS_STIM_NFAT5_KO_MACROPHAGE_UP	181	-0.45164	-1.96275	1.187e-06	2.12613e-05	1.46675e-05	2899	tags=29%, list=16%, signal=25%	IL4I1/KDM6B/B3GNT2/PXDC1/ACLY/NFKBIE/SH3PXD2B/PSMA7/CHD1/HIVEP3/SLC35B1/MRPL17/GPR146/WDR1/ARHGAP31/RARA/UBXN2A/EGR2/RNF24/UAP1/CMTM6/GEM/FAS/MET/GNB4/TLR2/DCUN1D3/SLC39A14/PROCR/PDE4B/CD40/NUDCD1/PSMA2/SLC5A3/UTP18/CASP4/AHR/BATF3/SLC7A1/ZMYND19/RIPK2/RCN1/EGR3/PLEK/IFI35/PLA1A/CXCL2/B3GNT7/FCGR2A/PNP/PLAU/NR4A3/IL6
GSE24634_IL4_VS_CTRL_TREATED_NAIVE_CD4_TCELL_DAY5_UP	GSE24634_IL4_VS_CTRL_TREATED_NAIVE_CD4_TCELL_DAY5_UP	192	-0.437947	-1.91417	1.30722e-06	2.33289e-05	1.60939e-05	3714	tags=39%, list=21%, signal=31%	EHD4/SLCO2B1/ARHGAP22/CCDC28B/POR/HSD17B14/MAN2B1/SNX2/IFNGR1/SLC19A1/MYO5A/TMEM176B/CCL23/CAMKK2/SQLE/SH2B3/FTL/RAB32/NFKBIE/FUCA1/CFP/RAP2B/ALOX15/NFIL3/MMD/EFHD2/SFN/TRIB1/LMNA/EBI3/MCOLN1/YWHAH/PTGS1/RPGRIP1/NPL/MILR1/HLA-DQA1/RNASE1/IL21R/C1S/HLA-DPB1/NT5DC2/LYPD3/BASP1/NAGA/MS4A4A/HLA-DMB/DSC2/LAIR1/MARCKSL1/CLCA3P/ARNTL2/ALOX5/IL1R1/CCL13/LGMN/TNFAIP2/IL13RA1/RAMP1/LILRB1/FADS2/TMEM176A/PL…
GSE6259_DEC205_POS_DC_VS_BCELL_DN	GSE6259_DEC205_POS_DC_VS_BCELL_DN	159	-0.45815	-1.9639	1.49019e-06	2.64971e-05	1.82796e-05	3757	tags=38%, list=21%, signal=31%	TMCO4/CHMP4B/POLR1C/TSPO/ARHGAP30/ISG15/RNF19B/GBP5/MAPK9/PHF11/IFIT2/TMEM39A/RCC2/PLAC8/STRIP2/PSMB10/TPST1/N4BP1/CXCL9/PPA1/IFIT1/ZCCHC2/PLIN2/DAXX/LRP8/CYBA/SHMT2/TMBIM6/CFB/IFI44/IRF7/ZBTB32/RFC3/SLAMF8/PARP14/TRIM21/TGFBI/IL15RA/NMI/SH3BP2/SERPINB9/VWA5A/USP5/OAS2/PIK3AP1/ATP8B4/PSME1/SLC15A3/GBP4/LITAF/IL15/LGALS9/MSR1/AIF1/PSMB9/GBP2/PSMB8/IFI16/ICAM1/LIF/IFI30
GSE22589_HEALTHY_VS_HIV_INFECTED_DC_DN	GSE22589_HEALTHY_VS_HIV_INFECTED_DC_DN	183	-0.438765	-1.90949	1.49665e-06	2.65152e-05	1.8292e-05	2986	tags=33%, list=17%, signal=28%	THSD7A/POLR2C/GBP6/PTAFR/SLC7A2/SLC28A2/PLCL2/CASP7/TOR3A/ST14/PSMB10/SLC29A3/CCRL2/RNF31/LY6E/IRF9/SPAG6/CH25H/GJA3/DEDD/TBX6/PTTG1/TMEM198/PDGFRA/GEM/IRF7/TLR3/SLAMF8/LRRTM4/MAPKAPK2/PARP14/SLFN5/BST2/MX2/VAT1L/MX1/C19orf12/GPSM2/KCNQ2/FAR2/TNF/GBP4/EPSTI1/TLR1/ST8SIA1/TAP1/PLK2/CYBB/APLNR/PSMB9/CXCL11/IRF1/IFITM3/SECTM1/CD180/GBP2/JUNB/LRRN4CL/BLNK/C5AR1
GSE27434_WT_VS_DNMT1_KO_TREG_DN	GSE27434_WT_VS_DNMT1_KO_TREG_DN	195	-0.441303	-1.93923	1.52946e-06	2.69983e-05	1.86253e-05	2782	tags=32%, list=16%, signal=27%	IL1A/IL1RL1/MFSD14A/SELP/BTG3/EFNB2/ZNF703/PELI1/SRGN/KDELR3/CXCL9/CTPS1/EI24/KRAS/UGDH/BIRC3/CXCL3/EGR2/SLC20A1/UTP4/PDGFA/STK40/NUPR1/B4GALT3/IL1RN/ABRACL/ATP13A3/PIM1/ANGPTL2/MYC/GMFG/PROCR/NFKBIZ/MIDN/RAB3IL1/ATF4/PTGS2/MARCKSL1/IL10/CASP4/FOS/RELB/MYL4/PLAUR/CCL13/TNF/PPP3CA/TNFAIP2/MAP3K8/IL1B/IRF1/NR4A1/IL4R/JUNB/INHBA/BHLHE40/UGCG/ICAM1/ETS2/CXCL2/SOCS3/CD14
GSE25088_ROSIGLITAZONE_VS_IL4_AND_ROSIGLITAZONE_STIM_STAT6_KO_MACROPHAGE_DAY10_DN	GSE25088_ROSIGLITAZONE_VS_IL4_AND_ROSIGLITAZONE_STIM_STAT6_KO_MACROPHAGE_DAY10_DN	182	-0.443049	-1.92684	1.56132e-06	2.74612e-05	1.89447e-05	1521	tags=39%, list=9%, signal=36%	PSMB6/GCLM/GNL2/TRMT112/WTAP/SLFN11/TEX261/OSTC/LONRF1/DERL1/MGAT1/FBXO4/SUPT5H/CD63/SOD2/RPN2/SEPHS2/IFI6/FBP1/RCC2/IL1A/RALA/RELA/SLPI/RRAGC/RFX5/CH25H/ARHGAP31/SERPING1/EBI3/CFB/HACD3/APOL2/IL1RN/MRPL14/MAP2K1/ATP13A3/STOM/PSMA3/HLA-DOB/PARP14/PROCR/PARP12/DDX39A/PIK3AP1/XBP1/SLC2A13/KYNU/MCEMP1/CD53/PLAUR/BCL2A1/IFIT3/TAP2/VAMP8/SPHK1/TAP1/FPR3/DTX3L/PSMB9/IER3/MCTP1/IRF1/C1QB/SECTM1/CD209/ET…
GSE2770_IL12_AND_TGFB_ACT_VS_ACT_CD4_TCELL_6H_DN	GSE2770_IL12_AND_TGFB_ACT_VS_ACT_CD4_TCELL_6H_DN	177	-0.442553	-1.92218	1.60685e-06	2.81603e-05	1.9427e-05	3454	tags=37%, list=19%, signal=30%	HUNK/FBXO4/TPM4/SLC35F5/MAN2A2/ICOS/ARPC5L/PNO1/TNFSF8/TRAFD1/RPN2/TMEM39A/SLC1A5/PSMD5/NOP14/SLC25A32/FURIN/IL18R1/DCTPP1/ATP2A2/HNRNPAB/NETO2/SGCB/AK2/MMD/PSMA5/CXCL9/NOP10/LRP8/ADAM19/FOSL1/CD55/FUT7/IL2RA/ZBTB32/SNRPG/KIAA0040/PIM1/SLC39A14/NANS/IL15RA/SEC24D/MTHFD2/CHSY1/XBP1/BYSL/MYD88/RAB29/CD53/PTRH2/PTGER4/TNF/NABP1/NIPA2/APOL6/BATF/MAP3K8/SLC30A10/TMEM70/PTGER2/DNAJC12/GCH1/IFI35/STEAP1…
GSE17721_LPS_VS_POLYIC_12H_BMDC_DN	GSE17721_LPS_VS_POLYIC_12H_BMDC_DN	186	-0.439677	-1.91358	1.68028e-06	2.93416e-05	2.02419e-05	2478	tags=25%, list=14%, signal=22%	GPRC5B/NFIL3/SAMHD1/UCHL3/MS4A1/ZNF385A/PSMA4/LMNA/RFC2/GCNT2/EBPL/UAP1/EYA4/RHOU/SPDL1/TLR3/ARF6/LAT2/PHGDH/SEH1L/STOM/SYNPR/REN/MPP4/IL15RA/RASSF3/SH3RF1/NAGA/NAT1/GPSM2/TNFRSF1A/HLA-DMA/SAT1/TAP2/EPSTI1/PLEKHO1/VCAM1/IRF1/TNFSF10/TEX43/SERPINB1/LAPTM5/MOG/BATF2/E2F8/IFI30/RRAD
GSE26343_WT_VS_NFAT5_KO_MACROPHAGE_DN	GSE26343_WT_VS_NFAT5_KO_MACROPHAGE_DN	183	-0.437346	-1.90331	1.7041e-06	2.96513e-05	2.04556e-05	2531	tags=30%, list=14%, signal=26%	CDK17/MYO1G/EFNA2/CSF3/DENND4A/RFX5/ACP5/N4BP1/DUSP14/PTPN2/IRF9/ARG2/IFNAR1/UBXN2A/NCOA7/ARL5B/DAXX/EBI3/TNFRSF1B/STK40/GPR183/RHOF/IRF7/FAS/HVCN1/SLAMF8/CD200/PDPN/PROCR/SH3BP2/B4GALT5/PLEKHO2/CLCF1/RNF149/IL10/CASP4/MAMLD1/PSME1/CX3CR1/SLC15A3/GBP4/RIPK2/TNFAIP2/IL15/BATF/MAP3K8/RAMP3/GPR65/GBP2/JUNB/NAMPT/SOCS3/SLC22A4/RRAD/NR4A3
GSE2706_R848_VS_R848_AND_LPS_2H_STIM_DC_DN	GSE2706_R848_VS_R848_AND_LPS_2H_STIM_DC_DN	174	-0.454241	-1.96291	1.79923e-06	3.11952e-05	2.15207e-05	2358	tags=32%, list=13%, signal=28%	PELI1/CCRL2/CXCL9/IL12A/IRAK2/DHX58/IFIT1/DIRAS1/NCOA7/CITED2/CXCL3/PMAIP1/ADA/TRIM26/CFB/IFI44/SHBG/IFIT5/ZC3HAV1/PCDHB18P/RIT2/OTUD1/IL15RA/IFIH1/DDX58/HRH2/PIK3AP1/PTGS2/HAPLN3/RNF149/RSAD2/IL10/TNF/PLEKHA7/BCL2A1/IFIT3/CXCL8/TAP1/EGR3/GCH1/IL1B/IFITM1/CXCL11/PTX3/GBP2/INHBA/NAMPT/ISG20/PLA1A/FAM43A/CXCL2/TNFAIP6/SOCS3/NR4A3/IDO1
GSE19198_1H_VS_24H_IL21_TREATED_TCELL_DN	GSE19198_1H_VS_24H_IL21_TREATED_TCELL_DN	182	-0.44144	-1.91984	1.82897e-06	3.15984e-05	2.17988e-05	2618	tags=32%, list=15%, signal=27%	SLC7A11/BTG3/SLC25A12/TOR3A/NRROS/SLC29A3/SRGN/SLC24A4/HTATIP2/SLC27A3/CD274/CR1/PPARGC1B/HSD11B1/BIRC3/EGR2/PMAIP1/FCHO1/AMPD2/SRD5A3/NCF2/TSPAN33/FOLR3/LILRA1/FCHSD2/EMB/PTGS1/FAS/CDS1/C1orf115/PTPRE/CYTH4/PSTPIP1/CD40/STARD7/NME7/IFIH1/PEMT/APOL3/OAS2/CD44/KYNU/ARNTL2/LITAF/RIPK2/SLC2A6/PLEK/TNFSF13B/RNF122/TNFSF10/HK3/LPCAT4/CYP1B1/RASGRP1/CSF2RB/TNFAIP6/MID1IP1/NR4A3
GSE22886_NAIVE_CD8_TCELL_VS_MONOCYTE_UP	GSE22886_NAIVE_CD8_TCELL_VS_MONOCYTE_UP	193	0.415088	1.87721	1.87011e-06	3.2195e-05	2.22104e-05	4681	tags=47%, list=26%, signal=35%	NAP1L3/DSC1/KLF3-AS1/USP9Y/CD2/CLIC3/LPIN1/RRAS2/DOCK9/EPHX2/ENO2/CD3E/RORA/TMEM204/KLRB1/RAB33A/GZMB/CLK1/ZSCAN18/PDE3B/FAM102A/LTBP3/NKG7/MOAP1/CD7/CD27/ALDH5A1/PPWD1/USP11/PDCD4/PLEKHB1/ITM2A/GNLY/SIRPG/CEP68/SPOCK2/CXCR3/LCK/INPP4B/MYBL1/CD247/SYNE2/TSPAN5/TRIB2/TRAF5/GPRASP1/PTPN4/GZMK/PTCH1/CD69/SERPINI1/COL6A2/CD8A/ADNP2/PLCG1/TFDP2/GZMH/ZBTB25/PVRIG/RUNX3/PRKCQ/ZNF506/NELL2/MACF1/ZNF529/D…
GSE42021_CD24HI_TREG_VS_CD24HI_TCONV_THYMUS_DN	GSE42021_CD24HI_TREG_VS_CD24HI_TCONV_THYMUS_DN	191	-0.438383	-1.91436	1.88845e-06	3.23962e-05	2.23492e-05	2782	tags=31%, list=16%, signal=27%	IL1A/MFSD14A/SELP/BTG3/DAZAP1/ZNF703/PELI1/SRGN/CXCL9/CH25H/CTPS1/EI24/PLAC9/KCMF1/UGDH/BIRC3/CXCL3/EGR2/RCAN1/SLC20A1/PDGFA/PADI2/STK40/B4GALT3/SLC25A15/IL1RN/ABRACL/PIM1/ANGPTL2/MYC/PROCR/NFKBIZ/MIDN/RAB3IL1/PTGS2/SOX7/IL10/FOS/RELB/MYL4/PLAUR/CCL13/MAP3K8/CR1L/TMEM70/IL1B/IER3/IRF1/NR4A1/IL4R/JUNB/BHLHE40/UGCG/HMOX1/ICAM1/ETS2/CXCL2/SOCS3/CXCL10/CD14
GSE6269_E_COLI_VS_STREP_PNEUMO_INF_PBMC_DN	GSE6269_E_COLI_VS_STREP_PNEUMO_INF_PBMC_DN	150	-0.470111	-1.9809	1.93498e-06	3.3078e-05	2.28196e-05	3330	tags=39%, list=19%, signal=32%	RNF19B/MAN2A2/FLOT2/MANSC1/ORM1/MZB1/MYO5A/HCAR3/CAMKK2/TM9SF1/PBX2/ABHD5/SLPI/OLR1/CHPF2/RNASE3/ARF3/CR1/PCNX1/STAB1/ZNF318/AGFG1/FLOT1/IMPA2/SLC2A5/TMBIM6/NPC1/MYDGF/GGH/FUT7/PADI2/MYO1F/CRISP3/NDST1/ADAM28/DGAT1/NT5DC2/HP/ATP8B4/ALOX5/IL1R1/CD163/PYGL/CEACAM1/ELANE/RAB27A/CEACAM8/ALOX5AP/NCF4/CLEC5A/PTX3/HK3/UGCG/CYP1B1/CXCL2/CHI3L1/S100A9/LTF
GSE17974_CTRL_VS_ACT_IL4_AND_ANTI_IL12_0.5H_CD4_TCELL_DN	GSE17974_CTRL_VS_ACT_IL4_AND_ANTI_IL12_0.5H_CD4_TCELL_DN	170	-0.44981	-1.94116	1.96064e-06	3.33995e-05	2.30414e-05	2073	tags=26%, list=12%, signal=24%	C2orf69/ARL5B/SLC31A1/BIRC3/DUSP4/EGR2/DENND2C/PNPLA8/SNRNP35/PFKFB3/KLHL18/MIR17HG/GPR183/GEM/JAGN1/TIGAR/FAM220A/MEIG1/RABIF/TIMELESS/ZNF331/MTHFD2/PUS3/CPB1/LPAR6/KPNA2/PRSS12/PTRH2/TNF/HCP5/ITGA3/BCL2A1/VCAM1/TLR1/EGR3/CNTNAP1/CHAC2/GPR65/NR4A1/SLC2A3/MIR21/CREM/TNFRSF11B/NR4A2/NR4A3
GSE27241_CTRL_VS_DIGOXIN_TREATED_CD4_TCELL_IN_TH17_POLARIZING_CONDITIONS_UP	GSE27241_CTRL_VS_DIGOXIN_TREATED_CD4_TCELL_IN_TH17_POLARIZING_CONDITIONS_UP	146	-0.474175	-1.98824	1.98234e-06	3.36514e-05	2.32152e-05	2212	tags=29%, list=12%, signal=26%	CXCL9/CD274/ARF3/GRAMD1A/DEDD/PLIN2/TTC19/ARL5B/TRIB1/BIRC3/EGR2/NFKB1/VPS13D/SHISA5/TWF1/GPR183/ADAMTSL4/IL21R/PARP14/NFKBIZ/SH3BP2/TNIP2/MIR155/STX11/SAMSN1/NFKB2/FOS/RELB/CISH/PDCD1/PTGER4/BATF/MAP3K8/PLK2/BAZ1A/IER3/NR4A1/ICAM1/CTSC/FPR1/IL3RA/NR4A3/CXCL10
GSE13547_CTRL_VS_ANTI_IGM_STIM_BCELL_2H_UP	GSE13547_CTRL_VS_ANTI_IGM_STIM_BCELL_2H_UP	168	-0.442443	-1.90827	2.0679e-06	3.49819e-05	2.4133e-05	2832	tags=32%, list=16%, signal=27%	TRIM25/TTK/KIF14/GLCCI1/RIPK3/MYO1G/TRIM5/CDCA8/MTA2/CKS1B/DHX58/IFIT1/ADAM19/CDC45/EGR2/ADGRG1/CDK6/CDK1/USP18/RRM2/TOX/RBBP8/HAVCR2/KIF11/CCNE1/GCA/PSAT1/STAT1/TOP2A/IFIH1/HELLS/TCEAL9/MX1/BARD1/NUF2/KPNA2/RSAD2/CASP4/PDCD1/TPX2/OCIAD2/FBXO5/ECT2/IFIT3/VAMP8/TIGIT/PTGER2/HOOK1/PLK1/CD38/ISG20/APOBEC2/CDKN3/CXCL10
GSE43863_TFH_VS_LY6C_INT_CXCR5POS_EFFECTOR_CD4_TCELL_DN	GSE43863_TFH_VS_LY6C_INT_CXCR5POS_EFFECTOR_CD4_TCELL_DN	179	-0.436965	-1.89958	2.11169e-06	3.55992e-05	2.45589e-05	2388	tags=32%, list=13%, signal=28%	OSM/NFIL3/ARID5A/SRGN/NOTCH1/CRTC2/RFX5/PCGF5/DUSP14/RNF157/UBXN2A/SLAMF1/HSD11B1/CITED2/UNC79/CACNB2/GIMAP4/EBI3/TKTL1/LHX8/HAO1/RBFOX1/CHRNE/CYP21A1P/SLC7A3/IL2RA/LIPG/IL1RN/FAM81B/SEH1L/ST8SIA4/KIAA0040/CD200/IL15RA/NFKBIZ/SERPINB9/RPRM/BASP1/CACNA2D3/PTGES/BSPRY/PPP3R2/STX11/NOP2/FCRL1/CISH/TLCD1/SLC7A1/ZMYND19/BATF/TM4SF5/PTGFR/IRF1/IFITM3/PLSCR1/SOCS3/IL6
GSE1432_6H_VS_24H_IFNG_MICROGLIA_UP	GSE1432_6H_VS_24H_IFNG_MICROGLIA_UP	184	-0.443714	-1.92975	2.18964e-06	3.67859e-05	2.53775e-05	2924	tags=30%, list=16%, signal=25%	PTBP3/SH2B3/HS3ST2/TRIM25/AKIRIN1/RALA/SDS/PLEKHM2/FOLR2/PPP4R1/FCGR2B/OLR1/UEVLD/TRNAU1AP/ARG2/STAB1/PPIA/FLOT1/DYRK3/SLC27A2/LMNA/RNF24/RBBP8/CERS2/ANXA2/OPN3/AMD1/KIAA0040/NECTIN2/SPTSSA/SH3BP2/PITPNC1/MX1/DSC2/MFHAS1/TGFA/RSAD2/MELK/IL1R1/PANX1/CD163/CLIC1/SCD/RAMP1/PHACTR1/IL4R/EMP3/STAT3/CYP1B1/FCGR2A/PLSCR1/S100A3/S100A9/IL3RA/CD14
GSE26290_CTRL_VS_AKT_INHIBITOR_TREATED_ANTI_CD3_AND_IL2_STIM_CD8_TCELL_DN	GSE26290_CTRL_VS_AKT_INHIBITOR_TREATED_ANTI_CD3_AND_IL2_STIM_CD8_TCELL_DN	191	-0.4365	-1.90613	2.24531e-06	3.75916e-05	2.59334e-05	3612	tags=36%, list=20%, signal=29%	GNG2/DPY30/OSTC/NEK6/MORC3/MSMO1/SLC41A1/IL21/GBP5/JADE2/TRAFD1/PWWP2B/MAN1C1/ARRB1/AMIGO2/SV2A/TP53RK/NRROS/RELL1/RAP2B/PLPP1/OSM/TBL1X/DUSP14/GPR155/GOLGA7B/BIRC3/LMNA/JUND/RIT1/STK40/NECAP2/HAVCR2/UBASH3B/HVCN1/SEMA4C/AKR1A1/CRLF3/CNIH4/EFHC2/ASIC1/LAIR1/CHSY1/MARCKSL1/TGFBR1/IFNAR2/C1orf162/LST1/SAMSN1/CASP4/PLAUR/RAB9A/IRF2BPL/ST3GAL5/BCL2A1/MAP3K8/LRRN3/SIGLEC17P/TAP1/PSMB9/SECTM1/PTGIS/S10…
GSE13547_WT_VS_ZFX_KO_BCELL_DN	GSE13547_WT_VS_ZFX_KO_BCELL_DN	163	-0.451432	-1.93961	2.30426e-06	3.83152e-05	2.64326e-05	2722	tags=26%, list=15%, signal=23%	PLAC8/ANXA1/CHST11/TXNDC17/PSMB2/GLRX/MYADM/NRM/NFIL3/TACC3/CDCA8/PSMA5/EFHD2/PMAIP1/GGH/GEM/RBBP8/ARF6/RFC3/HAVCR2/KIF11/SERPINB9/CARHSP1/TCEAL9/CD44/PPP1CC/LAIR1/DSCC1/CASP1/MYL4/OSBPL3/CLIC1/BATF/LDHA/SPC24/IFITM1/AIF1/IFITM3/NR4A1/APOBEC2/IFI16/S100A9/CXCL10
GSE25123_WT_VS_PPARG_KO_MACROPHAGE_DN	GSE25123_WT_VS_PPARG_KO_MACROPHAGE_DN	176	-0.43934	-1.90227	2.3008e-06	3.83152e-05	2.64326e-05	3704	tags=35%, list=21%, signal=28%	SLFN11/ITGAM/TEX261/CCL7/ACTG1/SET/YTHDF1/RIOK1/TRAFD1/FBP1/CDV3/TMSB10/FUCA2/TXNL4A/HINT1/DAZAP1/PTBP1/PSMB2/VAMP5/MCMBP/SAMHD1/RPLP2/PSMA5/MFSD14B/CXCL9/PPA1/CH25H/DDX21/PER2/PSMA4/FCN1/PPIA/GIMAP4/PAK1IP1/MRPL43/ETV7/UBE2L6/IKZF4/GTF3A/HLA-DQA1/DCUN1D3/SLAMF8/HLA-DPB1/TGFBI/PSMA2/DDX39A/UTP18/HLA-DPA1/SMCO4/HLA-DRA/IL32/LTV1/GGT5/BATF3/STEAP4/FPR3/C1QB/SECTM1/CREM/CTSC/ATP1B3/BATF2
GSE29617_CTRL_VS_DAY7_TIV_FLU_VACCINE_PBMC_2008_UP	GSE29617_CTRL_VS_DAY7_TIV_FLU_VACCINE_PBMC_2008_UP	180	-0.443078	-1.92882	2.33188e-06	3.86426e-05	2.66584e-05	3297	tags=35%, list=18%, signal=29%	MNT/SGK1/USP3/DNAJB9/IFIT2/ELF4/HCAR3/PWWP2B/PI3/SH2B3/CTNNB1/KLHL15/TPM3/GZF1/ZNF703/OSM/NFIL3/SLC9A7/GPR146/KBTBD2/DHX58/ARL5B/METRNL/EGR2/SERPING1/FETUB/DCP1A/PFKFB3/SUGT1P1/GPR183/TIGAR/INSIG1/OTUD1/AREG/HIF1A/STX11/PTGS2/FOSL2/SAMSN1/FOS/PTGER4/ATF3/RIPK2/ECT2/SAT1/CXCL8/CLEC2B/PLK2/EGR3/PHACTR1/G0S2/NR4A1/SLC2A3/JUNB/NAMPT/C5AR1/LIF/CXCL2/ARL4A/SOCS3/F13A1/NR4A3/CXCL10
GSE3337_CTRL_VS_4H_IFNG_IN_CD8POS_DC_DN	GSE3337_CTRL_VS_4H_IFNG_IN_CD8POS_DC_DN	189	-0.438025	-1.90807	2.47463e-06	4.08691e-05	2.81944e-05	2971	tags=33%, list=17%, signal=28%	NCK2/FBL/AP1S1/TCF19/HNRNPAB/CEBPG/TXNDC17/TOR3A/NOC4L/PSMB10/PCGF5/VPS54/FLI1/POU6F1/TPST1/LXN/ARF3/NOP10/CHIA/DAXX/GIMAP4/TUBB/CNN3/CHPT1/TNNC2/SMAGP/USP18/CA5A/SLA/CSF1/ANXA2/MPEG1/GNB4/IL13RA2/CCNE2/MYC/STAT1/TRIM21/CD40/CD44/CASP4/TNF/CX3CR1/GBP4/TNFAIP2/GLIPR2/IFIT3/SERPINA10/TAP1/LMNB1/IFI35/PSMB9/IER3/IRF1/GBP2/NAMPT/SERPINB1/PSMB8/STAT3/CTSC/HOPX/CXCL10
GSE28726_NAIVE_VS_ACTIVATED_NKTCELL_DN	GSE28726_NAIVE_VS_ACTIVATED_NKTCELL_DN	192	-0.43209	-1.88857	2.56798e-06	4.22676e-05	2.91592e-05	3518	tags=32%, list=20%, signal=26%	MAP3K11/ACTG1/RRS1/CCT5/DIMT1/ICOS/PNO1/PSMD7/ELF4/PSMD9/IL18R1/STX1A/HNRNPAB/IL1RAP/HNRNPA0/NUP160/TXLNA/PLPP1/SRGN/UCHL3/PPRC1/HNRNPF/WDR1/RAD1/PER2/TMEM251/EGR2/NFKB1/NPC1/TNFRSF1B/FADD/CDC42EP3/UAP1/PSMB5/LIG4/GEM/ATP6V1A/SNRPG/FANCI/DAAM1/CD200/SLC5A3/MTHFD2/TUBB2A/CHSY1/MAP3K14/AHR/ZNF165/CLIC1/ATF3/RIPK2/BCL2A1/ARFGAP3/LPCAT1/EGR3/IER3/IL4R/SLC7A5/PLP2/PNP/ATP1B3
GSE14769_UNSTIM_VS_60MIN_LPS_BMDM_DN	GSE14769_UNSTIM_VS_60MIN_LPS_BMDM_DN	189	-0.437601	-1.90623	2.68208e-06	4.3997e-05	3.03523e-05	1964	tags=26%, list=11%, signal=24%	STK35/CITED2/BIRC3/DUSP4/EGR2/ID3/UAP1/NUPR1/GEM/C9orf72/TLR2/PIM1/ZC3H12C/MAPKAPK2/MYC/OTUD1/HIF1A/FZD5/B4GALT5/STX11/PTGS2/FOSL2/MARCKSL1/SLC38A2/IL10/HILPDA/FOS/RELB/MALT1/PLAUR/NRIP1/CCL13/ATF3/RIPK2/TNFAIP2/BCL2A1/MAP3K8/SLC25A25/PLK2/IL1B/PLEK/GPR84/IER3/IRF1/ICAM1/PLSCR1/P2RY2/CXCL1/CD14/SELE
GSE17974_CTRL_VS_ACT_IL4_AND_ANTI_IL12_1H_CD4_TCELL_DN	GSE17974_CTRL_VS_ACT_IL4_AND_ANTI_IL12_1H_CD4_TCELL_DN	174	-0.44951	-1.94247	2.81035e-06	4.59464e-05	3.16971e-05	3711	tags=36%, list=21%, signal=29%	POLR3D/ALG2/NUBP1/EGR1/BCOR/ANKRD37/KCTD21/SLC35F5/GPM6B/ELP5/SERPINC1/TMEM223/SLC25A32/KDM6B/C6orf120/LCMT2/TRIM38/TUBD1/TP53RK/SLC17A5/CDC42EP1/DUSP14/GRAMD4/ARG2/ARL5B/EGR2/PFKFB3/NPC1/TACR2/FADD/MIR17HG/GPR183/GEM/JAGN1/C14orf119/TMEM165/CD200/RABIF/PUS3/NAT1/LPAR6/S100A11/HNF4G/ZNF436/ZNF165/CISH/TNFAIP8L2/TNF/FBXO5/NABP1/HCP5/USH2A/BCL2A1/IFIT3/TLR1/EGR3/CHAC2/NR4A1/MIR21/CREM/LIF/VMP1/NR4A3
GOLDRATH_EFF_VS_MEMORY_CD8_TCELL_UP	GOLDRATH_EFF_VS_MEMORY_CD8_TCELL_UP	189	-0.43658	-1.90178	2.94881e-06	4.80488e-05	3.31475e-05	3124	tags=32%, list=17%, signal=27%	PRDX4/TAGLN2/DTL/SQLE/CCR2/TCF19/TTK/CDC6/PLAC8/ANXA1/CASP3/ANLN/CD244/MYADM/TACC3/CDCA8/PSMA5/CKS1B/LXN/AURKA/CDC45/TKTL1/DHRS1/GGH/CDK1/TUBA1C/GEM/RRM2/RFC5/DEGS1/SPDL1/ATP6V1A/ANXA2/MPEG1/KIF11/TOP2A/HP/POLE2/CMC2/SERPINB9/MCM10/TYROBP/XBP1/KPNA2/PDCD1/BATF3/LITAF/ECT2/TK1/LMNB1/IFITM3/NR4A1/S100A4/LYN/EMP3/ISG20/BHLHE40/CDKN3/C3/E2F8/S100A8
GSE3982_DC_VS_EFF_MEMORY_CD4_TCELL_UP	GSE3982_DC_VS_EFF_MEMORY_CD4_TCELL_UP	191	-0.432902	-1.89042	2.95904e-06	4.80549e-05	3.31517e-05	3473	tags=34%, list=19%, signal=27%	CLN8/RXRA/MAN2B1/EIF4E2/MRAS/UGP2/MCUR1/ERCC1/SLC19A1/NDRG2/SEPHS2/LILRA2/RAB32/LRP10/FUCA1/TOR3A/SCPEP1/ANXA2P1/COLEC12/ARID5A/CCRL2/CTNS/CFD/SEMA6A/RTN2/SPINT2/KMO/CD33/LRRK1/ZCCHC24/FCHSD2/PTGS1/CSF1/NANS/AKR1A1/TGFBI/PCK2/BASP1/ABCB4/FZD5/TYROBP/HLA-DMB/DAP/SLC1A4/SMCO4/BCAT1/KYNU/THBD/FCGR2C/PTRH2/ATF3/SLC15A3/SERPINA1/RASGRP3/IL13RA1/PRDM13/CXCL8/ADAP2/FPR3/CYBB/HCK/CTSC/IGSF6/MID1IP1
GSE25123_IL4_VS_IL4_AND_ROSIGLITAZONE_STIM_PPARG_KO_MACROPHAGE_DAY10_DN	GSE25123_IL4_VS_IL4_AND_ROSIGLITAZONE_STIM_PPARG_KO_MACROPHAGE_DAY10_DN	175	-0.441136	-1.90838	3.13263e-06	5.07048e-05	3.49798e-05	1976	tags=29%, list=11%, signal=26%	OSBPL8/UBA6/SEC24A/CXCL3/NT5E/EMP2/SHISA5/PFKFB3/PAQR5/TNFRSF10D/NCF2/IL2RA/IL1RN/TLR2/PTPRE/SEMA4C/TMEM45A/SYNGR3/SLC5A3/MS4A4A/PIK3AP1/ADGRE2/PTGS2/RAC2/GALNT6/FOS/PTPRC/DDIT4L/CD53/TNF/IRF2BPL/MRPS6/LDHA/CXCL8/SLC43A3/TREM1/IL1B/AIF1/GPR84/TIMP1/LYZ/MIR21/EMP3/TM4SF1/FAM43A/ETS2/CXCL2/FCGR2A/SPP1/FCER1G/VMP1
GSE29618_BCELL_VS_MONOCYTE_DAY7_FLU_VACCINE_DN	GSE29618_BCELL_VS_MONOCYTE_DAY7_FLU_VACCINE_DN	190	-0.430874	-1.87561	3.1711e-06	5.11576e-05	3.52921e-05	1960	tags=24%, list=11%, signal=21%	TRIB1/HDGF/IMPA2/LMNA/CEBPA/AMPD2/TNFRSF1B/CDC42EP3/MYO1F/CYFIP1/NPL/IL1RN/ENO1/PSTPIP1/NAGA/FBN2/TYROBP/STX11/ADGRE2/LST1/GLA/LILRB3/CD163/PYGL/PLAUR/ATF3/RBM47/HPSE/RAB27A/CEBPD/PTGER2/TREM1/MCTP1/NAMPT/C5AR1/BHLHE40/HMOX1/ICAM1/GNA15/S100A12/RNASE2/FPR1/CCR1/MID1IP1/CD14
GSE23568_ID3_KO_VS_WT_CD8_TCELL_DN	GSE23568_ID3_KO_VS_WT_CD8_TCELL_DN	190	-0.429884	-1.87131	3.4731e-06	5.58446e-05	3.85256e-05	3451	tags=37%, list=19%, signal=30%	ATP6V0B/SNX2/IQGAP1/BTK/SLC25A53/UGP2/SYK/HLA-DOA/POU2AF1/SPIB/CD93/MYO5A/ERO1B/MIF4GD/IL4I1/RASGRP2/SH2B3/ELL2/PLAC8/ANXA1/CXXC5/FUCA1/CMTM7/TOR3A/MYADM/FCGR2B/TPST1/MS4A1/CD19/SIPA1L2/PER2/LMO2/SLC31A1/PPP3CC/LY86/CNN3/RALGPS2/NCF2/SMAGP/NECAP2/LAT2/HLA-DQA1/ZC3H12C/HLA-DOB/CD37/CD40/RAB5C/CARHSP1/SLC16A7/PTP4A3/HLA-DMB/CHEK2/MX1/CSK/SLC7A7/XBP1/PAFAH1B3/PPP3CA/LGMN/SCD/MAP3K8/C1R/NCF4/PRKCD/HC…
GSE21360_PRIMARY_VS_QUATERNARY_MEMORY_CD8_TCELL_UP	GSE21360_PRIMARY_VS_QUATERNARY_MEMORY_CD8_TCELL_UP	167	-0.440801	-1.89958	3.5606e-06	5.70633e-05	3.93663e-05	2171	tags=26%, list=12%, signal=23%	LY6E/IFIT1/ZCCHC2/CXCL3/EGR2/CYB5A/LMNA/WASF1/USP18/IFI44/LRP12/MYO1F/UBE2L6/IRF7/MET/AMDHD1/IL1RN/ZC3H12C/STAT1/NR2F6/DDX58/MTHFD2/TGFBR1/RSAD2/FOS/MLKL/CLEC7A/ADGRE5/SLC7A1/ATF3/HPSE/TNFAIP2/IFIT3/PLK2/CYBB/ABCC5/IFITM3/PRKCD/CD180/CMPK2/C3/LTF/CCL2
GSE42088_2H_VS_24H_LEISHMANIA_INF_DC_UP	GSE42088_2H_VS_24H_LEISHMANIA_INF_DC_UP	183	-0.430288	-1.87259	3.66328e-06	5.85164e-05	4.03688e-05	3322	tags=33%, list=19%, signal=27%	MAN2A2/MNT/IFNGR1/SELPLG/PPT1/SIGIRR/FBP1/RNF130/PIGB/ICAM3/MCUB/LBR/TOR3A/SCPEP1/RAP2B/TESC/TACC3/THEMIS2/SFN/LY6E/FCN1/SASH3/LY86/AMPD2/MNDA/JUND/ZCCHC24/SLC8B1/CTSS/CYTH4/CD37/HLA-DPB1/TGFBI/PYCARD/ARRB2/MS4A4A/HLA-DMB/ITGB2/IFITM2/NOD2/MYD88/ARL4C/LST1/FOS/ALOX5/LGALS9/CCDC69/GPR65/IFITM3/SECTM1/NR4A1/S100A4/LYZ/C5AR1/PLP2/LAPTM5/HMOX1/NR4A2/MID1IP1/CD14
GSE1112_HY_CD8AB_VS_HY_CD8AA_THYMOCYTE_RTOC_CULTURE_UP	GSE1112_HY_CD8AB_VS_HY_CD8AA_THYMOCYTE_RTOC_CULTURE_UP	166	-0.449463	-1.93493	3.796e-06	6.02415e-05	4.15589e-05	3025	tags=37%, list=17%, signal=31%	HCAR3/SAMD9L/UGT2B28/MDGA1/FANCB/TNFRSF10A/STX1A/RALA/SLC44A5/SLPI/CD59/HINT1/SCPEP1/HM13/HIVEP3/NXT2/SMC1B/TMEM207/SLC31A1/PNPLA8/OAF/GREM2/MARCO/UBE2L6/SCGB2A2/LAT2/HLA-DQA1/SLAMF8/SERPINB8/STAT1/PARP14/UGT2B4/HLA-DPB1/HLA-DPA1/PTGS2/RNF149/HLA-DRA/ATP8B4/RSAD2/NLRC5/CASP1/TNF/GIMAP8/GBP4/APOL6/RGS17/ERAP2/BCL2A1/TAP2/PLEKHO1/VCAM1/PSMB9/IRF1/SECTM1/CLEC5A/SLC2A3/GBP2/CREM/PSMB8/APOL1/PNP
GSE11961_GERMINAL_CENTER_BCELL_DAY7_VS_PLASMA_CELL_DAY7_UP	GSE11961_GERMINAL_CENTER_BCELL_DAY7_VS_PLASMA_CELL_DAY7_UP	188	-0.430093	-1.87262	3.78897e-06	6.02415e-05	4.15589e-05	2687	tags=29%, list=15%, signal=25%	SLPI/TRIB3/PGPEP1/BHLHA15/OSM/SLC9B2/HM13/PCGF5/SAMHD1/VPS54/CDCA8/PSMA5/BIRC3/CXCL3/LRR1/SBNO2/DESI2/SIM1/POP1/IFI44/SLC7A3/IL2RA/LHFPL2/RFC3/MPEG1/C1S/STAT1/NMI/SH3BP2/CCDC85A/SLC5A3/BST2/CYSLTR2/C19orf12/BARD1/TMUB1/BCAT1/SAMSN1/RELB/DNER/LITAF/PI15/IFI35/DTX3L/PARP9/CLEC5A/HCK/ETV6/DRAM1/TNFSF10/SLC7A5/SERPINB1/LYVE1/E2F8/VMP1
GSE6092_B_BURGDOFERI_VS_B_BURGDORFERI_AND_IFNG_STIM_ENDOTHELIAL_CELL_DN	GSE6092_B_BURGDOFERI_VS_B_BURGDORFERI_AND_IFNG_STIM_ENDOTHELIAL_CELL_DN	170	-0.443373	-1.91339	3.94065e-06	6.20386e-05	4.27986e-05	3330	tags=32%, list=19%, signal=27%	RNF19B/PTPN12/ACSL5/PNO1/DNAJC2/SPATA13/TNFSF15/SLC7A2/CASP7/NFKBIE/SPACA6/CP/PSMB10/N4BP1/WDR1/IL12A/CD274/GRAMD1A/TRIB1/HDGF/RALGDS/CXCL3/EGR2/PHTF2/TNFRSF1B/MARCO/MAP2K1/DCUN1D3/AMD1/SLC39A14/GCA/PROCR/SLC25A10/SLC39A1/HIF1A/DDX39A/LMO4/STX11/MVP/PIK3CG/SAMSN1/RELB/LTV1/OSBPL3/SLC7A1/GBP4/RIPK2/TNFAIP2/TLR1/PRKCD/DRAM1/NAMPT/HAS1/BATF2/CD14
GSE37416_12H_VS_48H_F_TULARENSIS_LVS_NEUTROPHIL_UP	GSE37416_12H_VS_48H_F_TULARENSIS_LVS_NEUTROPHIL_UP	185	-0.437167	-1.90594	3.94745e-06	6.20386e-05	4.27986e-05	2631	tags=30%, list=15%, signal=26%	PLCL2/LRP10/NFKBIE/CDK17/ERGIC1/LIMK2/OLR1/CRTC2/TAB2/IRF9/INPP1/PTS/IFNAR1/GALNT1/ZNF710/LPGAT1/MLF2/SASH3/RELT/GIMAP4/NFKB1/IMPA2/MAP3K1/PADI2/STK40/RHOF/LAT2/LYSMD2/MAPKAPK2/SPI1/KCTD20/TLR4/SERPINB9/MX2/SP110/PTGES/TYROBP/MX1/C1orf162/TNFRSF1A/MCEMP1/MAP3K14/HIRA/ADGRE5/LGALS9/RASSF5/TNFSF13B/HCK/IL4R/MIR21/CREM/SERPINB1/ISG20/LCP1/P2RY2/GNMT
GSE28737_FOLLICULAR_VS_MARGINAL_ZONE_BCELL_BCL6_HET_DN	GSE28737_FOLLICULAR_VS_MARGINAL_ZONE_BCELL_BCL6_HET_DN	179	-0.429466	-1.86698	3.94745e-06	6.20386e-05	4.27986e-05	2937	tags=35%, list=16%, signal=30%	BARHL1/PLXNA1/GBP6/BNC2/SLC28A2/PXDC1/ST6GALNAC5/STRIP2/TXNDC17/MSN/PSMA7/RAP2B/EFNA2/PCGF5/SAMHD1/VPS54/PSMA5/N4BP1/CH25H/PPP1R15B/PLAC9/KCMF1/MPZL2/TSPAN15/GUCD1/STK35/PSMA4/DAXX/ANKRD33/TFEC/GOLPH3/GATAD2A/GJB2/ELFN1/NUPR1/IL2RA/UBE2L6/IRF7/ZBTB32/GNB4/BAG2/OAS2/XBP1/MFHAS1/RSAD2/PLA2G2F/CISH/TLCD1/C3orf52/PDCD1LG2/TAP1/LMNB1/PLK2/TREM1/DTX3L/GPR84/IRF1/CLEC5A/IL18BP/RASGRP1/LSAMP/FPR1/BATF2
GSE36527_CD62L_HIGH_VS_CD62L_LOW_TREG_CD69_NEG_KLRG1_NEG_UP	GSE36527_CD62L_HIGH_VS_CD62L_LOW_TREG_CD69_NEG_KLRG1_NEG_UP	184	-0.437811	-1.90408	4.04165e-06	6.31119e-05	4.35391e-05	3263	tags=34%, list=18%, signal=28%	SLC41A1/ITGA4/GPM6B/TRAFD1/ZNF639/IFIT2/UHRF1/TRIM25/ATL3/B3GNT2/GRIK1/ATP2A2/TOR3A/PIM2/CHD1/N4BP1/IRF9/CD274/DHX58/CH25H/CD200R1/DAXX/NCKAP1/SHISA5/TMBIM6/TNFRSF1B/TRIM26/USP18/CMTM6/RFC5/IRF7/FAS/STAT1/HLA-DOB/PARP14/TRIM21/CRLF3/SH3BP2/SERPINB9/HIF1A/PARP12/MX2/SP110/C5orf47/B4GALT5/CYSLTR2/OAS2/SLFN13/GLA/SLC15A3/RAB27A/IFIT3/MAP3K8/SREBF1/TAP1/PARP9/IRF1/LIF/SOCS3/F13A1/HOPX/CXCL10
GSE44649_WT_VS_MIR155_KO_ACTIVATED_CD8_TCELL_UP	GSE44649_WT_VS_MIR155_KO_ACTIVATED_CD8_TCELL_UP	184	-0.437808	-1.90406	4.04165e-06	6.31119e-05	4.35391e-05	2657	tags=40%, list=15%, signal=35%	OPRD1/ITM2C/STAT2/RFTN1/REL/PCP4/MAP3K11/TSPO/C3orf80/OGFR/GYPC/TRAFD1/SLTM/TMEM39A/MIF4GD/IL4I1/CACNA1S/TRIOBP/PRDM4/NFIL3/MMD/PSMB10/TPST1/N4BP1/PTPN2/PPA1/DHX58/GUCD1/JAK3/SLAMF1/IFFO2/METRNL/FAM114A1/SBNO2/EBI3/DPP3/CDC42EP3/LRRK1/EGF/IKZF4/FAS/IL1RN/PARP14/CD40/SLFN5/SERPINB9/MTHFR/TNIP2/BASP1/FZD5/STXBP6/RND1/ATF4/SLFN13/MFHAS1/SAMSN1/RSAD2/CASP4/RELB/NLRC5/TLCD1/PSME1/PTGER4/IL15/GPR4/IFIT…
GSE19198_CTRL_VS_IL21_TREATED_TCELL_24H_UP	GSE19198_CTRL_VS_IL21_TREATED_TCELL_24H_UP	181	-0.438252	-1.90457	4.1398e-06	6.4438e-05	4.44539e-05	2380	tags=33%, list=13%, signal=29%	NFIL3/CP/CSF3/ZWINT/CXCL9/BCR/SLC27A3/GRAMD4/PLIN2/ZNRF1/TRIB1/STAB1/CXCL3/INPP5B/OAF/IFI44/NECAP2/IL1RN/ZC3H12C/SLC39A14/CD200/PROCR/PDE4B/CD40/IL15RA/MAFF/PSMA2/SERPINB9/HIF1A/TNIP2/WWOX/MMP3/IL10/NMB/IFRD2/BATF3/CCL13/TNF/ATF3/GBP4/LITAF/ADAMTS4/TNFAIP2/SPHK1/RHOJ/RAMP3/PLK2/ANGPT2/SEMA3A/CXCL11/IFITM3/TIMP1/GBP2/PLA1A/ICAM1/CXCL2/LYVE1/BATF2/TFPI2/IL6
GSE17721_CTRL_VS_GARDIQUIMOD_12H_BMDC_DN	GSE17721_CTRL_VS_GARDIQUIMOD_12H_BMDC_DN	188	-0.428173	-1.86426	4.32598e-06	6.71215e-05	4.63052e-05	3388	tags=30%, list=19%, signal=24%	STAT5A/MRAS/SMYD1/SHC1/EMD/NLGN1/TAGLN2/IFIT2/C6orf120/SLC28A2/ELL2/PIGB/NR5A2/ATP6V1C2/CCRL2/DHX58/CTPS1/IFNAR1/ZNRF1/GUCD1/PSMA4/CITED2/NFKB1/EBI3/SLC6A12/VEGFC/STK40/C9orf72/NECTIN2/PARP14/IL15RA/SEC24D/MAFF/SERPINB9/BASP1/CACNA2D3/ABCB4/BST2/SP110/OAS2/LRRC59/MYD88/KYAT3/CASP4/AHR/FCRL1/CCL13/VCAN/IRS1/RIPK2/ST3GAL5/TIMP1/IRX3/LYN/HTR2B/CCL2
GSE3982_BCELL_VS_CENT_MEMORY_CD4_TCELL_UP	GSE3982_BCELL_VS_CENT_MEMORY_CD4_TCELL_UP	183	-0.428858	-1.86637	4.43762e-06	6.86352e-05	4.73494e-05	3245	tags=31%, list=18%, signal=25%	SPIB/ZNF804A/FTSJ1/MZB1/SQLE/ZBTB18/SIDT1/SEC23B/TRIB3/TOR3A/BACE2/FCGR2B/TULP2/ZNF232/BCL11A/AMPD3/ACP5/MS4A1/TST/LMO2/TRIB1/TSHR/NT5E/SHMT2/PUS1/IRF7/LAT2/OPN3/E2F5/TMEM62/CD200/HLA-DOB/HLA-DPB1/GNA12/BASP1/DHRS7B/HLA-DMB/HLA-DRA/IRAK1/ALOX5/HLA-DMA/FCGR2C/SLC15A3/SERPINA1/MICALL1/RASGRP3/MAP3K8/TMEM70/CYBB/PLEK/DACT1/ISG20/ADRB1/CSF2RB/S100A8/CD14
GSE18791_CTRL_VS_NEWCASTLE_VIRUS_DC_16H_DN	GSE18791_CTRL_VS_NEWCASTLE_VIRUS_DC_16H_DN	177	-0.43215	-1.877	4.47396e-06	6.89783e-05	4.75862e-05	3209	tags=40%, list=18%, signal=33%	SOD2/GBP5/NOS3/COL27A1/PHF11/IFIT2/IFI6/FAM107B/TMEM39A/TNFSF15/IFNL2/FLJ13224/KDM6B/TRIM25/ARAP2/GLCCI1/SLC25A28/PELI1/ARID5A/SULT4A1/OAS3/CXCL9/IRAK2/DHX58/IFIT1/ARL5B/SERPING1/SIGLEC1/EBI3/IFNA8/PMAIP1/PLSCR2/PFKFB3/IFI44/IRF7/FAS/IFIT5/ZC3H12C/SGPP2/PARP14/PDE4B/SLFN5/DHDH/OTUD1/IL15RA/HIVEP2/DDX58/MX2/OAS2/UCA1/PTGS2/MARCKSL1/HILPDA/NLRC5/FJX1/TNF/GBP4/RIPK2/APOL6/HPSE/IFIT3/EPSTI1/DLGAP1-AS…
GSE2128_CTRL_VS_MIMETOPE_NEGATIVE_SELECTION_DP_THYMOCYTE_C57BL6_UP	GSE2128_CTRL_VS_MIMETOPE_NEGATIVE_SELECTION_DP_THYMOCYTE_C57BL6_UP	176	-0.431439	-1.86807	4.68398e-06	7.19885e-05	4.96628e-05	3173	tags=36%, list=18%, signal=30%	ORAI1/FANCC/FBLIM1/HCAR3/TCEAL1/NDP/CCR2/PRDX1/CLN3/ESAM/LILRA2/EPHX4/C22orf42/CCR5/SLCO4A1/CYB561A3/GLRX/MAFG/ULBP2/DENND4A/CDC42EP1/CD274/NFKB1/RNF24/CTSB/GCNT2/NOTCH3/TSPAN33/LILRA1/EGF/LHFPL2/RHBDL1/FAM182B/INSIG1/AREG/TEK/BASP1/ITGB2/VENTX/CPNE8/FCGR2C/CASP1/SLC39A8/TNF/LITAF/STEAP4/BATF/LILRB1/SLC43A3/LINC00324/ADGRE1/CYBB/JUNB/INHBA/MIR21/BHLHE40/IFI16/CDKN3/HAS1/ICAM1/LIF/THBS1/S100A8/CCL8
GSE43955_10H_VS_30H_ACT_CD4_TCELL_UP	GSE43955_10H_VS_30H_ACT_CD4_TCELL_UP	187	-0.433254	-1.88409	4.76844e-06	7.30561e-05	5.03993e-05	2493	tags=28%, list=14%, signal=24%	MSN/VASP/GLRX/PELI1/PCGF5/C1QA/PPA1/CH25H/ZNF385A/TMED1/MPZL2/EDN3/PHKG1/PRM3/CXCL3/TUBB/LY86/ID3/VEGFC/MARCO/C9orf72/LYSMD2/NECTIN2/TRIM21/SH3BP2/ABCB4/MX2/LMO4/SH3BGRL3/PRSS12/RSAD2/RFK/PLAUR/C3AR1/CCL13/TNF/KL/TLR6/ST3GAL5/TRIM47/VCAM1/AIF1/C1QB/PRKCD/LCP1/HAS1/ETS2/SPP1/E2F8/CORO1A/TNFRSF11B/IL6
GSE29618_BCELL_VS_MDC_DN	GSE29618_BCELL_VS_MDC_DN	185	-0.435182	-1.89729	4.83783e-06	7.38869e-05	5.09724e-05	2823	tags=34%, list=16%, signal=29%	RNF130/NUP93/ARRB1/IL18R1/RAB32/CCR5/TMSB10/RAP2B/GLRX/EFHD2/WDR1/SEC13/LMO2/TRIB1/RCAN1/IMPA2/LMNA/SPINT2/ARPC2/CTSB/MYDGF/PAK1/CD33/CDK2AP1/PADI2/TUBA1C/ACTB/CYFIP1/ANXA2/MAP2K1/CLEC10A/ENO1/STOM/GMFG/TGFBI/PYCARD/AP1S2/NAGA/PTGS2/MBOAT7/ITGB2/HLA-DRA/ARL4C/ARPC1B/GLIPR1/RFK/AHR/CASP1/BATF3/SCD/IL13RA1/CEBPD/PLEKHO1/DAB2/TIMP1/S100A4/CLIC2/BHLHE40/LCP1/ETS2/CORO1A/IFI30
GSE34205_HEALTHY_VS_RSV_INF_INFANT_PBMC_DN	GSE34205_HEALTHY_VS_RSV_INF_INFANT_PBMC_DN	183	-0.428076	-1.86297	4.91414e-06	7.48177e-05	5.16146e-05	3106	tags=31%, list=17%, signal=26%	ORM1/TTC36/SPC25/CENPN/KLK14/UHRF1/TTK/RHEB/UBE2C/KLHL15/SLPI/SPAG5/MYADM/LIMK2/PCGF5/RNASE3/GPER1/CDCA5/TRIB1/TCN2/AGFG1/CDC45/CDK1/TUBA1C/IL1RN/IFI27/STRADB/CCNE1/NECTIN2/HP/EXTL1/DSC2/SELENBP1/MCEMP1/MELK/MYL4/HPSE/SAT1/LDHA/TK1/CEACAM8/OLFM4/BCL6/GPR84/NCF4/IFITM3/LDLR/CDKN3/GNA15/S100A12/RNASE2/E2F8/S100A9/SLC22A4/LTF/S100A8
GSE45382_UNTREATED_VS_TGFB_TREATED_MACROPHAGES_UP	GSE45382_UNTREATED_VS_TGFB_TREATED_MACROPHAGES_UP	185	-0.434973	-1.89637	5.01591e-06	7.61293e-05	5.25194e-05	2356	tags=27%, list=13%, signal=24%	HIVEP3/UCHL3/GRAMD4/CH25H/CD200R1/STAC/LMO2/BIN2/CYSLTR1/EGR2/CHPT1/PAK1/CD33/EBPL/IFI44/EMB/PTGS1/UBE2L6/HAVCR2/TIFA/MILR1/PARVG/DUSP23/PYCARD/ATP1A1/TLR4/PEMT/SP110/NAGA/OAS2/CHEK2/C16orf54/LNPK/DAP/RAC2/SH3BGRL3/C1orf162/VAV1/LST1/MLKL/TNFAIP8L2/MBOAT1/BCL6/S100A4/HK3/FHL3/CMPK2/FERMT3/F13A1/CCR1
GSE9960_HEALTHY_VS_GRAM_NEG_SEPSIS_PBMC_DN	GSE9960_HEALTHY_VS_GRAM_NEG_SEPSIS_PBMC_DN	185	-0.434725	-1.89529	5.25335e-06	7.94854e-05	5.48347e-05	3534	tags=38%, list=20%, signal=31%	LONRF1/CHST2/LYRM4/RNF19B/UGP2/PTPN12/ACSL5/PHF11/TAGLN2/YIPF6/MAP3K13/IRF2/ACLY/ELL2/BTG3/MYO1G/PLPP1/OSM/ZIC2/MFSD14B/AMPD3/N4BP1/IRAK2/ARF3/GRAMD1A/SLAMF1/LRP8/VRK2/DUSP4/NFKB1/SLC20A1/ADA/CFB/CMTM6/IRF7/MRPL14/DCUN1D3/PSMA3/HEXIM1/IFIH1/LAP3/PSMA2/CD44/PIK3AP1/TGFA/ARNTL2/AHR/CASP1/SLC39A8/PSME1/ADAM32/PLAUR/NABP1/SERPINA1/BATF/CXCL8/SPHK1/SLC25A25/LMNB1/GCH1/ADGRE1/GPR84/G0S2/IFITM3/HCK/DRAM…
GSE360_T_GONDII_VS_M_TUBERCULOSIS_MAC_DN	GSE360_T_GONDII_VS_M_TUBERCULOSIS_MAC_DN	180	-0.434093	-1.88971	5.27632e-06	7.95858e-05	5.4904e-05	1836	tags=31%, list=10%, signal=28%	REG1CP/PSMB2/LIMK2/VAMP5/PSMA5/MS4A1/ARF3/CREB3L1/SBNO2/INPP5B/FETUB/DSCR4/BLVRA/AMPD2/NPY5R/ADA/CFB/PDGFA/PADI2/MARCO/UBE2L6/HMBS/TLR2/ST8SIA4/STOM/IL15RA/CST5/STUM/PTGES/PTGS2/NFKB2/PYGM/SLC39A8/CD163/STXBP2/VCAN/TNFAIP2/IL15/UCP2/IL1B/IFITM1/AIF1/IRF1/ETV6/GBP2/STEAP1/TM4SF1/CXCL2/TNFAIP6/CXCL1/PLAU/CCL19/SLC22A4/IDO1/IL6
GSE36826_WT_VS_IL1R_KO_SKIN_DN	GSE36826_WT_VS_IL1R_KO_SKIN_DN	184	-0.434339	-1.88898	5.41878e-06	8.14824e-05	5.62123e-05	2787	tags=27%, list=16%, signal=23%	YIF1A/EMCN/ACLY/CCR5/SLC7A11/MCUB/DAZAP1/SGCB/MSN/CFP/PTBP1/PPBP/TES/TMEM214/OLR1/SLC35B1/PSMA5/CDC42/AQP9/DDX21/LRP8/TFE3/ACTB/PTGS1/PDE4A/SYNGR3/PPP1R14B/DDX39A/TNFRSF11A/DPYS/SH3BGRL3/LST1/MAMLD1/CD53/SNRPB/VCAN/HCP5/LDHA/TREM1/NAMPT/EMP3/TCIRG1/C5AR1/LCP1/GNA15/THBS1/PNP/S100A12/FPR1/IDO1
GSE10239_NAIVE_VS_KLRG1HIGH_EFF_CD8_TCELL_DN	GSE10239_NAIVE_VS_KLRG1HIGH_EFF_CD8_TCELL_DN	183	-0.426903	-1.85786	5.56935e-06	8.34888e-05	5.75965e-05	3398	tags=36%, list=19%, signal=30%	ZFAND4/WDR61/ITGA4/CMSS1/DERA/PRDX4/MYO5A/TTK/ELL2/DCTPP1/CCR5/ANLN/CASP7/SGCB/SCUBE3/SPAG5/NDUFAF5/NSMCE2/TACC3/PGRMC1/CDCA8/UCHL3/CKS1B/DUSP14/PLIN2/TRIM37/CDCA5/LRP8/LRR1/DUSP4/GSTT1/TNFRSF1B/EME1/TSPAN33/PDGFA/KNTC1/GEM/RFC5/SPDL1/CYFIP1/ANXA2/TMEM165/HMBS/UBASH3B/CCNE1/RFWD3/C1orf112/CMC2/STX11/PIK3AP1/BARD1/SLC1A4/XBP1/KPNA2/MELK/RAD54L/OSBPL3/ASS1/CXCL14/TK1/SLC43A3/GAS2L3/S100A4/ASRGL1/PL…
GSE37605_FOXP3_FUSION_GFP_VS_IRES_GFP_TREG_C57BL6_UP	GSE37605_FOXP3_FUSION_GFP_VS_IRES_GFP_TREG_C57BL6_UP	171	-0.440071	-1.89922	5.5984e-06	8.36669e-05	5.77194e-05	3462	tags=35%, list=19%, signal=28%	ZFYVE9/C2/NAV3/RNF19B/SGK1/CD93/NDRG2/ARL4D/MUC13/KDM6B/TRIM25/ESAM/IL1A/FAM76A/CASP7/OSTF1/CCRL2/ACKR3/CYYR1/CH25H/ARL5B/EGR2/RCAN1/BLVRA/SNX7/ID3/PADI2/GEM/DGAT1/PVR/MYC/TMEM45A/MAFF/SLC16A7/PTGS2/FOSL2/HMGCS2/MFHAS1/FOS/PLAUR/ATF3/CEBPD/LRRN3/SLC25A25/PLK2/ANGPT2/IER3/ADAMTS1/NR4A1/JUNB/CREM/TM4SF1/RDH10/ETS2/CXCL2/THBS1/NR4A2/NR4A3/CCL2
GSE22229_RENAL_TRANSPLANT_VS_HEALTHY_PBMC_UP	GSE22229_RENAL_TRANSPLANT_VS_HEALTHY_PBMC_UP	187	-0.431384	-1.87596	5.66814e-06	8.445e-05	5.82597e-05	2893	tags=28%, list=16%, signal=24%	RASGRP2/TCF19/NUP93/KNSTRN/UBE2C/BUB1B/CYB561A3/SPAG5/CSRP2/HIVEP3/TACC3/THEMIS2/TPST1/LY6E/SEC13/VAV2/KRAS/AURKA/ADAM19/PTTG1/LY86/COA6/MRPL51/DOK3/PCMTD1/ELFN1/NXT1/MBD2/HVCN1/CMC2/TDP1/LMO4/TSPAN13/MYBPC2/GPSM2/CSK/NUF2/PIK3CG/BCAT1/PAFAH1B3/SLC15A3/CAPSL/LITAF/TK1/TREM1/GAS2L3/ENPP6/CD38/JCHAIN/PNP/CTSC/F13A1
GSE4748_CTRL_VS_CYANOBACTERIUM_LPSLIKE_STIM_DC_3H_DN	GSE4748_CTRL_VS_CYANOBACTERIUM_LPSLIKE_STIM_DC_3H_DN	187	-0.430931	-1.87399	5.7881e-06	8.59744e-05	5.93113e-05	3151	tags=26%, list=18%, signal=22%	DNAJC2/PRDX4/RPN2/GIPC1/PWWP2B/ROPN1L/EIF2S2/BTG3/SH3PXD2B/SCPEP1/GALK1/EMC7/FCGR2B/NIT2/CXCL9/IPO4/STAB1/CXCL3/ANAPC11/PAQR4/SHMT2/MYDGF/CFB/UHRF1BP1/GTF3A/RNF121/TRAPPC3/PON3/SLC39A14/PSAT1/SERPINB9/BASP1/NOP2/GLA/C3AR1/CCL13/ATF3/SLC15A3/GBP4/RCN1/MSR1/IER3/C1QB/GAS2L3/GBP2/TNFSF10/NAMPT/CXCL1/CCL2
GSE11057_NAIVE_CD4_VS_PBMC_CD4_TCELL_DN	GSE11057_NAIVE_CD4_VS_PBMC_CD4_TCELL_DN	188	-0.425454	-1.85243	5.81767e-06	8.6151e-05	5.94331e-05	2940	tags=32%, list=16%, signal=27%	CATSPER1/SH2B3/RNF130/IRF2/IL18R1/ATP2A2/REPS2/FUCA2/CD244/NFIL3/EFHD2/GRAMD4/CFD/ZNF385A/TTYH3/GUCD1/ZNF710/CYBA/CDK2AP1/FUT7/ACTB/RHOU/PTGS1/PDE4A/ADAMTSL4/C9orf72/HVCN1/STOM/SCO2/MEIS1/ZMPSTE24/LAP3/B4GALT5/NAGA/MTHFD2/LILRA6/HLA-DPA1/SH3BGRL3/SLC7A7/RNF149/UBE2J1/LILRB3/ARPC1B/AHR/STXBP2/C3AR1/TLR6/RAB27A/MAP3K8/CEBPD/PLEKHO1/AIF1/MCTP1/SECTM1/NAMPT/EMP3/LY96/CYP1B1/PLSCR1/CSF2RB
GSE5679_PPARG_LIGAND_ROSIGLITAZONE_VS_ROSIGLITAZONE_AND_RARA_AGONIST_AM580_TREATED_DC_UP	GSE5679_PPARG_LIGAND_ROSIGLITAZONE_VS_ROSIGLITAZONE_AND_RARA_AGONIST_AM580_TREATED_DC_UP	182	-0.430351	-1.87161	6.00709e-06	8.86864e-05	6.11822e-05	3688	tags=35%, list=21%, signal=28%	EGR1/PKP4/CCDC28B/SLC25A19/GNG2/OSTC/LONRF1/SPCS3/SLC41A1/POU2AF1/IL21/TNFSF8/PSMD7/CALHM2/OVOL1/CYB561/ABCB1/TXNDC17/LBH/GPT2/IDE/SLC25A13/SRGN/VAMP5/EFHD2/RNF157/ARHGAP31/EI24/PPP2R5C/SNRNP25/EBI3/MYDGF/TNC/CDK6/CASKIN2/SLA/CD200/HIVEP2/HES1/CARHSP1/SLC5A3/SH3RF1/PLEKHO2/STX11/MTHFD2/CSK/CHSY1/MARCKSL1/S100A11/GLA/CASP4/FCRL1/CASP1/PDCD1LG2/MRPS6/BATF/GNA14/UCP2/PTGER2/BCL6/CD38/HMOX1/VMP1
GSE10325_CD4_TCELL_VS_MYELOID_DN	GSE10325_CD4_TCELL_VS_MYELOID_DN	187	-0.430571	-1.87243	6.02802e-06	8.87266e-05	6.12099e-05	1986	tags=27%, list=11%, signal=24%	LMO2/TRIB1/FAM114A1/LY86/KMO/SLC6A12/CDK2AP1/LRP1/PADI2/LHFPL2/PTGS1/LAT2/NPL/OPN3/HLA-DPB1/SH3BP2/BASP1/HLA-DMB/ADGRE2/HLA-DPA1/VENTX/SLC7A7/MYD88/KYNU/LILRB3/ALOX5/HLA-DMA/CLEC7A/PLAUR/TLR6/SLC15A3/RBM47/SLC2A6/IL13RA1/SAT1/PLEKHO1/SLC43A3/CYBB/PLEK/BCL6/MSR1/NCF4/PRKCD/HCK/LYN/ICAM1/CYP1B1/FCGR2A/CSF2RB/CCR1/IFI30
GSE17974_IL4_AND_ANTI_IL12_VS_UNTREATED_24H_ACT_CD4_TCELL_DN	GSE17974_IL4_AND_ANTI_IL12_VS_UNTREATED_24H_ACT_CD4_TCELL_DN	169	-0.44131	-1.90997	6.243e-06	9.16141e-05	6.32019e-05	3192	tags=38%, list=18%, signal=32%	GBP5/CYP4Z2P/IFIT2/IFI6/SAMD9L/SERPINC1/OVOL1/ZP2/GRIK1/TRIM38/KRT36/IFI44L/OSM/PGM2L1/DHX58/IMMP2L/IFIT1/GPR155/VAV2/HSD11B1/MORN3/CXCL3/FETUB/SLC27A2/GIMAP4/SNX7/MUC1/USP18/IFI44/ARMC2/RHOU/ANXA2/IFI27/PDE4B/IFIH1/VWA5A/BST2/MX2/FZD5/USP5/OAS2/MX1/SOX7/PMFBP1/TNFAIP8L2/C3orf52/MMP10/ATF3/IFIT3/GCSAM/EPSTI1/LGALS9/ADGRE1/IGFBP4/PATE2/TYMP/TNFSF13B/TNFSF10/ISG20/FAM43A/LIF/PLSCR1/FCER1G/FCGBP/CXC…
GSE22601_DOUBLE_NEGATIVE_VS_CD4_SINGLE_POSITIVE_THYMOCYTE_DN	GSE22601_DOUBLE_NEGATIVE_VS_CD4_SINGLE_POSITIVE_THYMOCYTE_DN	183	-0.425564	-1.85203	6.2853e-06	9.19579e-05	6.34391e-05	3250	tags=33%, list=18%, signal=28%	GPM6B/POU2AF1/ARPC5L/FTSJ1/SAMD9L/SQLE/AKIRIN1/ATP2A2/SLCO4A1/CYB561A3/TGFB3/MRPL36/PSMA7/VASP/IDE/SLC35B1/SAMHD1/VPS54/MON1A/PPA1/GRAMD4/EI24/INPP5B/CYB5A/MRPL51/UTP4/YWHAH/IL2RA/CSF1/PSMA3/MYC/PARP14/SLC39A1/NUS1/VWA5A/HIF1A/MIDN/STX11/IRAK4/IFITM2/SLC39A7/MYD88/KPNA2/NOP2/AFP/LPCAT3/CD53/ANKRD13A/GLIPR2/MCTP2/MAP3K8/LDHA/TMEM176A/TLR1/BAZ1A/BCL6/IL4R/ETV6/STAT3/CTSC/HOPX
GSE15330_LYMPHOID_MULTIPOTENT_VS_MEGAKARYOCYTE_ERYTHROID_PROGENITOR_IKAROS_KO_DN	GSE15330_LYMPHOID_MULTIPOTENT_VS_MEGAKARYOCYTE_ERYTHROID_PROGENITOR_IKAROS_KO_DN	167	-0.434305	-1.87158	6.56494e-06	9.57616e-05	6.60632e-05	2749	tags=28%, list=15%, signal=24%	IL18R1/ANXA1/RAP1GAP2/CHST11/TXNDC17/MYADM/NFIL3/SRGN/HTATIP2/EFHD2/LXN/PMAIP1/CHPT1/GGH/SLC25A24/MYO1F/GEM/SLA/ARF6/PPM1J/SERPINB9/CARHSP1/TCEAL9/AP1S2/CYSLTR2/CD44/PIK3AP1/LAIR1/CHSY1/MARCKSL1/S100A11/CASP4/CASP1/OSBPL3/RBM47/TIGIT/PLEK/AIF1/NR4A1/S100A4/BHLHE40/APOBEC2/ASRGL1/PLSCR1/S100A9/HOPX/S100A8
GSE9006_HEALTHY_VS_TYPE_2_DIABETES_PBMC_AT_DX_DN	GSE9006_HEALTHY_VS_TYPE_2_DIABETES_PBMC_AT_DX_DN	190	-0.42288	-1.84082	6.7377e-06	9.79883e-05	6.75993e-05	2811	tags=25%, list=16%, signal=22%	SEC23B/MAGEA6/RHEB/TREML2/ABHD5/PRDM4/CYP7A1/PSMA7/SLC17A5/LIMK2/NOP10/MFAP3/PLIN2/PCNX1/TRIB1/PKNOX2/FAM114A1/EGR2/CACNB2/VPS13D/ARPC2/LIG4/FAS/TLR3/BTN1A1/TLR2/ST8SIA4/F2RL1/B4GALT5/PUS3/PTGS2/LPAR6/PIK3CG/CD53/PTRH2/C3AR1/TLR6/RBM47/TNFAIP1/TLR1/EGR3/IL1B/ALOX5AP/ADAMTS1/PNP/CCR1/CXCL1/CCL8
GSE45739_NRAS_KO_VS_WT_ACD3_ACD28_STIM_CD4_TCELL_UP	GSE45739_NRAS_KO_VS_WT_ACD3_ACD28_STIM_CD4_TCELL_UP	187	-0.428566	-1.86371	7.0524e-06	0.00010226	7.05461e-05	3182	tags=32%, list=18%, signal=26%	PNO1/ATF1/OTUD4/NIP7/SH2B3/CDC6/GNPNAT1/NETO2/ZNF584/TRIB3/BTG3/PHF5A/TXNDC17/CDK17/QTRT2/HNRNPF/RAD1/BZW1/PPP1R15B/PHF13/SEC24A/NRARP/NPM3/FOSL1/CD55/GATAD2A/TWF1/JUND/MRTO4/IL2RA/RRM2/NDST1/TOX/SEH1L/CCNE1/RABIF/HIVEP2/CRLF3/NFKBIZ/DDX39A/ZDHHC9/TGFBR1/SAMSN1/HILPDA/LTV1/TLCD1/PPP1R1A/MRPS6/SCD/JPH1/YDJC/TMEM70/IRX3/SLC2A3/IGFLR1/LIF/CMPK2/ETS2/NR4A3
GSE15767_MED_VS_SCS_MAC_LN_UP	GSE15767_MED_VS_SCS_MAC_LN_UP	181	-0.431541	-1.8754	7.36275e-06	0.000106443	7.3432e-05	2431	tags=26%, list=14%, signal=23%	IL10RB/EPB41L3/ACP5/UNC93B1/TSLP/IDH2/LMO2/STAB1/TCN2/DOCK4/METRNL/ERG/SIGLEC1/LY86/LRP1/CDS1/HLA-DQA1/SLAMF8/CLEC10A/CD276/MFSD1/PROK2/TLR4/SLC7A7/IFITM2/IFNAR2/SELENBP1/MCEMP1/FOS/FCRL1/CLEC7A/NIPA2/RBM47/NCKAP1L/CYBB/STEAP3/MSR1/P2RY6/IFITM3/PRKCD/RAB38/LYN/SMTNL2/C5AR1/THBS1/CSF2RB/FCER1G
GSE9988_ANTI_TREM1_AND_LPS_VS_CTRL_TREATED_MONOCYTES_UP	GSE9988_ANTI_TREM1_AND_LPS_VS_CTRL_TREATED_MONOCYTES_UP	176	-0.426148	-1.84516	7.49543e-06	0.000107722	7.43143e-05	2800	tags=34%, list=16%, signal=29%	B3GNT2/IL1A/SLCO4A1/TP53BP2/RTP3/LBH/NRROS/SPAG5/SLC9B2/CSF3/DENND4A/CCRL2/CD274/TSLP/PPP1R15B/PTS/ARL5B/KLHL6/TMEM251/DYRK3/PMAIP1/FOSL1/NPC1/RIT1/LRRC8B/GEM/GPRC5A/RBBP8/CSF1/PIM1/HES1/NFKBIZ/TCEAL9/MMP1/PTGS2/CLCF1/SLC38A2/IL10/GLA/PLAUR/PTGER4/MMP10/TNF/RIPK2/MAP3K8/CXCL8/IER3/NR4A1/SLC2A3/INHBA/PLA1A/BHLHE40/ETS2/CXCL2/SOCS3/NR4A2/C11orf96/CCL18/IL6
GSE28726_NAIVE_CD4_TCELL_VS_NAIVE_VA24NEG_NKTCELL_UP	GSE28726_NAIVE_CD4_TCELL_VS_NAIVE_VA24NEG_NKTCELL_UP	183	-0.422619	-1.83922	7.48246e-06	0.000107722	7.43143e-05	3167	tags=31%, list=18%, signal=25%	SYP/ATF1/GATC/PRDX1/TTK/PYCR1/CDC6/BUB1B/TXLNA/SLC16A2/TP53/GALK1/NFIL3/CKS1B/KIFC1/AURKA/CDC45/SLC27A2/PTTG1/NPM3/SHMT2/MATR3/CDK2AP1/CDK1/MUC1/RRM2/RFC3/KIF11/PHGDH/FANCI/ENO1/ZBTB7B/BAG2/TOP2A/TIMELESS/POLE2/PCK2/STX11/MTHFD2/S100A11/BCAT1/GLA/CFI/TPX2/CLIC1/SCD/RAB27A/LDHA/TK1/IGFBP4/PSMB9/TEAD4/BHLHE40/CDKN3/PNP/CDC7
GSE3982_MAC_VS_CENT_MEMORY_CD4_TCELL_UP	GSE3982_MAC_VS_CENT_MEMORY_CD4_TCELL_UP	181	-0.431197	-1.87391	7.96133e-06	0.000113808	7.85128e-05	1797	tags=23%, list=10%, signal=21%	TUBB/CEBPA/FOSL1/GSTT1/PSMB5/TUBA1C/RRM2/CYFIP1/CSF1/CTSS/KIF11/AMD1/PROC/HLA-DPB1/SLC39A1/GNA12/PSMA2/MTHFD2/IDH1/PMFBP1/MS4A6A/LAIR1/SH3BGRL3/PLEK2/SLC38A2/PTRH2/C3AR1/CLIC1/ITGA3/LILRB1/TK1/ADAP2/CLEC2B/SLC43A3/TREM1/LYN/INHBA/PNP/CTSC/PLAU/CD14
GSE3982_MAST_CELL_VS_NEUTROPHIL_DN	GSE3982_MAST_CELL_VS_NEUTROPHIL_DN	182	-0.427172	-1.85779	7.98897e-06	0.000113808	7.85128e-05	2520	tags=29%, list=14%, signal=25%	SLC25A28/SH2B2/VASP/PIM2/GLRX/CSRP2/LIMK2/EFHD2/LTBR/FLOT1/SEMA6A/MLF2/CDKN2D/SOX10/PFKFB3/ETV7/DGAT1/WAS/PIM1/F2RL1/CYTH4/HEXIM1/KLHL25/SPI1/IFIH1/ADAM11/MX2/TYROBP/LILRA6/LGI2/ZNF165/AOX1/CX3CR1/TLR6/SLC15A3/CXCL14/TRIM8/AQP3/LMNB1/HOOK1/BAZ1A/BCL6/IFITM1/PSMB9/NCF4/LARP6/JUNB/ISG20/C5AR1/IFI16/STAT3/CD14
GSE41867_MEMORY_VS_EXHAUSTED_CD8_TCELL_DAY30_LCMV_UP	GSE41867_MEMORY_VS_EXHAUSTED_CD8_TCELL_DAY30_LCMV_UP	188	-0.42212	-1.83791	7.97513e-06	0.000113808	7.85128e-05	2572	tags=30%, list=14%, signal=26%	ARHGAP25/FGF13/CD244/TOR3A/DENND4A/TRIM5/OAS3/SAMHD1/VPS54/NIT2/RNF31/RNF157/TTYH3/DAXX/HSD11B1/TFEC/CNN3/TRIM26/RNF145/NCF2/SLC6A12/LAT2/CTSS/DAAM1/PARP14/TRIM21/SPI1/CD40/RAB5C/TLR4/SERPINB9/ADGRD1/CTSG/NQO2/MYBPC2/DSC2/MS4A6A/TMED6/ATP8B4/BCAT1/NLRC5/CASP1/SLITRK6/SLC15A3/GBP4/RGS17/PTPRZ1/CEBPD/TLR1/CYBB/PLEK/IRF1/GPR65/SERPINB1/ICAM1/BATF2/RRAD
GSE17721_LPS_VS_PAM3CSK4_2H_BMDC_UP	GSE17721_LPS_VS_PAM3CSK4_2H_BMDC_UP	191	-0.422709	-1.84591	8.10911e-06	0.000115182	7.9461e-05	2457	tags=24%, list=14%, signal=21%	PAX7/MTMR2/NFIL3/TINF2/PELI1/CSF3/CCRL2/KBTBD2/CD274/TSLP/ARHGAP31/TSPAN15/DAXX/ARHGEF3/PPL/CHPT1/PAK1/NUPR1/SLC37A1/TOP2A/CRLF3/IFIH1/MX1/PLP1/SEMA6C/HILPDA/FOS/CCL13/TNF/NABP1/RAB9A/IFIT3/BDKRB2/PTGER2/PLEK/LDLR/FAM43A/LIF/ETS2/PNP/ARL4A/BATF2/PLAU/IL6/SELE/CCL2
GSE21063_CTRL_VS_ANTI_IGM_STIM_BCELL_NFATC1_KO_3H_UP	GSE21063_CTRL_VS_ANTI_IGM_STIM_BCELL_NFATC1_KO_3H_UP	180	-0.428585	-1.86573	8.235e-06	0.000116292	8.02268e-05	1793	tags=21%, list=10%, signal=19%	ANAPC11/TRPV4/CDKN2D/ADA/SH2D1B/USP18/UAP1/EMB/MBD2/ELK3/LYSMD2/CRTAM/SPTSSA/CMC2/SERPINB9/SCIN/BASP1/PARP12/ARL4C/PRSS12/GLIPR1/IL1R1/HCRT/SLC15A3/GLIPR2/TMEM176A/SPHK1/PTGIR/S100A4/ETV6/SERPINB1/ISG20/GNA15/S100A9/LTF/VMP1/S100A8/CD14
GSE21774_CD62L_POS_CD56_DIM_VS_CD62L_NEG_CD56_DIM_NK_CELL_DN	GSE21774_CD62L_POS_CD56_DIM_VS_CD62L_NEG_CD56_DIM_NK_CELL_DN	188	-0.421944	-1.83714	8.21498e-06	0.000116292	8.02268e-05	2561	tags=29%, list=14%, signal=25%	BHLHA15/SH2B2/TOR3A/VANGL1/GLRX/FCGR2B/OLR1/WNT7B/SMDT1/CFAP65/SIPA1L2/S1PR2/MAP1A/HSD11B1/FAM114A1/HCRTR1/TBC1D2/LY86/GATAD2A/MYDGF/GJB2/CFB/LRP1/CDS1/PHGDH/ENO1/TTLL6/SPI1/HP/CTSG/TYROBP/LRG1/EXTL1/IDH1/PLP1/S100A11/ATP8B4/MCEMP1/GLA/CLEC7A/KRTAP11-1/ELANE/MBOAT1/SLC25A25/PTGER2/DAB2/TREM1/NCF4/MRGPRF/FCGR2A/IGSF6/CCR1/SLC22A4/CD14
GSE9006_HEALTHY_VS_TYPE_1_DIABETES_PBMC_AT_DX_DN	GSE9006_HEALTHY_VS_TYPE_1_DIABETES_PBMC_AT_DX_DN	186	-0.423974	-1.84524	8.70977e-06	0.000122642	8.46069e-05	3260	tags=33%, list=18%, signal=27%	SGK1/KRT23/SLC19A1/MANSC1/MZB1/HCAR3/MCRS1/NRBF2/PI3/LCMT2/MAGEA6/TREML2/ELL2/SLPI/ST14/OSTF1/LIMK2/ADGRE3/CCRL2/AQP9/TRIB1/AURKA/ADAM19/EGR2/FOSL1/FOLR3/PADI2/UBAP1/ST8SIA4/PTPRE/KIAA0040/PIM1/F2RL1/MYC/SPATA2L/BASP1/ACKR4/PTGS2/THBD/CISH/C3AR1/TLR6/STEAP4/CXCL8/TLR1/EGR3/OLFM4/TREM1/IL1B/G0S2/NCF4/NAMPT/CXCL2/PNP/TNFAIP6/SOCS3/CORO1A/CCR1/CXCL1/S100A8/CCL2
GSE42021_CD24INT_VS_CD24LOW_TREG_THYMUS_DN	GSE42021_CD24INT_VS_CD24LOW_TREG_THYMUS_DN	181	-0.43024	-1.86975	9.03878e-06	0.000126908	8.75499e-05	3130	tags=39%, list=18%, signal=32%	LRTM1/PHF11/IFIT2/IFI6/TBL2/APOBEC3B/TRIM14/IL1RAP/TRIM38/SLC25A28/IFI44L/TRIM5/OAS3/NFE2L3/PRKD2/LY6E/GPT/IFIT1/PTS/SERPING1/PPL/PLSCR2/GREM2/FADD/CFB/USP18/RLN1/IFI44/NPPC/EGF/IRF7/FAS/SERPINA2/IFIT5/LAT2/IFI27/LRRTM4/TRIM21/SYNGR3/IFIH1/LAP3/DDX58/BST2/PARP12/MX2/SP110/OAS2/MX1/PRAME/IFITM2/MYD88/RSAD2/MALT1/SLC15A3/LGMN/IFIT3/LGALS9/AQP3/IFITM1/ABCC5/CXCL11/IFITM3/TNFSF10/CREM/ISG20/TM4SF1/IF…
GSE360_CTRL_VS_T_GONDII_DC_DN	GSE360_CTRL_VS_T_GONDII_DC_DN	182	-0.425501	-1.85052	9.07017e-06	0.000126982	8.76015e-05	2588	tags=29%, list=14%, signal=25%	BTG3/RAB40A/PPBP/CP/POU6F1/HNRNPF/CXCL9/KIFC1/MPZL2/TRIB1/SEC24A/DUSP4/SERPING1/NFKB1/SLC1A2/CYB5A/GGH/TGM3/MAP2K1/FANCI/CD200/HEXIM1/IL15RA/GNA12/BASP1/SLC12A3/DEFB1/STX11/HMGCS2/TUBB2A/BCAT1/NFKB2/RSAD2/RELB/TUBB4A/PTGER4/TNFAIP2/IL13RA1/SAT1/IFIT3/DGKB/CEBPD/TAP1/IFI35/IFITM3/ISG20/APOL1/MYH6/CSF2RB/SOCS3/NR4A3/RARRES1
GSE43955_TH0_VS_TGFB_IL6_TH17_ACT_CD4_TCELL_1H_UP	GSE43955_TH0_VS_TGFB_IL6_TH17_ACT_CD4_TCELL_1H_UP	187	-0.426595	-1.85513	9.22232e-06	0.000128743	8.88158e-05	2472	tags=28%, list=14%, signal=24%	DKK1/NOC4L/ZNF703/FCGR2B/NFIL3/CXCL9/CH25H/AGFG1/BIRC3/RCAN1/TBX6/CDKN2D/UTP4/MAP3K1/CMTM6/B4GALT3/EMB/IL1RN/PHGDH/GCM1/MAP2K1/PROCR/SMAD3/MIDN/RAB3IL1/MX1/SH3GLB1/RNF149/MYD88/TNFRSF1A/HNF4G/THBD/PTGER4/B4GALT6/GBP4/LITAF/BMPR1B/BATF/MAP3K8/CEBPD/SPHK1/IRF1/HCK/IL4R/BHLHE40/PLSCR1/CSF2RB/SOCS3/CCR1/IL6/CXCL10/SELE
GSE45382_UNTREATED_VS_TGFB_TREATED_MACROPHAGES_DN	GSE45382_UNTREATED_VS_TGFB_TREATED_MACROPHAGES_DN	177	-0.423678	-1.8402	9.34941e-06	0.000130144	8.97825e-05	2332	tags=28%, list=13%, signal=25%	DENND4A/CAMK1D/NXT2/TPST1/LXN/L3MBTL4/GRAMD1A/VAV2/AURKA/EDARADD/BCL9L/EBI3/CNN3/MAP3K1/LMNB2/CFB/CDK2/IL2RA/PVR/SEMA4C/SGPP2/CD200/HEXIM1/PDE4B/IL15RA/ORMDL2/SERPINB9/SLC5A6/PTGS2/PRAME/DSC2/CLCF1/IL32/RELB/ARNTL2/MELK/TLCD1/PDCD1LG2/TNFAIP2/TNFAIP1/IL13RA1/KLF5/PTGIR/LMNB1/GCH1/IRF1/LDLR/ISG20/APOL1/TNFAIP6
GSE34156_UNTREATED_VS_6H_NOD2_LIGAND_TREATED_MONOCYTE_DN	GSE34156_UNTREATED_VS_6H_NOD2_LIGAND_TREATED_MONOCYTE_DN	166	-0.439375	-1.8915	9.64034e-06	0.000133811	9.23125e-05	2349	tags=28%, list=13%, signal=24%	SLC37A3/TRIM5/PCGF5/TPST1/SENP1/LMO2/DAXX/PTTG1/KMO/CFB/USP18/MBD2/TLR3/LIPG/KCTD10/CDS1/STAT1/TRIM21/TIMELESS/NMI/MTHFR/PARP12/SP110/MS4A4A/OAS2/TNFRSF11A/GPSM2/MYD88/HDC/CASP1/C3AR1/SLC15A3/GBP4/IFIT3/LGALS9/ADAP2/IFI35/CXCL11/GBP3/GBP2/TNFSF10/ISG20/IFI16/STAT3/CMPK2/NR4A3
GSE37301_MULTIPOTENT_PROGENITOR_VS_RAG2_KO_NK_CELL_DN	GSE37301_MULTIPOTENT_PROGENITOR_VS_RAG2_KO_NK_CELL_DN	187	-0.425842	-1.85186	9.70453e-06	0.00013432	9.26632e-05	2260	tags=20%, list=13%, signal=17%	EFHD2/LTBR/LY6E/FOXA3/CAPN1/CDC45/GNG4/KCNK3/AKAP8/BLVRA/ID3/JUND/ORM2/USP18/UBE2L6/FAS/ARF6/IL1RN/TMEM62/CRTAM/ATF4/MX1/ART3/ARPC1B/LTV1/RAMP1/LDHA/RCN1/PLK1/ICAM1/GNA15/ETS2/ELF3/LYVE1/SPP1/OSMR/SERPINA3
GSE6259_FLT3L_INDUCED_VS_WT_SPLENIC_DC_33D1_POS_UP	GSE6259_FLT3L_INDUCED_VS_WT_SPLENIC_DC_33D1_POS_UP	165	-0.435496	-1.87134	9.87691e-06	0.000136318	9.40419e-05	2898	tags=31%, list=16%, signal=26%	CCR2/BORCS6/B3GNT2/SLCO4A1/SPACA6/FOLR2/MMD/TBL1X/C1QA/IRF9/GPR155/DAXX/SGPP1/EGR2/TMCO6/SIGLEC1/EBI3/RNF24/SURF2/CDK2AP1/SMAGP/USP18/CMTM6/NUPR1/KCTD10/ST8SIA4/CLEC10A/STOM/SERPINB8/IFIH1/NFKBIZ/TLR4/SLC5A3/PARP12/SMAD3/LDLRAD3/RAC2/SLC38A2/ALOX5/CASP1/SLC2A6/EPSTI1/TMEM176A/S100A4/DRAM1/TNFSF10/C5AR1/PNP/FPR1/CORO1A/CD14
GSE25085_FETAL_BM_VS_ADULT_BM_SP4_THYMIC_IMPLANT_UP	GSE25085_FETAL_BM_VS_ADULT_BM_SP4_THYMIC_IMPLANT_UP	180	-0.427173	-1.85958	1.00123e-05	0.000137796	9.50618e-05	2817	tags=34%, list=16%, signal=29%	LIPA/TRIM14/ELL2/ANXA1/TPM3/NRROS/GLRX/IDE/MAFG/PPM1G/SLC35B1/PCGF5/UNC93B1/WSB2/LY6E/PPA1/ZCCHC2/IFNAR1/TGFBR2/ADAM19/METRNL/PTTG1/LRP12/IRF7/DEGS1/HMOX2/SLC39A10/ZC3H12C/PARP14/TRIM21/PDE4B/CD40/IFIH1/SERPINB9/PARP12/MX2/SP110/OAS2/PLEKHO2/MVP/MTHFD2/SLFN13/TUSC1/MYD88/RSAD2/RELB/SPPL2A/ADCY3/PSME1/ATF3/GBP4/HPSE/IFIT3/IFI35/CXCL11/CD180/ISG20/PSMB8/CMPK2/BATF2/SOCS3
GSE22935_WT_VS_MYD88_KO_MACROPHAGE_48H_MBOVIS_BCG_STIM_DN	GSE22935_WT_VS_MYD88_KO_MACROPHAGE_48H_MBOVIS_BCG_STIM_DN	184	-0.427452	-1.85903	1.00487e-05	0.000137908	9.51384e-05	2668	tags=32%, list=15%, signal=27%	ANXA1/SLC7A11/TXNDC17/MYO1G/CD244/HM13/TES/SOAT1/CAMK1D/PPRC1/C1QA/KIFC1/TMED9/PLIN2/CYSLTR1/ADAM19/ARPC2/NCF2/CDK6/CMTM6/SLC30A7/LHFPL2/LAT2/ANXA2/CREB3L3/TMEM165/UBASH3B/HLA-DQA1/F2RL1/IL34/SEC24D/VWA5A/TNIP2/STX11/HLA-DMB/DAP/ITGB2/CSK/SH3BGRL3/TGFBR1/IL1R1/MALT1/ADGRE5/SEC61A1/CLIC1/LITAF/RIPK2/HPSE/NSG1/PTGER2/CYBB/P2RY6/ALOX5AP/PLP2/HMOX1/PNP/SOCS3/CCR1
GSE32164_RESTING_DIFFERENTIATED_VS_CMYC_INHIBITED_MACROPHAGE_DN	GSE32164_RESTING_DIFFERENTIATED_VS_CMYC_INHIBITED_MACROPHAGE_DN	190	-0.419409	-1.82571	1.01368e-05	0.000138726	9.57034e-05	3097	tags=31%, list=17%, signal=26%	SEPHS2/STX5/IFIT2/PIH1D1/TMEM176B/CCR2/FDX1/ARHGAP9/IL18R1/CCR5/BTG3/GLRX/HM13/TES/NOTCH1/HTATIP2/CSNK1G2/PLIN2/AGFG1/FLOT1/PTTG1/PSMB3/STK40/HACD3/MED10/DOK2/FAS/IFI27/WAS/ENO1/PIM1/NANS/SPTSSA/IFIH1/NMI/CD44/MTHFD2/RAC2/MFHAS1/MYD88/CISH/SLC39A8/PSME1/PTGER4/NABP1/BATF/IFIT3/TMEM176A/DTX1/RASSF5/GPR65/S100A4/PSMB8/ICAM1/ASRGL1/JCHAIN/VMP1/HOPX/CXCL10
GSE19401_UNSTIM_VS_RETINOIC_ACID_AND_PAM2CSK4_STIM_FOLLICULAR_DC_DN	GSE19401_UNSTIM_VS_RETINOIC_ACID_AND_PAM2CSK4_STIM_FOLLICULAR_DC_DN	192	-0.416356	-1.8198	1.03736e-05	0.000141569	9.76647e-05	2811	tags=28%, list=16%, signal=24%	SEC23B/SLC26A2/IL18R1/LSR/TP53BP2/HNRNPA0/PIM2/FOLR2/AMPD3/WDR1/DUSP14/IFIT1/PLIN2/STAB1/AGFG1/CITED2/CXCL3/DYRK3/KMO/MAP3K1/CDC42EP3/LIG4/IL2RA/GEM/SLA/FAS/TLR2/RNASE1/PDPN/IL15RA/GNA12/DSC2/BCAT1/PANX1/C3AR1/PTGER4/TNF/BCL2A1/BATF/MAP3K8/IL1B/CXCL11/TIMP1/PLTP/HGF/PTX3/ICAM1/CXCL2/THBS1/F13A1/CCL18/RRAD/IL6
GSE36392_TYPE_2_MYELOID_VS_MAC_IL25_TREATED_LUNG_UP	GSE36392_TYPE_2_MYELOID_VS_MAC_IL25_TREATED_LUNG_UP	182	-0.422727	-1.83846	1.12326e-05	0.000152863	0.000105456	1944	tags=24%, list=11%, signal=21%	EDN3/EDARADD/ADAM19/ANKRD33/IL17B/EGR2/OTC/MALL/FOSL1/PAQR5/CD33/CADM2/TEX38/PTGS1/IL1RN/FAM81B/CREB3L3/PPP1R1C/ANKRD31/SEMA4C/GNG13/BAG2/SLCO2A1/PTGS2/MARCKSL1/PLEK2/GALNT6/IL10/HDC/PLA2G2F/CISH/ADRA2A/GRIK2/KLF5/CYB5R2/SLC2A3/ETS2/SPP1/SOCS3/CCR1/CXCL1/FAM167B/SERPINA3
GSE2585_CTEC_VS_MTEC_THYMUS_DN	GSE2585_CTEC_VS_MTEC_THYMUS_DN	183	-0.417755	-1.81805	1.14331e-05	0.000155159	0.00010704	3330	tags=35%, list=19%, signal=29%	RNF19B/HLA-DOA/SOD2/ZNF804A/FOXF2/FBP1/ADAMTS7/FKBP14/MAP3K12/BNC2/SLC7A2/TGM1/ELL2/RAP1GAP2/DHRS13/BTG3/GLRX/FCGR2B/HIVEP3/SRGN/LXN/AQP9/KCTD11/SLC1A2/NT5E/CPB2/SLC20A1/PFKFB3/RBFOX1/SLC6A12/HCAR1/CFB/MUC1/IL1RN/RDH12/NGF/MAPKAPK2/SEMA4C/CAMK2N1/CD40/TMEM45A/MEX3B/IFIH1/SERPINB9/ABCB4/PTGES/STX11/IFNAR2/PIK3CG/PLPP5/RAD54L/OSBPL3/FJX1/TNF/RAB27A/TMEM70/PTGFR/CLEC5A/LIF/TNFAIP6/FPR1/S100A8/FAM167…
GSE23502_BM_VS_COLON_TUMOR_MYELOID_DERIVED_SUPPRESSOR_CELL_UP	GSE23502_BM_VS_COLON_TUMOR_MYELOID_DERIVED_SUPPRESSOR_CELL_UP	190	-0.416531	-1.81318	1.18364e-05	0.000160186	0.000110508	3468	tags=37%, list=19%, signal=30%	LSM12/SPCS3/S100A10/SLC35F5/MAN2A2/OOSP2/RNF13/FXYD5/TAGLN2/TMEM176B/SORCS2/HS3ST2/LIPA/ELL2/PLAC8/CCR5/PSENEN/PIM2/MYADM/OSM/HIPK3/FCGR2B/NFIL3/AHNAK2/ARID5A/CD300LF/CD274/TRIB1/CXCL3/FLOT1/EGR2/SBNO2/GIMAP4/PPL/CDKN2D/PFKFB3/TNFRSF1B/PCMTD1/GEM/ZBTB32/UBASH3B/CMA1/PIM1/STK3/VWA5A/SH3RF1/STX11/PEPD/FOSL2/SLC7A7/SLC38A2/ART3/IL10/CASP4/AHR/HDC/RAB29/CISH/PTGER4/B4GALT6/NIPA2/LITAF/RBM47/BATF/IER3…
GSE42724_MEMORY_BCELL_VS_PLASMABLAST_UP	GSE42724_MEMORY_BCELL_VS_PLASMABLAST_UP	188	-0.418459	-1.82197	1.21725e-05	0.000164278	0.000113331	3330	tags=35%, list=19%, signal=29%	RNF19B/GYPC/SPIB/SELPLG/EMD/TAGLN2/ELP5/ZYX/IL4I1/CLN3/PRDM4/NFAT5/ARL13B/PCGF5/VPS54/DUSP14/CD274/DHX58/PPP1R15B/GUCD1/LRP8/AGFG1/INPP5B/NFKB1/RNF24/CDC42EP3/MED31/USP18/GPR183/IL2RA/EGF/IRF7/GRK5/PATL1/ZBTB32/IL1RN/KIAA0040/STAT1/PARP14/SLFN5/IL15RA/MEX3B/SERPINB9/TNIP2/BASP1/CNIH4/OAS2/MX1/SAMSN1/TLCD1/PDCD1/RAB9A/MRPS6/IL15/GPR4/TAP2/DNAJC12/GCH1/CXCL11/PLA2G4F/LDLR/IL4R/ICAM1/CMPK2/PLSCR1/IL6
GSE3039_CD4_TCELL_VS_ALPHABETA_CD8_TCELL_UP	GSE3039_CD4_TCELL_VS_ALPHABETA_CD8_TCELL_UP	184	-0.424227	-1.845	1.24567e-05	0.000167188	0.000115338	2762	tags=31%, list=15%, signal=26%	ARHGAP9/SLPI/ANXA1/GLCCI1/LBR/FCMR/NRM/ABCC9/ALOX15/OSM/IFIT1/PCNX1/KHK/TRIB1/FCN1/ARHGEF37/ADAM19/SERPING1/CNN3/TNC/CDK2/UBE2L6/OVGP1/PROK2/HP/PITPNC1/SP110/SMAD3/CTSG/PTGS2/MS4A6A/FAR2/THBD/PTPRC/FCRL1/PYGL/MCTP2/ELANE/LPCAT1/KIAA0895/LMNB1/OLFM4/CYBB/TNFSF13B/ABCC5/MCTP1/NCF4/IRF1/C1QB/PLTP/NR4A1/SLC2A3/HK3/SERPINB1/HAS2/JCHAIN/LYVE1
GSE3982_MEMORY_CD4_TCELL_VS_BCELL_DN	GSE3982_MEMORY_CD4_TCELL_VS_BCELL_DN	184	-0.4242	-1.84488	1.24567e-05	0.000167188	0.000115338	2471	tags=26%, list=14%, signal=23%	TOR3A/SCPEP1/ZNF232/BCL11A/ACP5/MS4A1/LMO2/ZNF318/SNRNP25/RUBCN/NT5E/LY86/SHMT2/PUS1/SLC37A1/LAT2/OPN3/KIAA0040/E2F5/TMEM62/SCO2/CD200/HLA-DOB/GNA12/BASP1/SP110/HLA-DMB/TSPAN13/UBE2J1/IRAK1/ALOX5/ZNF165/HLA-DMA/FCGR2C/SLC15A3/MICALL1/RASGRP3/IL13RA1/TMEM70/CYBB/CD180/IL4R/LYN/CD38/BLNK/ISG20/JCHAIN/S100A8
GSE46606_UNSTIM_VS_CD40L_IL2_IL5_DAY3_STIMULATED_BCELL_DN	GSE46606_UNSTIM_VS_CD40L_IL2_IL5_DAY3_STIMULATED_BCELL_DN	176	-0.420977	-1.82277	1.28956e-05	0.000172603	0.000119074	3043	tags=29%, list=17%, signal=24%	NANP/NIP7/WDR4/TAF1A/CDC6/GNPNAT1/HNRNPAB/ZNF584/TRIB3/PLPP1/QTRT2/KIF2A/FEM1B/RPP38/PPP1R15B/CDCA4/TRMT6/PMM2/GRPEL2/CD55/TNFRSF1B/JUND/RRM2/NDST1/RFC3/LYSMD2/NANS/RABIF/SERPINB9/ZDHHC9/FOSL2/CHSY1/BYSL/GPR55/HILPDA/CRLS1/ADCY3/TLCD1/BATF3/MRPS6/BATF/LDHA/CEBPD/SLC43A3/CLIC6/SLC2A3/PLP2/ETS2/CSF2RB/IL17RB/IL6
GSE30971_CTRL_VS_LPS_STIM_MACROPHAGE_WBP7_HET_2H_UP	GSE30971_CTRL_VS_LPS_STIM_MACROPHAGE_WBP7_HET_2H_UP	173	-0.428081	-1.85024	1.31139e-05	0.000175044	0.000120758	3381	tags=36%, list=19%, signal=30%	RASSF8/MPZL1/PTPN12/DYNLT3/ACSL5/SOD2/TMEM39A/CCL23/TNFSF15/NDP/IL1A/IL1RAP/ACVR1B/SH3PXD2B/NFAT5/OSM/LIMK2/EDEM2/PNPLA1/AMPD3/KBTBD2/SENP1/GRAMD1A/NFKB1/SLC1A2/SLC20A1/PFKFB3/NPC1/GJB2/CDC42EP3/UAP1/MET/CDS1/DCUN1D3/SGPP2/PROCR/PDE4B/PTGES/PTGS2/BCAT1/MCEMP1/CISH/MAMLD1/PLAUR/NRIP1/TNF/STEAP4/BCL2A1/CXCL8/STK26/RGS16/TREM1/IL1B/IER3/G0S2/SLC2A3/ETS2/CXCL2/TNFAIP6/SOCS3/PLAU/C11orf96/IL6
GSE21546_ELK1_KO_VS_SAP1A_KO_AND_ELK1_KO_DP_THYMOCYTES_UP	GSE21546_ELK1_KO_VS_SAP1A_KO_AND_ELK1_KO_DP_THYMOCYTES_UP	172	-0.434816	-1.87251	1.33213e-05	0.000176843	0.000121999	3120	tags=31%, list=17%, signal=26%	DNPEP/CTDSP2/PHF11/IFIT2/IFI6/SAMD9L/NRBF2/TRIM25/TRIM14/FUT2/RASL12/OAS3/LY6E/IRF9/IFIT1/SHISA5/TRIM69/USP18/APOL2/IRF7/TLR3/IFIT5/IFI27/STAT1/PARP14/TRIM21/LAP3/MT1M/PATL2/DDX58/BST2/PARP12/MX2/SP110/MX1/IFITM2/MYD88/RSAD2/NLRC5/PSME1/IRX5/IFIT3/TAP2/IFI35/P2RY6/IFITM1/DTX3L/PARP9/IFITM3/IFI16/CMPK2/PLSCR1/ADAMTS9/IFI30
GSE5589_LPS_VS_LPS_AND_IL10_STIM_IL10_KO_MACROPHAGE_45MIN_DN	GSE5589_LPS_VS_LPS_AND_IL10_STIM_IL10_KO_MACROPHAGE_45MIN_DN	185	-0.425446	-1.85484	1.33085e-05	0.000176843	0.000121999	3284	tags=34%, list=18%, signal=28%	ICOS/GP9/PTPN12/SPIB/SOD2/MANSC1/RIOK1/MZB1/IFIT2/SAMD9L/ESAM/SLC28A2/TREML2/NGDN/RAP1GAP2/TRIOBP/SLC7A11/OSM/CP/TINF2/SRGN/CCRL2/SAMHD1/CD274/DHX58/RALGDS/HSD11B1/ARHGEF37/INPP5B/TVP23A/CDKN2D/PADI2/NXT1/LAT2/BORA/ABRACL/KIAA0040/CD40/PYCARD/PSMA2/SP110/LMO4/RAC2/KYNU/PSME1/GIMAP8/LITAF/SLC2A6/IFIT3/MBOAT1/OLFM4/IL1B/MSR1/IFI35/PSMB9/CXCL11/G0S2/GBP2/FPR1/CORO1A/NR4A3/S100A8/CXCL10
GSE36826_WT_VS_IL1R_KO_SKIN_STAPH_AUREUS_INF_UP	GSE36826_WT_VS_IL1R_KO_SKIN_STAPH_AUREUS_INF_UP	183	-0.415574	-1.80856	1.38357e-05	0.000183173	0.000126366	2744	tags=33%, list=15%, signal=29%	RFC4/PSMB6/EIF2S1/GCLM/S100A6/COX6A1/OPRM1/GALE/TUBG1/ISG15/ARPC5L/MRPS12/RACGAP1/APOBEC3B/ACLY/ATP2A2/UBE2C/MCUB/PSMA7/PPBP/ZWINT/SEC13/ARF3/NOP10/IPO4/SLC31A1/FCN1/ICMT/CDC45/TUBB/BLVRA/DPP3/TIGAR/FANCI/PSTPIP1/PROCR/NT5DC2/PITPNC1/ABCB4/FZD5/DDX39A/RAC2/GPSM2/SH3BGRL3/TUBB2A/SV2B/KPNA2/THBD/TPX2/FBXO5/TK1/TREM1/IFI35/P2RY6/ALOX5AP/AIF1/SLC2A3/TCIRG1/HPGDS/SPP1/E2F8
GSE13485_DAY7_VS_DAY21_YF17D_VACCINE_PBMC_UP	GSE13485_DAY7_VS_DAY21_YF17D_VACCINE_PBMC_UP	184	-0.421985	-1.83525	1.43917e-05	0.000189503	0.000130733	3093	tags=36%, list=17%, signal=30%	PHF11/ELF4/IFI6/SAMD9L/PWWP2B/SH2B3/RCC2/TRIM25/RELA/TPM3/IFI44L/RAP2B/MAFG/OAS3/LY6E/DHX58/SIPA1L2/ARHGAP31/IFIT1/ZCCHC2/IPO4/NCOA7/METRNL/RUBCN/SERPING1/SIGLEC1/AKAP8/BLVRA/TRIM69/USP18/LILRA1/IRF7/UHRF1BP1/RBBP8/IFIT5/IFI27/CHRAC1/SCO2/STAT1/PARP14/SUSD1/LAP3/MTHFR/PARP12/MX2/MIDN/OAS2/MX1/PIK3AP1/NOD2/GALNT6/RSAD2/APOL6/HPSE/ST3GAL5/IFIT3/RCN1/EPSTI1/DAB2/LILRB2/DTX3L/PARP9/LDLR/ETV6/LYN/HMOX…
GSE13484_UNSTIM_VS_3H_YF17D_VACCINE_STIM_PBMC_DN	GSE13484_UNSTIM_VS_3H_YF17D_VACCINE_STIM_PBMC_DN	184	-0.421759	-1.83427	1.43917e-05	0.000189503	0.000130733	3331	tags=35%, list=19%, signal=29%	TPM4/MICALL2/PTPN12/DNAJB9/PHF11/SGMS1/S100A5/MIS12/MAGEC1/SIDT1/MAN1C1/SLC26A2/RHEB/CASP3/CASP7/NFKBIE/PIM2/FCGR2B/HIVEP3/TRIM5/TULP2/NXT2/AMPD3/TPST1/IRF9/NOP10/BZW1/CREB3/DOCK4/VRK2/EBI3/GALNT14/GPRC5A/UBE2L6/FAS/GRK5/ST8SIA4/SERPINB8/PDPN/PROCR/PSMA2/BST2/MMP1/PLEKHO2/SLC5A6/HMGCS2/IFITM2/SLC38A2/KYNU/ZNF165/NRIP1/SNRPB/IRS1/AKR1C1/CXCL8/LMNB1/FPR3/ETV6/NAMPT/APOL1/THBS1/PLAU/SLC22A4/IDO1
GSE9006_1MONTH_VS_4MONTH_POST_TYPE_1_DIABETES_DX_PBMC_UP	GSE9006_1MONTH_VS_4MONTH_POST_TYPE_1_DIABETES_DX_PBMC_UP	185	-0.424251	-1.84963	1.47472e-05	0.000193661	0.000133601	1214	tags=19%, list=7%, signal=18%	PIM1/SCO2/CAMK2N1/MAFF/MAGEB3/DOCK2/DEFB1/ATF4/TRDN/KITLG/ALOX5/IL33/PYGL/PDCD1LG2/TNF/SERPINA1/BCL2A1/SAT1/IFIT3/TLR1/CEACAM8/BCL6/IER3/IRF1/LDLR/PTX3/HK3/NAMPT/CREM/TCIRG1/TNFAIP6/FPR1/P2RY2/CXCL1/SLC22A4/IFI30
GSE7219_UNSTIM_VS_LPS_AND_ANTI_CD40_STIM_NIK_NFKB2_KO_DC_DN	GSE7219_UNSTIM_VS_LPS_AND_ANTI_CD40_STIM_NIK_NFKB2_KO_DC_DN	181	-0.421832	-1.83321	1.47982e-05	0.000193809	0.000133703	2434	tags=27%, list=14%, signal=24%	GLRX/SURF4/NFIL3/ARID5A/NUP98/LY6E/ZNRF1/TRIB1/PPP3CC/ADAM19/ADGRG1/SLC41A2/TNFRSF1B/IFI44/IL2RA/IL21R/PDE4B/HIF1A/PIK3AP1/FOSL2/XBP1/IFITM2/RNF149/CISH/TLCD1/PDCD1/PYGL/PTGER4/TNF/ATF3/TIGIT/RGS16/ST8SIA1/LMNB1/TNFSF13B/IFITM3/TNFSF10/SLC7A5/CREM/ISG20/BHLHE40/UGCG/HPGDS/STAT3/ICAM1/ETS2/RRAD/NR4A3/CXCL10
GSE22886_NAIVE_VS_IGG_IGA_MEMORY_BCELL_DN	GSE22886_NAIVE_VS_IGG_IGA_MEMORY_BCELL_DN	179	-0.416393	-1.81015	1.52268e-05	0.000198887	0.000137206	2471	tags=30%, list=14%, signal=26%	TOR3A/TRADD/RPL27A/TESC/MZT2A/THEMIS2/ACP5/PTPN2/PPA1/KMT5A/NDUFB3/RALGDS/SGPP1/TFEC/GOLPH3/TUBB/EBI3/AMPD2/FKBP11/MNDA/FUT7/SMAGP/YWHAH/SEC61B/MYO1F/TOX/ZBTB32/ANXA2/DAAM1/NANS/PYCARD/ORMDL2/ATP1A1/GBAP1/APOL3/LMO4/NQO2/MVP/DAP/XBP1/UBE2J1/SAMSN1/ARPC1B/HCP5/CLIC1/CCNG1/PSMB9/NCF4/S100A4/PLP2/BHLHE40/JCHAIN/RASGRP1/IFI30
GSE3337_CTRL_VS_16H_IFNG_IN_CD8POS_DC_UP	GSE3337_CTRL_VS_16H_IFNG_IN_CD8POS_DC_UP	189	-0.421679	-1.83686	1.52794e-05	0.000199041	0.000137313	2947	tags=32%, list=17%, signal=27%	PTPRS/IL4I1/PTAFR/ARHGAP9/IL1RAP/SLPI/COMTD1/GCAT/CFP/EFNB2/ERGIC1/CP/ACP5/LXN/TMEM11/CDH9/ANKRD10/STAB1/GALNT1/SGPP1/BIRC3/LMNA/CEBPA/CTSB/ID3/CDCP1/PDGFRB/IFI27/TMEM165/HLA-DQA1/ANGPTL2/STK3/TMEM45A/GNA12/HP/MID1/NUDT5/RAB3IL1/CD44/TYROBP/DAP/ENO3/C3AR1/B4GALT6/VCAN/NCKAP1L/BDNF/IL13RA1/RAMP1/VCAM1/SH3GL1/IL1B/IER3/ADAMTS1/NCF4/PRKCD/S100A4/C5AR1/HMOX1/ETS2/CD14
GSE7768_OVA_WITH_LPS_VS_OVA_WITH_MPL_IMMUNIZED_MOUSE_WHOLE_SPLEEN_6H_DN	GSE7768_OVA_WITH_LPS_VS_OVA_WITH_MPL_IMMUNIZED_MOUSE_WHOLE_SPLEEN_6H_DN	157	-0.437128	-1.86879	1.60476e-05	0.000207504	0.000143151	2858	tags=29%, list=16%, signal=25%	KDM6B/PTAFR/IRF2/RAB32/ANXA1/IRGC/SLC25A28/VASP/TES/HIVEP3/PSMB10/PCGF5/PSMA5/TPST1/KBTBD2/PTPN2/PPA1/IRAK2/TRMT61B/DUSP4/PTTG1/NFKB1/CLDN23/OAF/RNF145/TLR3/ZC3HAV1/MAPKAPK2/MTHFR/LMO4/CD44/PTGS2/MARCKSL1/MLKL/CASP1/FBXO39/PLAUR/SLC15A3/IL15/CCNYL1/MAP3K8/LGALS9/PRKCD/TCIRG1/PLSCR1/CD14
GSE1448_CTRL_VS_ANTI_VBETA5_DP_THYMOCYTE_DN	GSE1448_CTRL_VS_ANTI_VBETA5_DP_THYMOCYTE_DN	186	-0.416786	-1.81396	1.60568e-05	0.000207504	0.000143151	1869	tags=25%, list=10%, signal=22%	JAK3/SEMA6A/EGR2/GNG4/NFKB1/SHISA5/UTP4/ID3/CLGN/SSTR2/COMMD7/MAPKAPK2/SCGB1A1/NMI/SH3BP2/SERPINB9/HIF1A/PITPNC1/BASP1/RPS6KA1/PTGES/ADGRD1/AP1S2/ENO3/CMIP/LPCAT3/PDCD1/PSME1/AQP4/CD53/GBP4/LITAF/CENPV/RAMP3/PTGFR/IFI35/PSMB9/IRF1/NR4A1/GBP2/INHBA/NRTN/PSMB8/LCP1/NR4A2/IL3RA
GSE41176_UNSTIM_VS_ANTI_IGM_STIM_BCELL_6H_DN	GSE41176_UNSTIM_VS_ANTI_IGM_STIM_BCELL_6H_DN	186	-0.416712	-1.81363	1.60568e-05	0.000207504	0.000143151	2236	tags=27%, list=13%, signal=24%	DQX1/RNF31/TRPS1/STAC/TTC19/PCNX1/FNDC8/AGFG1/PAQR4/BTBD6/ADA/ALPK2/SLC30A7/CRYGN/B4GALT3/SLA/PATL1/AMER3/CSF1/E2F3/DCUN1D3/ZC3HAV1/PPM1J/CAMK2N1/IL15RA/TEK/SERPINB9/SCIN/MAGEH1/PIK3AP1/CHSY1/IFITM2/MYD88/CASP1/CLEC7A/LRRC73/ST3GAL5/ST8SIA1/RASSF5/GCH1/CXCL11/IFITM3/TIMP1/TNFSF10/EMP3/ISG20/BHLHE40/HMOX1/RDH10/MID1IP1
GSE3400_UNTREATED_VS_IFNB_TREATED_MEF_DN	GSE3400_UNTREATED_VS_IFNB_TREATED_MEF_DN	153	-0.438395	-1.86095	1.66082e-05	0.000214061	0.000147675	1865	tags=24%, list=10%, signal=22%	RPL10L/PTTG1/SIM1/PTPRD/APOL2/UBE2L6/STK31/GYS2/ENO1/C6orf132/STAT1/HLA-DPB1/C2orf50/DRP2/PTP4A3/C19orf12/HLA-DPA1/HLA-DRA/ACTRT3/NLRC5/OSBPL3/TNF/GIMAP8/PLEKHA7/MARVELD2/LINC00029/PLEKHO1/PATE2/SECTM1/KCNJ8/GBP2/INHBA/LRRN4CL/IL18BP/KCNIP2/PSMB8/APOL1
GSE40443_INDUCED_VS_TOTAL_TREG_DN	GSE40443_INDUCED_VS_TOTAL_TREG_DN	180	-0.421075	-1.83303	1.67895e-05	0.000215259	0.000148501	3294	tags=37%, list=18%, signal=30%	FRMD8/IFNGR1/SGK1/SELPLG/INF2/FXYD5/TAGLN2/SFXN3/MIF4GD/SIDT1/MAN1C1/AMIGO2/TFAP2D/CASP7/MSN/PIM2/PELI1/VAMP5/OAS3/NXT2/IRF9/IFIT1/PTS/NINJ2/CKAP2L/LRR1/DENND2C/AVEN/RFC2/USP18/IFI44/IKZF4/CTSS/DRC1/HVCN1/PIM1/MYC/IL15RA/IFIH1/POLE2/B4GALT5/C16orf54/PEPD/SLFN13/MS4A6A/KCTD2/CISH/ADGRE5/TNFAIP8L2/PSME1/OIP5/RCN1/EPSTI1/TLR1/IGFBP4/PSMB9/NCF4/IGFLR1/BHLHE40/STAT3/CMPK2/ATP1B3/SOCS3/FCER1G/MID1IP1/I…
GSE25123_CTRL_VS_ROSIGLITAZONE_STIM_PPARG_KO_MACROPHAGE_UP	GSE25123_CTRL_VS_ROSIGLITAZONE_STIM_PPARG_KO_MACROPHAGE_UP	180	-0.421072	-1.83302	1.67895e-05	0.000215259	0.000148501	3254	tags=38%, list=18%, signal=31%	LONRF3/USP3/SIRPB1/TAGLN2/ELF4/HCAR3/CATSPER1/CCR2/KDM6B/PLAC8/SLCO4A1/RAB3D/SDS/ICAM3/CD244/CFP/OSM/NFIL3/OLR1/CCRL2/AQP9/DDX21/PLIN2/FCN1/IFFO2/BIRC3/CXCL3/DYRK3/JAKMIP2/AMPD2/PFKFB3/ADA/LILRA1/PADI2/GPR183/MARCO/IL1RN/OPN3/PTPRE/CLEC10A/AREG/ZNF331/LRG1/MTHFD2/PRAME/NOD2/MCEMP1/MALT1/PLAUR/SERPINA1/LITAF/RIPK2/PTP4A2/GLIPR2/BCL2A1/RAB27A/PTGER2/STK26/RASSF5/TREM1/IL1B/CLEC5A/LYZ/NAMPT/PLP2/CXC…
GSE21063_WT_VS_NFATC1_KO_8H_ANTI_IGM_STIM_BCELL_UP	GSE21063_WT_VS_NFATC1_KO_8H_ANTI_IGM_STIM_BCELL_UP	180	-0.420074	-1.82868	1.70276e-05	0.000217169	0.000149819	2898	tags=27%, list=16%, signal=23%	CCR2/TTK/CDC6/BUB1B/DBF4/ANLN/CD244/GPT2/VANGL1/SPAG5/TESC/TACC3/CKS1B/KIFC1/AURKA/LRR1/SLC27A2/TUBB/HYLS1/GGH/LMNB2/CDK1/CENPO/RBBP8/RFC3/CSF1/KIF11/CCNE1/CCNE2/PSAT1/TOP2A/MCM10/DOCK2/HLA-DMB/CHEK2/NUF2/ENO3/MELK/RAD54L/DLEU1/TPX2/FBXO5/ATF3/ECT2/MBOAT1/SPC24/NCF4/E2F8/CDCA2
GSE19401_UNSTIM_VS_PAM2CSK4_STIM_FOLLICULAR_DC_DN	GSE19401_UNSTIM_VS_PAM2CSK4_STIM_FOLLICULAR_DC_DN	192	-0.411432	-1.79828	1.69932e-05	0.000217169	0.000149819	3769	tags=30%, list=21%, signal=24%	SP100/TGIF1/TSPYL5/MAPK6/CDC27/CCL7/ISG15/RNF19B/OTUD4/SGMS1/TCEAL1/NSMAF/CDV3/LIPA/IRF2/ELL2/ANXA1/ARHGAP25/SLC25A13/HTATIP2/N4BP1/PIGH/IFIT1/TMEM251/VRK2/NPC1/LIG4/TOR1B/IL1RN/IFI27/ST8SIA4/PSMA3/PROCR/TRIM21/MICB/BST2/MX2/SP110/MX1/NAT1/BARD1/TUBB2A/IFITM2/THBD/IRAK1/CASP5/ST3GAL5/RASGRP3/MAP3K8/FPR3/IFI35/IFITM3/PSMB8/PLSCR1/SPP1/CTSC/CCL8
GSE22140_HEALTHY_VS_ARTHRITIC_MOUSE_CD4_TCELL_UP	GSE22140_HEALTHY_VS_ARTHRITIC_MOUSE_CD4_TCELL_UP	182	-0.416709	-1.81228	1.75056e-05	0.000222102	0.000153222	3607	tags=32%, list=20%, signal=26%	RRBP1/NRDC/HLA-F/EBP/C2/MEF2D/MNT/SGK1/FLOT2/SIRPB1/NCLN/HCAR3/FBP1/PSMD5/VOPP1/CCR2/NUP93/PHKG2/PSMB10/VAMP5/PRKD2/CSNK1G2/ARF3/TGFBR2/FCN1/HSD11B1/SERPING1/NPM3/CEBPA/CD55/JUND/GGH/TMEM147/YWHAH/IFI27/PLIN3/HLA-DQA1/LILRA3/POLR2H/SCGB1A1/HES1/CPB1/ITGB2/CSK/MARCKSL1/SLC7A7/LST1/HCP5/SERPINA1/FADS2/EGR3/TYMP/PSMB9/GBP2/JUNB/CHI3L1/S100A9/S100A8/IDO1
GSE17721_12H_VS_24H_POLYIC_BMDC_UP	GSE17721_12H_VS_24H_POLYIC_BMDC_UP	186	-0.41576	-1.80949	1.75056e-05	0.000222102	0.000153222	2252	tags=24%, list=13%, signal=21%	MFSD14B/TPST1/NDST3/DUSP14/IL12A/LXN/PSMA4/PPP3CC/TFEC/SLC10A3/C3orf62/PDGFA/USP18/DEK/SPDL1/MET/ANXA2/SEH1L/HVCN1/CCDC134/IL15RA/PTGES/CD44/HRH2/SLFN13/TNFRSF1A/KYNU/NFKB2/PAFAH1B3/HDC/CASP1/CISH/RAB9A/RIPK2/RBM3/MRPS6/RCN1/CLEC5A/PLP2/CXCL2/CTSC/IGSF6/S100A9/C11orf96/IL6
GSE360_HIGH_DOSE_B_MALAYI_VS_M_TUBERCULOSIS_MAC_DN	GSE360_HIGH_DOSE_B_MALAYI_VS_M_TUBERCULOSIS_MAC_DN	184	-0.419037	-1.82243	1.80197e-05	0.000227441	0.000156905	2369	tags=30%, list=13%, signal=27%	CTNNB1/RALA/RELA/CCR5/VASP/EPB41L3/OLR1/SRGN/VAMP5/THEMIS2/CXCL9/PTPN2/AQP9/PLIN2/ADCYAP1R1/OSBPL8/SLC31A1/AURKA/INPP5B/TNC/TLR2/STOM/STK3/PDE4B/MMP1/PTGS2/FOSL2/KYNU/GLIPR1/PYGM/SLC39A8/VCAN/BCL2A1/CXCL8/UCP2/RGS16/LILRB2/PSMB9/CXCL11/IRF1/TIMP1/SLC2A3/GBP2/STEAP1/NAMPT/CD38/SERPINB1/TM4SF1/CYP1B1/CXCL2/TNFAIP6/RNASE2/CXCL1/IL3RA/IDO1/CCL8
GSE43955_TH0_VS_TGFB_IL6_TH17_ACT_CD4_TCELL_4H_UP	GSE43955_TH0_VS_TGFB_IL6_TH17_ACT_CD4_TCELL_4H_UP	184	-0.419028	-1.82239	1.80197e-05	0.000227441	0.000156905	2724	tags=30%, list=15%, signal=26%	RALA/EIF2S2/SELP/LBR/SIX1/CHMP7/ZNF703/NFIL3/PGRMC1/CXCL9/RNASE3/AGFG1/BIRC3/RCAN1/TBX6/KCNK3/MAP3K1/CMTM6/B4GALT3/SEC14L2/MAP2K1/PSMA3/PROCR/TGFBI/MEIS1/PTGS2/RNF149/MYD88/THBD/RELB/ZNF436/IL1R1/NNMT/PDCD1/PTDSS1/SLC7A1/PTGER4/GBP4/IL15/BMPR1B/MAP3K8/CEBPD/SPHK1/ADAMTS1/IRF1/PLA2G4F/IL4R/LYN/JUNB/IL18BP/UGCG/TNFAIP6/SOCS3/IL6/SELE
GOLDRATH_NAIVE_VS_EFF_CD8_TCELL_DN	GOLDRATH_NAIVE_VS_EFF_CD8_TCELL_DN	188	-0.415031	-1.80704	1.84394e-05	0.000232136	0.000160144	2898	tags=31%, list=16%, signal=27%	CCR2/TCF19/TTK/CDC6/ELL2/CCR5/ANXA1/CASP3/ANLN/CD244/GCAT/SCPEP1/GLRX/MYADM/TACC3/CDCA8/EFHD2/CKS1B/MS4A1/KIFC1/PLIN2/CDCA5/AURKA/CDC45/TKTL1/CDK2AP1/CDK1/MYO1F/GEM/RFC5/CYFIP1/ANXA2/KIF11/TOP2A/CMC2/SERPINB9/CARHSP1/MCM10/CISH/PDCD1/BATF3/LITAF/ECT2/BCL2A1/TK1/IFITM3/S100A4/LYN/EMP3/PLP2/BHLHE40/CDKN3/JCHAIN/PLSCR1/C3/E2F8/FCER1G/HOPX/IFI30
GSE8921_3H_VS_24H_TLR1_2_STIM_MONOCYTE_DN	GSE8921_3H_VS_24H_TLR1_2_STIM_MONOCYTE_DN	183	-0.412017	-1.79308	1.86481e-05	0.000234158	0.000161539	4161	tags=37%, list=23%, signal=29%	DCTN2/PRELID1/IER3IP1/GALNT16/HSPA12A/ADGRG3/S100A6/WFDC2/ARHGDIA/CCNC/WTAP/GALE/MIER2/KCNG1/RNF126/S100A10/MICALL2/HACD1/PTPRS/CAGE1/WBP1L/LSR/TP53BP2/TRIB3/FGF13/SH3PXD2B/TRADD/GALK1/MAFG/CCNO/SMDT1/EFHD2/GPR146/CDH16/ARHGAP31/CTPS1/PPP1R15B/SNRPF/PLIN2/DUSP4/TMCO6/LRFN2/CDK6/MROH9/MBD2/POF1B/ADAM28/DGAT1/KLHL25/IL15RA/PYCARD/PPP1R14B/MAFF/BASP1/SH3BGRL3/MCEMP1/MOV10L1/SLC15A3/LDHA/FADS2/OLFM4/…
GSE24634_IL4_VS_CTRL_TREATED_NAIVE_CD4_TCELL_DAY5_DN	GSE24634_IL4_VS_CTRL_TREATED_NAIVE_CD4_TCELL_DAY5_DN	182	-0.41568	-1.80781	1.89543e-05	0.000236783	0.00016335	1590	tags=24%, list=9%, signal=22%	SLC6A12/CFB/APOL2/TOX/SLC50A1/UBE2L6/IRF7/GRK5/IFIT5/CSF1/STOM/TRIM21/MICB/HIF1A/BST2/PARP12/MX2/SP110/APOL3/OAS2/MX1/PUS3/IFITM2/NFKB2/RSAD2/CASP4/ADGRE5/PSME1/BATF/IFIT3/SPHK1/TAP1/TREM1/IFITM1/ALOX5AP/PSMB9/GBP2/INHBA/CREM/ISG20/APOL1/STAT3/ARL4A/IDO1
GSE17721_POLYIC_VS_GARDIQUIMOD_16H_BMDC_UP	GSE17721_POLYIC_VS_GARDIQUIMOD_16H_BMDC_UP	192	-0.410281	-1.79325	1.89214e-05	0.000236783	0.00016335	3401	tags=32%, list=19%, signal=26%	MORC3/RASSF8/PSEN2/RNF19B/SGK1/ATF1/ORM1/TMEM229B/MYH4/SERPINC1/MOCOS/IL4I1/PHF23/IRF2/ABCB1/RGS14/TXNDC17/SGCB/SLC25A28/KCNE2/RRAGC/SRGN/NR1H2/NFKBIL1/FAM89B/RIPPLY3/IFFO2/TRPV4/TMBIM6/PFKFB3/NCOA1/CMTM6/SLC37A1/RHOU/NRBP1/MBD2/LAT2/FANCI/STOM/IL21R/NKD2/HIF1A/BST2/TSPAN13/MVP/DPYSL5/SERPINA6/RAB29/CLEC7A/ADGRE5/SAT1/PLEKHO1/APLNR/JUNB/IL7/APOBEC2/PLSCR1/CSF2RB/BATF2/CCR1/CCL2
GSE7219_UNSTIM_VS_LPS_AND_ANTI_CD40_STIM_DC_DN	GSE7219_UNSTIM_VS_LPS_AND_ANTI_CD40_STIM_DC_DN	162	-0.435418	-1.86651	1.90082e-05	0.000236849	0.000163395	4030	tags=41%, list=23%, signal=32%	EHD1/ESM1/CIB1/TRAF1/ANKRD28/RFTN1/ASNS/ARHGEF12/RSU1/GNG2/SLC16A10/GABARAPL1/NEK6/TGFBR3/SMYD1/PFN2/SPNS3/SQLE/RNF130/PLAC8/NFKBIE/GLRX/SURF4/CCR8/FOXRED2/ZNRF1/TRIB1/METRNL/ADGRG1/SLC41A2/ULK3/EBPL/IL2RA/DEGS1/LAT2/RDH12/CHRAC1/DGAT1/DCUN1D3/PON3/ZC3H12C/SH3BP2/IFITM2/RNF149/OSBPL3/CISH/TLCD1/PYGL/TNF/LITAF/HPSE/ARFGAP3/TIGIT/RGS16/ST8SIA1/LMNB1/IFITM1/CCDC69/TNFSF13B/IFITM3/TNFSF10/CD38/ISG20/…
GSE3982_MAST_CELL_VS_BCELL_UP	GSE3982_MAST_CELL_VS_BCELL_UP	183	-0.410373	-1.78592	2.0573e-05	0.000255693	0.000176395	1894	tags=21%, list=11%, signal=19%	TMEM251/FLOT1/RCAN1/SLC27A2/LMNA/FOSL1/PCOLCE/LRP12/NUPR1/CRISP3/SLC25A15/CYFIP1/SLAMF8/SEMA4C/PROCR/HP/ATP12A/EFHC2/MS4A4A/CD44/STX11/IDH1/SLCO1C1/KPNA2/CLEC4M/RSAD2/IL1R1/OSBPL3/CEACAM8/LMNB1/FCGR3B/DRAM1/BHLHE40/SPP1/F13A1/FCER1G/S100A8/CCL2
GSE22886_NAIVE_CD8_TCELL_VS_DC_DN	GSE22886_NAIVE_CD8_TCELL_VS_DC_DN	185	-0.42079	-1.83454	2.1701e-05	0.00026899	0.000185568	3494	tags=34%, list=20%, signal=27%	GLRX2/ATP6V0B/RXRA/MAN2B1/SNX2/SLC31A2/PSEN2/SYK/TOR4A/CD63/DOLK/PPT1/ZNF804A/TM9SF1/SLC1A5/GDE1/RNF130/FTL/CRIM1/NFKBIE/SOAT1/WSB2/LTBR/STAC/LMO2/EGR2/CEBPA/CTSB/MNDA/RIT1/PSMB5/TUBA1C/PTGS1/ATP6V1A/CYFIP1/ANXA2/CTSS/PLIN3/TRAPPC3/HLA-DQA1/GCA/MFSD1/TGFBI/SPTSSA/LAP3/BASP1/NAGA/HLA-DMB/MTHFD2/IDH1/SMCO4/S100A11/LST1/HLA-DMA/CLEC7A/VAMP8/TMEM70/DAB2/LY96/CCR1/FCER1G/IFI30
GSE29614_DAY3_VS_DAY7_TIV_FLU_VACCINE_PBMC_DN	GSE29614_DAY3_VS_DAY7_TIV_FLU_VACCINE_PBMC_DN	167	-0.421576	-1.81673	2.17533e-05	0.00026899	0.000185568	3124	tags=32%, list=17%, signal=26%	PRDX4/RPN2/MZB1/PRDM15/FCRL5/VOPP1/FKBP14/CDC6/BUB1B/SLC7A11/GLCCI1/DERL2/CXXC5/GPT2/SCG3/SPAG5/MCEE/SHCBP1/SEC24A/PTTG1/PGM3/RNASEH2C/SLC2A5/MYDGF/GGH/CDK1/SEC61B/LIG4/B4GALT3/RRM2/TRAM2/DENND5B/ZBTB32/PHGDH/RNF121/SNRPG/NT5DC2/ALG5/SLC38A5/NUF2/XBP1/UBE2J1/C3orf52/SLC35F2/RASGRP3/OIP5/CHAC2/CD180/CD38/BLNK/CDKN3/JCHAIN/E2F8
GSE42021_TREG_PLN_VS_CD24HI_TREG_THYMUS_UP	GSE42021_TREG_PLN_VS_CD24HI_TREG_THYMUS_UP	194	-0.414411	-1.82101	2.27475e-05	0.000279159	0.000192584	2398	tags=31%, list=13%, signal=27%	YES1/IL1A/MFSD14A/BTG3/DAZAP1/PSCA/TES/PELI1/SRGN/KDELR3/CTPS1/EI24/DDX46/KCMF1/KRAS/UGDH/BIRC3/CXCL3/EGR2/AASS/SLC20A1/UTP4/PDGFA/STK40/PAK1IP1/NUPR1/SLC25A15/ARF6/IL1RN/ABRACL/ATP13A3/PIM1/ANGPTL2/MYC/NFKBIZ/PTGS2/MARCKSL1/IL10/FOS/RELB/MYL4/PLAUR/CCL13/TNF/PPP3CA/TNFAIP2/IL1B/IER3/IRF1/NR4A1/JUNB/IL7/BHLHE40/UGCG/ICAM1/ETS2/CXCL2/ELF3/SOCS3/CD14
GSE8515_IL1_VS_IL6_4H_STIM_MAC_UP	GSE8515_IL1_VS_IL6_4H_STIM_MAC_UP	193	-0.414393	-1.81814	2.27042e-05	0.000279159	0.000192584	3025	tags=33%, list=17%, signal=27%	HCAR3/POU3F1/CENPN/NCK2/VOPP1/AGT/KDM6B/TP53BP2/TAS2R8/BTG3/CFP/TOR3A/PIM2/VPS4A/CCRL2/BCL11A/AMPD3/PPRC1/PPP3CC/CXCL3/NFKB1/EBI3/NCF2/GPR25/NECAP2/SLC37A1/GYS2/PDE4B/MAFF/SERPINB9/MAGEB3/STX11/PTGS2/MARCKSL1/CXCL6/KPNA2/VAV1/NFKB2/RELB/MAMLD1/PTGER4/TNF/B4GALT6/RIPK2/SLC2A6/KLF5/CXCL8/SLC43A3/EGR3/IL1B/PLEK/IER3/G0S2/PRKCD/PTX3/JUNB/ICAM1/CXCL2/RASGRP1/TNFAIP6/S100A3/CXCL1/IL6
GSE18804_SPLEEN_MACROPHAGE_VS_BRAIN_TUMORAL_MACROPHAGE_UP	GSE18804_SPLEEN_MACROPHAGE_VS_BRAIN_TUMORAL_MACROPHAGE_UP	179	-0.412632	-1.7938	2.26602e-05	0.000279159	0.000192584	1668	tags=20%, list=9%, signal=18%	ID3/TNC/ZCCHC12/PSMB5/RHOF/RHOU/ANXA2/GALNTL5/TIFA/HEXIM1/TOP2A/HIF1A/SCIN/BASP1/GRM8/PTGS2/CXCL6/PLEK2/IL32/TEX14/DNER/MAMLD1/PSME1/CHSY3/ATF3/AKR1C1/MAP3K8/PTGFR/IER3/AKR1C3/SLC2A3/ETS2/CXCL2/TFPI2/CXCL10/CCL2
GSE32986_CURDLAN_LOWDOSE_VS_CURDLAN_HIGHDOSE_STIM_DC_DN	GSE32986_CURDLAN_LOWDOSE_VS_CURDLAN_HIGHDOSE_STIM_DC_DN	187	-0.414863	-1.80412	2.31393e-05	0.000283253	0.000195408	2358	tags=24%, list=13%, signal=21%	PELI1/SRGN/CRTC2/TRPS1/PTPN2/IRAK2/RBPMS2/ZNRF1/NCOA7/LRP8/EBI3/TNFRSF1B/PDGFA/UAP1/RHOF/FAM20C/FAS/MET/IL1RN/HVCN1/PTPRE/SLAMF8/GCA/NECTIN2/PROCR/SPI1/LMO4/NOP2/RSAD2/CASP4/NLRC5/PLAUR/SLC2A6/TNFAIP2/BCL2A1/IFIT3/NCF4/IRF1/CLEC5A/HCK/PTX3/ISG20/C3/CCL2
GSE22886_NAIVE_VS_IGM_MEMORY_BCELL_DN	GSE22886_NAIVE_VS_IGM_MEMORY_BCELL_DN	186	-0.411907	-1.79272	2.35419e-05	0.000287459	0.00019831	2296	tags=23%, list=13%, signal=20%	HTATIP2/ACP5/PPA1/TMED1/RALGDS/SGPP1/TFEC/TUBB/AMPD2/TNFRSF1B/MNDA/GPR183/SEC61B/NRBP1/TRAM2/ZBTB32/ANXA2/DAAM1/NANS/PYCARD/ATP1A1/GBAP1/LMO4/NQO2/MVP/SLC7A7/XBP1/KPNA2/SAMSN1/SLC15A3/ST3GAL5/CCNG1/PLEK/TYMP/NCF4/S100A4/LY96/PLP2/BHLHE40/FCGR2A/CTSC/SOCS3/IFI30
GSE17974_IL4_AND_ANTI_IL12_VS_UNTREATED_48H_ACT_CD4_TCELL_DN	GSE17974_IL4_AND_ANTI_IL12_VS_UNTREATED_48H_ACT_CD4_TCELL_DN	175	-0.421545	-1.82363	2.37421e-05	0.000289179	0.000199496	2590	tags=30%, list=15%, signal=26%	CCDC158/SLC25A28/CFAP206/IFI44L/ULBP2/NFE2L3/TAB2/APH1A/SLAMF1/AGFG1/LMNTD1/DYRK3/ZDHHC23/SLC27A2/GIMAP4/SLC41A2/TRAT1/MUC1/IFI44/IL2RA/IRF7/SLA/FAS/SPSB2/GRK5/ZBTB32/ANXA2/F2RL1/STAT1/PDPN/PARP14/PDE4B/LAP3/BST2/LMO4/MX1/LPAR6/ATF3/MAP3K8/GCSAM/EPSTI1/CNN1/DNAJC12/TNFSF13B/PARP9/G0S2/ISG20/LY96/IFI16/IFI30/IDO1/CCL11
GSE26727_WT_VS_KLF2_KO_LPS_STIM_MACROPHAGE_DN	GSE26727_WT_VS_KLF2_KO_LPS_STIM_MACROPHAGE_DN	193	-0.413528	-1.81434	2.38929e-05	0.000289439	0.000199675	3933	tags=34%, list=22%, signal=27%	TRAF1/EIF2S1/GNL2/REL/ATP2B1/TEX261/GNAI3/ACTG1/CCT5/FHL2/DIMT1/GPM6B/PNO1/NUP88/PSMD7/RPN2/ELF4/NSMAF/PSMD9/SLC1A5/PRDX1/WBP1L/HNRNPAB/HNRNPA0/NUP160/PPRC1/HNRNPF/FEM1B/WDR1/DUSP14/GRAMD4/ARG2/ZNF318/TMEM251/DUSP4/NFKB1/TNFRSF1B/CDC42EP3/GEM/TOR1B/DAAM1/TAF1B/CD200/SERPINB8/HIVEP2/TIMELESS/SLC5A3/CHSY1/S100A11/TNFRSF1A/AHR/TNF/CLIC1/ATF3/BCL2A1/LPCAT1/LRRN3/IL1B/IER3/SLC7A5/PLP2/CYP1B1/PNP/ATP1B…
GSE24574_BCL6_HIGH_TFH_VS_NAIVE_CD4_TCELL_DN	GSE24574_BCL6_HIGH_TFH_VS_NAIVE_CD4_TCELL_DN	189	-0.416151	-1.81279	2.39417e-05	0.000289439	0.000199675	4047	tags=36%, list=23%, signal=28%	TUBA1B/SRI/TRAF1/EIF2S1/GNL2/PGD/NUBP1/ATP2B1/TEX261/ACTG1/CCT5/FHL2/DIMT1/PNO1/PSMD7/RPN2/ELF4/PWP1/NSMAF/TM9SF1/PSMD9/PRDX1/SLC26A2/HNRNPAB/IL1RAP/HNRNPA0/NUP160/TXLNA/CDK17/SRGN/PPRC1/HNRNPF/WDR1/DUSP14/GRAMD4/TMEM251/ADAM19/NFKB1/MYDGF/FADD/UAP1/LIG4/GEM/TOR1B/ATP6V1A/SNRPG/CD200/HIVEP2/SLC5A3/AP1S2/MTHFD2/UTP18/TUBB2A/CHSY1/ZNF165/PDCD1/TNF/CLIC1/ATF3/BCL2A1/LPCAT1/IL1B/IER3/SLC7A5/EMP3/PLP2…
GSE46606_DAY1_VS_DAY3_CD40L_IL2_IL5_STIMULATED_BCELL_DN	GSE46606_DAY1_VS_DAY3_CD40L_IL2_IL5_STIMULATED_BCELL_DN	183	-0.408531	-1.77791	2.39417e-05	0.000289439	0.000199675	2348	tags=27%, list=13%, signal=24%	ARID5A/LINC01405/ZNF232/UTP11/PPRC1/TBL1X/CTPS1/EI24/DDX21/ZNRF1/BIRC3/SLC27A2/PFKFB3/PUS1/TNFRSF1B/RNF145/TRIM69/MED31/LRP12/IL2RA/ETV7/TIFA/IL5/STAT1/BAG2/CMC2/SERPINB9/PTTG3P/MVP/MTHFD2/CSK/GPATCH4/NOP2/NLRC5/MALT1/BATF3/SLC7A1/PTRH2/ZMYND19/IL13RA1/BATF/SLC12A8/FGFBP2/BCL6/DTX3L/SLC7A5/IFI16/FAM43A/STAT3/RRAD
GSE19198_CTRL_VS_IL21_TREATED_TCELL_6H_UP	GSE19198_CTRL_VS_IL21_TREATED_TCELL_6H_UP	186	-0.411398	-1.79051	2.42662e-05	0.000291914	0.000201383	2482	tags=27%, list=14%, signal=24%	SLC25A12/NRROS/GALK1/FCGR2B/FLI1/LRRC25/IPO4/PPARGC1B/CYSLTR1/BIRC3/METRNL/TUBB/SIGLEC1/BLVRA/PHTF2/CD33/CDK6/MAP3K1/NECAP2/EMB/MPEG1/C9orf72/MYC/CYTH4/GMFG/SLC16A7/OAS2/DAP/IFITM2/FAR2/TNFRSF1A/ATP8B4/COQ8A/CCL13/NABP1/TNFAIP2/ST3GAL5/XXYLT1/LILRB2/PLEK/AIF1/NCF4/IFITM3/SECTM1/CD209/IL18BP/NAMPT/IFI16/CXCL2/CSF2RB/CORO1A
GSE9509_LPS_VS_LPS_AND_IL10_STIM_IL10_KO_MACROPHAGE_10MIN_UP	GSE9509_LPS_VS_LPS_AND_IL10_STIM_IL10_KO_MACROPHAGE_10MIN_UP	192	-0.407928	-1.78296	2.42242e-05	0.000291914	0.000201383	2441	tags=26%, list=14%, signal=22%	PPP4R1/NFIL3/ARID5A/TULP2/CCRL2/THEMIS2/POU6F1/TPST1/N4BP1/DHX58/SIPA1L2/TSLP/TRIB1/DAXX/FOXA3/CXCL3/RCAN1/GCNT2/TRIM26/IL2RA/GEM/RHOU/CDCP1/NPL/HLA-DQA1/ANGPTL2/BASP1/TSPAN13/PIK3AP1/IL10/FOS/NMB/THBS2/PLAUR/LITAF/RHOJ/ST8SIA1/DAB2/CD209/DACT1/PTX3/ISG20/LIF/CMPK2/CXCL2/PLSCR1/SOCS3/CD14/CCL2
GSE15330_MEGAKARYOCYTE_ERYTHROID_VS_GRANULOCYTE_MONOCYTE_PROGENITOR_UP	GSE15330_MEGAKARYOCYTE_ERYTHROID_VS_GRANULOCYTE_MONOCYTE_PROGENITOR_UP	160	-0.43013	-1.84339	2.43999e-05	0.000291935	0.000201398	2760	tags=30%, list=15%, signal=26%	RHEB/IL18R1/ABHD5/ANXA1/RAP1GAP2/CHST11/TXNDC17/MYADM/NFIL3/SRGN/ZWINT/PTTG1/PMAIP1/BLVRA/CHPT1/GGH/CDC42EP3/MYO1F/GEM/SLA/PTPRE/PPM1J/GMFG/SERPINB9/CARHSP1/AP1S2/CYSLTR2/CD44/NQO2/PIK3AP1/LAIR1/CHSY1/S100A11/GPR55/CASP1/CX3CR1/RBM47/PLEK/AIF1/NR4A1/GBP3/BHLHE40/APOBEC2/ASRGL1/GNA15/PLSCR1/S100A9/S100A8
GSE39152_BRAIN_VS_SPLEEN_CD103_NEG_MEMORY_CD8_TCELL_UP	GSE39152_BRAIN_VS_SPLEEN_CD103_NEG_MEMORY_CD8_TCELL_UP	187	-0.41443	-1.80223	2.43508e-05	0.000291935	0.000201398	3508	tags=30%, list=20%, signal=24%	ACTG1/KIT/CCT5/IKBKG/IQGAP1/EIF5/RNF19B/ATF1/OTUD4/ZNF639/DPPA5/RALA/CASP3/BTG3/SLC25A28/RELL1/NOC4L/PLPP1/PTPN2/IRF9/PPP1R15B/PLAC9/AGFG1/ARPC2/RFC2/SLC6A12/USP18/DEGS1/DOK2/UHRF1BP1/FAS/MBD2/RFC3/CSF1/ATP13A3/STAT1/GPX3/PTGS2/TUBB2A/KITLG/ATF3/GBP4/RBM3/IL15/BCL2A1/LPCAT1/CENPV/TAP1/GCH1/BCL6/IFI35/NAMPT/PLSCR1/ATP1B3/E2F8/CXCL10
GSE11864_CSF1_PAM3CYS_VS_CSF1_IFNG_PAM3CYS_IN_MAC_DN	GSE11864_CSF1_PAM3CYS_VS_CSF1_IFNG_PAM3CYS_IN_MAC_DN	176	-0.414792	-1.79599	2.44652e-05	0.000291935	0.000201398	2684	tags=31%, list=15%, signal=26%	SDS/CEBPG/NFKBIE/CD244/SH2B2/SCPEP1/RAD9B/VAMP5/PCGF5/PSMA5/EFEMP1/ZNF385A/TCN2/ARHGEF3/FLOT1/NAA11/PAK1/SLC6A12/ATP6V1A/IFI27/HLA-DQA1/LMCD1/CD200/PARVG/NME7/IFIH1/LAP3/NMI/MAFF/HLA-DMB/SLC1A4/SLC38A2/LPAR6/SPPL2A/MALT1/FCGR2C/PDCD1LG2/GIMAP8/GBP4/LY6G6E/ST3GAL5/SAT1/TRIM8/TAP2/CLEC2B/CCDC69/DTX3L/TNFSF13B/PARP9/SECTM1/GBP3/PLP2/CSF2RB/CTSC
GSE25123_IL4_VS_IL4_AND_ROSIGLITAZONE_STIM_MACROPHAGE_DAY10_UP	GSE25123_IL4_VS_IL4_AND_ROSIGLITAZONE_STIM_MACROPHAGE_DAY10_UP	191	-0.409723	-1.7892	2.45077e-05	0.000291935	0.000201398	2770	tags=29%, list=16%, signal=25%	IL1RL1/BUB1B/CASP3/FUCA2/SAMD11/CHST11/CXXC5/SPAG5/IL10RB/ST14/NFIL3/MMD/SRGN/VPS54/SOSTDC1/NCKAP1/CYSLTR1/SNRNP25/KRT5/SNX7/ID3/FUT7/SLC25A24/MYO1F/KNTC1/SPDL1/FAM20A/UBASH3B/ANGPTL2/AREG/TOP2A/LPAR3/STX11/IFITM2/S100A11/SAMSN1/AHR/IL1R1/MALT1/CASP1/OSBPL3/PDCD1/SLC15A3/LGMN/GBP4/LITAF/BCL2A1/MAP3K8/LYN/CD38/SERPINB1/GNA15/PLSCR1/SPP1/VMP1
GSE3337_4H_VS_16H_IFNG_IN_CD8POS_DC_DN	GSE3337_4H_VS_16H_IFNG_IN_CD8POS_DC_DN	182	-0.412975	-1.79604	2.4993e-05	0.00029699	0.000204885	2846	tags=24%, list=16%, signal=21%	CLN3/LIPA/ARRB1/ARHGAP9/RGS14/NT5DC3/PLPP1/CP/SOAT1/SMDT1/AMPD3/PRKD2/LY6E/SIPA1L2/STAB1/AASS/LY86/CTSB/ID3/SMAGP/EMB/SLC50A1/HLA-DQA1/PTPRE/GMFG/CD37/MAGEH1/TYROBP/HLA-DMB/TUBB4A/HLA-DMA/PLAUR/ADGRE1/C1QB/IFITM3/CD180/CDKN3/HMOX1/FERMT3/C3/FCER1G/HOPX/CA14/CCL2
GSE17974_0H_VS_4H_IN_VITRO_ACT_CD4_TCELL_DN	GSE17974_0H_VS_4H_IN_VITRO_ACT_CD4_TCELL_DN	185	-0.418961	-1.82657	2.57845e-05	0.00030565	0.000210859	4148	tags=40%, list=23%, signal=31%	PRELID1/STARD4/TRDMT1/MRRF/SNX8/C11orf24/UBE2NL/USE1/GRWD1/ASNS/POLR3D/NUBP1/PKIA/ZNF607/RRS1/KCTD21/POU2AF1/CMSS1/PNO1/PRDX4/ELP5/PRDX1/MRPS16/IL18R1/DCTPP1/EIF2S2/ALG3/ZNF584/AK2/DPAGT1/ARL13B/PSMB2/GON7/ZNF232/UTP11/ANKS3/MRPL17/S1PR2/IFNAR1/IPO4/SLAMF1/TMEM251/EGR2/NT5E/SNRNP35/ID3/FADD/POP1/MIR17HG/TMEM147/PSMB5/IL2RA/GEM/CBR1/C14orf119/SLC39A14/SCO2/CD200/NUDCD1/PPP1R14B/DHRS7B/BYSL/BCAT1/Z…
GSE7219_WT_VS_NIK_NFKB2_KO_DC_UP	GSE7219_WT_VS_NIK_NFKB2_KO_DC_UP	176	-0.414414	-1.79435	2.68874e-05	0.000317181	0.000218814	2434	tags=30%, list=14%, signal=26%	GLRX/NFIL3/TINF2/ARID5A/OAS3/NUP98/CD274/DHX58/ZCCHC2/ZNRF1/ARL5B/ADAM19/PMAIP1/TNFRSF1B/USP18/IFI44/IL2RA/GEM/TOX/UBE2L6/IRF7/HAVCR2/KIF11/DGAT1/AMD1/IL21R/STAT1/PDE4B/TOP2A/SERPINB9/HIF1A/PIK3AP1/FOSL2/SLC38A2/RSAD2/GLA/MALT1/CISH/PDCD1/NRIP1/PTGER4/TNF/ATF3/ST8SIA1/LMNB1/SLC7A5/ISG20/HPGDS/STAT3/ETS2/SOCS3/RRAD/CXCL10
GSE360_L_MAJOR_VS_B_MALAYI_LOW_DOSE_DC_UP	GSE360_L_MAJOR_VS_B_MALAYI_LOW_DOSE_DC_UP	192	-0.406922	-1.77857	2.68874e-05	0.000317181	0.000218814	2747	tags=30%, list=15%, signal=25%	STX1A/CTNNB1/CRIM1/BTG3/SLC25A12/TRADD/TMEM115/AHSG/OLR1/DENND4A/N4BP1/SEC13/KBTBD2/IFIT1/CFD/SLAMF1/PSMA4/DOCK4/NFKB1/SPINT2/TNFRSF1B/MBD2/ABCA4/FANCI/PIM1/STOM/PHF1/SRPX/BASP1/SLC5A3/HMGCS2/MARCKSL1/XBP1/ARL4C/TUBB4A/SLC39A8/ADRA2A/GPD1/LITAF/PTP4A2/SAT1/TAP1/CLDN8/OLFM4/IL1B/PTGFR/IER3/IFITM3/PTGIS/SLC2A3/GBP2/INHBA/ICAM1/SLC22A4/IL3RA/IL6/CCL8
GSE21546_SAP1A_KO_VS_SAP1A_KO_AND_ELK1_KO_ANTI_CD3_STIM_DP_THYMOCYTES_DN	GSE21546_SAP1A_KO_VS_SAP1A_KO_AND_ELK1_KO_ANTI_CD3_STIM_DP_THYMOCYTES_DN	188	-0.411774	-1.79286	2.73719e-05	0.000322116	0.000222218	3044	tags=35%, list=17%, signal=29%	SPNS3/FBP1/CCR2/AMN1/TRIM14/PYCR1/RAB3D/ACVR1B/ARHGAP25/MYO1G/CD244/CMTM7/NRROS/HM13/ARID5A/EDEM2/TGFBR2/OSBPL8/HSD11B1/ITPRIPL2/TESK2/CYBA/TFEC/EBI3/LY86/NCF2/FUT7/EBPL/VEGFC/LRP1/PADI2/TRAM2/HMOX2/MET/NPL/RDH12/ELK3/CDS1/ST8SIA4/ENO1/PSTPIP1/CD37/TLR4/DOCK2/SLC16A7/B4GALT5/LRG1/C19orf12/RAC2/XBP1/VAV1/PTPRC/CLEC7A/LITAF/TNFAIP1/ELANE/MBOAT1/PTGER2/TREM1/BCL6/ETV6/ICAM1/SPP1/SOCS3/CORO1A/CCR1
GSE22886_NAIVE_CD4_TCELL_VS_MONOCYTE_UP	GSE22886_NAIVE_CD4_TCELL_VS_MONOCYTE_UP	186	0.379573	1.71329	2.92195e-05	0.00034303	0.000236646	3492	tags=31%, list=20%, signal=25%	NAP1L3/PIK3R1/AP3M2/APPL2/LPIN1/SESN1/DOCK9/LTBP4/EPHX2/ENO2/CD3E/RORA/TMEM204/ZBTB20/RAB33A/CCND2/CLK1/FAM102A/LTBP3/BCL2/CD7/CD27/IPP/PLEKHB1/ITM2A/KLHL3/FBLN5/SIRPG/GZMM/SPOCK2/MCF2L/LCK/INPP4B/ZNF224/CD247/SYNE2/TRIB2/TRAF5/GPRASP1/OXCT1/PTPN4/GSDMB/CD69/FAM169A/ADNP2/PLCG1/ZNF14/ZBTB25/PVRIG/PRKCQ/ZNF136/TRBC1/ZNF506/NELL2/ZNF529/HSF2/CD96/HSD17B8
GSE360_DC_VS_MAC_B_MALAYI_HIGH_DOSE_DN	GSE360_DC_VS_MAC_B_MALAYI_HIGH_DOSE_DN	185	-0.41785	-1.82172	3.06039e-05	0.000358419	0.000247263	1649	tags=23%, list=9%, signal=21%	ADA/MYDGF/TNFRSF1B/SSNA1/IFI44/MYO1F/NUPR1/TRIM21/HIVEP2/MAFF/BST2/OAS2/MX1/TUBB2A/MYD88/ADCY3/SLC39A8/CD163/PLAUR/VCAN/SERPINA1/TNFAIP2/LILRB5/ITGA3/RAB27A/SAT1/CEBPD/PTGER2/RGS16/TLR1/PTGIR/PLK2/TYMP/LDLR/EMILIN1/EMP3/IFI16/LSAMP/FCGBP/S100A8/IDO1/CD14
GSE11057_CD4_CENT_MEM_VS_PBMC_DN	GSE11057_CD4_CENT_MEM_VS_PBMC_DN	181	-0.41408	-1.79952	3.1677e-05	0.000370097	0.000255319	3449	tags=37%, list=19%, signal=30%	RXRA/MAN2B1/SNX2/SLC31A2/HLA-DOA/TOR4A/SIRPB1/RNF13/FBP1/TNFSF15/CATSPER1/PTAFR/ABHD5/RAB32/RAB3D/REPS2/CXXC5/SH2B2/CFP/SCPEP1/EPB41L3/SRGN/VNN2/EFHD2/UNC93B1/CD19/CFD/ZNF385A/TTYH3/ZNF710/METRNL/ITPRIPL2/OAF/CEBPA/PTGS1/ATP6V1A/CYFIP1/ADAMTSL4/HVCN1/PTPRE/SPI1/MEIS1/SUSD1/SH3BP2/TLR4/FBN2/LILRA6/ADGRE2/SLC7A7/MYD88/GLA/LILRB3/FCGR2C/CD163/STXBP2/B4GALT6/TLR6/SLC15A3/PLEK/MCTP1/SECTM1/PRKCD/CD180…
GSE17721_CTRL_VS_GARDIQUIMOD_4H_BMDC_DN	GSE17721_CTRL_VS_GARDIQUIMOD_4H_BMDC_DN	182	-0.409483	-1.78085	3.1787e-05	0.000370493	0.000255593	3118	tags=30%, list=17%, signal=25%	PSMD7/TMEM54/MTMR7/MUC13/NAA38/KCNQ5/NDP/PRDX1/ESRRG/GRIK1/ELL2/CHMP7/IL10RB/PPBP/CSRP2/EMC7/FCGR2B/CCR8/OLR1/BCR/ARG2/KMT5A/HDGF/AGFG1/LDHC/TSPAN33/ALPK2/IL36A/MARCO/CA5A/UBE2L6/SATB2/IL1RN/MACROD2/PTPRE/MAPKAPK2/PSMA3/PDE4B/CD40/ATP1A1/MAFF/RNF149/AQP4/ATF3/CEBPD/CNN1/EGR3/GCH1/IER3/GRPR/ETS2/PLSCR1/FPR1/P2RY2/CXCL10
GSE30083_SP3_VS_SP4_THYMOCYTE_DN	GSE30083_SP3_VS_SP4_THYMOCYTE_DN	185	-0.416808	-1.81718	3.20497e-05	0.000372664	0.00025709	1783	tags=26%, list=10%, signal=24%	NT5E/LY86/TRMT2B/UTP4/SLC41A2/IFI44/GEM/IRF7/MPEG1/KCTD10/UBASH3B/CLEC10A/DAAM1/ZC3H12C/CYTH4/DHDH/SEC24D/MX2/KCNN2/CD44/TYROBP/IRAK4/PEPD/C19orf12/LAIR1/D2HGDH/ATP8B4/COQ8A/CLEC4M/MAP3K14/CASP1/ADGRE5/LITAF/HPSE/MARVELD2/RCN1/TLR1/CYBB/PLEK/NCF4/PRKCD/PLTP/CD38/BHLHE40/FAM43A/LIF/VMP1/HOPX
GSE40666_UNTREATED_VS_IFNA_STIM_STAT4_KO_EFFECTOR_CD8_TCELL_90MIN_UP	GSE40666_UNTREATED_VS_IFNA_STIM_STAT4_KO_EFFECTOR_CD8_TCELL_90MIN_UP	190	-0.404202	-1.75951	3.2612e-05	0.000378299	0.000260978	4287	tags=40%, list=24%, signal=31%	ITGAX/QPCTL/RHOG/ZBP1/TFDP1/GRAMD1B/PLCG2/MAPKAPK3/EHD1/CHAD/VDR/GSTK1/ARHGDIA/RSU1/ITGAM/ARHGAP44/ACTG1/SLC16A10/PSEN2/TAGLN2/CAMKK2/SLC1A5/KCNQ5/ZYX/VOPP1/APOBEC3B/PTAFR/RANBP3/CMTM7/ARID5A/ACP5/PLIN2/KMT5A/TRIB1/DAXX/ITPRIPL2/ZDHHC16/EBI3/SHMT2/NCF2/YWHAH/SEC61B/RHOF/MYO1F/NDST1/TRAM2/HMOX2/BMF/CYFIP1/ZBTB32/CCNE1/NANS/SEC24D/PITPNC1/SLC5A3/C16orf54/ZYG11A/SH3BGRL3/XBP1/S100A11/KPNA2/AHR/MLKL/…
GSE43863_LY6C_INT_CXCR5POS_VS_LY6C_LOW_CXCR5NEG_EFFECTOR_CD4_TCELL_UP	GSE43863_LY6C_INT_CXCR5POS_VS_LY6C_LOW_CXCR5NEG_EFFECTOR_CD4_TCELL_UP	184	-0.411202	-1.78835	3.28145e-05	0.000378845	0.000261354	2540	tags=29%, list=14%, signal=25%	CXXC5/TP53/VASP/PIM2/RAP2B/NRM/OSM/CP/PELI1/CAMK1D/TMEM63B/UNC93B1/IL12A/MS4A1/CD19/IDH2/EFEMP1/SPACA1/NRCAM/BIRC3/EBI3/TCF3/HECA/CDK6/PCMTD1/WASF1/LPIN3/FCHSD2/MRPL14/PTPRE/KIAA0040/SLC26A8/CAPN12/PDE4B/RASSF3/TEAD2/NMNAT2/MS4A6A/CSK/RPS6KB2/PPP3CA/APOL6/LPCAT1/TLR1/BCL6/PRKCD/EMILIN1/LYN/STEAP1/CD38/BLNK/UGCG/SEMA4B/IL6
GSE22313_HEALTHY_VS_SLE_MOUSE_CD4_TCELL_DN	GSE22313_HEALTHY_VS_SLE_MOUSE_CD4_TCELL_DN	186	-0.406529	-1.76931	3.27576e-05	0.000378845	0.000261354	2420	tags=28%, list=14%, signal=25%	COLEC12/TRIM5/TACC3/BCL11A/CDCA8/SHCBP1/LXN/ATF7/CTPS1/IFIT1/SNRPF/IDH2/HGSNAT/STAB1/CDC45/EMP2/PAK1/CDK1/RRM2/RFC3/LAT2/ADAM28/ELK3/MILR1/ST8SIA4/CCNE2/SERPINB8/HELLS/MCM10/NIPSNAP3B/FBN2/PMFBP1/KPNA2/ATP8B4/MELK/ALOX5/TPX2/CD163/C3AR1/PTGER4/GIMAP8/IL13RA1/VSIG4/LMNB1/PLK1/LILRB2/STEAP3/AIF1/GPR65/TNFSF10/BLNK/SERPINB1/FPR1
GSE21546_UNSTIM_VS_ANTI_CD3_STIM_SAP1A_KO_AND_ELK1_KO_DP_THYMOCYTES_UP	GSE21546_UNSTIM_VS_ANTI_CD3_STIM_SAP1A_KO_AND_ELK1_KO_DP_THYMOCYTES_UP	157	-0.426965	-1.82535	3.46427e-05	0.000399006	0.000275262	3102	tags=31%, list=17%, signal=25%	MYO7A/PHF11/IFI6/KLK14/TRIM25/LSR/ZNF584/ACTL7B/GNAL/VWA3B/OAS3/THEMIS2/LY6E/IRF9/IFIT1/CACNB2/TRIM69/USP18/RHOF/NLGN4Y/IRF7/IFIT5/IFI27/STAT1/PARP14/TRIM21/DDX58/ADAM11/BST2/PARP12/SP110/IFITM2/PSME1/PTRH2/MMP10/IFIT3/PATE2/IFI35/P2RY6/IFITM1/DTX3L/PARP9/IFITM3/C5AR1/IFI16/CMPK2/PLSCR1/TNFRSF11B
GSE13547_2H_VS_12_H_ANTI_IGM_STIM_BCELL_DN	GSE13547_2H_VS_12_H_ANTI_IGM_STIM_BCELL_DN	170	-0.418315	-1.80525	3.48812e-05	0.000400805	0.000276504	2722	tags=41%, list=15%, signal=35%	CSF3R/CDC123/EIF1AD/TUBB4B/BCKDK/AGPAT5/BIRC5/SSR2/TKT/PMPCB/TFDP1/STARD3NL/PRELID1/SHMT1/HAT1/TUBG1/MRPL42/HAUS1/LSM12/UGP2/PNO1/SPC25/CENPN/PLAC8/EIF2S2/RIPK3/DPAGT1/PSMB2/SPAG5/NRM/SURF4/SLC25A13/CCRL2/CDCA8/PSMA5/CKS1B/PPA1/CKAP2L/AURKA/CDC45/IMPA2/SHMT2/EME1/CDK1/MRTO4/RRM2/SPDL1/ZBTB32/LSM2/RFC3/ANXA2/HAVCR2/NANS/PSAT1/NME7/LAP3/POLE2/TCEAL9/MCM10/DDX39A/NUF2/DSCC1/MYL4/RCC1/FBXO5/PLK1/SPC2…
GSE10239_NAIVE_VS_DAY4.5_EFF_CD8_TCELL_DN	GSE10239_NAIVE_VS_DAY4.5_EFF_CD8_TCELL_DN	186	-0.405654	-1.76551	3.56693e-05	0.000408896	0.000282086	2725	tags=28%, list=15%, signal=24%	ATP2A2/BUB1B/CASP3/CASP7/SLC25A13/PGRMC1/CDCA8/PSMA5/UCHL3/CKS1B/SEC13/PLIN2/TRIM37/CDCA5/LRP8/LRR1/DUSP4/NPM3/DESI2/TNFRSF1B/TSPAN33/KNTC1/GEM/RFC5/CYFIP1/RFC3/ANXA2/CCNE1/E2F3/RFWD3/PSAT1/SERPINB9/DDX39A/NUDT5/STX11/BARD1/KPNA2/MELK/RAD54L/CASP1/RCC1/SLC15A3/LITAF/CXCL14/TK1/PTGER2/LMNB1/PLK1/ASRGL1/PLSCR1/CDC7/E2F8
GSE43955_TH0_VS_TGFB_IL6_TH17_ACT_CD4_TCELL_4H_DN	GSE43955_TH0_VS_TGFB_IL6_TH17_ACT_CD4_TCELL_4H_DN	189	-0.412718	-1.79783	3.65131e-05	0.000417586	0.000288081	3362	tags=31%, list=19%, signal=25%	GORASP2/DCAF12/ITGA4/POU2AF1/PLXNA3/IFIT2/FAM107B/FBP1/TMEM223/TRIM25/LIPA/GRAP2/FUCA1/TOR3A/MYADM/TES/ACKR3/GFRA3/IRF9/PLIN2/TRIM37/HDGF/DAXX/NKX2-2/LMNA/USP18/FAM20C/IRF7/C9/MFSD1/REN/TRIM21/CRLF3/NFKBIZ/PITPNC1/MX2/SMAD3/TESK1/MX1/DAP/KCNQ2/RSAD2/IRS1/ST3GAL5/BCL2A1/KLF5/SREBF1/UCP2/VCAM1/TAP1/PSMB9/NCF4/C1QB/BLNK/ISG20/LCP1/CMPK2/E2F8
GSE15330_HSC_VS_LYMPHOID_PRIMED_MULTIPOTENT_PROGENITOR_DN	GSE15330_HSC_VS_LYMPHOID_PRIMED_MULTIPOTENT_PROGENITOR_DN	165	-0.419091	-1.80085	3.70318e-05	0.000422527	0.000291489	3124	tags=30%, list=17%, signal=25%	PRDX4/MYO5A/SPC25/CCR2/IL18R1/PLAC8/ANXA1/RAP1GAP2/CHST11/MYADM/TACC3/HTATIP2/CDCA8/THEMIS2/EFHD2/AURKA/PTTG1/PMAIP1/CHPT1/GGH/SLC25A24/MYO1F/GEM/RFC3/KIF11/PPM1J/PYCARD/SERPINB9/CD44/PIK3AP1/LAIR1/CHSY1/S100A11/GPR55/CASP1/MYL4/OSBPL3/TPX2/CX3CR1/LMNB1/PLEK/IFITM1/AIF1/CD38/BHLHE40/APOBEC2/ASRGL1/HOPX/S100A8
GSE39152_BRAIN_VS_SPLEEN_CD103_NEG_MEMORY_CD8_TCELL_DN	GSE39152_BRAIN_VS_SPLEEN_CD103_NEG_MEMORY_CD8_TCELL_DN	188	-0.408108	-1.7769	3.75453e-05	0.000427385	0.00029484	2540	tags=24%, list=14%, signal=21%	CXXC5/SLC25A28/PSMA7/NOC4L/FCGR2B/SRGN/NOTCH1/SEC13/PTPN2/AMFR/PPARD/SLC31A1/AGFG1/CDKN2D/MRPL51/DOK2/FAS/CHRAC1/LYSMD2/PIM1/STAT1/TGFBI/SLC39A1/RAB5C/HIVEP2/ORMDL2/ATP1A1/HIF1A/S100A11/BYSL/CASP4/AHR/CASP1/ATF3/IL13RA1/RCN1/BCL6/IL4R/IL18BP/PSMB8/UGCG/ICAM1/PLSCR1/CSF2RB/CXCL10
GSE23114_WT_VS_SLE2C1_MOUSE_SPLEEN_B1A_BCELL_UP	GSE23114_WT_VS_SLE2C1_MOUSE_SPLEEN_B1A_BCELL_UP	187	-0.409815	-1.78216	3.92024e-05	0.000445208	0.000307136	3182	tags=29%, list=18%, signal=24%	PNO1/ATF1/RPN2/TM9SF1/PSMD9/PRDX1/KDM6B/SLC26A2/IL18R1/STX1A/HNRNPAB/IL1RAP/HNRNPA0/TXLNA/PLPP1/NFIL3/SRGN/WSB2/WDR1/DUSP14/RAD1/PER2/TMEM251/ADAM19/EGR2/NFKB1/NPC1/FADD/CDC42EP3/LRRC8B/UAP1/PSMB5/LIG4/GEM/ATP6V1A/SNRPG/CD200/HIVEP2/MTHFD2/UTP18/TUBB2A/RSAD2/MAP3K14/GLIPR1/AHR/TNF/CLIC1/ATF3/BCL2A1/LPCAT1/IL1B/SLC7A5/PLP2/PNP/ATP1B3
GSE29949_MICROGLIA_BRAIN_VS_MONOCYTE_BONE_MARROW_DN	GSE29949_MICROGLIA_BRAIN_VS_MONOCYTE_BONE_MARROW_DN	191	-0.40441	-1.766	4.00369e-05	0.000453627	0.000312945	2542	tags=26%, list=14%, signal=23%	NFKBIE/CTBS/SLC25A12/PIM2/PSMA5/B4GALT4/SPAG6/ARG2/MFAP3/SLAMF1/ZNF318/C7/SLC27A2/PTTG1/VPS13D/ID3/IFI44/GEM/UBE2L6/RBBP8/FANCI/TAF1B/SERPINB8/LECT2/SYNGR3/SMAD3/AP1S2/PPP1CC/ZNF143/PIK3CG/RAB29/ADGRE5/HCP5/ATF3/TNFAIP1/SAT1/CLEC2B/CCNG1/IGFBP4/BCL6/IRF1/GPR65/GBP2/IFI16/CXCL2/PLSCR1/SPP1/F13A1/NR4A2/IL6
GSE33424_CD161_HIGH_VS_INT_CD8_TCELL_UP	GSE33424_CD161_HIGH_VS_INT_CD8_TCELL_UP	193	-0.40827	-1.79128	4.03766e-05	0.000455419	0.00031418	4365	tags=40%, list=24%, signal=31%	PML/MCOLN2/UBE2E1/ADAM9/PRPS2/POLE3/BLK/MTCH1/INHA/P2RX4/S100A6/TGIF1/RSU1/CCDC28B/XPOT/MGAT1/S100A10/SYK/ITGA4/POU2AF1/PRDX4/MYO7A/MYO5A/RAP1A/ERO1B/SQLE/FDX1/MFSD14A/PLAC8/RGS14/TXNDC17/CXXC5/MYADM/CHD1/NFIL3/TPST1/CD19/PTS/LMO2/SLC31A1/PHTF2/CNN3/RALGPS2/TACR2/MAP3K1/MRTO4/SLC25A15/ANXA2/MPEG1/PIM1/PON3/ZC3H12C/MYC/HLA-DOB/BAG2/SLC16A7/CNIH4/TSPAN13/PEPD/SLC7A7/SLC38A2/KPNA2/IRAK1/CASP1/PLAUR/…
GSE15733_BM_VS_SPLEEN_MEMORY_CD4_TCELL_UP	GSE15733_BM_VS_SPLEEN_MEMORY_CD4_TCELL_UP	183	-0.401647	-1.74795	4.0382e-05	0.000455419	0.00031418	2823	tags=30%, list=16%, signal=25%	RNF130/STAC3/IL1RL1/BUB1B/ANXA1/TUBD1/CSRP2/CCRL2/AQP8/ARG2/AQP9/LMO2/FOXN4/GNG4/MUC16/SLC41A2/GDA/PADI2/SSTR2/MPEG1/CREB3L3/PIM1/STOM/WIF1/SLCO4C1/HSD17B3/HP/SLCO2A1/PCDHB7/MMP1/CTSG/TYROBP/PIK3AP1/BARD1/CHSY1/SEMA6C/ALOX5/CLEC7A/CISH/PYGL/ADAMTS4/CXCL14/ADAMTS8/CYBB/ALOX5AP/LYN/DRAM1/MGST1/BHLHE40/HMOX1/ICAM1/FCER1G/LTF/S100A8
GSE26669_CTRL_VS_COSTIM_BLOCK_MLR_CD8_TCELL_UP	GSE26669_CTRL_VS_COSTIM_BLOCK_MLR_CD8_TCELL_UP	182	-0.406131	-1.76627	4.10075e-05	0.000459284	0.000316847	2743	tags=28%, list=15%, signal=24%	RNF19B/NUDCD2/PNO1/PRDX4/NAA38/TCF19/TREML2/GNPNAT1/CASP7/AK2/IFI44L/GALK1/SLC25A13/TACC3/APEX1/PSMA5/GPT/AQP9/MRPL48/CKAP2L/UBXN2A/NCOA7/PSMA4/PPP3CC/HACD3/IL2RA/RFC5/ZBTB32/LSM2/CST8/PHGDH/COMMD7/NMI/PSMA2/SERPINB9/MVP/IFITM2/CXCL6/RSAD2/OSBPL3/NABP1/IL15/ELANE/TAP2/EPSTI1/IFITM3/CDC7/E2F8/CDCA2/VMP1/S100A8
GSE3982_DC_VS_MAC_DN	GSE3982_DC_VS_MAC_DN	192	-0.402942	-1.76117	4.09364e-05	0.000459284	0.000316847	2847	tags=27%, list=16%, signal=23%	FMO6P/FDX1/AMIGO2/BUB1B/TPM3/LUZP4/COLEC12/SLC9A7/VNN2/SHCBP1/C1QA/IRF9/JOSD1/AURKA/FCN1/FAM114A1/NT5E/RFC2/SLC2A5/WASF1/RRM2/CSF1/LIPG/HSD17B3/NME7/POLE2/STUM/TGFBR1/SLCO1C1/PIK3CG/BCAT1/TPX2/CD163/THBS2/CHRNB4/CXADR/C3AR1/NABP1/SERPINA1/VSIG4/DNAJC12/FCGR3B/PLEK/PHACTR1/AKR1C3/CLEC5A/HPGDS/STAT3/PNP/ARL4A/CCL2
GSE16266_CTRL_VS_LPS_STIM_MEF_UP	GSE16266_CTRL_VS_LPS_STIM_MEF_UP	186	-0.403739	-1.75717	4.10075e-05	0.000459284	0.000316847	3893	tags=39%, list=22%, signal=31%	VDR/PMEPA1/ZSWIM6/SH3BP4/TGIF1/ARHGEF40/SLCO2B1/SLC25A19/BCOR/XPOT/NEK6/MORC3/S100A10/ANGPTL4/TOR4A/ZRANB1/PIK3C2B/CALHM2/ELF4/TYRO3/DLC1/TMEM223/RCC2/FURIN/ELL2/BRPF3/DCBLD1/CHST11/NFKBIE/CXXC5/CDK17/HIVEP3/OLR1/NOTCH1/ZNF710/FLOT1/ITPRIPL2/RELT/DESI2/CEBPA/ID3/YWHAH/UAP1/STK40/MYO1F/LHFPL2/ARF6/LAT2/HAVCR2/KCTD10/ELK3/GNB4/SH3BP2/IER5L/RGS19/PLEKHO2/SLC7A7/NRIP1/PLEKHA7/IRF2BPL/TLR1/RASSF5/SH3G…
GSE17974_CTRL_VS_ACT_IL4_AND_ANTI_IL12_2H_CD4_TCELL_DN	GSE17974_CTRL_VS_ACT_IL4_AND_ANTI_IL12_2H_CD4_TCELL_DN	185	-0.413979	-1.80485	4.21705e-05	0.000470148	0.000324342	3855	tags=37%, list=22%, signal=29%	GNL2/CEP19/POLR3D/ALG2/NUBP1/PKIA/EGR1/BCOR/MRPL42/CCT5/CSNK2B/KCTD21/RING1/NUP88/TBL2/DLC1/PRDX1/SLC25A32/MRPS16/SLC26A2/RALA/GNPNAT1/TUBD1/TP53RK/TXNDC17/SLC17A5/PLPP1/GON7/ZNF232/MRPL17/MFSD14B/DUSP14/ARG2/PER2/SEC24A/NT5E/SPINT2/SNRNP35/SHMT2/FADD/CDC42EP3/MIR17HG/PSMB5/GPR183/RBBP8/IL1RN/ST8SIA4/CD200/RABIF/ORMDL2/NMI/DHRS7B/MTHFD2/UTP18/FAM102B/GPATCH4/BYSL/SLC39A8/SLC7A1/NABP1/HCP5/APOL6/R…
GSE25087_FETAL_VS_ADULT_TCONV_UP	GSE25087_FETAL_VS_ADULT_TCONV_UP	179	-0.405237	-1.76165	4.21705e-05	0.000470148	0.000324342	2932	tags=26%, list=16%, signal=22%	WDR4/PRDX1/SH2B3/B3GNT2/TMTC4/TP53/LRRC28/RFX5/NFE2L3/CCRL2/S1PR2/NDUFB3/CXCL3/NFKB1/CTSB/TCF3/PAK1/CDK2AP1/EME1/RRM2/IKZF4/RBBP8/ANXA2/TIFA/LPCAT2/MRPL14/STAT1/IGSF11/KCTD20/PSMA2/LMO4/PPP1CC/ATF4/LRRC59/FAR2/NFKB2/PSME1/C3AR1/CEACAM1/MRPS6/RCN1/PTX3/SLC7A5/CD38/CXCL2/CTSC/FCGBP
GSE19923_E2A_KO_VS_HEB_AND_E2A_KO_DP_THYMOCYTE_UP	GSE19923_E2A_KO_VS_HEB_AND_E2A_KO_DP_THYMOCYTE_UP	188	-0.40671	-1.77082	4.28742e-05	0.000476902	0.000329001	4375	tags=38%, list=25%, signal=29%	STK19/KCNA3/PTPN6/MAPK8/HMGCS1/PVALB/TLE3/TRAF1/RBMS1/TEX2/CCNC/MAPK6/CHMP4B/RPIA/CCL7/RRS1/CLN8/FHL2/MSMO1/UGP2/CACNG1/NUDCD2/IL4/TMEM229B/APLN/SLC1A5/SQLE/FURIN/ELL2/CASP3/TXNDC17/FKBP10/SRP19/TES/SRGN/CFD/DAXX/NCKAP1/AGFG1/CITED2/CXCL3/ACTG2/FOSL1/SLC20A1/TWF1/NUPR1/GEM/IKZF4/TOR1B/CSF1/IL5/ZC3H12C/TMEM45A/AREG/SERPINB9/PITPNC1/CD44/RSAD2/IL10/ASS1/TNF/BCL2A1/GCH1/LDLR/SLC2A3/TNFSF10/NAMPT/ISG…
GSE3039_NKT_CELL_VS_B2_BCELL_DN	GSE3039_NKT_CELL_VS_B2_BCELL_DN	180	-0.409927	-1.7845	4.33176e-05	0.000480737	0.000331646	2839	tags=31%, list=16%, signal=26%	TP53I11/EMCN/WBP1L/SLCO4A1/TP53BP2/TRIB3/SH3PXD2B/NFAT5/NFIL3/TES/PCGF5/CCRL2/LXN/PRPS1L1/AQP9/CTPS1/PPARD/CXCL3/DUSP4/NT5E/FOSL1/FKBP11/MRTO4/GPR25/CSF1/ADAM28/ELK3/TLR2/KLHL25/CRTAM/PROCR/MAFF/BASP1/PTGS2/XBP1/RNF149/HILPDA/NLRC5/CISH/MMP10/SLC15A3/CXCL14/ADRA1A/LDHA/SPHK1/DAB2/ANGPT2/GCH1/TREM1/IL1B/PLA1A/TM4SF1/BHLHE40/ETS2/TNFAIP6/SPP1
GSE18804_SPLEEN_MACROPHAGE_VS_COLON_TUMORAL_MACROPHAGE_UP	GSE18804_SPLEEN_MACROPHAGE_VS_COLON_TUMORAL_MACROPHAGE_UP	186	-0.403167	-1.75468	4.34339e-05	0.000480932	0.000331781	4416	tags=40%, list=25%, signal=30%	TNFAIP3/RBCK1/INPP5D/PTPN6/CLEC4A/TLE3/COTL1/DHRS7/SDF2L1/VHL/CIB1/PAPPA/ITM2C/PREX1/CTSW/MAPK6/SSTR3/MAN2B1/PPP1R17/HLA-C/MSMO1/ACSL5/PPT1/SPATA13/SEC23B/PXDC1/PNPLA5/MFAP2/CMTM7/SLC9B2/CSF3/ELOVL3/HSD17B2/LY6E/CNPY2/BIRC3/SASH3/CES4A/LY86/TFE3/ADAMTS15/SRD5A3/NECAP2/KIF11/LPCAT2/CREB3L3/WAS/RNASE1/SEMA4C/CYTH4/CHGA/RAB5C/SH3BP2/ALG5/DOCK2/RND1/MBOAT7/CSK/CHSY1/FAR2/GALNT6/ALOX5/LPCAT3/PSME1/C3A…
GSE41176_UNSTIM_VS_ANTI_IGM_STIM_BCELL_1H_DN	GSE41176_UNSTIM_VS_ANTI_IGM_STIM_BCELL_1H_DN	181	-0.410829	-1.78539	4.42509e-05	0.000488606	0.000337075	2629	tags=25%, list=15%, signal=22%	TRIOBP/MCUB/FUCA1/VAMP5/THEMIS2/ACP5/CXCL9/ARF3/FAM89B/BIN2/VRK2/CTSB/MNDA/MYO1F/MBD2/IFIT5/ST8SIA4/STAT1/HEXIM1/HLA-DPB1/TGFBI/LAP3/MICB/DOCK2/RGS19/MVP/NOD2/MYD88/ALOX5/HLA-DMA/PSME1/PYGL/NCKAP1L/IL13RA1/CEBPD/LGALS9/CLEC2B/TAP1/FPR3/FCGR3B/PSMB9/CXCL11/TNFSF10/IFI16/HMOX1/CXCL10
GSE41176_WT_VS_TAK1_KO_ANTI_IGM_STIM_BCELL_6H_DN	GSE41176_WT_VS_TAK1_KO_ANTI_IGM_STIM_BCELL_6H_DN	188	-0.406573	-1.77022	4.43276e-05	0.000488606	0.000337075	2332	tags=27%, list=13%, signal=24%	CRIM1/GPSM3/BTG3/PIM2/DENND4A/AMPD3/N4BP1/ARF3/AQP9/HDGF/BIRC3/FLOT1/DYRK3/NFKB1/TFEC/TUBB/SHMT2/ADA/FCHSD2/DDX19B/INSIG1/STAT1/PDE4B/CD40/SERPINB9/CD44/RGS19/ADGRE2/PTGS2/LAIR1/RAC2/SLC7A7/IFNAR2/VAV1/KYNU/CASP1/SLC39A8/C3AR1/RIPK2/BCL2A1/BATF/GCH1/G0S2/HCK/IL4R/PTX3/LYN/SERPINB1/PLSCR1/IGSF6/SOCS3
GSE9988_ANTI_TREM1_VS_VEHICLE_TREATED_MONOCYTES_DN	GSE9988_ANTI_TREM1_VS_VEHICLE_TREATED_MONOCYTES_DN	185	-0.412982	-1.8005	4.45802e-05	0.000490282	0.000338231	3382	tags=35%, list=19%, signal=29%	STK11/ATXN7L3/GNB2/DCAF12/SYK/SIN3A/ZNF652/CTDSP2/CALHM2/WDR44/CCR2/PIK3CD/PTAFR/WBP1L/ARRB1/FUCA1/CFP/TRADD/TACC3/EFHD2/NAGS/ACP5/FAM89B/TGFBR2/HDGF/ZNF710/SASH3/BCL9L/AMPD2/HECA/MYO1F/NDST1/TOR1B/BMF/MPEG1/NECTIN2/TGFBI/NT5DC2/RPS6KA1/SMAD3/APOL3/RGS19/LRG1/PIK3AP1/CSK/MARCKSL1/C1orf162/MYD88/ARPC1B/TNFAIP8L2/CLIC1/GIMAP8/ANKRD13A/PTP4A2/TNFAIP2/LILRB1/TRIM8/TLR1/RASSF5/FPR3/CYBB/LILRB2/HCK/COR…
GSE17721_12H_VS_24H_PAM3CSK4_BMDC_UP	GSE17721_12H_VS_24H_PAM3CSK4_BMDC_UP	185	-0.412833	-1.79985	4.50622e-05	0.000493355	0.000340351	1517	tags=25%, list=8%, signal=23%	PHF23/TMEM168/YIF1A/NGDN/CASP7/SGCB/PTBP1/NDUFAF5/OLR1/METTL21A/UBXN2A/KCTD11/PMM2/MUC1/GEM/RNF121/PLIN3/HVCN1/CLEC10A/NGF/MYC/NECTIN2/PPP1R14B/VWA5A/UTP18/LRRC59/MFHAS1/MYD88/VAV1/CLEC7A/CCL13/WFDC1/IFIT3/SLC25A25/PTGIR/PLK2/P2RY6/KCNJ8/HGF/INHBA/NAMPT/ICAM1/RDH10/NR4A3/S100A8/CXCL10
GSE23308_WT_VS_MINERALCORTICOID_REC_KO_MACROPHAGE_CORTICOSTERONE_TREATED_DN	GSE23308_WT_VS_MINERALCORTICOID_REC_KO_MACROPHAGE_CORTICOSTERONE_TREATED_DN	184	-0.408308	-1.77576	4.49679e-05	0.000493355	0.000340351	1462	tags=17%, list=8%, signal=16%	NUPR1/NECAP2/ALG9/IKZF4/NXT1/ARF6/PHGDH/COMMD7/ZBTB7B/CAPZA1/GMFG/PYCARD/HP/TNIP2/MARCKSL1/RNF149/BYSL/CASP4/CABP2/MYO1H/TLR6/GLIPR2/IL1B/LDLR/ETV6/LYN/CD38/FPR1/P2RY2/RRAD/CCL2
GSE22140_GERMFREE_VS_SPF_MOUSE_CD4_TCELL_DN	GSE22140_GERMFREE_VS_SPF_MOUSE_CD4_TCELL_DN	189	-0.408813	-1.78082	4.57017e-05	0.000499235	0.000344408	3157	tags=35%, list=18%, signal=29%	EMD/TNFSF8/RPN2/MYO7A/IFIT2/SFXN3/SLC36A1/ELL2/SDS/TP53BP2/SLC7A11/CD59/VASP/FCMR/ACP5/INPP1/IFIT1/PLIN2/STAB1/ADAM19/CXCL3/NFKB1/LMNA/ID3/ADA/TNFRSF1B/NOTCH3/YWHAH/IFI44/ANXA2/MAPKAPK2/RNASE1/SERPINB8/TGFBI/RAB5C/ARRB2/SLC16A7/PLEKHO2/MX1/LAIR1/TNFRSF11A/TUBB2A/XBP1/IFITM2/TUBB4A/CD163/CLIC1/LGMN/IFIT3/VSIG4/DAB2/SH3GL1/IL1B/ALOX5AP/IER3/AKR1C3/TIMP1/PLTP/S100A4/CD180/PTX3/EMP3/HTR2B/PLP2/GNA15/…
GSE2706_R848_VS_LPS_2H_STIM_DC_DN	GSE2706_R848_VS_LPS_2H_STIM_DC_DN	156	-0.425172	-1.80854	4.71525e-05	0.000513931	0.000354546	3192	tags=37%, list=18%, signal=30%	GBP5/EMD/TNFSF8/IFIT2/LINC00221/HCAR3/ESRRG/IL1A/TGM5/CFAP157/SLC25A28/PPBP/PELI1/ANKS3/SYCP1/CH25H/IFIT1/IFFO2/CITED2/CDC45/PMAIP1/BLVRA/ADA/TRIM26/ADAMTS15/LZTS3/CFB/IFI44/SHBG/CA5A/UBE2L6/ANKRD45/LYSMD2/ZC3HAV1/CCNE2/WIF1/OTUD1/IFIH1/LAP3/TEX12/STUM/HRH2/PIK3AP1/PTGS2/RNF149/IL10/IFIT3/EGR3/GCH1/IL1B/CXCL11/CLEC5A/PTX3/GBP2/INHBA/ISG20/FAM43A
GSE14699_DELETIONAL_TOLERANCE_VS_ACTIVATED_CD8_TCELL_DN	GSE14699_DELETIONAL_TOLERANCE_VS_ACTIVATED_CD8_TCELL_DN	174	-0.421928	-1.82328	4.82868e-05	0.000522786	0.000360655	3676	tags=31%, list=21%, signal=25%	TEX15/BEX3/MRPL42/ACTG1/GABARAPL1/LSM12/SPCS3/IFNGR1/SEPHS2/PHF11/NDUFAF2/PLAC8/ANXA1/CHST11/TXNDC17/DPAGT1/PSMB2/GLRX/MYADM/SURF4/PSMA5/PPA1/AURKA/PMAIP1/CDK2AP1/GGH/EME1/GEM/SPDL1/ZBTB32/LSM2/RFC3/PYCARD/SERPINB9/CARHSP1/TCEAL9/DDX39A/BSPRY/CD44/LAIR1/DSCC1/SAMSN1/PANX1/MYL4/FBXO5/CLIC1/RBM47/IL1B/IFITM1/AIF1/APOBEC2/PNP/HOPX/CXCL10
GSE41867_DAY6_EFFECTOR_VS_DAY30_EXHAUSTED_CD8_TCELL_LCMV_CLONE13_UP	GSE41867_DAY6_EFFECTOR_VS_DAY30_EXHAUSTED_CD8_TCELL_LCMV_CLONE13_UP	181	-0.410141	-1.7824	4.81198e-05	0.000522786	0.000360655	2623	tags=28%, list=15%, signal=24%	CUEDC1/CASP7/SGCB/TOR3A/TRIM5/OAS3/CCRL2/UNC93B1/IL12A/IFIT1/SPACA1/TTYH3/BCL9L/TFEC/TMBIM6/GCHFR/IRF7/CSF1/MPEG1/DAAM1/STAT1/PARP14/CD40/SH3BP2/TLR4/SERPINB9/DDX58/PARP12/MIDN/NAGA/OAS2/NQO2/C19orf12/D2HGDH/ARL4C/MCEMP1/RSAD2/GBP4/EPSTI1/GCH1/ALOX5AP/DTX3L/PSMB9/IRF1/IFITM3/LYN/GBP2/ISG20/PSMB8/BATF2/FCER1G
GSE17186_NAIVE_VS_CD21LOW_TRANSITIONAL_BCELL_UP	GSE17186_NAIVE_VS_CD21LOW_TRANSITIONAL_BCELL_UP	186	-0.401994	-1.74958	4.82868e-05	0.000522786	0.000360655	3481	tags=31%, list=19%, signal=25%	CHST2/NEK6/RNF126/RRP36/CD28/RNF19B/IL4/ATF1/TNFSF8/SIGIRR/PSMD9/PBX2/PLAC8/NGDN/SELP/CIAPIN1/SSBP4/NFIL3/VPS54/GPR146/JTB/PTPN2/CD200R1/JAK3/SGPP1/FLOT1/ANAPC11/CTSB/CDKN2D/MYDGF/IL2RA/EMB/JAGN1/ARF6/RNF121/IL21R/PSTPIP1/CACNA2D3/SMAD3/MIDN/OAS2/PPP1CC/SLFN13/VAV1/AHR/BATF/RAB27A/MBOAT1/IGFBP4/GPR65/TIMP1/IL4R/ETV6/JUNB/ICAM1/SOCS3/VMP1
GSE3920_UNTREATED_VS_IFNA_TREATED_ENDOTHELIAL_CELL_UP	GSE3920_UNTREATED_VS_IFNA_TREATED_ENDOTHELIAL_CELL_UP	167	-0.41164	-1.77391	4.84996e-05	0.000523925	0.000361441	3714	tags=32%, list=21%, signal=26%	EHD4/SLCO2B1/ITGAM/CCL7/SLC31A2/NAV3/ACER3/DYNLT3/CABYR/FBLIM1/FXYD5/PLXNA1/LIPA/TGFB3/FUCA1/EXTL3/GLRX/MAFG/SLC29A3/THEMIS2/EFHD2/CD300LF/TPST1/STAB1/DOCK4/CD33/PDGFA/LRP1/PTGS1/TLR3/CSF1/IL5/UBASH3B/STOM/PDPN/BASP1/MS4A4A/PLEKHO2/IDH1/ITGB2/SAMSN1/IL10/B4GALT6/SLC15A3/RBM47/TMEM176A/DAB2/PLEK/IFITM1/LYN/HTR2B/HMOX1/SPP1/PLAU
GSE23502_WT_VS_HDC_KO_MYELOID_DERIVED_SUPPRESSOR_CELL_BM_DN	GSE23502_WT_VS_HDC_KO_MYELOID_DERIVED_SUPPRESSOR_CELL_BM_DN	192	-0.399578	-1.74647	4.91721e-05	0.000528595	0.000364663	3375	tags=33%, list=19%, signal=27%	S100A10/MAN2A2/OOSP2/SLC41A1/PTPN12/NUDCD2/POU2AF1/FXYD5/TMEM176B/RAP1A/PRDX1/AKIRIN1/PLAC8/EIF2S2/CCR5/FUCA2/CHST11/RAB6A/CHD1/HIPK3/EMC7/FCGR2B/NFIL3/APEX1/IRF9/PPA1/ARG2/SLC31A1/CXCL3/FLOT1/SBNO2/PYGO1/PFKFB3/GEM/CSF1/ANXA2/IL1RN/PIM1/PON3/VWA5A/PEPD/PTGS2/FOSL2/TUBB2A/SLC38A2/AHR/HDC/PDCD1LG2/PTGER4/NABP1/NIPA2/LITAF/RBM47/TNFAIP2/IL1B/DTX3L/G0S2/GBP2/CD38/C5AR1/FCGR2A/CSF2RB/VMP1
GSE18893_TCONV_VS_TREG_2H_CULTURE_DN	GSE18893_TCONV_VS_TREG_2H_CULTURE_DN	186	-0.401069	-1.74555	4.92574e-05	0.000528595	0.000364663	2373	tags=27%, list=13%, signal=24%	HM13/PSMB10/RFX5/SLC35B1/VPS54/B4GALT4/FEM1B/IDH2/TGFBR2/CYBA/ZDHHC16/NRARP/TWF1/NRBP1/SLC8B1/UBE2L6/CSF1/TLR2/DCUN1D3/SH3RF2/CD40/SERPINB9/DDX58/PARP12/PPP1CC/ITGB2/SH3GLB1/XBP1/UBE2J1/IL10/HLA-DMA/LPCAT3/ADGRE5/PSME1/NABP1/CLIC1/TMEM176A/TAP1/DTX3L/IRF1/IFITM3/GBP2/NAMPT/ISG20/PSMB8/PLP2/ICAM1/ARL4A/CTSC/SOCS3
GSE37532_TREG_VS_TCONV_PPARG_KO_CD4_TCELL_FROM_LN_DN	GSE37532_TREG_VS_TCONV_PPARG_KO_CD4_TCELL_FROM_LN_DN	186	-0.40097	-1.74512	4.92574e-05	0.000528595	0.000364663	3713	tags=33%, list=21%, signal=26%	TM2D2/CHD4/MIOS/POLR1C/CCDC28B/HLA-F/SNX11/RRS1/XPO5/EIF5/DIMT1/CMSS1/PNO1/PRDX4/DNPEP/NCLN/TMEM223/NOP14/YIF1A/DCTPP1/NAPSB/NT5DC3/TXLNA/HIVEP3/NIT2/APEX1/DCUN1D5/CEP85L/DDX21/JAK3/DUSP4/EGR2/PMM2/CYBA/NFKB1/EBI3/KMO/POP1/SMAGP/MRTO4/PAK1IP1/NXT1/SLC39A14/MFSD1/CD40/SLC39A1/RPS6KA1/PUS3/MYD88/IFRD2/SLC35F2/TAP1/EGR3/NR4A1/NAMPT/LCP1/STAT3/ICAM1/PLSCR1/PNP/IFI30
GSE1432_CTRL_VS_IFNG_1H_MICROGLIA_DN	GSE1432_CTRL_VS_IFNG_1H_MICROGLIA_DN	187	-0.406551	-1.76797	4.94291e-05	0.000529271	0.000365129	2790	tags=27%, list=16%, signal=23%	SLC28A2/MAGEA6/OR1E1/ACVR1B/CEP72/GAST/KRT14/PSMB2/C10orf88/PELI1/CXCL9/B4GALT4/PPA1/MFAP3/NKX2-1/TRIB1/UGDH/TFEC/PMAIP1/PAK1/TWF1/CDK2/SATB2/IFIT5/PIM1/CCDC134/LAP3/FZD5/RND1/PUS3/S100A11/TUBB4A/CISH/TMX1/PYGM/CXCL14/APOL6/RGS17/ELANE/IFIT3/RGS16/PLEK/BCL6/CXCL11/IRF1/DACT1/LY96/SOCS3/CCL8/CXCL10/CCL2
GSE19401_UNSTIM_VS_RETINOIC_ACID_STIM_FOLLICULAR_DC_UP	GSE19401_UNSTIM_VS_RETINOIC_ACID_STIM_FOLLICULAR_DC_UP	185	-0.411633	-1.79462	5.0855e-05	0.000543345	0.000374838	3561	tags=33%, list=20%, signal=27%	COPS6/TSPO/EBP/RXRA/C2/ERCC1/MRPS12/RPN2/CYP4A11/SFXN3/HCAR3/FBP1/FBL/APOBEC3B/FURIN/GPX2/LRP10/SH2B2/EXTL3/RAB6A/PSMB10/VAMP5/ARF3/CTPS1/FCN1/FLOT1/PSMB3/PAK1/RABGGTA/JUND/SLC6A12/IRF7/LSM2/HLA-DQA1/LILRA3/PCK2/LMO4/ATF4/MVP/ITGB2/RAC2/CSK/ABCG1/SLC7A7/RSAD2/FOS/RCC1/SERPINA1/ST3GAL5/FADS2/RGS16/P2RY6/IRX3/SLC2A3/HK3/TCIRG1/S100A12/CORO1A/S100A9/NR4A2/S100A8
GSE42088_UNINF_VS_LEISHMANIA_INF_DC_2H_UP	GSE42088_UNINF_VS_LEISHMANIA_INF_DC_2H_UP	186	-0.400395	-1.74262	5.41342e-05	0.000577116	0.000398136	2984	tags=28%, list=17%, signal=24%	TNFSF15/PLXNA1/NDP/PRDX1/AMIGO2/CRIM1/CASP7/ST3GAL2/PSMA7/CSF3/PSMA5/PUS7/AMPD3/WSB2/PPP3CC/RTN2/PGM3/EBI3/JAKMIP2/TFPI/MYDGF/IL24/CLGN/MRTO4/LRP12/IL2RA/NRBP1/PSMA3/PSAT1/IL15RA/MMP1/CD44/CXCL6/LRRC59/BYSL/NMB/SEC61A1/C1QTNF1/MMP10/MICALL1/BATF/RCN1/CXCL8/STK26/INHBA/CLIC2/C3/TFPI2/SOCS3/CXCL1/IDO1/IL6
GSE1740_MCSF_VS_MCSF_AND_IFNG_DAY2_DERIVED_MACROPHAGE_UP	GSE1740_MCSF_VS_MCSF_AND_IFNG_DAY2_DERIVED_MACROPHAGE_UP	168	-0.405402	-1.74851	5.43547e-05	0.000578201	0.000398884	3871	tags=40%, list=22%, signal=32%	STAT2/TEX26/TOX3/ARHGDIA/POLA2/LUZP2/C18orf12/FHL2/HHLA2/SYPL2/RGMB/GBP5/SMARCD1/TRAFD1/DNPEP/ELF4/TMEM229B/HCAR3/MDGA1/GPX2/SLPI/RIMS1/HINT1/PSMB10/ASB14/TMEM207/WDR76/NAA11/RNF24/FABP6/GREM2/TRIM26/TRIM69/OPN5/UBE2L6/PSMA3/ZNF280A/SCO2/STAT1/HLA-DOB/PARP14/TRIM21/HLA-DPB1/PATL2/HELLS/HLA-DMB/RNF149/HLA-DRA/RSAD2/NLRC5/MOV10L1/TNF/GIMAP8/GBP4/APOL6/OR5V1/ERAP2/PCDH17/TAP2/PLEKHO1/TAP1/PSMB9/IRF1…
GSE46606_UNSTIM_VS_CD40L_IL2_IL5_1DAY_STIMULATED_IRF4HIGH_SORTED_BCELL_DN	GSE46606_UNSTIM_VS_CD40L_IL2_IL5_1DAY_STIMULATED_IRF4HIGH_SORTED_BCELL_DN	190	-0.400397	-1.74295	5.47041e-05	0.000579657	0.000399889	2470	tags=24%, list=14%, signal=21%	NRROS/ERGIC1/SRGN/CCRL2/AMPD3/ARG2/SPACA1/TRIB1/CITED2/CXCL3/TESK2/FOSL1/TNFRSF1B/CMTM6/STK40/GEM/C9orf72/PHF1/PDE4B/AREG/NFKBIZ/MAFF/BASP1/PTGS2/CLCF1/MARCKSL1/PTGER4/TNF/SLC15A3/TNFAIP2/PCDH17/BCL2A1/MAP3K8/IL1B/PLEK/IER3/LAPTM5/ICAM1/LIF/ETS2/SOCS3/RRAD/NR4A3/IL6/CXCL10
GSE24026_PD1_LIGATION_VS_CTRL_IN_ACT_TCELL_LINE_UP	GSE24026_PD1_LIGATION_VS_CTRL_IN_ACT_TCELL_LINE_UP	178	-0.400828	-1.74041	5.47295e-05	0.000579657	0.000399889	1506	tags=21%, list=8%, signal=20%	RLN1/UBE2L6/DOK2/SLA/ANXA2/SLAMF8/AKR1A1/GMFG/STAT1/TRIM21/IFIH1/NMI/CES2/BST2/DEFB1/PUS3/SH3BGRL3/PTPRC/BATF3/PSME1/FBXW7/CLIC1/APOL6/RAB27A/IFIT3/CLEC2B/TAP1/IFI35/ALOX5AP/PSMB9/IRF1/TIMP1/TNFSF10/EMP3/ISG20/LY96/PSMB8/CCR1
GSE2826_XID_VS_BTK_KO_BCELL_DN	GSE2826_XID_VS_BTK_KO_BCELL_DN	188	-0.404306	-1.76035	5.59878e-05	0.000590417	0.000407311	2782	tags=28%, list=16%, signal=24%	IL1A/CDC6/RAB3D/CASP7/CFP/GLRX/IL10RB/VNN2/CKS1B/LY6E/KIFC1/UGDH/SERPING1/INPP5B/EBI3/BLVRA/EMP2/ADA/ORM2/RIT1/TUBA1C/ICAM5/RRM2/DOK2/ATP6V1A/UPK2/AKR1A1/TOP2A/GNA12/IFIH1/HP/MVP/PLP1/SOX7/PLAUR/CCL13/ITGA3/B3GALT2/VCAM1/TAP1/IGFBP4/AIF1/ABCC5/IRF1/MGST1/UGCG/C3/ATP1B3/S100A9/S100A8/SELE/CCL2
GSE24634_IL4_VS_CTRL_TREATED_NAIVE_CD4_TCELL_DAY7_UP	GSE24634_IL4_VS_CTRL_TREATED_NAIVE_CD4_TCELL_DAY7_UP	183	-0.398662	-1.73496	5.58909e-05	0.000590417	0.000407311	3437	tags=34%, list=19%, signal=28%	COCH/SNX2/EIF4E2/ITGA4/CD93/RACGAP1/DTL/CCL23/FBL/HS3ST2/TTK/TRIM14/UBE2C/BUB1B/SGCB/CFP/SPAG5/MTMR2/CCR8/SLC25A13/CDCA8/ZWINT/TPST1/SEC13/IDH2/STAB1/SNRNP25/PTTG1/TUBB/ETNK2/SLC2A5/GGH/CDK1/MRTO4/MARCO/RRM2/HMOX2/KIF11/FANCI/IL21R/LMCD1/AKR1A1/POLE2/TDP1/AP1S2/MS4A6A/MELK/GLIPR1/TPX2/CCL13/AKR1C1/OIP5/TK1/UCP2/ABCC5/EMP3/MYH6/CDKN3/IL17RB/E2F8/PLAU/CCL19/CCL18
GSE36891_UNSTIM_VS_POLYIC_TLR3_STIM_PERITONEAL_MACROPHAGE_DN	GSE36891_UNSTIM_VS_POLYIC_TLR3_STIM_PERITONEAL_MACROPHAGE_DN	185	-0.409461	-1.78515	5.66668e-05	0.000596287	0.000411361	2388	tags=22%, list=13%, signal=19%	OSM/PELI1/SLC29A3/MCMBP/OAS3/XRN2/IRF9/CYSLTR1/ARHGEF3/PTTG1/GCNT2/CFB/GNB4/PSTPIP1/OTUD1/NFKBIZ/BST2/PARP12/HEATR5B/MS4A6A/TNFRSF11A/ABCG1/MYD88/ARL4C/FOS/CASP1/PSME1/ASS1/CCL13/SLC2A6/GLIPR2/ST8SIA1/GPR65/HCK/LYN/ISG20/UGCG/PNP/CXCL10/CCL2
GSE32255_UNSTIM_VS_4H_LPS_STIM_DC_DN	GSE32255_UNSTIM_VS_4H_LPS_STIM_DC_DN	140	-0.440164	-1.84029	5.72592e-05	0.000599928	0.000413873	3390	tags=31%, list=19%, signal=26%	RUNDC3A/S100A10/ICOS/RAPGEFL1/PPT1/MANSC1/MGP/ORAI1/LRRN4/TMCO5A/GTPBP10/AK2/SCPEP1/PIM2/GLRX/MYADM/ANKRD34C/TST/PPP3CC/FAM114A1/SASH3/GPR61/SPINT2/PTPN7/CDK2AP1/ANGPTL2/PARVG/SH3RF2/IKBIP/NIPSNAP3B/S100A11/RFK/AHR/MALT1/TNFAIP8L2/STXBP2/LGMN/IL13RA1/PTPRZ1/BATF/TIGIT/CD38/ATP1B3/IFI30
GSE42724_NAIVE_VS_MEMORY_BCELL_UP	GSE42724_NAIVE_VS_MEMORY_BCELL_UP	180	-0.404751	-1.76197	5.72407e-05	0.000599928	0.000413873	2756	tags=30%, list=15%, signal=26%	APBB1/KLHL15/FAXC/CYB561A3/ACVR1B/NFKBIE/EXO5/SH2B2/GLRX/PSMB10/SAMHD1/MRGBP/MON1A/ACP5/NPLOC4/DUSP14/IRAK2/NINJ2/IFNAR1/RALGDS/CLDN5/BIRC3/UNC13D/MARCO/NRBP1/SLC8B1/C9orf72/SGPP2/STAT1/HP/PCDHB15/MX2/BMP7/LMO4/CYSLTR2/HLA-DMB/MX1/PLP1/PTGS2/COQ8A/AFP/HIRA/CCNYL1/BAZ1A/GCH1/IL1B/MSR1/AIF1/ALDH1A3/GBP2/TNFSF10/CD38/RASGRP1/LSAMP
GSE9006_TYPE_1_DIABETES_AT_DX_VS_4MONTH_POST_DX_PBMC_UP	GSE9006_TYPE_1_DIABETES_AT_DX_VS_4MONTH_POST_DX_PBMC_UP	188	-0.403714	-1.75777	5.89088e-05	0.000615888	0.000424883	1155	tags=18%, list=6%, signal=17%	SCO2/SPATA2L/AREG/HP/GBAP1/PLEKHO2/STX11/NFKB2/IL1R1/RBM3/ELANE/SAT1/CEACAM8/EGR3/CYBB/TREM1/IL1B/BCL6/TYMP/G0S2/SLC2A3/PTX3/JUNB/NAMPT/CREM/TCIRG1/BHLHE40/LAPTM5/CXCL2/ARL4A/FPR1/SOCS3/P2RY2/NR4A2
GSE2770_TGFB_AND_IL4_VS_IL12_TREATED_ACT_CD4_TCELL_2H_DN	GSE2770_TGFB_AND_IL4_VS_IL12_TREATED_ACT_CD4_TCELL_2H_DN	177	-0.402796	-1.7495	5.94702e-05	0.0006191	0.000427099	3075	tags=31%, list=17%, signal=26%	IFIT2/SERPINC1/MOCOS/RAP1A/PLXNA1/STX1A/SLC7A11/PLEKHM2/ST3GAL2/PELI1/CCRL2/FADS3/IRAK2/TMED9/HGSNAT/CYSLTR1/KCTD11/METRNL/RUBCN/DUSP4/EBI3/HCAR1/ALK/PDGFA/DEGS1/DCUN1D3/MAPKAPK2/AREG/GNA12/NFKBIZ/MAFF/MBOAT7/CLCF1/TUBB2A/KCTD2/MFHAS1/NOD2/SAMSN1/RSAD2/PLAUR/PTGER4/ATF3/BCL2A1/BRINP3/TIMP1/ETV6/DRAM1/SLC7A5/NAMPT/CD38/STAT3/CMPK2/RDH10/NR4A2/SLCO5A1
GSE12845_IGD_POS_VS_NEG_BLOOD_BCELL_DN	GSE12845_IGD_POS_VS_NEG_BLOOD_BCELL_DN	177	-0.402618	-1.74873	5.94702e-05	0.0006191	0.000427099	3124	tags=31%, list=17%, signal=26%	SPCS3/PAPOLA/S100A10/PRDX4/RPN2/SMAP1/CALHM2/TBL2/DNAJC3/PRDX1/CASP3/TMEM208/FUCA1/SRGN/NFE2L3/PUS7/SHCBP1/SEC13/SLC27A3/PPA1/TMED9/IDH2/TRIB1/KRAS/GOLPH3/TUBB/ADA/MYDGF/NDUFAF1/FKBP11/NCF2/YWHAH/SEC61B/ALG9/RRM2/FAS/RBBP8/ZBTB32/ANXA2/CCNE1/AKR1A1/ORMDL2/ATP1A1/MTHFD2/XBP1/UBE2J1/SEC61A1/RBM3/TAP1/PRKCD/LY96/JCHAIN/CSF2RB/ATP1B3/IFI30
GSE360_CTRL_VS_L_DONOVANI_DC_DN	GSE360_CTRL_VS_L_DONOVANI_DC_DN	189	-0.405182	-1.765	6.07509e-05	0.000630832	0.000435193	2566	tags=25%, list=14%, signal=22%	CASP7/GCAT/PHYHIP/FCGR2B/SULT4A1/N4BP1/MFAP3/JAK3/PPP3CC/ADAM19/LMO1/CYB5A/IL3/TFPI/CELA2A/SSNA1/PDGFRA/NR2F1/CDK2/TGM3/MAP2K1/LYPD3/IL15RA/CHL1/UNC5B/STX11/MX1/TUBB2A/NFKB2/RELB/AHR/SLC39A8/LITAF/CXCL8/CEBPD/PTGER2/TYMP/P2RY6/IER3/G0S2/IL4R/EMP3/UGCG/ETS2/FCGR2A/CSF2RB/HOPX/RARRES1
GSE2826_WT_VS_BTK_KO_BCELL_DN	GSE2826_WT_VS_BTK_KO_BCELL_DN	192	-0.397829	-1.73882	6.08562e-05	0.000630832	0.000435193	2492	tags=22%, list=14%, signal=19%	CFP/GLRX/SURF4/ACKR3/VNN2/AQP8/PLAC9/IDH2/KHK/AURKA/FLOT1/CTSB/RIT1/EPO/PTGS1/ATP6V1A/NRSN1/AKR1A1/TGFBI/LAP3/HP/ADAM11/RAB3IL1/SOX7/TNFRSF1A/GPD1/ADRA1A/BDNF/VCAM1/IGFBP4/S100A4/MGST1/UGCG/HMOX1/THBS1/SPP1/ATP1B3/S100A9/CCL19/S100A8/SLCO5A1/CD14/CCL2
GSE4535_BM_DERIVED_DC_VS_FOLLICULAR_DC_UP	GSE4535_BM_DERIVED_DC_VS_FOLLICULAR_DC_UP	187	-0.403952	-1.75667	6.11742e-05	0.000632783	0.000436539	3682	tags=36%, list=21%, signal=29%	PKP4/SZRD1/CCDC28B/GNG2/CHST2/SNX2/FBXO4/S100A10/ZNF518B/SLC41A1/POU2AF1/DYNLT3/IL21/PLXNA3/TNFSF8/CALHM2/TNP2/DNAJC3/AP1S1/B3GNT2/ELL2/CEBPG/ABCB1/CFAP157/LBH/SRGN/VAMP5/RNF157/TRIM37/SLAMF1/SNRNP25/TFE3/TNC/FAS/FAM20A/CD200/HIVEP2/ORMDL2/SLC5A3/ICA1/SMAD3/BMP7/SH3RF1/CYSLTR2/PLEKHO2/STX11/MARCKSL1/RNF149/S100A11/SAMSN1/CASP4/FCRL1/MALT1/CASP1/PDCD1LG2/LITAF/MRPS6/BATF/ARFGAP3/VAMP8/PTGER2/BCL6/…
GSE37301_MULTIPOTENT_PROGENITOR_VS_GRAN_MONO_PROGENITOR_UP	GSE37301_MULTIPOTENT_PROGENITOR_VS_GRAN_MONO_PROGENITOR_UP	179	-0.399403	-1.73629	6.151e-05	0.000634909	0.000438005	3109	tags=31%, list=17%, signal=26%	ZNF639/IFIT2/FOXO4/TBL2/NIP7/MYH4/SLC1A5/CYB561/NGDN/SCN10A/LRP10/CD244/TOR3A/EXTL3/IL10RB/SAMHD1/ACKR3/PTPN2/RNASE3/NKX2-2/SHISA5/ALK/LMNB2/USP18/CDCP1/ANXA2/ABRACL/MAP2K1/STAT1/MEIS1/IFIH1/MX2/LMO4/PKDCC/MVP/MTHFD2/MYD88/TNFRSF1A/RSAD2/PSME1/KL/IL13RA1/GNA14/CEBPD/DAB2/IL7/NAMPT/ISG20/TCIRG1/PSMB8/C5AR1/CMPK2/CXCL2/PLSCR1/CD14
GSE25085_FETAL_BM_VS_ADULT_BM_SP4_THYMIC_IMPLANT_DN	GSE25085_FETAL_BM_VS_ADULT_BM_SP4_THYMIC_IMPLANT_DN	184	-0.404005	-1.75705	6.20449e-05	0.000639076	0.00044088	2628	tags=29%, list=15%, signal=25%	CIAPIN1/GPR180/TPM3/NFKBIE/RAP2B/IDE/HIVEP3/SLC35B1/N4BP1/WSB2/IFNAR1/HGSNAT/RALGDS/CITED2/ADAM19/BIRC3/CXCL3/DUSP4/GREM2/PFKFB3/STK40/FAM20C/CYFIP1/IL1RN/TLR2/SLAMF8/ZC3H12C/PSMA3/SERPINB8/HP/SEC24D/HIF1A/BASP1/MARCKSL1/TNFRSF1A/C1QC/CASP4/RELB/CASP1/ALG1/PTGER4/ATF3/SLC15A3/HPSE/CCNYL1/TMEM176A/PLK2/PLEK/GPR84/DRAM1/ICAM1/ETS2/C3
GSE30971_WBP7_HET_VS_KO_MACROPHAGE_4H_LPS_STIM_UP	GSE30971_WBP7_HET_VS_KO_MACROPHAGE_4H_LPS_STIM_UP	174	-0.416356	-1.7992	6.29126e-05	0.000646645	0.000446102	3528	tags=37%, list=20%, signal=30%	CCL7/RRS1/CCT5/LSM12/PTPN12/ACSL5/SOD2/CMSS1/PSMD7/NIP7/WDR4/NDP/SEC23B/STX1A/NETO2/ACVR1B/SLC7A11/BTG3/SH3PXD2B/NIT2/PSMA5/AMPD3/TPST1/N4BP1/IRAK2/CTPS1/LRP8/CXCL3/TUBB/EBI3/SLC41A2/DPP3/POP1/PSMB5/MET/PSMA3/PROCR/MT1M/TNIP2/CNIH4/CXCL6/NOP2/ARNTL2/SLC39A8/MAMLD1/SLC7A1/PLAUR/RCN1/CXCL8/SPHK1/SLC43A3/TREM1/IL1B/ALOX5AP/G0S2/CLEC5A/PTX3/SLC7A5/CD38/PLP2/ICAM1/TNFAIP6/CXCL1/FCER1G
GSE29618_BCELL_VS_MDC_DAY7_FLU_VACCINE_DN	GSE29618_BCELL_VS_MDC_DAY7_FLU_VACCINE_DN	190	-0.39908	-1.73722	6.35748e-05	0.000650707	0.000448904	1821	tags=23%, list=10%, signal=21%	RCAN1/IMPA2/LMNA/PAK1/CD33/PADI2/TUBA1C/ACTB/CIDEB/CYFIP1/IL1RN/PTPRE/CLEC10A/ENO1/TGFBI/CACNA2D3/AP1S2/NAGA/TYROBP/MYD88/LST1/ATP8B4/AHR/CASP1/CLEC7A/ATF3/TNFAIP2/SCD/IL13RA1/LDHA/CEBPD/LGALS9/AIF1/MCTP1/TIMP1/S100A4/CLIC2/BHLHE40/ICAM1/GNA15/ETS2/IGSF6/FCER1G
GSE1460_INTRATHYMIC_T_PROGENITOR_VS_CD4_THYMOCYTE_DN	GSE1460_INTRATHYMIC_T_PROGENITOR_VS_CD4_THYMOCYTE_DN	190	-0.398937	-1.73659	6.35748e-05	0.000650707	0.000448904	3356	tags=37%, list=19%, signal=31%	HLA-C/EFNA4/ICOS/PTPN12/SGK1/ATF7IP2/ST6GAL1/MID2/VOPP1/RASGRP2/SH2B3/AGT/MAN1C1/TRIM38/ABCB1/LBH/FUCA1/MSN/IFI44L/PIM2/FCMR/CAMK1D/OSBPL8/SLAMF1/BIRC3/INPP5B/GIMAP4/ID3/TNFRSF1B/PDGFA/IFI44/GPR183/DOK2/TOR1B/SATB2/MAP2K1/SEMA4C/ANGPTL2/CD200/STAT1/CRTAM/PDE4B/LYPD3/HIVEP2/PIP4K2C/DENND2D/SERPINB9/SP110/OAS2/ITGB2/RAC2/SLC7A7/VAV1/RAB29/PTPRC/CD53/TNF/HCP5/CEACAM1/ST3GAL5/LRRN3/GCH1/IFITM1/GPR65/…
GSE1112_HY_CD8AB_VS_HY_CD8AA_THYMOCYTE_RTOC_CULTURE_DN	GSE1112_HY_CD8AB_VS_HY_CD8AA_THYMOCYTE_RTOC_CULTURE_DN	167	-0.408029	-1.75835	6.38654e-05	0.000651176	0.000449227	3823	tags=40%, list=21%, signal=31%	S100A6/ASB11/TGIF1/METTL9/ATP2B1/CCDC71L/RASAL3/CARD6/CCL7/ERCC1/USP3/SEPHS2/YIPF6/NSMAF/RCAN2/IL1A/RALA/ACVR1B/TRIOBP/NFAT5/PPBP/CROCCP3/PNPLA1/TPST1/JTB/TRPS1/SMC1B/SHKBP1/MFAP3/RGP1/ARHGEF3/CXCL3/PNPLA8/LMO1/JAKMIP2/CD55/IL24/BNIPL/CDC42EP3/PCDHB12/MET/PROCR/NFKBIZ/MAGEB3/DEFB1/PTGS2/KCNQ2/D2HGDH/ATP8B4/BCAT1/FAM124A/IRAK1/CASP1/DDIT4L/PLAUR/LY6G6E/BCL2A1/CXCL8/LPCAT1/IL1B/BCL6/ALOX5AP/HAS1/CX…
GSE46606_IRF4HIGH_VS_WT_CD40L_IL2_IL5_DAY3_STIMULATED_BCELL_DN	GSE46606_IRF4HIGH_VS_WT_CD40L_IL2_IL5_DAY3_STIMULATED_BCELL_DN	182	-0.399979	-1.73952	6.38879e-05	0.000651176	0.000449227	3232	tags=34%, list=18%, signal=28%	USP3/SOD2/SIRPB1/RPN2/SLC39A5/MUC13/OVOL1/MRPS16/RAB3D/TFAP2D/DNM1/CFAP206/RIPK3/FCGR2B/CHCHD7/PSMB10/SPIDR/VNN2/ACP5/FOXRED2/TPST1/SMC1B/FNDC8/DHRS1/TMBIM6/LRFN2/CFB/USP18/UNC13D/MARCO/ZBBX/UBE2L6/LARGE2/ENO1/IL21R/STAT1/IL15RA/HP/BST2/DRP2/RAC2/HLA-DRA/SEMA6C/MYD88/DNER/PSME1/ASS1/PDCD1LG2/TAP2/TAP1/CYBB/IFI35/C1R/HCK/HK3/CD38/PSMB8/PNP/RASGRP1/C3/FCER1G
GSE9960_HEALTHY_VS_GRAM_POS_SEPSIS_PBMC_DN	GSE9960_HEALTHY_VS_GRAM_POS_SEPSIS_PBMC_DN	174	-0.416116	-1.79816	6.48633e-05	0.000654273	0.000451364	2380	tags=33%, list=13%, signal=29%	ACSL5/SOD2/OTUD4/TRAFD1/IFIT2/SAMD9L/MAP3K13/APOBEC3B/TRIM14/IFI44L/NFIL3/OAS3/PCGF5/CD274/UBXN2A/JAK3/LRP8/BIRC3/PTTG1/SIGLEC1/EBI3/TVP23A/ADA/GJB2/TSPAN33/CFB/IFI44/IRF7/MBD2/IFI27/C1S/STAT1/IFIH1/SP110/OAS2/WHAMM/NFKB2/RSAD2/AHR/NLRC5/ADAM32/PTGER4/SLC2A6/KLF5/SLC25A25/GCH1/ADGRE1/IFITM1/TNFSF13B/G0S2/IFITM3/IL4R/INHBA/ISG20/BHLHE40/RASGRP1/TNFAIP6/IDO1
GSE25088_IL4_VS_IL4_AND_ROSIGLITAZONE_STIM_STAT6_KO_MACROPHAGE_DAY10_DN	GSE25088_IL4_VS_IL4_AND_ROSIGLITAZONE_STIM_STAT6_KO_MACROPHAGE_DAY10_DN	185	-0.408487	-1.7809	6.4416e-05	0.000654273	0.000451364	2899	tags=31%, list=16%, signal=27%	IL4I1/TRAM1/IL1A/RELA/SLCO4A1/PLEKHM2/PIM2/RRAGC/MAFG/SLC25A13/OAS3/TAB2/IFIT1/ZCCHC2/DDX21/CKAP2L/ARL5B/SERPING1/SASH3/PNPLA8/NFKB1/EBI3/SPINT2/JAKMIP2/CFB/MAP2K1/INSIG1/SERPINB8/HLA-DOB/PROCR/IL15RA/IFIH1/MS4A4A/PIK3AP1/DAP/SLC7A7/VAV1/NFKB2/IL1R1/NRIP1/TNFAIP2/BCL2A1/IFIT3/TAP2/LPCAT1/SPHK1/PTGER2/DTX3L/IER3/MCTP1/LYN/GBP3/INHBA/BHLHE40/ETS2/PLSCR1/BATF2/NR4A3
GSE24726_WT_VS_E2_22_KO_PDC_DAY4_POST_DELETION_DN	GSE24726_WT_VS_E2_22_KO_PDC_DAY4_POST_DELETION_DN	181	-0.40732	-1.77014	6.46389e-05	0.000654273	0.000451364	1947	tags=18%, list=11%, signal=16%	SLC31A1/BIRC3/DUSP4/TMCO6/PSMB3/PUS1/TNFRSF1B/SLC6A12/ALG9/FAM20C/IRF7/MET/MAP2K1/ZC3H12C/SEC24D/PTGES/MTHFD2/MCEMP1/DNER/SPG7/SREBF1/VAMP8/CYBB/IL1B/PSMB9/IRF1/HCK/DRAM1/GBP2/PSMB8/RASGRP1/C3/CD14
GSE41087_WT_VS_FOXP3_MUT_ANTI_CD3_CD28_STIM_CD4_TCELL_UP	GSE41087_WT_VS_FOXP3_MUT_ANTI_CD3_CD28_STIM_CD4_TCELL_UP	181	-0.407232	-1.76976	6.46389e-05	0.000654273	0.000451364	2750	tags=29%, list=15%, signal=25%	GRIK1/CRIM1/CCR5/SLC7A11/CHST11/NFKBIE/CFP/OLR1/NPLOC4/AQP9/DDX21/FCN1/BIRC3/NFKB1/NCF2/GPR183/HLA-DQA1/PDE4B/HLA-DPB1/SYNGR3/ATP1A1/SMAD3/CD44/HLA-DPA1/MARCKSL1/HLA-DRA/KYNU/MAP3K14/RELB/GLIPR1/AHR/HLA-DMA/MAMLD1/FBXW7/HCP5/ATF3/SLC2A6/LY6G6E/PTGER2/PTGIR/IRF1/CLEC5A/HCK/ETV6/JUNB/LYZ/FHL3/ISG20/LCP1/CSF2RB/S100A12/IDO1
GSE22886_NAIVE_TCELL_VS_DC_DN	GSE22886_NAIVE_TCELL_VS_DC_DN	192	-0.396249	-1.73192	6.47509e-05	0.000654273	0.000451364	3714	tags=33%, list=21%, signal=26%	PGD/EHD4/ARPC5/SLCO2B1/GLRX2/ATP6V0B/MAN2B1/SLC31A2/PSEN2/TPM4/SYK/IFNGR1/PPT1/ZNF804A/PRDX1/LIPA/FTL/CRIM1/RAB32/ST14/EPB41L3/C1QA/SLC27A3/TST/GRAMD4/CTNS/STAC/HGSNAT/STAB1/DOCK4/CEBPA/KMO/RIT1/PSMB5/LRP12/LHFPL2/PTGS1/DEGS1/TIGAR/PLIN3/PTPRE/SLAMF8/STK3/GCA/MFSD1/NAGA/HLA-DMB/MTHFD2/SMCO4/ATP8B4/KYNU/GLA/HLA-DMA/RBM47/RAMP1/ADAP2/DAB2/NCF4/LY96/IGSF6/F13A1/PLAU/NR4A3
GSE14415_INDUCED_TREG_VS_TCONV_UP	GSE14415_INDUCED_TREG_VS_TCONV_UP	164	-0.406594	-1.74341	6.73614e-05	0.000678068	0.000467779	2589	tags=27%, list=14%, signal=24%	CEP72/RIPK3/DPAGT1/PSMB2/SPAG5/NRM/SURF4/SLC25A13/CDCA8/PSMA5/CKS1B/LY6E/CKAP2L/AURKA/LRR1/CDC45/IMPA2/SHMT2/CDK2AP1/CDK1/RRM2/RFC5/SPDL1/ZBTB32/LSM2/RFC3/ANXA2/HAVCR2/PHGDH/PSAT1/PYCARD/POLE2/MCM10/RPS6KA1/DDX39A/BARD1/NUF2/DSCC1/MYL4/RCC1/FBXO5/CLIC1/PLK1/SPC24/CDKN3
GSE29949_CD8_NEG_DC_SPLEEN_VS_DC_BRAIN_DN	GSE29949_CD8_NEG_DC_SPLEEN_VS_DC_BRAIN_DN	184	-0.402716	-1.75145	6.79073e-05	0.00068075	0.00046963	3277	tags=29%, list=18%, signal=24%	IFNGR1/POU2AF1/FBP2/GTF3C2/GCFC2/SEPHS2/ARL4D/TCEAL1/APOBEC3B/ZBTB18/LSR/EIF2S2/SPAG5/PPBP/ABCA12/RANBP6/POU6F1/B4GALT4/IRF9/ARG2/DDX46/SLAMF1/ZNF318/CXCL3/SLC27A2/PTTG1/VPS13D/ID3/GEM/IFIT5/CD200/BAG2/PPP1CC/MYBPC2/ABCG1/KCTD2/ART3/RAB29/PANX1/ADGRE5/HCP5/ATF3/MAP3K8/CLEC2B/RGS16/IGFBP4/GPR65/GBP2/LYZ/CXCL2/SPP1/RNASE2/NR4A2/CCL2
GSE24574_BCL6_LOW_TFH_VS_TCONV_CD4_TCELL_DN	GSE24574_BCL6_LOW_TFH_VS_TCONV_CD4_TCELL_DN	184	-0.402028	-1.74845	6.79073e-05	0.00068075	0.00046963	3933	tags=34%, list=22%, signal=27%	TRAF1/RFC4/EIF2S1/PMVK/GCLM/COX6A1/GALE/TUBG1/NEFH/GGCT/XPOT/ACTG1/EBP/POLD3/PLXNA3/MRPS12/SLC1A5/PRDX1/TTK/LCMT2/YIF1A/PYCR1/BUB1B/TXLNA/TP53/ST14/NFIL3/HTATIP2/ZWINT/PSMA5/CKS1B/KIFC1/TMED9/IDH2/AURKA/DUSP4/SLC27A2/SHMT2/FADD/CDK2/XCL2/PHGDH/FANCI/ENO1/BAG2/TOP2A/STX11/MTHFD2/S100A11/MELK/RAD54L/CLIC1/SCD/LDHA/PLK1/PSMB9/TEAD4/TNFSF10/BHLHE40/CYP1B1/PNP/CDC7/CORO1A
GSE24142_DN2_VS_DN3_THYMOCYTE_UP	GSE24142_DN2_VS_DN3_THYMOCYTE_UP	185	-0.407773	-1.77779	6.92592e-05	0.000690887	0.000476623	2535	tags=27%, list=14%, signal=23%	AK2/CD244/CMTM7/CSRP2/MYADM/FCGR2B/SRGN/BCL11A/THEMIS2/FADS3/AQP9/CDH9/KCTD11/DYRK3/BCL9L/PAK1/GLIS2/SLC25A24/LRRK1/CYFIP1/PTPRE/CLEC10A/PIM1/SPNS2/PROCR/SPI1/NR2F6/ATP1A1/SCIN/CD44/TYROBP/SELENBP1/GLIPR1/AFP/PYGL/B4GALT6/LITAF/IGFBP4/STEAP3/ALOX5AP/IER3/S100A4/IL4R/MGST1/SERPINB1/LIF/CMPK2/PLSCR1/ATP1B3/IL17RB
GSE22886_NAIVE_BCELL_VS_BLOOD_PLASMA_CELL_DN	GSE22886_NAIVE_BCELL_VS_BLOOD_PLASMA_CELL_DN	185	-0.407482	-1.77652	6.92592e-05	0.000690887	0.000476623	2307	tags=23%, list=13%, signal=20%	SLC35B1/MRPL17/SHCBP1/MOGS/IDH2/TRIB1/AVEN/NDUFAF1/DPP3/GGH/ALG9/NRBP1/TRAM2/ZBTB32/KIF11/NANS/SCO2/BAG2/NT5DC2/TOP2A/PPP1R14B/SPTSSA/SEC24D/GBAP1/MAGEH1/MVP/LRRC59/SLC39A7/PIK3CG/RPS6KB2/SLC7A1/RAB27A/CCR10/RCN1/ARFGAP3/AQP3/IFI35/TYMP/CD38/LY96/CTSC/CD14
GSE4748_CYANOBACTERIUM_LPSLIKE_VS_LPS_AND_CYANOBACTERIUM_LPSLIKE_STIM_DC_3H_DN	GSE4748_CYANOBACTERIUM_LPSLIKE_VS_LPS_AND_CYANOBACTERIUM_LPSLIKE_STIM_DC_3H_DN	165	-0.412097	-1.7708	6.96276e-05	0.000690887	0.000476623	2259	tags=27%, list=13%, signal=24%	GPR146/LTBR/RNASE3/SHKBP1/HSD11B1/SBNO2/ERG/RNF24/GABRR1/DOK3/ADCY4/CDC42EP3/IRX4/UBAP1/CRISP3/NPL/IL1RN/BTNL8/BASP1/ARRB2/OLIG3/TUBB2A/SH3GLB1/PLEK2/S100A11/LILRB3/CLEC7A/KRTAP11-1/PYGL/INSC/ELANE/CEACAM8/OLFM4/FCGR3B/AIF1/NCF4/INHBA/MIR21/ARL4A/RNASE2/S100A3/S100A9/SLC22A4/LTF
GSE24634_IL4_VS_CTRL_TREATED_NAIVE_CD4_TCELL_DAY7_DN	GSE24634_IL4_VS_CTRL_TREATED_NAIVE_CD4_TCELL_DAY7_DN	181	-0.40662	-1.7671	6.94988e-05	0.000690887	0.000476623	1888	tags=23%, list=11%, signal=20%	DOCK4/EGR2/IMPA2/RNF24/SHMT2/NPC1/NCF2/SLC6A12/KLHL18/LRRC8B/CFB/LAT2/IL1RN/PHGDH/KIAA0040/C1S/LAP3/PCK2/LMO4/MTHFD2/ADGRE2/SH3GLB1/KYNU/ATF3/ST3GAL5/BCL2A1/SAT1/IFIT3/RCN1/SLC43A3/TLR1/PSMB9/LYN/GBP2/TNFSF10/APOL1/C3/TNFAIP6/ATP1B3/RRAD/CD14
GSE11864_CSF1_VS_CSF1_IFNG_IN_MAC_DN	GSE11864_CSF1_VS_CSF1_IFNG_IN_MAC_DN	176	-0.402895	-1.74447	6.96193e-05	0.000690887	0.000476623	3034	tags=26%, list=17%, signal=22%	TMEM229B/HCAR3/CC2D1B/SLC25A32/RCC2/PTAFR/CCR5/CASP7/DPAGT1/NOC4L/NIT2/PSMA5/KNG1/MORC2-AS1/PPA1/CEBPA/FCHO1/CD33/ABT1/LILRA1/PSMB5/SLC37A1/BEX5/LCTL/HVCN1/LYSMD2/NANS/NECTIN2/TRIM21/SP110/NAGA/PTTG3P/MTHFD2/DAP/SLC1A4/NOP2/IFRD2/COL28A1/TMPRSS5/ST3GAL5/C14orf39/DTX3L/LDLR/PNP/ASB12/ZFP57
GSE360_L_MAJOR_VS_M_TUBERCULOSIS_DC_DN	GSE360_L_MAJOR_VS_M_TUBERCULOSIS_DC_DN	182	-0.3984	-1.73265	7.26663e-05	0.000719573	0.000496413	2732	tags=27%, list=15%, signal=24%	KIF14/ATP2A2/TGFB3/NUP160/SLC16A2/GPRC5B/EXTL3/EFNB2/TMED9/IFIT1/WSCD2/SLC31A1/LRP8/MLF2/SNRNP35/GCNT2/CD33/LDHC/SLC25A24/TGM3/NDST1/FAS/TLR2/TRIM21/CD40/LECT2/HP/SERPINB9/MX2/MID1/IDH1/NAT1/PRAME/RAC2/RSAD2/GLA/FOS/MAMLD1/CD163/SERPINA5/CYBB/LILRB2/FCGR3B/IFITM1/ALOX5AP/PSMB9/IRX3/APOL1/RASGRP1/CXCL10
GSE17974_IL4_AND_ANTI_IL12_VS_UNTREATED_12H_ACT_CD4_TCELL_DN	GSE17974_IL4_AND_ANTI_IL12_VS_UNTREATED_12H_ACT_CD4_TCELL_DN	177	-0.400923	-1.74137	7.30079e-05	0.00072149	0.000497735	2479	tags=28%, list=14%, signal=25%	IFI44L/KRTAP7-1/PIM2/MYL7/NOTCH1/SPATA12/IFIT1/GPR155/CR1/SLC27A2/GIMAP4/NT5E/TFPI/SLC22A16/TNFRSF1B/SRD5A3/TRIM69/PDGFA/RHOU/SCGB2A2/IFIT5/HVCN1/ANKRD31/IL21R/TTLL6/TCEAL9/SLCO2A1/NIPSNAP3B/EFHC2/APOBEC4/SLCO1C1/SPATA41/USP26/ADGRE5/PYGM/GBP4/GCSAM/CXCL8/LGALS9/RGS16/IL1B/BCL6/TYMP/TNFSF13B/JUNB/APOBEC2/S100A3/FCGBP/PLA2G2A/CCL2
GSE42088_UNINF_VS_LEISHMANIA_INF_DC_8H_UP	GSE42088_UNINF_VS_LEISHMANIA_INF_DC_8H_UP	191	-0.395506	-1.72712	7.36416e-05	0.000726279	0.000501039	2385	tags=31%, list=13%, signal=27%	ZNF804A/PRDX4/NDRG2/FBP1/PI3/PLXNA1/NDP/FTL/CRIM1/NETO2/FCGR2B/SLC25A13/ADGRE3/PUS7/CTNS/STAC/UGDH/LRP8/HSD11B1/RTN2/TUBB/NT5E/EBI3/GGH/POP1/SMAGP/MRTO4/PSMB5/LRP12/PTPRE/SLAMF8/POLR2H/PDPN/PROCR/TGFBI/NT5DC2/MT1M/TCEAL9/GBAP1/DSC2/CXCL6/GLA/ARNTL2/CISH/C1QTNF1/FJX1/MMP10/VSIG4/STEAP3/P2RY6/PLTP/CD209/INHBA/C3/CHI3L1/TFPI2/CXCL1/CCL19/IDO1
GSE13738_RESTING_VS_TCR_ACTIVATED_CD4_TCELL_UP	GSE13738_RESTING_VS_TCR_ACTIVATED_CD4_TCELL_UP	177	0.385779	1.72235	7.40649e-05	0.000728978	0.000502901	3650	tags=32%, list=20%, signal=26%	HBB/NAP1L2/ZNF763/PRKAB2/CCDC93/TSPAN9/ZNF44/ZBTB20/PIK3IP1/ADAM33/ZNF808/ZNF793/SLC40A1/ZNF160/TIGD7/EZH1/AXIN2/TIGD1/RICTOR/MBNL3/ANXA2R/PREPL/RCBTB2/ACSM5/IGF1R/DBT/SETD6/GPRASP1/ZNF767P/SORL1/LEPROTL1/ERN2/TNKS/RIOK3/CDK20/EPHA4/WDR19/SUN1/LRRC37A2/ACSS1/KLF2/CHD3/TRAPPC2/FAM117B/KIAA0825/KIDINS220/WDR37/ZNF611/ZNF350/PATJ/AMIGO1/ZNF550/ZNF204P/ZNF502/N4BP2L2/PHC3/ZMYM1
GSE34156_UNTREATED_VS_6H_NOD2_AND_TLR1_TLR2_LIGAND_TREATED_MONOCYTE_DN	GSE34156_UNTREATED_VS_6H_NOD2_AND_TLR1_TLR2_LIGAND_TREATED_MONOCYTE_DN	146	-0.43019	-1.80381	7.69279e-05	0.00075411	0.000520239	2382	tags=29%, list=13%, signal=25%	SLC9B2/TRIM5/OAS3/SAMHD1/RNF31/LY6E/IFIT1/MFAP3/SGPP1/SMAGP/USP18/IFI44/UBE2L6/IRF7/TLR3/STAT1/TRIM21/SLFN5/IFIH1/NMI/DDX58/LEMD1/PARP12/MX2/OAS2/CHEK2/MX1/PIK3AP1/SAMSN1/RSAD2/FCRL1/NABP1/IFIT3/TLR1/TAP1/PSMB9/ADGRL4/GBP3/TNFSF10/BLNK/IFI16/CXCL10
GSE36009_UNSTIM_VS_LPS_STIM_DC_UP	GSE36009_UNSTIM_VS_LPS_STIM_DC_UP	170	-0.40824	-1.76177	7.68758e-05	0.00075411	0.000520239	2920	tags=37%, list=16%, signal=31%	ZNF446/CDC42SE2/ZYX/APOBEC3B/AMN1/TRIM14/SLC26A2/NGDN/CASP7/SGCB/EXTL3/NOC4L/SAMHD1/GPR146/PTPN2/IRF9/CD274/PPA1/DAXX/INPP5B/GCNT2/PAK1/GDA/IKZF4/TIGAR/BMF/ATP23/OPN3/TRPC4/SLAMF8/KIAA0040/PSMA3/STAT1/MTG1/PARP14/NMI/RAB3IL1/SLC5A6/C19orf12/SLFN13/CHSY1/TNFRSF1A/KYAT3/AHR/NLRC5/BATF3/PSME1/NABP1/ATF3/RAB9A/GBP4/SPHK1/RAMP3/TAP1/PSMB9/CXCL11/IFITM3/TNFSF10/NAMPT/STAT3/PNP/BATF2/CCR1
GSE22886_NAIVE_BCELL_VS_BM_PLASMA_CELL_DN	GSE22886_NAIVE_BCELL_VS_BM_PLASMA_CELL_DN	184	-0.400724	-1.74278	7.8655e-05	0.000769493	0.000530851	3101	tags=32%, list=17%, signal=26%	MZB1/IFI6/TBL2/FBP1/DNAJC3/TM9SF1/KCNG2/SEC23B/TMEM208/DERL2/TONSL/NMRK1/DPAGT1/TOR3A/HSPA13/TMEM115/TMEM214/SRGN/SLC35B1/THEMIS2/B4GALT4/CELA2B/NFKBIL1/IDH2/CNPY2/GJA3/TRIB1/RALGDS/CITED2/SEC24A/LMNA/UAP1/GPR25/B4GALT3/TRAM2/ZBTB32/PROC/NT5DC2/ORMDL2/GBAP1/MAGEH1/YIPF2/SLC1A4/TUBB2A/XBP1/IFNAR2/LRRC59/SLC39A7/SAMSN1/RPS6KB2/RCN1/ARFGAP3/TYMP/TIMP1/CD38/LY96/RRAD/CD14
GSE39556_CD8A_DC_VS_NK_CELL_MOUSE_3H_POST_POLYIC_INJ_UP	GSE39556_CD8A_DC_VS_NK_CELL_MOUSE_3H_POST_POLYIC_INJ_UP	184	-0.400304	-1.74095	7.96321e-05	0.00077749	0.000536368	4086	tags=38%, list=23%, signal=29%	AKR1B1/ABHD3/BID/LAGE3/RFC4/PIK3R3/CTSW/GALE/PKIA/CDC27/TUBG1/EBP/RPL39L/COCH/PFKM/SERPINC1/ZYX/GMPS/APOBEC3B/TTK/CDC6/KIF14/BUB1B/DBF4/SPAG5/ZWINT/CKS1B/NUP205/AURKA/ICMT/CDC45/SLC27A2/TRAT1/GGH/CLGN/CDK1/CDK2/KNTC1/RRM2/RFC5/RBBP8/RFC3/KIF11/PHGDH/CCNE1/FANCI/CCNE2/STK3/TAF1B/TOP2A/TIMELESS/POLE2/CHEK2/MTHFD2/BARD1/GPSM2/KPNA2/MELK/ADCY3/TPX2/SLC7A1/SLC37A4/OIP5/TK1/TCIRG1/LCP1/CDKN3/JCHAIN/CDC7
GSE29614_CTRL_VS_DAY7_TIV_FLU_VACCINE_PBMC_DN	GSE29614_CTRL_VS_DAY7_TIV_FLU_VACCINE_PBMC_DN	172	-0.412116	-1.77476	8.14592e-05	0.000793738	0.000547577	4041	tags=38%, list=23%, signal=30%	C11orf24/SDF2L1/ITM2C/UBA5/GULP1/DMGDH/TUBG1/PARPBP/OSTC/TPM4/POU2AF1/PRDX4/RPN2/MZB1/DTL/PRDM15/VOPP1/FKBP14/TTK/CDC6/KIF14/MAGEB18/BUB1B/GLCCI1/GPT2/SCG3/SPAG5/MCEE/ZWINT/SHCBP1/ZCCHC2/AURKA/SEC24A/PTTG1/PGM3/SLC2A5/SLC41A2/MYDGF/GGH/CDK1/SEC61B/ALG9/B4GALT3/RRM2/TRAM2/DENND5B/KIF11/SLC39A14/NT5DC2/ALG5/NUDT5/NUF2/XBP1/UBE2J1/ARNTL2/MELK/TPX2/FBXO5/RASGRP3/OIP5/CHAC2/CD38/BLNK/CDKN3/JCHAIN/E2F8
GSE33292_WT_VS_TCF1_KO_DN3_THYMOCYTE_DN	GSE33292_WT_VS_TCF1_KO_DN3_THYMOCYTE_DN	188	-0.399378	-1.73889	8.22771e-05	0.000800108	0.000551972	2891	tags=27%, list=16%, signal=23%	GMPS/TTK/TRIM14/CDC6/UBE2C/BUB1B/DBF4/SPAG5/PSCA/ZWINT/CKS1B/MS4A1/SLC31A1/CDC45/SLC27A2/NPM3/TRAT1/GGH/CDK1/KNTC1/RFC5/KIF11/PHGDH/CCNE1/CCNE2/SLC39A14/TAF1B/BAG2/TOP2A/TIMELESS/POLE2/MTHFD2/GPSM2/WWOX/BCAT1/MELK/ADCY3/SLC39A8/TPX2/SLC7A1/SLC37A4/OIP5/LDHA/TK1/PTGER2/LY96/LCP1/CDKN3/CYP1B1/CDC7
GSE17721_CTRL_VS_POLYIC_2H_BMDC_DN	GSE17721_CTRL_VS_POLYIC_2H_BMDC_DN	190	-0.394732	-1.71829	8.92014e-05	0.000865716	0.000597232	3088	tags=26%, list=17%, signal=22%	MYO5A/MTMR7/SPATA13/CPSF4/MIS12/RANBP3/ELL2/TPBG/PPBP/PELI1/CRTC2/WNT7B/CCRL2/TAB2/GRAMD1A/UBXN2A/PCNX1/ANKRD33/FABP6/LDHC/NUPR1/CSF1/KLHL25/AREG/CRLF3/MIDN/CLCF1/MARCKSL1/SORCS1/ZNF436/BATF3/PYGM/FOXB1/ADAMTS8/EGR3/GCH1/GPR84/CXCL11/PTX3/JUNB/INHBA/TEX43/C5AR1/ICAM1/ASB12/TNFAIP6/P2RY2/ZFP57/CD14
GSE26030_UNSTIM_VS_RESTIM_TH1_DAY5_POST_POLARIZATION_DN	GSE26030_UNSTIM_VS_RESTIM_TH1_DAY5_POST_POLARIZATION_DN	184	-0.3984	-1.73268	8.94028e-05	0.000865945	0.000597391	3124	tags=32%, list=17%, signal=27%	PRDX4/INF2/CTDSP2/TTC13/MYO5A/MOCOS/CCR2/PRKRA/SLC36A1/RAB3D/SLPI/ANXA1/PTRHD1/SLC25A12/PSMA7/TOR3A/HIVEP3/ARID5A/NOTCH1/SMDT1/NIT2/ZNF385A/LMO2/PSMA4/KLHL6/ADAM19/TESK2/LMO1/AMPD2/CD33/SRD5A3/SEC61B/ZCCHC24/RHOU/FAS/SLC39A10/ANXA2/CDS1/TMEM165/KIAA0040/STOM/TGFBI/SLFN5/SPTSSA/SEC24D/MTHFR/MX1/IDH1/FAM102B/GLIPR1/SLC45A4/SEC61A1/GLIPR2/EPSTI1/APLNR/IFITM3/PNP/CTSC/IFI30
GSE17721_0.5H_VS_12H_CPG_BMDC_DN	GSE17721_0.5H_VS_12H_CPG_BMDC_DN	179	-0.394441	-1.71472	8.96007e-05	0.00086614	0.000597525	3008	tags=30%, list=17%, signal=25%	TMEM39A/NCK2/PHF23/ARAP2/EIF2S2/ANXA1/SGCB/NLGN2/CP/PSMB10/CRTC2/OAS3/AMPD3/ACP5/TSLP/GRAMD1A/KMT5A/BIRC3/INPP5B/TMCO6/PTTG1/EBI3/CHPT1/VEGFC/NPPC/NUPR1/SLC7A3/PDGFRB/MAPKAPK2/GCA/PARP14/PARP12/TESK1/MTHFD2/SLFN13/SLC38A2/IL10/GLIPR1/SPPL2A/CASP1/TLR6/VCAN/ADAMTS4/IL15/TAP1/ADGRE1/CXCL11/ZFAND2B/NCF4/PLA1A/LY96/LIF/CMPK2/RDH10
GSE42724_NAIVE_VS_MEMORY_BCELL_DN	GSE42724_NAIVE_VS_MEMORY_BCELL_DN	176	-0.399904	-1.73153	9.00666e-05	0.00086892	0.000599443	1821	tags=20%, list=10%, signal=19%	RCAN1/PGM3/GDA/CTXN3/PEBP4/GCHFR/RBBP8/HMBOX1/PIM1/SEMA4C/SLC39A14/CUTC/PDE4B/CD40/IL15RA/IFIH1/NFKBIZ/OAS2/SLFN13/CASP4/RAD54L/VCAN/RIPK2/IL13RA1/RAMP1/CENPV/IGFBP4/GPR84/CXCL11/PARP9/C1QB/SECTM1/LDLR/DRAM1/STAT3/BATF2
GSE3982_DC_VS_MAC_LPS_STIM_DN	GSE3982_DC_VS_MAC_LPS_STIM_DN	185	-0.404684	-1.76433	9.05694e-05	0.000872044	0.000601598	3094	tags=30%, list=17%, signal=25%	STX5/IFIT2/PLA2G1B/ZFX/NDP/APOBEC3B/TRIM25/B3GNT2/RELA/SLCO4A1/NR5A2/PSENEN/PPBP/PSCA/MCMBP/MAGEA8/ZWINT/UCHL3/SHCBP1/FCN1/KMO/GREM2/GCNT2/PFKFB3/TNC/NR2F1/SSTR2/LAT2/ZC3HAV1/KCTD20/HIVEP2/DDX58/MMP1/RND1/CTSG/HMGCS2/CXCL6/PLEK2/ALOX5/PANX1/VCAN/HPSE/IFIT3/RGS16/VSIG4/CYBB/IL1B/MSR1/NCF4/CLEC5A/GBP2/KCNJ5/ASRGL1/SPP1/CXCL10/CD14
GSE39022_LN_VS_SPLEEN_DC_UP	GSE39022_LN_VS_SPLEEN_DC_UP	182	-0.395921	-1.72187	9.11983e-05	0.000876367	0.000604581	1985	tags=21%, list=11%, signal=19%	NCOA7/EDARADD/FLOT1/SDK1/TBC1D2/PAQR4/CDK6/IL36A/UAP1/PADI2/MARCO/MBD2/CSF1/PHGDH/PLIN3/MEIS1/NMI/PSMA2/SCIN/NMNAT2/B4GALT5/FOSL2/LRRC59/KPNA2/RELB/AP4M1/PANX1/OSBPL3/TLR6/APOL6/CCNYL1/SLC43A3/GAS2L3/CMPK2/PNP/SPP1/IL17RB/MID1IP1/IFI30
GSE13547_2H_VS_12_H_ANTI_IGM_STIM_BCELL_UP	GSE13547_2H_VS_12_H_ANTI_IGM_STIM_BCELL_UP	170	-0.40474	-1.74667	9.81493e-05	0.000941306	0.00064938	2315	tags=27%, list=13%, signal=24%	TACC3/CDCA8/SHCBP1/CKS1B/TRPS1/IFIT1/CKAP2L/PTTG1/ADGRG1/CLGN/CDK1/CFB/IFI44/KNTC1/RRM2/TOX/LAT2/HAVCR2/KIF11/TOP2A/IFIH1/MX2/GRM8/GPSM2/NUF2/RSAD2/IL10/CASP4/MLKL/RAD54L/CASP1/PDCD1/TPX2/OCIAD2/CEACAM1/CCNYL1/RGS16/PLK2/IFITM3/HCK/DRAM1/CD38/ISG20/IFI16/CDKN3/PLSCR1
GSE22886_NAIVE_CD8_TCELL_VS_MEMORY_TCELL_DN	GSE22886_NAIVE_CD8_TCELL_VS_MEMORY_TCELL_DN	194	-0.393297	-1.72823	9.8566e-05	0.000943445	0.000650856	2841	tags=30%, list=16%, signal=26%	TRAM1/TRIM25/CTNNB1/NETO2/HNRNPA0/EIF4EBP2/DAZAP1/PTBP1/PIM2/TRADD/PGRMC1/FLI1/ACP5/SLAMF1/BIRC3/WDR76/GOLPH3/BLVRA/PHTF2/CTSB/TMBIM6/GATAD2A/HECA/MAP3K1/FUT7/ELOVL5/GPR183/GPR25/DEK/DEGS1/FAS/ELK3/TRAPPC3/HIVEP2/ATP1A1/MAGEH1/ICA1/CD44/DSCC1/IFNAR2/MFHAS1/LPAR6/SAMSN1/AHR/IL1R1/PPP3CA/LILRB5/CCR10/LDHA/PTGER2/AQP3/ST8SIA1/ADGRE1/TIMP1/S100A4/IL4R/TNFSF10/PLP2/RASGRP1
GSE31082_DP_VS_CD4_SP_THYMOCYTE_DN	GSE31082_DP_VS_CD4_SP_THYMOCYTE_DN	183	-0.39241	-1.70775	0.000100612	0.000961144	0.000663065	2509	tags=33%, list=14%, signal=29%	TMEM53/DHRS7/GMIP/MAPKAPK3/SRI/ITM2C/CBX4/POLR3D/EGR1/POLR1C/RASAL3/RRS1/FRMD8/PTPN12/RPN2/SAMD9L/RPS21/TRIM14/ABHD5/TP53/SLC25A12/HIVEP3/TRIM5/TBL1X/NINJ2/GPR155/HSD11B1/NT5E/CTSB/UTP4/TRIM26/KLHL18/SLC25A24/SLC30A7/MAP2K1/DAAM1/KIAA0040/F2RL1/TMEM65/RPL22L1/TNIP2/ENO3/UBE2J1/MYD88/IRAK1/PANX1/SEC61A1/PTGER4/GBP4/LITAF/BATF/PTGER2/VSIG4/TAP1/PARP9/NR4A1/SLC36A4/ISG20/ICAM1/CTSC/IL17RB
GSE40273_EOS_KO_VS_WT_TREG_UP	GSE40273_EOS_KO_VS_WT_TREG_UP	186	-0.394497	-1.71695	0.000100962	0.000962594	0.000664066	4420	tags=37%, list=25%, signal=28%	DCAF1/MANF/RILPL2/PML/GSTO1/STARD3NL/RABAC1/KDELR2/MORF4L2/ABCB6/B4GALT1/SRPRA/PRDX6/GALE/RRBP1/TCP11L2/NEK6/S100A10/SELPLG/RNF13/PRDX4/MZB1/TBL2/TMEM39A/DNAJC3/FTL/AMIGO2/SLPI/GPR180/DERL2/SGCB/EMC7/HSPA13/TMEM214/SLC37A3/SRP72/SLC35B1/TPST1/MOGS/NPLOC4/SLC31A1/HSD11B1/PPP3CC/SLC10A3/TRAM2/SLA/CERS2/TLR2/CCNE1/ST8SIA4/TMEM62/NUS1/SMAD3/CD44/PEPD/TUBB2A/IFNAR2/LRRC59/UBE2J1/PLPP5/IFRD2/ALG1/TMX1/…
GSE9509_10MIN_VS_30MIN_LPS_STIM_IL10_KO_MACROPHAGE_UP	GSE9509_10MIN_VS_30MIN_LPS_STIM_IL10_KO_MACROPHAGE_UP	175	-0.403388	-1.74508	0.000110572	0.00105193	0.000725696	4298	tags=35%, list=24%, signal=27%	KRTCAP2/STARD3NL/ETHE1/TLE3/ANXA2P2/COTL1/MAPKAPK3/MRPL27/S100A6/COX6A1/ARHGEF40/TM2D2/BEX3/MAN2B1/CD93/PRDX4/RPN2/ELF4/SFXN3/PTPRS/ZYX/LIPA/CLDN10/EIF2S2/RAB32/TXNL4A/AK2/PGRMC1/SAMHD1/APEX1/PPA1/DDX46/MRPL48/CDC45/IMPA2/SPINT2/ARPC2/PTPN7/FAS/ANXA2/SEMA4C/SIGLEC5/CFL1/LAP3/CTSG/TYROBP/C1orf162/SAMSN1/CASP1/PYGL/PLAUR/TNFAIP2/GLIPR2/SLC35F2/IL13RA1/TREM1/STEAP3/UGCG/PNP/P2RY2/FCER1G/HOPX
KAECH_NAIVE_VS_DAY15_EFF_CD8_TCELL_DN	KAECH_NAIVE_VS_DAY15_EFF_CD8_TCELL_DN	186	-0.394101	-1.71522	0.000110764	0.00105193	0.000725696	3375	tags=35%, list=19%, signal=29%	S100A10/SLC25A53/RNF19B/DNMT1/SMYD1/ITGA4/GPM6B/PRDX4/RACGAP1/MTMR7/CCR2/PRDX1/IL18R1/ELL2/CCR5/ANXA1/CASP3/LRP10/CASP7/GLRX/IDE/MYADM/FCGR2B/SRGN/EFHD2/LXN/AQP9/FAM89B/PHF13/PTTG1/NT5E/CHPT1/GGH/MYO1F/ACTB/SLA/MBD2/ARF6/ANXA2/IL13RA2/GMFG/CRTAM/RAB5C/CHL1/CMC2/SERPINB9/CARHSP1/MX2/CD44/S100A11/CASP4/CASP1/GBP4/LITAF/BCL2A1/CR1L/KCNJ8/S100A4/EMP3/BHLHE40/LAPTM5/PLSCR1/NR4A2/VMP1/HOPX
GSE22886_NAIVE_TCELL_VS_NEUTROPHIL_DN	GSE22886_NAIVE_TCELL_VS_NEUTROPHIL_DN	183	-0.390521	-1.69953	0.000112334	0.00106477	0.000734552	2828	tags=30%, list=16%, signal=26%	GUCY1A2/RORB/TREML2/ABHD5/SLPI/SLC7A11/CCDC170/NR5A2/CTBS/ENDOU/LIMK2/ADGRE3/VNN2/LTBR/AQP9/IFIT1/BRINP1/DYRK3/IMPA2/GALNT14/MNDA/ANXA13/PTGS1/NPL/WAS/F2RL1/ANGPTL2/STK3/GCA/SIGLEC5/TLR4/PTGS2/FAR2/TGFA/KCNK1/TLR6/GPR63/CEACAM1/LITAF/TNFAIP2/BCL2A1/IFIT3/TREM1/PI15/IL1B/BCL6/DRAM1/LY96/FCGR2A/S100A12/IGSF6/P2RY2/CXCL1/SLC22A4/CCL8
GSE17721_CPG_VS_GARDIQUIMOD_4H_BMDC_UP	GSE17721_CPG_VS_GARDIQUIMOD_4H_BMDC_UP	187	-0.394483	-1.71549	0.000115084	0.00108661	0.000749618	3125	tags=28%, list=18%, signal=24%	UBE2D2/ORM1/TMEM54/DTNB/IL4I1/TMEM168/SLC28A2/PBDC1/PLCL2/CASP7/TPBG/CD244/TOR3A/NRROS/PTBP1/CCR8/CCRL2/B4GALT4/DUSP14/NFKBIL1/SIPA1L2/SSBP3/RIPPLY3/EBI3/DPP3/SLC6A12/CDK2AP1/CDC42EP3/MBD2/AKR1A1/CD276/MPP4/IFIH1/TIMELESS/NUS1/CTSG/NAT1/CASP4/RFK/CCL13/ATF3/RAB9A/MRPS6/CR1L/EPSTI1/PLEK/PLA2G4F/TNFSF10/BLNK/ISG20/PLSCR1/ARL4A/BATF2
GSE37532_WT_VS_PPARG_KO_LN_TCONV_DN	GSE37532_WT_VS_PPARG_KO_LN_TCONV_DN	168	-0.395517	-1.70587	0.000115047	0.00108661	0.000749618	3508	tags=30%, list=20%, signal=24%	ACTG1/COPS9/SYAP1/S100A10/TPM4/PPT1/ATF1/PHF11/PSMD5/CCR2/LIPA/BUB1B/GLRX/MYADM/TACC3/THEMIS2/EFHD2/SHCBP1/N4BP1/NAXE/NCOA7/UGDH/PTPN7/SLC25A24/YWHAH/DEK/RBBP8/CSF1/ANXA2/KIF11/RNASE1/SERPINB9/HELLS/PEPD/PIK3AP1/SH3BGRL3/NUF2/TNFRSF1A/CASP1/CLIC1/TAP2/TIGIT/PLEK/PSMB9/GPR65/CD38/BHLHE40/PLSCR1/CDCA2/IFI30
GSE37605_TREG_VS_TCONV_NOD_FOXP3_FUSION_GFP_DN	GSE37605_TREG_VS_TCONV_NOD_FOXP3_FUSION_GFP_DN	156	-0.413139	-1.75735	0.000116241	0.00109329	0.000754232	1868	tags=16%, list=10%, signal=14%	WDR76/TPRKB/RNF24/TRPV4/SNX7/ID3/NXT1/IL1RN/PVR/PROCR/NFKBIZ/IRAK4/PTDSS1/ATF3/SLC25A25/IER3/ADAMTS1/CXCL2/THBS1/TNFAIP6/ADAMTS9/CXCL1/HOPX/NR4A3/CCL2
GSE22282_HYPOXIA_VS_NORMOXIA_MYELOID_DC_UP	GSE22282_HYPOXIA_VS_NORMOXIA_MYELOID_DC_UP	181	-0.401335	-1.74413	0.000116241	0.00109329	0.000754232	1462	tags=23%, list=8%, signal=21%	HIVEP3/CCRL2/N4BP1/PPA1/CH25H/SLC31A1/CXCL3/ETNK2/NUPR1/RPGRIP1/IL1RN/ABRACL/TLR2/PSMA3/STAT1/PDE4B/HP/C2orf50/SH3BP2/LMO4/STX11/MVP/MARCKSL1/ACTRT3/MYD88/MCEMP1/PTGER4/SNRPB/TNF/SLC2A6/DEFB119/GPR84/NCF4/CLEC5A/JUNB/CD38/ICAM1/C3/IGSF6/CXCL1/SELE
GSE17721_CTRL_VS_LPS_2H_BMDC_DN	GSE17721_CTRL_VS_LPS_2H_BMDC_DN	191	-0.386182	-1.6864	0.000118605	0.00111338	0.000768088	3310	tags=34%, list=19%, signal=28%	GYPC/SLC41A1/CACNA1D/FOXF2/DTNB/TMCO5A/TMEM39A/NAA38/CDV3/TNFRSF10A/ELL2/BTG3/PPBP/CHD1/OLR1/BCR/KBTBD2/ARG2/INPP1/KMT5A/SLAMF1/MYO5B/BIRC3/EBI3/TSPAN33/IL36A/CSF1/VPREB1/PTPRE/PON3/KLHL25/CHGA/CD40/CCDC134/CRLF3/IFIH1/DENND2D/MMP1/FZD5/LMO4/CLCF1/HLA-DRA/CXCL6/SEMA6C/SAMSN1/NFKB2/HILPDA/CASP4/TUBB4A/GLIPR1/CCL13/VCAN/PIP5KL1/ATF3/SLC15A3/PTPRZ1/MAP3K8/BDKRB2/VCAM1/FGF18/TIMP1/CD38/LIF/PLSCR1
GSE27786_CD8_TCELL_VS_NKTCELL_DN	GSE27786_CD8_TCELL_VS_NKTCELL_DN	185	-0.399622	-1.74225	0.000121681	0.00114005	0.000786491	3480	tags=33%, list=19%, signal=27%	GABARAPL1/FZD6/HOXD9/ZNF518B/ITGA4/P2RY1/MZB1/PIH1D1/NCK2/PWWP2B/TGFBRAP1/TMEM150A/YIF1A/ATP2A2/HNRNPA0/RAP1GAP2/LRP10/CHST11/NRROS/RELL1/PPP4R1/RRAGC/FCGR2B/NFIL3/TAB2/UNC93B1/DTNBP1/RNF157/PLIN2/PPP3CC/ITPRIPL2/TVP23A/ARPC2/MRPL51/GATAD2A/TNFRSF1B/ORM2/PADI2/GEM/PPM1J/NRSN2/NR2F6/CARHSP1/CAMKV/MX1/TMUB1/UBE2J1/TNFRSF1A/SELENBP1/THBD/RELB/ADGRE5/CABLES2/TNFSF10/INHBA/CD38/TCIRG1/BHLHE40/PLSCR1/F…
GSE40666_WT_VS_STAT1_KO_CD8_TCELL_DN	GSE40666_WT_VS_STAT1_KO_CD8_TCELL_DN	184	-0.395012	-1.71794	0.000122739	0.00114776	0.000791807	4046	tags=37%, list=23%, signal=29%	PRKAR2A/BID/TRPM6/MAF/VDR/FGD5/ISYNA1/C1orf122/TGIF1/BEND3/RPS19BP1/GABARAPL1/FZD6/S100A10/RRP36/RNF19B/FAM3C/NSMAF/RNF43/FURIN/SLC28A2/PXDC1/PRMT3/TMTC4/COMTD1/FUCA2/NFKBIE/GCAT/MAFG/TMEM115/SRGN/VAMP5/CCRL2/DTNBP1/HGSNAT/ADAM19/TNFRSF1B/AKR1E2/UHRF1BP1/PHGDH/LYSMD2/PON3/TLCD2/GNA12/PPP1R14B/NR2F6/SEC24D/SERPINB9/NAGA/ADH1C/LGI2/MBOAT7/SMCO4/AHR/CX3CR1/GBP4/LITAF/CCR10/EGR3/NCF4/LYN/TNFSF10/CD38…
GSE3982_CENT_MEMORY_CD4_TCELL_VS_TH1_DN	GSE3982_CENT_MEMORY_CD4_TCELL_VS_TH1_DN	190	-0.390191	-1.69852	0.000123815	0.00115561	0.000797223	2787	tags=28%, list=16%, signal=24%	YIF1A/PYCR1/ATP2A2/NGDN/BUB1B/CEBPG/TMEM208/CD59/BTG3/PSMB2/NFIL3/PPM1G/PSMB10/NFE2L3/CKS1B/SEC13/NOP10/JOSD1/AURKA/SNRNP25/FLOT1/PTTG1/TUBB/PMAIP1/FOSL1/GSTT1/MYDGF/GGH/PSMB5/PAK1IP1/IL2RA/KNTC1/RRM2/SLA/STK3/CD200/LAP3/TIMELESS/POLE2/PSMA2/BST2/CHEK2/MTHFD2/IL10/SNRPB/TMEM70/SLC43A3/PTGIR/IFI35/SLC7A5/HK3/SERPINB1/APOL1
GSE22886_NAIVE_TCELL_VS_MONOCYTE_UP	GSE22886_NAIVE_TCELL_VS_MONOCYTE_UP	190	0.366892	1.66487	0.000124199	0.00115697	0.000798162	4681	tags=39%, list=26%, signal=29%	CD2/APPL2/LPIN1/SESN1/DOCK9/LTBP4/EPHX2/ENO2/CD3E/RORA/TMEM204/PIK3IP1/RAB33A/EVL/CCND2/CLK1/ZSCAN18/FAM102A/LTBP3/MOAP1/BCL2/KDM3A/PTCD3/CD7/CD27/IPP/PDCD4/PLEKHB1/SIRPG/GZMM/CEP68/SPOCK2/LCK/INPP4B/CD247/SYNE2/MPHOSPH9/TRIB2/TRAF5/GPRASP1/OXCT1/CD69/FAM169A/ADNP2/PLCG1/PMS2P3/TFDP2/ZBTB25/PVRIG/PRKCQ/TRBC1/ZNF506/CCSER2/NELL2/ZNF529/DNAJB1/CD96/HSD17B8/SH2D1A/MYLIP/LEF1/MSH2/BNIP3/ZAP70/BACH2/T…
GSE17721_0.5H_VS_4H_POLYIC_BMDC_DN	GSE17721_0.5H_VS_4H_POLYIC_BMDC_DN	188	-0.395293	-1.72111	0.000126227	0.00117362	0.00080965	2609	tags=23%, list=15%, signal=20%	GLCCI1/GAST/MSN/OSTF1/HIPK3/XRN2/N4BP1/CXCL9/SEC13/KBTBD2/DHX58/CDC42SE1/PCNX1/PSMA4/PDE6B/RALGDS/VRK2/NFKB1/GATAD2A/UBAP1/CSF1/C9orf72/PON3/SEC24D/CARHSP1/OAS2/MS4A6A/MBL2/RSAD2/ZNF436/FBXW7/VCAN/ATF3/NIPA2/ST3GAL5/ADAP2/PLK2/GCH1/CYBB/GBP2/NAMPT/CD38/CCL2
GSE17721_CTRL_VS_LPS_6H_BMDC_DN	GSE17721_CTRL_VS_LPS_6H_BMDC_DN	184	-0.394574	-1.71604	0.000126666	0.00117546	0.000810919	2493	tags=23%, list=14%, signal=20%	MSN/NRROS/CHD1/SLC8A2/TAB2/DHX58/PLAC9/KMT5A/ZNRF1/PHF13/PSMA4/SLC31A1/KCTD11/VRK2/SEMA4G/CNN3/TRIM26/FKBP11/TSPAN33/CST11/CMTM6/MBD2/CCNE1/GCA/PDE4B/PTGES/CD44/CLCF1/CXCL6/TGFA/AHR/SLC39A8/CDH15/MAP3K8/DAB2/IER3/TIMP1/LYN/PLSCR1/LYVE1/CD14/SERPINA3/CCL2
GSE2706_2H_VS_8H_R848_STIM_DC_DN	GSE2706_2H_VS_8H_R848_STIM_DC_DN	174	-0.408679	-1.76602	0.000128407	0.00118916	0.000820366	2618	tags=30%, list=15%, signal=26%	SLC7A11/ARHGAP25/CASP7/IFI44L/TRIM5/VNN2/SYCP1/IL12A/UBA6/SLC31A1/HSD11B1/KLHL6/DOCK4/DUSP4/SERPING1/CCL25/SLC1A2/TFPI/ADA/LRRIQ1/IFI44/UBE2L6/LILRA3/PSAT1/STAT1/PARP14/RIT2/FAAH2/LAP3/NMI/DDX58/SP110/NIPSNAP3B/OAS2/HAPLN3/CXCL6/TGFA/EWSAT1/MMP10/FBXO5/GIMAP8/ARFGAP3/EPSTI1/LMNB1/IFI35/DTX3L/PARP9/TNFSF10/IL7/IFI16/CMPK2/THBS1
GSE17721_LPS_VS_CPG_12H_BMDC_UP	GSE17721_LPS_VS_CPG_12H_BMDC_UP	184	-0.394101	-1.71398	0.00012863	0.00118916	0.000820366	3393	tags=31%, list=19%, signal=25%	OGFR/GYPC/YTHDF1/ITGA4/DOLK/TNFSF8/IFIT2/GBP6/PLAC8/TMTC4/GLCCI1/UQCC3/SIX1/ARID5A/SAMHD1/TMEM63B/TPST1/CXCL9/FEM1B/AQP8/GRAMD4/TGFBR2/GUCD1/SLC1A2/FCHO1/TSPAN33/UAP1/ACTB/TLR3/CSF1/IL1RN/COMMD7/SEH1L/PON3/IL21R/NECTIN2/TRIM21/IL15RA/TIMELESS/SEC24D/SERPINB9/VWA5A/SP110/SLC38A5/SAMSN1/HNF4G/CASP4/TPX2/NRIP1/IL15/IFIT3/VCAM1/CHAC2/TIMP1/TNFSF10/BATF2/CXCL10
GSE12366_GC_VS_NAIVE_BCELL_DN	GSE12366_GC_VS_NAIVE_BCELL_DN	170	-0.400276	-1.7274	0.000131189	0.00121051	0.000835099	3449	tags=32%, list=19%, signal=26%	RXRA/MAN2B1/IFNGR1/CD63/FXYD5/IFIT2/TMEM150A/ZBTB18/ARAP2/TRIM38/ABCB1/MSN/CHD1/CAMK1D/PRKD2/LY6E/IRF9/TGFBR2/CR1/IFFO2/NT5E/CD55/MAP3K1/SLC25A24/GPR183/RHOF/MYO1F/SLC39A10/ADAM28/OPN3/LARGE2/CYTH4/PSTPIP1/STAT1/PDE4B/HES1/PATL2/ABCB4/RGS19/LAIR1/FCGR2C/CASP1/CISH/CEACAM1/IL13RA1/PLEKHO1/CLEC2B/DTX3L/PSMB9/PARP9/IFITM3/EMP3/PLP2/IFI16/NR4A2
GSE21360_NAIVE_VS_SECONDARY_MEMORY_CD8_TCELL_UP	GSE21360_NAIVE_VS_SECONDARY_MEMORY_CD8_TCELL_UP	172	-0.406374	-1.75003	0.000133955	0.00123138	0.000849493	2542	tags=31%, list=14%, signal=27%	NFKBIE/SH2B2/VASP/FCMR/FCGR2B/NFIL3/CP/TES/CSF3/LRRC25/N4BP1/CH25H/ARHGAP31/FAM114A1/RELT/RTN2/NFKB1/SLC1A2/FAS/MET/IL1RN/LPCAT2/SEMA4C/SLC39A14/GMFG/PDPN/PDE4B/CD40/TGFBI/SLC25A10/SLC39A1/PPP1R14B/LMO4/MIR155/MARCKSL1/IFITM2/PIK3CG/BYSL/MYD88/SAMSN1/AHR/MALT1/TNF/VCAN/CYBB/TM4SF5/IER3/HCK/DRAM1/FHL3/C3/CHI3L1/CXCL1
GSE22886_UNSTIM_VS_IL2_STIM_NKCELL_DN	GSE22886_UNSTIM_VS_IL2_STIM_NKCELL_DN	183	-0.388246	-1.68963	0.000133823	0.00123138	0.000849493	4238	tags=34%, list=24%, signal=27%	TFDP1/RAD23A/TLN1/TUBA1B/GRWD1/RFC4/EIF2S1/ASNS/NOL6/ARHGDIA/TUBG1/GGCT/XPOT/RRS1/CSNK2B/MSMO1/TPM4/MCUR1/DIMT1/SLC1A5/SQLE/NUP93/PRMT3/CDC6/DCTPP1/HNRNPAB/SLCO4A1/TP53/MMD/MRPL17/PPRC1/SHCBP1/CKS1B/WDR1/NOP10/CTPS1/CDCA4/IPO4/CDC45/TUBB/SHMT2/PTPN7/CDK6/LMNB2/POP1/PSMB5/PAK1IP1/TUBA1C/GEM/ENO1/POLR2H/SLC39A14/ATP1A1/MCM10/DDX39A/BYSL/KPNA2/IFRD2/CISH/SLC7A1/SNRPB/LDLR/IL4R
GSE3039_NKT_CELL_VS_ALPHAALPHA_CD8_TCELL_UP	GSE3039_NKT_CELL_VS_ALPHAALPHA_CD8_TCELL_UP	185	-0.39773	-1.734	0.000139202	0.0012772	0.000881105	1437	tags=17%, list=8%, signal=16%	EMB/NDST1/TIGAR/CSF1/PIM1/PROK2/FOSL2/CPNE8/HLA-DRA/CXCL6/MMP3/AHR/HDC/MICALL1/STEAP4/IL13RA1/SPHK1/OLFM4/TREM1/IER3/G0S2/NCF4/ETS2/TNFAIP6/CHI3L1/S100A9/CCR1/CXCL1/PLAU/S100A8/CD14
GSE26030_TH1_VS_TH17_DAY15_POST_POLARIZATION_DN	GSE26030_TH1_VS_TH17_DAY15_POST_POLARIZATION_DN	181	-0.399105	-1.73444	0.000141638	0.00129224	0.000891482	2722	tags=29%, list=15%, signal=25%	PLAC8/SLPI/ANXA1/PLCL2/MCUB/CMTM7/FOXRED2/UNC93B1/LXN/FAM89B/IDH2/KHK/ARHGEF37/CITED2/ADAM19/DYRK3/TBC1D2/LY86/CEBPA/GPR183/SEC61B/ZCCHC24/EMB/HVCN1/STOM/AKR1A1/PSTPIP1/SERPINB8/CD40/TGFBI/SLC39A1/IFIH1/TIMELESS/MX2/TUSC1/RSAD2/GLIPR1/AHR/MLKL/HLA-DMA/BATF3/GBP4/HPSE/CEBPD/EPSTI1/MSR1/IFI35/P2RY6/ALOX5AP/IFITM3/ICAM1/F13A1/HOPX
GSE22140_HEALTHY_VS_ARTHRITIC_GERMFREE_MOUSE_CD4_TCELL_UP	GSE22140_HEALTHY_VS_ARTHRITIC_GERMFREE_MOUSE_CD4_TCELL_UP	181	-0.398728	-1.7328	0.000141638	0.00129224	0.000891482	3051	tags=25%, list=17%, signal=21%	FOXO4/MCRS1/VOPP1/CCR2/SH3BP1/IRF2/PRMT3/PIGB/PLCL2/SH2B2/PSMB2/PSMB10/VAMP5/ARF3/HSD11B1/CYB5A/CD33/RABGGTA/JUND/SLC6A12/CFB/MYO1F/HLA-DQA1/STOM/AKR1A1/STAT1/CD40/VWA5A/TESK1/CSK/SLC7A7/PIK3CG/ITGB3BP/SERPINA1/PTP4A2/IGFBP4/C1R/PSMB9/C1QB/GPR65/CD38/CLIC2/CHI3L1/FCER1G/S100A8/IDO1
GSE36476_CTRL_VS_TSST_ACT_72H_MEMORY_CD4_TCELL_YOUNG_DN	GSE36476_CTRL_VS_TSST_ACT_72H_MEMORY_CD4_TCELL_YOUNG_DN	185	-0.397397	-1.73255	0.000141149	0.00129224	0.000891482	3678	tags=32%, list=21%, signal=26%	PXMP2/TUBG1/POLA2/ACTG1/GLRX2/PSEN2/TPM4/MCUR1/SFT2D2/DTL/TBL2/TTK/CDC6/DCTPP1/UBE2C/BUB1B/PSMB2/SPAG5/CDCA8/ZWINT/SHCBP1/CKS1B/TST/KIFC1/CTPS1/AURKA/CDC45/PTTG1/DPP3/GGH/LMNB2/TUBA1C/IL2RA/RRM2/RBBP8/KIF11/FANCI/POLR2H/TOP2A/POLE2/PCK2/GBAP1/MCM10/SMCO4/GLA/HILPDA/ARNTL2/IL1R1/RAD54L/BATF3/FBXO5/LGMN/TNFAIP1/BATF/OIP5/TK1/SLC43A3/EGR3/CDKN3/IFI30
GSE3982_NEUTROPHIL_VS_EFF_MEMORY_CD4_TCELL_UP	GSE3982_NEUTROPHIL_VS_EFF_MEMORY_CD4_TCELL_UP	186	-0.391204	-1.70262	0.000142129	0.00129431	0.000892906	2927	tags=29%, list=16%, signal=25%	PI3/ZYX/FTL/RAB32/TRIM38/GPSM3/ICAM3/PSENEN/SH2B2/OSTF1/RRAGC/CHD1/OSM/LIMK2/MAFG/PELI1/PRKD2/IRF9/CANT1/TST/RARA/ZCCHC2/NINJ2/FAM89B/LMO2/OSBPL8/DOCK4/SEMA6A/CEBPA/PFKFB3/NCOA1/CERS2/PTPRE/DGAT1/CYTH4/HEXIM1/PYCARD/NQO2/ADGRE2/FOSL2/CSK/UBE2J1/TNFRSF1A/LST1/ALOX5/TLR6/BAZ1A/BCL6/IRF1/SECTM1/JUNB/TCIRG1/PLSCR1/SERPINA3
GSE6269_FLU_VS_STREP_PNEUMO_INF_PBMC_UP	GSE6269_FLU_VS_STREP_PNEUMO_INF_PBMC_UP	151	-0.411477	-1.73969	0.000150493	0.00136792	0.000943688	2311	tags=26%, list=13%, signal=23%	OAS3/N4BP1/LY6E/IRF9/IFIT1/IDH2/SERPING1/SIGLEC1/DESI2/ADA/USP18/IFI44/HACD3/UBE2L6/IRF7/SPDL1/TAF1B/RFWD3/STAT1/IFIH1/NMI/HELLS/PARP12/MX2/SP110/OAS2/MX1/IFITM2/RSAD2/PTPRC/ST3GAL5/IFIT3/GCH1/IFI35/TYMP/IFITM1/PSMB9/CXCL11/IFITM3/IFI16
GSE3982_NEUTROPHIL_VS_TH2_UP	GSE3982_NEUTROPHIL_VS_TH2_UP	188	-0.392036	-1.70692	0.000151668	0.00137603	0.000949281	2260	tags=22%, list=13%, signal=20%	EFHD2/TBL1X/ZCCHC2/CFD/STAC/FLOT1/G6PC2/IMPA2/CEBPA/PFKFB3/PAK1/NPPC/ARSF/RHBDL1/E2F3/F2RL1/CYTH4/REG1B/LYZL6/CACNA2D3/ADGRE2/RAC2/AXIN1/CSK/CHSY1/SLC7A7/IFNAR2/CXCL6/S100A11/IL1R1/ABCC2/NABP1/TLR6/CD248/TREM1/ABCC5/HK3/LAPTM5/ARL4A/SLC22A4/IDO1/SERPINA3
GSE7831_CPG_VS_INFLUENZA_STIM_PDC_1H_DN	GSE7831_CPG_VS_INFLUENZA_STIM_PDC_1H_DN	189	-0.394576	-1.7188	0.000153359	0.00138364	0.000954534	2848	tags=29%, list=16%, signal=24%	ZP2/PHEX/RALA/CACNA1S/ABCB1/HOXA7/KRT36/ST3GAL2/TINF2/ELOVL3/AMPD3/CFTR/AMFR/ZNF385A/STAC/TFAP2C/GUCD1/BIRC3/SOX10/ORM2/ADCY4/MARCO/SSTR2/CYFIP1/NPL/BTN1A1/HLA-DQA1/PSMA3/NAGA/MTHFD2/C19orf12/ENO3/ART3/C1QC/AHR/ASS1/ABCC2/IL13RA1/B3GALT2/LPCAT1/SLC25A25/DTX1/CYBB/IFI35/PSMB9/IFITM3/KCNJ8/LDLR/TCIRG1/LCP1/HMOX1/CCR1/SLCO5A1/CD14
GSE37533_UNTREATED_VS_PIOGLIZATONE_TREATED_CD4_TCELL_PPARG1_AND_FOXP3_TRASDUCED_UP	GSE37533_UNTREATED_VS_PIOGLIZATONE_TREATED_CD4_TCELL_PPARG1_AND_FOXP3_TRASDUCED_UP	189	-0.394551	-1.71869	0.000153359	0.00138364	0.000954534	1781	tags=22%, list=10%, signal=20%	EBI3/PSMB3/KMO/GATAD2A/NCF2/RIT1/LRP12/ATP6V1A/IL1RN/SLAMF8/ENO1/ATP13A3/PDPN/GPX3/MAFF/G6PD/FOSL2/MARCKSL1/UBE2J1/BCAT1/NFKB2/RELB/ARNTL2/PLAUR/CCL13/BCL2A1/CXCL8/ARFGAP3/SLC43A3/IL1B/ALOX5AP/G0S2/SLC2A3/INHBA/BHLHE40/CHI3L1/SPP1/IGSF6/TFPI2/CXCL1/IL3RA/IL6
GSE33162_HDAC3_KO_VS_HDAC3_KO_MACROPHAGE_DN	GSE33162_HDAC3_KO_VS_HDAC3_KO_MACROPHAGE_DN	183	-0.386799	-1.68333	0.000153359	0.00138364	0.000954534	3727	tags=31%, list=21%, signal=24%	WTAP/ARPC5/RWDD1/GNAI3/ACTG1/GABARAPL1/ITGA4/RHPN2/USP3/PRDX4/ARL4D/CCR2/PHF23/TCF19/TRAM1/IL1RL1/IL18R1/ANXA1/TPM3/MMD/TAB2/CKS1B/PPIA/ADAM19/ACTG2/ARPC2/TRAT1/GGH/ACTB/RRM2/DEK/ARF6/ANXA2/ABRACL/AKR1A1/CFL1/ZMPSTE24/HIF1A/DOCK2/AP1S2/SH3GLB1/S100A11/PTPRC/CASP1/PTGER4/BCL2A1/STK26/C1R/IER3/PLTP/S100A4/PLP2/BHLHE40/SEMA4B/MID1IP1/VMP1
GSE21670_STAT3_KO_VS_WT_CD4_TCELL_UP	GSE21670_STAT3_KO_VS_WT_CD4_TCELL_UP	182	-0.390162	-1.69683	0.000153892	0.00138588	0.000956078	3862	tags=38%, list=22%, signal=30%	PMEPA1/NOL6/TMEM205/TSPYL5/CXXC4/PLEKHG6/FCRL4/MACC1/HLA-F/SNX11/MAN2B1/RGMB/PNO1/ORAI1/GTF3C2/PRDX4/DNPEP/PIK3C2B/FCRL5/IL4I1/SIDT1/YIF1A/DNAJC5B/AMIGO2/ALG3/ICAM3/NFKBIE/SLC16A2/IPO4/SLAMF1/FCN1/SPPL2C/CYSLTR1/EGR2/PMM2/EBI3/KMO/SMAGP/TMEM147/PTGS1/MPEG1/SLC39A14/SGPP2/PARP14/SYNGR3/PEMT/MVP/PUS3/MYD88/SAMSN1/KYNU/HLA-DMA/TLCD1/OR10A4/HCP5/BCL2A1/BATF/TAP1/EGR3/IFI35/TYMP/TNFSF13B/CD180/SLC2A3/…
GSE7460_CTRL_VS_TGFB_TREATED_ACT_TCONV_DN	GSE7460_CTRL_VS_TGFB_TREATED_ACT_TCONV_DN	177	-0.391436	-1.70016	0.000154511	0.00138889	0.000958153	2857	tags=29%, list=16%, signal=24%	ZBTB18/FURIN/TREML2/ELL2/NFAT5/VASP/CAMKMT/TRADD/MYADM/RANBP6/GOLM1/CFTR/CNPY2/DEDD/RPLP0/KRAS/GLIPR1L1/DOCK4/NT5E/NRARP/NLRP6/ZCCHC24/RHOF/FCHSD2/GEM/MED10/IKZF4/COMMD7/CAMK2N1/CD37/CD40/FKBPL/C19orf12/TGFBR1/SYCP2L/IFITM2/RNF149/AHR/VCAN/RAMP1/AQP3/ST8SIA1/SH3GL1/IGFBP4/NCF4/IFITM3/LYN/TNFSF10/CD38/STAT3/CYP1B1
GSE32034_LY6C_HIGH_VS_LOW_MONOCYTE_UP	GSE32034_LY6C_HIGH_VS_LOW_MONOCYTE_UP	188	-0.391058	-1.70266	0.000155582	0.00139594	0.000963019	2770	tags=26%, list=16%, signal=22%	IL1RL1/PRSS16/ACLY/RAB3D/MYO1G/KCNE2/NRM/FCGR2B/AQP9/SIX2/HSD11B1/ADAM19/METRNL/TCF3/CDC42EP3/SLC25A24/EBPL/RLN1/WNT16/NUPR1/ACTB/ANXA2/CREB3L3/MAP2K1/HLA-DOB/TEK/CCDC85A/CACNA2D3/RPS6KA1/SLC12A3/ZYG11A/ITGB2/IL10/HILPDA/CASP4/CASP1/DDIT4L/PLAUR/MMP10/STEAP4/IER3/TNFSF10/BHLHE40/ASRGL1/RASGRP1/MID1IP1/HOPX/CCL11
GSE15330_HSC_VS_LYMPHOID_PRIMED_MULTIPOTENT_PROGENITOR_UP	GSE15330_HSC_VS_LYMPHOID_PRIMED_MULTIPOTENT_PROGENITOR_UP	187	-0.390059	-1.69625	0.000158362	0.00141827	0.000978427	2348	tags=30%, list=13%, signal=26%	C8orf82/UHRF1/PSMD5/FURIN/SAP30L/UXT/LBH/ARID5A/VPS54/GPR146/TAB2/N4BP1/TRPS1/DTNBP1/IRF9/RNF157/SENP1/ZNRF1/BIRC3/CNN3/CTSB/CDKN2D/ADA/JUND/MUC1/LRP1/NECAP2/IKZF4/SPSB2/RNF121/PSMA3/ANGPTL2/PSMA2/SERPINB9/HIF1A/BST2/PARP12/OAS2/PPP1CC/IFITM2/RNF149/SAMSN1/AHR/CD53/TRIM8/IFI35/GPR65/IFITM3/ETV6/TEAD4/IL18BP/STAT3/ICAM1/FPR1/SOCS3/IL3RA
GSE2405_0H_VS_24H_A_PHAGOCYTOPHILUM_STIM_NEUTROPHIL_UP	GSE2405_0H_VS_24H_A_PHAGOCYTOPHILUM_STIM_NEUTROPHIL_UP	168	-0.391202	-1.68726	0.000159518	0.00142567	0.000983525	4091	tags=29%, list=23%, signal=22%	RPL10/TGIF2/TUBA1B/ITM2C/S100A6/COX6A1/TRMT112/RPS15A/CARD6/ACTG1/SET/ISG15/GYPC/ACSL5/FXYD5/RPS21/PRDX1/HINT1/TPM3/PIM2/RPL27A/PSMB10/RPLP2/HNRNPF/RPLP0/PPIA/LY86/ARPC2/ACTB/ARF6/ANXA2/ABRACL/SNRPG/AKR1A1/IFIH1/RPL22L1/OAS2/PPP1CC/DAP/IFITM2/FCRL1/TNFAIP8L2/PSME1/GIMAP8/FERMT3/C3/CORO1A/FCER1G
GSE29618_BCELL_VS_PDC_DAY7_FLU_VACCINE_DN	GSE29618_BCELL_VS_PDC_DAY7_FLU_VACCINE_DN	191	-0.380582	-1.66195	0.000159773	0.00142567	0.000983525	2952	tags=24%, list=17%, signal=20%	SLC1A5/PTPRS/PTBP3/CCR2/SIDT1/RNF130/PHEX/IL18R1/CRIM1/CUEDC1/SLC7A11/ST3GAL2/BAHCC1/ST14/AHNAK2/RPS6KA3/MAP1A/KRT5/IMPA2/SLC20A1/NPC1/ADA/MYDGF/SEC61B/LHFPL2/IRF7/PTPRE/MAPKAPK2/TGFBI/PPP1R14B/NAGA/TYROBP/LAIR1/PIK3CG/RAB15/LILRB1/DAB2/ALOX5AP/SLC7A5/UGCG/ICAM1/GNA15/CSF2RB/CTSC/FCER1G/IL3RA
GSE3982_EOSINOPHIL_VS_BCELL_UP	GSE3982_EOSINOPHIL_VS_BCELL_UP	183	-0.385483	-1.6776	0.000165081	0.00147034	0.00101434	3015	tags=32%, list=17%, signal=27%	HRH4/CCL23/KLK14/ZBTB18/PTAFR/HIPK1/NRXN1/SLC36A1/ARRB1/ANXA1/FUCA1/CD244/EFNB2/ALOX15/LIMK2/CAMK1D/NOTCH1/THEMIS2/AMPD3/TGFBR2/TRIB1/STAB1/CYSLTR1/PKNOX2/CACNB2/TRPV4/PLSCR2/GCNT2/TNFRSF1B/MCOLN1/DOK2/SLA/PDE4A/ADAMTSL4/SEC14L2/IL5/WIF1/C1S/KLHL25/PDZD7/TLR4/ADAM11/ATP12A/PTGES/GSTM4/TNFRSF1A/ADGRE5/B3GALT2/KLF5/PTGER2/IFITM1/HCK/HK3/FHL3/FPR1/CXCL1/NR4A2/SLC22A4/RRAD
GSE44649_NAIVE_VS_ACTIVATED_CD8_TCELL_MIR155_KO_UP	GSE44649_NAIVE_VS_ACTIVATED_CD8_TCELL_MIR155_KO_UP	191	-0.379759	-1.65835	0.000167614	0.00149018	0.00102803	4752	tags=43%, list=27%, signal=32%	PUM3/PNN/IMP4/RNF4/NDUFAF4/IRF8/MFSD5/USF1/TBC1D15/CD5/PTPN6/EFNB3/RBM17/MORF4L2/TGIF2/VAMP4/KCTD9/RPP14/GRWD1/SRPRA/TRAF1/HMGN5/PRDX6/P2RX4/ZFP36/METAP1/COX6A1/PIGR/GNAO1/OSTC/RRS1/RNF138/EIF5/YTHDF1/DNAJB9/FAM3C/NIP7/WDR55/SH2B3/PHF23/MFSD14A/EIF2S2/TGFB3/BTG3/PSENEN/RELL1/CHD1/TINF2/CNTN3/PTPN2/PPA1/DDX21/PER2/CDCA4/KRAS/SLC31A1/FOSL1/SLC20A1/UTP4/CLGN/EPO/NR2F1/CRISP3/SNRPG/MFSD1/SH3BP2/TCEAL…
GSE7348_UNSTIM_VS_TOLERIZED_AND_LPS_STIM_MACROPHAGE_DN	GSE7348_UNSTIM_VS_TOLERIZED_AND_LPS_STIM_MACROPHAGE_DN	150	-0.415658	-1.75145	0.000169082	0.00150049	0.00103514	2800	tags=27%, list=16%, signal=23%	B3GNT2/SLC28A2/IL1RAP/TPBG/HIVEP3/PSMB10/PCGF5/TPST1/ZCCHC2/DEDD/INPP5B/PTTG1/NFKB1/FAS/ZC3HAV1/HAND2/IL15RA/CRLF3/PARP12/SP110/PTGES/STX11/MARCKSL1/TNFRSF1A/CASP4/RELB/MLKL/CASP1/RIPK2/SLC2A6/IL15/MAP3K8/IFI35/PSMB9/IRF1/RAB38/NAMPT/PSMB8/PLSCR1/ARL4A/CXCL1
GSE45365_NK_CELL_VS_CD11B_DC_MCMV_INFECTION_DN	GSE45365_NK_CELL_VS_CD11B_DC_MCMV_INFECTION_DN	186	-0.389396	-1.69475	0.000171535	0.00151673	0.00104635	3506	tags=37%, list=20%, signal=30%	KIT/GABARAPL1/ATP6V0B/SYAP1/HLA-DOA/IFNGR1/GPM6B/TNFSF8/DERA/FXYD5/CALHM2/MOCOS/PIGX/CCR2/SLC36A1/PRSS16/IL18R1/ANXA1/TRIOBP/RGS14/CD244/NRROS/SLC29A3/SRP72/NOTCH1/GPR146/GOLM1/BCR/UNC93B1/KHK/LMO2/LPGAT1/LINC00301/CACNB2/CYBA/SH2D1B/RIT1/VEGFC/MYO1F/SLC30A7/LAT2/TLR2/MAP2K1/PTPRE/PSTPIP1/PIP4K2C/RPS6KA1/MIDN/OAS2/TYROBP/NQO2/IFNAR2/ATP8B4/HLA-DMA/LPCAT3/PYGM/GLIPR2/RAB27A/ARFGAP3/TMEM176A/IGFBP4…
GSE17974_0H_VS_24H_IN_VITRO_ACT_CD4_TCELL_DN	GSE17974_0H_VS_24H_IN_VITRO_ACT_CD4_TCELL_DN	186	-0.389396	-1.69475	0.000171535	0.00151673	0.00104635	3285	tags=30%, list=18%, signal=25%	PFKM/PDAP1/SLC19A1/CMSS1/PNO1/PRDX4/ELP5/PHF23/TCF19/UBE2C/DPAGT1/MTMR2/ZNF232/UTP11/MRPL17/CKS1B/WSB2/DHX58/CTPS1/CDCA5/AURKA/SNRNP25/LRR1/ID3/TRIM69/APOL2/IL2RA/RBBP8/TMEM165/CCNE1/SLC39A14/SCO2/CD200/NUDCD1/SLC38A5/PRAME/SMCO4/FAR2/BYSL/BCAT1/MELK/MLKL/RAD54L/RCC1/TPX2/C3orf52/TNF/HCP5/JPH1/SLC43A3/EGR3/IGFBP4/CHAC2/CD38/CDKN3/LIF
GSE5589_LPS_VS_LPS_AND_IL10_STIM_MACROPHAGE_180MIN_UP	GSE5589_LPS_VS_LPS_AND_IL10_STIM_MACROPHAGE_180MIN_UP	178	-0.38348	-1.66508	0.000172299	0.00152073	0.0010491	2442	tags=24%, list=14%, signal=21%	FOLR2/FCGR2B/SLC25A13/EDEM2/C1QA/CD200R1/ZNF318/CTSB/RALGPS2/RFC2/RABGGTA/NPPC/FCHSD2/PTGS1/CBR1/LAT2/SLAMF8/IL21R/RFWD3/MEX3B/PIP4K2C/GPX3/TCEAL9/ADH1C/KCTD2/RNF149/SAMSN1/KYNU/HLA-DMA/CISH/SLC39A8/CX3CR1/HPSE/ST3GAL5/BCL2A1/CXCL11/HK3/HTR2B/FCGR2A/MID1IP1/IFI30/CD14
GSE40666_UNTREATED_VS_IFNA_STIM_EFFECTOR_CD8_TCELL_90MIN_UP	GSE40666_UNTREATED_VS_IFNA_STIM_EFFECTOR_CD8_TCELL_90MIN_UP	189	-0.393263	-1.71309	0.000172895	0.00152323	0.00105083	4287	tags=43%, list=24%, signal=33%	HK1/TKT/TRANK1/CD86/DNAH8/ITGAX/BIN1/TFDP1/TLE3/COTL1/PLCG2/ARL14/BID/EHD1/CHAD/GEMIN7/CARM1/PREX1/GSTK1/OSBPL10/COX6A1/ITGAM/ARHGAP44/NEK6/AKR7A3/S100A10/PSEN2/RNF19B/ZNF335/TAGLN2/CALHM2/SLC1A5/ZYX/VOPP1/NAPSB/ACP5/WDR1/ARHGAP31/WSCD2/ITPRIPL2/EBI3/MUC16/NYAP2/AKAP5/TWF1/KLHL18/YWHAH/MYO1F/GPR25/NDST1/FAS/HMOX2/BMF/SATB2/ZBTB32/ANXA2/PHGDH/DAAM1/ATP1A1/TNIP2/SLC5A3/MIDN/PTP4A3/CD44/MVP/TGFBR1/S…
GSE2706_2H_VS_8H_LPS_STIM_DC_DN	GSE2706_2H_VS_8H_LPS_STIM_DC_DN	174	-0.403078	-1.74182	0.000179377	0.00157748	0.00108826	2566	tags=30%, list=14%, signal=26%	CASP7/SLC25A28/NFAT5/TRIM5/PCGF5/MAGEA8/PPA1/DHX58/CFAP65/JAK3/DUSP4/NFKB1/EBI3/BLVRA/TRIM69/NTN1/CFB/APOL2/IL2RA/ETV7/UBE2L6/ZBTB32/LYSMD2/KIAA0040/LILRA3/PSMA3/NECTIN2/IL15RA/NMI/PSMA2/BASP1/SLC38A5/LDLRAD3/TUBB2A/HAPLN3/CXCL6/KYNU/RAB29/NLRC5/CFAP161/GBP4/SERPINA1/TAP2/EPSTI1/TAP1/LILRB2/IFI35/IFITM1/DTX3L/LYN/CD38/PLA1A/PLSCR1
GSE3982_DC_VS_TH1_UP	GSE3982_DC_VS_TH1_UP	189	-0.392664	-1.71048	0.00018071	0.00158634	0.00109437	3191	tags=32%, list=18%, signal=27%	ZNF804A/EPHX3/TTC13/ROBO3/KCNB2/PLXNA1/TMEM127/TRAM1/LILRA2/ARRB1/RHEB/ANXA1/NFKBIE/SCPEP1/FCGR2B/C1QA/SLC27A3/GPT/CTNS/CFD/CR1/FAM114A1/CYB5A/SPINT2/BLVRA/SLC9A6/SLC6A12/PZP/UBAP1/NPPC/NPL/CTSS/C1orf115/TLR2/CLEC10A/PROC/AKR1A1/SPI1/TGFBI/PCK2/PARP12/PEPD/DSC2/IFNAR2/SV2B/TGFA/KYNU/THBD/FCGR2C/SLC15A3/ADAP2/FPR3/STEAP3/BCL6/AKR1C3/DRAM1/C5AR1/CHI3L1/IGSF6/PLAU/SLC22A4
GOLDRATH_NAIVE_VS_MEMORY_CD8_TCELL_DN	GOLDRATH_NAIVE_VS_MEMORY_CD8_TCELL_DN	186	-0.387832	-1.68794	0.000185258	0.00162334	0.00111989	2749	tags=31%, list=15%, signal=26%	IL18R1/ELL2/ABHD5/CCR5/RAB3D/ANXA1/ABCB1/GCAT/GLRX/IL10RB/MYADM/OSTF1/FCGR2B/CHCHD7/SAMHD1/POU6F1/GOLM1/N4BP1/MS4A1/AQP9/EI24/PHF13/NCKAP1/PPP3CC/LPGAT1/TKTL1/CHPT1/TNFRSF1B/GGH/MYO1F/EYA4/MED10/CYFIP1/ANXA2/CRTAM/IL15RA/SERPINB9/CD44/ART3/PRSS12/CASP4/CASP1/CISH/LITAF/IL15/BCL2A1/MAP3K8/TK1/CYBB/AIF1/IER3/KCNJ8/S100A4/PLP2/BHLHE40/PLSCR1/VMP1
GSE14415_INDUCED_TREG_VS_FAILED_INDUCED_TREG_DN	GSE14415_INDUCED_TREG_VS_FAILED_INDUCED_TREG_DN	170	-0.395862	-1.70835	0.000197268	0.00172548	0.00119036	2807	tags=32%, list=16%, signal=27%	TRAFD1/PHF11/MYO5A/NSMAF/TTK/ARAP2/ELL2/ABHD5/KIF14/CASP3/GLCCI1/CHST11/MYADM/SRGN/DHX58/SLAMF1/CDCA5/GIMAP4/PTTG1/PMAIP1/LY86/SLC25A24/USP18/MYO1F/TOX/SLA/RBBP8/PPM1J/IL15RA/IFIH1/CARHSP1/AP1S2/CYSLTR2/CD44/MX1/CHSY1/SH3GLB1/S100A11/RSAD2/PTGER4/ECT2/VAMP8/PTGER2/AIF1/GBP3/CD38/PSMB8/APOBEC2/ASRGL1/PLSCR1/PNP/NR4A2/FCER1G/CXCL10
GSE29164_CD8_TCELL_VS_CD8_TCELL_AND_IL12_TREATED_MELANOMA_DAY7_DN	GSE29164_CD8_TCELL_VS_CD8_TCELL_AND_IL12_TREATED_MELANOMA_DAY7_DN	171	-0.400794	-1.72971	0.000199326	0.00172797	0.00119208	3124	tags=33%, list=17%, signal=27%	PRDX4/MTFR1/MYO7A/MZB1/CCR2/TRAM1/EIF2S2/RGSL1/AK2/ZNF35/SLC37A3/SRGN/SLC35B1/KDELR3/ZWINT/PSMA5/SEC13/PRDM7/CDCA5/TRIB1/VASH2/PTTG1/ADA/MYDGF/FKBP11/GGH/UAP1/ARMC2/SEC61B/RRM2/RDH12/ABRACL/RWDD2B/NANS/PSAT1/SGPP2/NUS1/ALG5/UNC5B/PRSS2/SLC1A4/QRFPR/XBP1/LRRC59/PIK3CG/LGMN/AKR1C1/OIP5/LDHA/TK1/TMEM70/IFITM1/CHAC2/TM4SF18/CD38/JCHAIN
GSE32533_MIR17_KO_VS_MIR17_OVEREXPRESS_ACT_CD4_TCELL_UP	GSE32533_MIR17_KO_VS_MIR17_OVEREXPRESS_ACT_CD4_TCELL_UP	188	-0.388187	-1.69017	0.000198636	0.00172797	0.00119208	2570	tags=26%, list=14%, signal=23%	CFAP157/NUP160/RIPK3/FIBCD1/PTBP1/GALK1/OSTF1/FCGR2B/SRGN/ACP5/WDR1/DIRAS1/CDCA5/AGFG1/CTSB/TFE3/SNRNP35/TNFRSF1B/NCF2/YWHAH/UNC13D/SLC8B1/SLA/UBASH3B/PTPRE/CYTH4/SPI1/RAB5C/PPP1R14B/MCM10/BASP1/DDX39A/RAB3IL1/C16orf54/PIK3AP1/TNFRSF11A/CSK/RNF149/ARL4C/ATP8B4/FAM222A/PTPRC/NLRC5/C3AR1/TRIM8/LYN/HK3/CTSC/CXCL10
GSE11973_MIR223_KOVS_WT_BONE_MARROW_NEUTROPHIL_UP	GSE11973_MIR223_KOVS_WT_BONE_MARROW_NEUTROPHIL_UP	186	-0.387331	-1.68576	0.00019898	0.00172797	0.00119208	3573	tags=38%, list=20%, signal=30%	NAB1/CNDP2/G6PC3/CCDC88C/RILPL2/SLC39A11/AHI1/TLE3/EPN1/EHD1/USE1/VDR/S100A6/NUBP1/RPIA/PSMD2/CD300A/RNF32/RNF19B/HLA-DOA/TNFSF8/PRDX4/SERPINC1/NAA38/RAP1A/RNF43/TCF19/PRSS16/CDC6/PLAC8/COMTD1/RIPK3/MYO1G/SLC9B2/ARID5A/HTATIP2/ELOVL3/MRPL17/MRPL48/RNF25/RALGDS/AGFG1/CREB3/ACTG2/BLVRA/SLC25A24/MBD2/PHGDH/DRC1/ENO1/MFSD1/TOP2A/DENND2D/VWA5A/BMP7/EXTL1/ITGB3BP/PANX1/SLC39A8/FBXW7/ASS1/RBM3/SLC12A8/S…
GSE10239_NAIVE_VS_KLRG1INT_EFF_CD8_TCELL_DN	GSE10239_NAIVE_VS_KLRG1INT_EFF_CD8_TCELL_DN	183	-0.382839	-1.6661	0.000198292	0.00172797	0.00119208	3714	tags=34%, list=21%, signal=27%	EHD4/MALSU1/RPS19BP1/DPY30/POLA2/HAUS1/LENEP/ZFAND4/WDR61/LHPP/CMSS1/PSMD9/FOXK2/CCR5/DBF4/FAM110A/ANLN/CASP7/SGCB/PSMB2/NDUFAF5/CSRP2/TACC3/UCHL3/CKS1B/PLIN2/TRIM37/LRP8/RFC2/TNFRSF1B/EME1/TSPAN33/SLC25A24/NUPR1/GEM/RFC5/NXT1/TIGAR/CYFIP1/GTF3A/ANXA2/KIF11/HMBS/CCNE1/RFWD3/CMC2/SERPINB9/ATP12A/STXBP6/B4GALT5/NUDT5/PIK3AP1/BARD1/SLC1A4/RAD54L/SLC15A3/MARVELD2/SLC43A3/PLP2/ASRGL1/PLSCR1/E2F8
GSE41867_DAY15_EFFECTOR_VS_DAY30_EXHAUSTED_CD8_TCELL_LCMV_CLONE13_UP	GSE41867_DAY15_EFFECTOR_VS_DAY30_EXHAUSTED_CD8_TCELL_LCMV_CLONE13_UP	183	-0.382812	-1.66598	0.000198292	0.00172797	0.00119208	3358	tags=32%, list=19%, signal=26%	LRRC74A/GYPC/MPPED1/ICOS/ITGA4/SLC35B4/TRAFD1/SPATA13/MOCOS/PTPRS/PIK3CD/PLAC8/ANXA1/SGCB/TRIM5/OAS3/CCRL2/SAMHD1/SMDT1/DHX58/MIEN1/MSANTD1/TTYH3/NCOA7/PAK1/SRD5A3/STK40/MYO1F/NDST1/GCHFR/IRF7/CSF1/TLR2/LMCD1/GCA/C9/STAT1/PARP14/PDE4B/OTUD1/SH3BP2/TLR4/DDX58/OAS2/STX11/NAT1/KCTD2/RSAD2/CDH15/ADAMTS8/EPSTI1/DTX3L/MCTP1/PRKCD/LYN/ISG20/CMPK2/FCER1G
GSE17974_CTRL_VS_ACT_IL4_AND_ANTI_IL12_12H_CD4_TCELL_DN	GSE17974_CTRL_VS_ACT_IL4_AND_ANTI_IL12_12H_CD4_TCELL_DN	185	-0.393512	-1.71561	0.000201521	0.00174367	0.00120291	3695	tags=34%, list=21%, signal=27%	GALE/MCAT/GGCT/XPOT/RRS1/MCUR1/SLC19A1/SFT2D2/PNO1/TBL2/NANP/RAP1A/ENDOG/TCF19/IL18R1/GNPNAT1/TRIB3/PSMB2/MTMR2/GON7/SLC37A3/ZNF232/NFE2L3/MRPL17/ZWINT/WSB2/PSMA4/CLDN5/SNRNP25/TMCO6/TUBB/SPINT2/ID3/SSNA1/FADD/KLHL18/CDK2AP1/MIR17HG/GPR183/TMEM165/FANCI/POLR2H/SLC39A14/CD200/PPP1R14B/SPTSSA/ORMDL2/PEMT/SLC38A5/GLB1L2/BYSL/MLKL/IFRD2/OSBPL3/RCC1/SLC7A1/HCP5/USH2A/RAB27A/EGR3/IER3/ATP1B3
GSE19888_ADENOSINE_A3R_ACT_VS_A3R_ACT_WITH_A3R_INH_PRETREATMENT_IN_MAST_CELL_DN	GSE19888_ADENOSINE_A3R_ACT_VS_A3R_ACT_WITH_A3R_INH_PRETREATMENT_IN_MAST_CELL_DN	175	-0.394798	-1.70792	0.000202569	0.00174367	0.00120291	2851	tags=29%, list=16%, signal=24%	GBP6/FURIN/LCMT2/ELL2/TRIB3/PRMT9/TOR3A/NLGN2/CXCL9/YJEFN3/ARF3/DHX58/IFIT1/ZCCHC2/DEDD/OTOS/JAKMIP2/USP18/RFC5/UBE2L6/IRF7/ATP6V1A/TLR3/NPL/SLAMF8/CD200/STAT1/PARP14/IL15RA/ATP1A1/POLE2/DDX58/MX2/ACKR4/DPYSL5/RSAD2/SLC45A4/SLC7A1/ADRA1A/IFIT3/IFI35/CXCL11/HCK/TNFSF10/ISG20/TCIRG1/CYP1B1/CMPK2/P2RY2/CXCL10
GSE2405_S_AUREUS_VS_A_PHAGOCYTOPHILUM_NEUTROPHIL_UP	GSE2405_S_AUREUS_VS_A_PHAGOCYTOPHILUM_NEUTROPHIL_UP	188	-0.387755	-1.68828	0.000202569	0.00174367	0.00120291	2516	tags=28%, list=14%, signal=24%	SH3PXD2B/MYO1G/TOR3A/S100A16/SAMHD1/GOLM1/ARG2/DHX58/SOSTDC1/GRAMD1A/ITPRIPL2/NFKB1/EMP2/TNFRSF1B/GDA/LRRK1/CDCP1/IL13RA2/CD40/DDX58/MX2/SLFN13/DAP/FOSL2/SHISA4/ENO3/GALNT6/RSAD2/FOS/HDC/NLRC5/HLA-DMA/CISH/BATF3/PDCD1LG2/GBP4/MICALL1/TLR1/PLEK/C1R/PARP9/IRF1/IFITM3/TIMP1/LARP6/BLNK/SERPINB1/CSF2RB/C3/SPP1/ADAMTS9/ATP1B3
GSE39556_UNTREATED_VS_3H_POLYIC_INJ_MOUSE_CD8A_DC_UP	GSE39556_UNTREATED_VS_3H_POLYIC_INJ_MOUSE_CD8A_DC_UP	188	-0.387493	-1.68714	0.000202569	0.00174367	0.00120291	2380	tags=24%, list=13%, signal=21%	NFIL3/TES/SAMHD1/VNN2/MS4A1/CD19/GPT/TGFBR2/ADAM19/BIRC3/SLC27A2/NT5E/LY86/KMO/PDGFRA/TRAT1/FCHSD2/RFC5/SLA/ADAM28/CCNE1/CMA1/DAAM1/HLA-DOB/ABCB4/ITGB2/SLC7A7/RAB29/AOX1/IRS1/ST8SIA1/CCDC69/CXCL11/GPR65/PRKCD/CD180/HCK/IL4R/LYN/TEAD4/EMP3/RASGRP1/ARL4A/SPP1/CXCL1/IFI30
GSE24634_NAIVE_CD4_TCELL_VS_DAY3_IL4_CONV_TREG_DN	GSE24634_NAIVE_CD4_TCELL_VS_DAY3_IL4_CONV_TREG_DN	185	-0.39324	-1.71443	0.000205434	0.00176521	0.00121777	4154	tags=37%, list=23%, signal=29%	HTRA2/KDELR2/TMEM53/BID/SRI/TRAF1/GCLM/GALE/MCAT/GLRX2/CCT5/POLD3/TIMM8B/GORASP2/ARPC5L/SFT2D2/COASY/MRPS12/TAGLN2/DTL/TBL2/TMEM176B/PWP2/CENPN/GMPS/SEC23B/CASP3/CASP7/FUCA1/PTBP1/IDE/TACC3/MRPL17/PSMA5/PUS7/IDH2/NDUFB3/TRIB1/ICMT/CDC45/EBI3/SPINT2/BLVRA/NDUFAF1/DPP3/KNTC1/RFC5/SPDL1/TMEM165/CCNE1/NT5DC2/BASP1/IDH1/SMCO4/LRRC59/GLA/MELK/RAD54L/TNF/SLC35F2/RAMP1/ALOX5AP/NCF4/DRAM1/HPGDS/JCHAIN/CSF…
GSE9988_ANTI_TREM1_AND_LPS_VS_VEHICLE_TREATED_MONOCYTES_UP	GSE9988_ANTI_TREM1_AND_LPS_VS_VEHICLE_TREATED_MONOCYTES_UP	170	-0.395053	-1.70486	0.000208987	0.00179257	0.00123665	3962	tags=42%, list=22%, signal=33%	MUCL1/UBTD2/STX4/P2RX4/ANKRD28/GCLM/ASNS/IL36RN/FERMT2/PPARG/MAPK6/EGR1/ATP2B1/DOLK/P2RY1/OTUD4/DTL/NSMAF/TNFSF15/IL1A/RHEB/SLCO4A1/TP53BP2/SPAG5/SLC9B2/DENND4A/CCRL2/CD274/AQP9/TSLP/PPP1R15B/ARL5B/TMEM251/CXCL3/DYRK3/PMAIP1/FOSL1/NPC1/RIT1/LRRC8B/CDK1/GEM/GPRC5A/CSF1/INSIG1/SGPP2/NFKBIZ/ZSCAN5A/MMP1/PTGS2/SLC38A2/UBE2J1/IL10/GLA/TEX14/PLAUR/MMP10/TNF/MAP3K8/CXCL8/IL1B/PLEK/IER3/SLC7A5/INHBA/ETS2…
GSE3982_NEUTROPHIL_VS_NKCELL_UP	GSE3982_NEUTROPHIL_VS_NKCELL_UP	186	-0.38696	-1.68415	0.000210801	0.00180492	0.00124517	3794	tags=33%, list=21%, signal=27%	SLC25A44/REL/SLC12A6/ARPC5/VNN3/SLC31A2/BTK/HLA-C/SGK1/DNAJB9/MYO5A/YIPF6/IFIT2/TRIM25/SLPI/ICAM3/LRP10/PPP4R1/GLRX/LIMK2/PELI1/CAMK1D/AMPD3/TAB2/PRKD2/IRF9/RARA/CFD/NDUFB3/IMPA2/RNF24/FOSL1/PFKFB3/NCOA1/LILRA1/SLA/IL1RN/PLIN3/CAPZA1/SCO2/STAT1/SPI1/DDX58/B4GALT5/ADGRE2/CHSY1/SH3GLB1/IFNAR2/UBE2J1/S100A11/KYAT3/ALOX5/ADGRE5/AIF1/SECTM1/LYN/GBP2/C5AR1/PLSCR1/ARL4A/CCR1/SLC22A4
GSE44649_WT_VS_MIR155_KO_NAIVE_CD8_TCELL_DN	GSE44649_WT_VS_MIR155_KO_NAIVE_CD8_TCELL_DN	184	-0.386115	-1.67925	0.000211167	0.00180492	0.00124517	1754	tags=35%, list=10%, signal=32%	VDR/PMVK/RFTN1/TUBB2B/REL/PCP4/CCDC71L/TSPO/C3orf80/ISG15/STAT5A/GYPC/SOD2/JADE2/UBE2D2/TTC13/TAGLN2/GPAT4/IL4I1/GBP6/TCF7L1/CACNA1S/CHD1/PCGF5/IFIT1/PPARGC1B/TRPM7/CNN3/GSTT1/CDC42EP3/USP18/IL2RA/IRF7/ARF6/ANXA2/IL1RN/CD200/NECTIN2/SLFN5/SCIN/PITPNC1/BASP1/PARP12/OAS2/C19orf12/TNFRSF11A/IFITM2/MFHAS1/GLA/CISH/PDCD1LG2/NRIP1/PTGER4/GLIPR2/BCL2A1/TAP2/SPHK1/CXCL11/PLA2G4F/DRAM1/GBP2/LAPTM5/STAT3/S…
GSE21927_C26GM_VS_4T1_TUMOR_MONOCYTE_BALBC_DN	GSE21927_C26GM_VS_4T1_TUMOR_MONOCYTE_BALBC_DN	183	0.363157	1.6364	0.000214387	0.00182923	0.00126194	3771	tags=33%, list=21%, signal=27%	STAT4/IGFBP3/RNF125/RSRP1/ZNF137P/TXNIP/C11orf21/ANKRD36/CD3E/ZNF83/CCDC28A/LYRM9/EVL/KLF13/SPTAN1/SYNE1/KLF12/CLASP1/NDRG1/TRIM52/EFHC1/CLK4/UBE2H/ADD3/PAN2/GALNT11/TAF1/SNX29P2/IDUA/PNISR/NR2C1/ZNF862/PPM1B/MPHOSPH8/PTCH1/SCAF11/HECTD4/GATAD1/PMS2P3/CCNL2/EFNA1/TOB1/WSB1/ASB1/ZNF611/DPEP2/ZNF500/RBL2/CCSER2/MACF1/P4HTM/AKAP13/WASF2/S1PR4/RPL11/CBFA2T2/EPB41/NKTR/OXLD1/SRSF11/CDK11A
GSE17974_0H_VS_1H_IN_VITRO_ACT_CD4_TCELL_DN	GSE17974_0H_VS_1H_IN_VITRO_ACT_CD4_TCELL_DN	180	-0.386302	-1.68166	0.000219571	0.0018702	0.00129019	2895	tags=27%, list=16%, signal=23%	PRDX1/SLC25A32/PHF23/TMEM127/C6orf120/RALA/TMEM208/TUBD1/TP53RK/GZF1/UTP11/CCRL2/DUSP14/GRAMD4/ARG2/LRR1/DUSP4/EGR2/SNRNP35/ID3/PFKFB3/NPC1/FADD/PSMB5/GPR183/LIG4/GEM/JAGN1/SLA/C14orf119/DNAJC27/DCUN1D3/CD200/RABIF/PLEKHO2/PUS3/CHSY1/KPNA2/ZNF165/PTRH2/TNF/HCP5/BCL2A1/CHAC2/GPR65/NR4A1/CREM/LIF/NR4A3
GSE5455_HEALTHY_VS_TUMOR_BEARING_MOUSE_SPLEEN_MONOCYTE_24H_INCUBATION_DN	GSE5455_HEALTHY_VS_TUMOR_BEARING_MOUSE_SPLEEN_MONOCYTE_24H_INCUBATION_DN	178	-0.380507	-1.65218	0.000221086	0.00187981	0.00129682	3480	tags=36%, list=19%, signal=29%	GABARAPL1/FHL2/FBXO4/RNF19B/ZNF518B/ICOS/SLC41A1/GPM6B/DYNLT3/CACNA1D/IL21/SYP/DERA/WDR55/CYB561/CDV3/B3GNT2/ELL2/PLAC8/ABCB1/CHST11/LBH/RIPK3/GLRX/EFHD2/TRPS1/ARHGAP31/STAC/HGSNAT/PPP2R5C/ZNRF1/ADAM19/DUSP4/GALNT14/NUPR1/SLA/FAS/CYFIP1/PON3/MAPKAPK2/CD200/NR2F6/CARHSP1/MX2/CNIH4/BMP7/STX11/IRAK4/CSK/RNF149/SAMSN1/CASP4/IL1R1/CASP1/PDCD1LG2/LGMN/MRPS6/TNFRSF19/BATF/SLC12A8/MAP3K8/S100A4/PLSCR1/IL…
GSE10325_CD4_TCELL_VS_BCELL_DN	GSE10325_CD4_TCELL_VS_BCELL_DN	178	-0.379943	-1.64972	0.000232824	0.00197617	0.0013633	2495	tags=27%, list=14%, signal=23%	SH2B2/SCPEP1/FCGR2B/RFX5/BCL11A/FADS3/MS4A1/CD19/LMO2/ADAM19/LY86/SHMT2/TCF3/KMO/SMAGP/WASF1/FCHSD2/LHFPL2/LAT2/ADAM28/OPN3/HLA-DQA1/KIAA0040/CD200/HLA-DOB/HLA-DPB1/CD40/TIMELESS/BASP1/ABCB4/HLA-DMB/TSPAN13/HLA-DPA1/RHOBTB2/SLC7A7/HLA-DRA/MAP3K14/ALOX5/HLA-DMA/FCGR2C/SLC15A3/SLC2A6/RASGRP3/CYBB/CD180/LYN/BLNK/JCHAIN
GSE360_T_GONDII_VS_B_MALAYI_LOW_DOSE_DC_UP	GSE360_T_GONDII_VS_B_MALAYI_LOW_DOSE_DC_UP	176	-0.390759	-1.69193	0.000234035	0.00197955	0.00136563	3224	tags=33%, list=18%, signal=27%	CACNA1D/SOD2/TAGLN2/IFI6/PWP1/THSD7A/DSG1/MAGEC1/TRIM25/RAB32/LIPF/BTG3/IFI44L/TRADD/AHSG/ACKR3/HNRNPF/CXCL9/FADS3/SYCP1/CETN1/DYRK3/DUSP4/TESK2/NFKB1/SLC1A2/CYB5A/CNN3/CTSB/GPR183/FANCI/E2F5/CD200/PDE4B/BASP1/DEFB1/MAGEA11/SLC12A5/TUBB2A/NFKB2/RSAD2/RCC1/FAIM2/BCL2A1/SAT1/IFIT3/TAP2/TAP1/GCH1/IFI35/IFITM3/HGF/ETV6/ISG20/ARL4A/SPP1/NR4A3/RARRES1
GSE11057_NAIVE_VS_EFF_MEMORY_CD4_TCELL_DN	GSE11057_NAIVE_VS_EFF_MEMORY_CD4_TCELL_DN	188	-0.385576	-1.6788	0.000234035	0.00197955	0.00136563	2679	tags=29%, list=15%, signal=25%	NETO2/ANXA1/BTG3/EIF4EBP2/TOR3A/ANXA2P1/TRADD/SRGN/EFHD2/NINJ2/ADAM19/PTTG1/PHTF2/NPC1/CDC42EP3/YWHAH/ELOVL5/MYO1F/RHOU/FAS/TLR3/ANXA2/IFI27/STOM/IL15RA/STX11/HLA-DPA1/SH3BGRL3/RNF149/SMCO4/MFHAS1/NOD2/S100A11/FAR2/GLIPR1/AHR/OSBPL3/TNF/NABP1/CLIC1/RAB27A/LDHA/TIGIT/AQP3/ST8SIA1/TYMP/ALOX5AP/NCF4/S100A4/SLC2A3/GBP3/IFI16/CTSC/HOPX
GSE30083_SP2_VS_SP4_THYMOCYTE_DN	GSE30083_SP2_VS_SP4_THYMOCYTE_DN	183	-0.379738	-1.6526	0.000237556	0.00200585	0.00138378	2083	tags=25%, list=12%, signal=22%	IFIT1/KHK/GUCD1/DAXX/PPP3CC/NT5E/LY86/SLC41A2/IFI44/GEM/MPEG1/CTSS/HVCN1/CLEC10A/DAAM1/F2RL1/CYTH4/PPM1J/MPP4/CRLF3/MX2/KCNN2/C19orf12/MS4A6A/LAIR1/CLCF1/ATP8B4/CASP1/ADGRE5/HPSE/MCTP2/IFIT3/AQP3/TLR1/TAP1/CYBB/IGFBP4/PLEK/NCF4/CD38/FAM43A/GNA15/LIF/FCGR2A/SOCS3/HOPX
GSE17721_CTRL_VS_CPG_8H_BMDC_DN	GSE17721_CTRL_VS_CPG_8H_BMDC_DN	185	-0.390802	-1.7038	0.00024065	0.00202846	0.00139937	3083	tags=25%, list=17%, signal=21%	TAGLN2/MTMR7/TMEM39A/KCNQ5/CLRN3/GBP6/TP53RK/TPBG/CHD1/VPS54/CXCL9/WSB2/NPLOC4/SENP1/GRAMD1A/LRP8/RALGDS/FADD/FUT7/NOTCH3/STK40/B4GALT3/BCL7C/MAPKAPK2/CUTC/PARP14/LYPD3/LAP3/TEK/PSMA2/BST2/PTGES/LMO4/MTHFD2/LRRC59/CHDH/SAMSN1/RIPK2/RBM47/GBP2/TM4SF1/CYP1B1/PLSCR1/CA14/CCL11/CCL2
GSE21360_NAIVE_VS_PRIMARY_MEMORY_CD8_TCELL_UP	GSE21360_NAIVE_VS_PRIMARY_MEMORY_CD8_TCELL_UP	164	-0.390474	-1.67429	0.000241236	0.00202988	0.00140036	2495	tags=29%, list=14%, signal=25%	SH2B2/EXTL3/FCGR2B/NFIL3/SIPA1L2/CH25H/CDCA4/TCN2/HSD11B1/FLOT1/ZDHHC23/SBNO2/NT5E/PTPN7/SMAGP/SLA/ADAMTSL4/IL5/IL21R/SEMA4C/SLC39A14/NECTIN2/PDPN/SLC39A1/HP/RTN4RL1/SMAD3/RAB3IL1/LRG1/DAP/CHSY1/MYD88/AHR/CD163/CX3CR1/STEAP4/C1RL/IFITM1/GPR84/C1QB/CD38/HTR2B/STAT3/THBS1/SOCS3/F13A1/CCR1
GSE32986_UNSTIM_VS_GMCSF_AND_CURDLAN_HIGHDOSE_STIM_DC_DN	GSE32986_UNSTIM_VS_GMCSF_AND_CURDLAN_HIGHDOSE_STIM_DC_DN	182	0.370002	1.66383	0.000242537	0.00203731	0.00140548	4974	tags=41%, list=28%, signal=30%	RGCC/MTURN/APPL2/EXOC6B/ZNF83/ZNF540/ZBTB20/CSAD/MFSD3/ZBTB38/RNPC3/TRABD2A/TRIM52/ING5/ABCF3/ACAD10/RICTOR/MBNL3/GZMM/CFAP44/MBTD1/TBCEL/C5/CPED1/ZMYND8/TSPAN32/ARHGEF9/CRBN/DPH7/ZKSCAN3/EPHA4/ACSS1/LRIG2/PRKAG2/PIAS1/CHD3/EVI2B/PLCG1/DIP2B/SSTR5/NEK9/KLHL9/FBXO3/MAML2/PATJ/AMIGO1/ZBTB10/MEF2A/MIR186/NKTR/LINS1/SIN3B/ZNF623/ZNF91/CTSF/TTYH2/ITM2B/SORBS3/CTC1/NOG/SLC4A5/SLC46A3/SUPT3H/OLFM2/WDR27…
GSE13411_PLASMA_CELL_VS_MEMORY_BCELL_DN	GSE13411_PLASMA_CELL_VS_MEMORY_BCELL_DN	179	-0.37963	-1.65034	0.000248476	0.00208361	0.00143742	2857	tags=34%, list=16%, signal=28%	RBCK1/CD48/REPIN1/INPP5D/GALNT10/RPL10/USE1/RBMS1/METAP1/RNF44/SP100/TGIF1/HLA-F/BTK/MNT/JADE2/PHF11/RNF220/ZBTB18/PIK3CD/SIDT1/TRIM14/WBP1L/ARHGAP25/LBH/BACE2/CSNK1G2/CD19/ZCCHC2/TGFBR2/INPP5B/LY86/MYO1F/NECAP2/LAT2/HMBOX1/TMEM62/CUTC/HLA-DPB1/SYNGR3/NMI/DENND2D/ABCB4/SP110/DOCK2/HLA-DPA1/IFITM2/MYD88/ALOX5/CD53/RIPK2/CYBB/IFITM1/ALOX5AP/IFITM3/LYN/BHLHE40/LCP1/LAPTM5/CORO1A
GSE13411_IGM_VS_SWITCHED_MEMORY_BCELL_DN	GSE13411_IGM_VS_SWITCHED_MEMORY_BCELL_DN	183	-0.37784	-1.64434	0.000249336	0.00208722	0.00143992	2724	tags=30%, list=15%, signal=26%	RPS15A/CETP/NFU1/COCH/SLC31A2/EIF4E2/S100A10/MAN2A2/ITGA4/TMEM127/RALA/ANXA1/RAP1GAP2/RHOT1/TAS2R8/CHST11/SCPEP1/RAB6A/TES/RFX5/WSB2/CFD/LMO2/FCN1/TMEM251/WDR76/GOLPH3/CYB5A/NT5E/CD55/CHPT1/MBD2/DAAM1/SIK2/TGFBI/IFIH1/DHRS7B/CNIH4/IDH1/AHR/IGHV5-78/C3AR1/VCAN/SERPINA1/HPSE/GNA14/PLK2/DACT1/EMP3/SERPINB1/STAT3/FCGR2A/CSF2RB/F13A1/HOPX
KAECH_NAIVE_VS_DAY8_EFF_CD8_TCELL_DN	KAECH_NAIVE_VS_DAY8_EFF_CD8_TCELL_DN	186	-0.383551	-1.66931	0.000250202	0.0020873	0.00143997	3124	tags=34%, list=17%, signal=29%	SNRNP27/MRPL27/S100A6/ANXA6/NDUFB9/RSU1/UNC119B/RRBP1/S100A10/ITGA4/PRDX4/RACGAP1/SMAP1/CCR2/PRDX1/TCF19/IL18R1/CCR5/ANXA1/CASP7/GLRX/IDE/TACC3/EFHD2/CKS1B/LXN/FAM89B/CDCA5/ADAM19/PTTG1/DHRS1/CHPT1/TNFRSF1B/CDK2AP1/GGH/CDK1/MYO1F/ACTB/GEM/RRM2/MBD2/ARF6/ANXA2/ABRACL/KIF11/TOP2A/PSMA2/SERPINB9/CARHSP1/CD44/S100A11/CASP4/CASP1/LITAF/BCL2A1/BATF/S100A4/SLC2A3/PLP2/BHLHE40/CDKN3/PLSCR1/E2F8/HOPX
GSE24972_WT_VS_IRF8_KO_SPLEEN_FOLLICULAR_BCELL_DN	GSE24972_WT_VS_IRF8_KO_SPLEEN_FOLLICULAR_BCELL_DN	186	-0.383529	-1.66921	0.000250202	0.0020873	0.00143997	2492	tags=27%, list=14%, signal=23%	UBL4A/CREG2/UBE2C/CFP/CHMP7/NRROS/HM13/HIVEP3/UNC93B1/DTNBP1/LXN/TST/RBPMS2/NAXE/SNRPF/RPS6KA3/CKAP2L/NUP205/VAV2/KCTD11/EBI3/TCF3/FUT7/CFB/PDGFA/KNTC1/LHFPL2/ZC3HAV1/ENO1/SPI1/PYCARD/G6PD/DOCK2/B4GALT5/PPP1CC/HLA-DMB/PIK3AP1/NFKB2/PLPP5/RELB/PTPRC/SCD/TRIM8/FADS2/RGS16/C1orf105/PSMB9/GAS2L3/DRAM1/MID1IP1
GSE32986_UNSTIM_VS_CURDLAN_LOWDOSE_STIM_DC_DN	GSE32986_UNSTIM_VS_CURDLAN_LOWDOSE_STIM_DC_DN	180	-0.384566	-1.6741	0.00025066	0.00208755	0.00144014	2423	tags=26%, list=14%, signal=23%	IDE/SURF4/NFE2L3/SLC35B1/WSB2/CTNS/PLIN2/NCKAP1/ADAM19/CAPN1/EBI3/TFE3/NPC1/DPP3/TUBA1C/MYO1F/NRBP1/CSF1/TIFA/CCNE1/E2F3/INSIG1/STOM/SLC39A1/TOP2A/PYCARD/PCK2/G6PD/LMO4/MTHFD2/IDH1/SMCO4/NOD2/MYD88/KPNA2/SPPL2A/LPCAT3/MAMLD1/TLR6/CLIC1/FADS2/BCL6/NCF4/S100A4/LY96/CYP1B1/RDH10
GSE22886_UNSTIM_VS_IL15_STIM_NKCELL_DN	GSE22886_UNSTIM_VS_IL15_STIM_NKCELL_DN	185	-0.388707	-1.69467	0.000252389	0.00209836	0.0014476	5303	tags=44%, list=30%, signal=31%	POLR3K/CCT2/RANBP1/PPP2R1B/CCT7/MTCH2/MRPL39/STOML2/MCM6/TUBB4B/MLEC/MSH6/TUBGCP3/CDT1/GLRX3/MANF/HSPA14/TFDP1/FANCE/TUBA1B/HAT1/RFC4/PSMB6/EIF2S1/GNL2/ASNS/TUBG1/GGCT/XPOT/GLRX2/CCT5/MSMO1/TPM4/DNMT1/MCUR1/DTL/SLC1A5/SQLE/FDX1/CDC6/DCTPP1/HNRNPAB/SLCO4A1/MMD/UTP11/PGRMC1/NUP98/MRPL17/CKS1B/WSB2/WDR1/CTPS1/NUP205/UGDH/CDC45/SHMT2/DPP3/LMNB2/PSMB5/PAK1IP1/CDK2/RFC5/RBBP8/SNRPG/ENO1/POLR2H/SLC39A14…
GSE11386_NAIVE_VS_MEMORY_BCELL_UP	GSE11386_NAIVE_VS_MEMORY_BCELL_UP	167	-0.38994	-1.6804	0.000254111	0.00210549	0.00145252	2505	tags=26%, list=14%, signal=22%	MYO1G/PSMA7/GLRX/HSPA13/NXT2/CDCA8/PGM2L1/SHCBP1/MFAP3/SLAMF1/LRR1/CDC45/BLVRA/NPC1/GGH/CDK1/CDK2/IL2RA/KNTC1/RRM2/SPDL1/ATP6V1A/HAVCR2/MFSD1/CFL1/TOP2A/ZMPSTE24/PYCARD/PSMA2/SERPINB9/RPS6KA1/ITGB2/TUBB2A/MELK/RAD54L/ADGRE5/PPP3CA/RAB27A/GAS2L3/SLC2A3/GBP3/TNFSF10/CDCA2
GSE43863_TH1_VS_LY6C_INT_CXCR5POS_MEMORY_CD4_TCELL_UP	GSE43863_TH1_VS_LY6C_INT_CXCR5POS_MEMORY_CD4_TCELL_UP	188	-0.383587	-1.67013	0.000253701	0.00210549	0.00145252	3986	tags=32%, list=22%, signal=25%	GRWD1/CACYBP/NAA50/ANKRD28/TSEN54/GMEB2/POLR3D/EIF2B3/MYO19/MTRR/LSM12/ATXN7L3/PDAP1/DNAJC2/ZNF639/WDR55/TMEM39A/KCTD13/CPSF4/WDR4/GBP6/EIF2S2/PSMB2/MAFG/FOXRED2/TBL1X/TRNAU1AP/CTPS1/AGFG1/TRMT6/BIRC3/EBI3/UTP4/PUS1/RABGGTA/LMNB2/POP1/CST11/HACD3/IL2RA/TMEM165/C9orf72/CD40/IL15RA/NUS1/SERPINB9/B4GALT5/CD44/SLC1A4/MFHAS1/NFKB2/IL10/IFRD2/PDCD1LG2/ATF3/BCL2A1/TAP1/ICAM1/SOCS3/IL6/CXCL10
GSE13946_CTRL_VS_DSS_COLITIS_GD_TCELL_FROM_COLON_UP	GSE13946_CTRL_VS_DSS_COLITIS_GD_TCELL_FROM_COLON_UP	165	-0.393085	-1.6891	0.000257991	0.00213401	0.00147219	2760	tags=28%, list=15%, signal=24%	RHEB/IL18R1/ELL2/ABHD5/ANXA1/TXNDC17/MYADM/FCGR2B/NFIL3/SRGN/HTATIP2/THEMIS2/ZWINT/NR1D2/PTTG1/PMAIP1/BLVRA/GGH/MYO1F/GEM/PPM1J/NR2F6/SERPINB9/CARHSP1/HIF1A/TCEAL9/BSPRY/AP1S2/CYSLTR2/CD44/LAIR1/CHSY1/S100A11/CASP1/CX3CR1/RBM47/AIF1/KCNJ8/GBP3/CD38/APOBEC2/ASRGL1/GNA15/PLSCR1/S100A9/HOPX/S100A8
GSE1791_CTRL_VS_NEUROMEDINU_IN_T_CELL_LINE_3H_UP	GSE1791_CTRL_VS_NEUROMEDINU_IN_T_CELL_LINE_3H_UP	160	-0.396195	-1.69796	0.000259651	0.0021441	0.00147915	3048	tags=32%, list=17%, signal=27%	DTL/HCAR3/SAMD9L/KCNB2/MDGA1/AMN1/RALA/GRAP2/TECTB/NFAT5/ULBP2/PSMB10/SOAT1/TMED9/CDH9/GRIN3A/ARHGEF3/MYDGF/APOL2/UBE2L6/ZNF385C/STAT1/HLA-DOB/TRIM21/HLA-DPB1/SLC7A13/HIVEP2/SH3BP2/MICB/DDX58/ZNRF2P1/C19orf12/HLA-DPA1/RNF149/D2HGDH/BAALC/BCAT1/RSAD2/IRAK1/NLRC5/CASP1/CFAP161/PLAUR/TNF/GIMAP8/PLEKHO1/TAP1/PSMB9/SECTM1/KCNJ8/INHBA
GSE17721_CPG_VS_GARDIQUIMOD_6H_BMDC_UP	GSE17721_CPG_VS_GARDIQUIMOD_6H_BMDC_UP	186	-0.382928	-1.6666	0.000262022	0.00216002	0.00149013	4036	tags=32%, list=23%, signal=25%	SDF2L1/HAT1/TAS1R1/GPX7/BTBD3/BLOC1S6/HOXB4/PRX/KCNAB3/FGB/SLC35E4/SNX2/G3BP2/MOCS2/OGFR/ICOS/SGK1/PLA2G1B/TMEM39A/SERPINC1/SLC28A2/ARAP2/CASR/RRAGC/PELI1/THEMIS2/TFAP4/PLIN2/PHF13/BIRC3/METRNL/PTTG1/NCOA1/PDGFA/SLC30A7/CSF1/PIM1/NECTIN2/TRIM21/CD40/IFIH1/RPL22L1/MX2/C5orf47/NAT1/MYD88/CASP4/IRX5/PTGER4/ATF3/MRPS6/BATF/IFIT3/ADAP2/CHAC2/MYH6/ARL4A/IL6/SELE/CCL2
GSE21360_NAIVE_VS_QUATERNARY_MEMORY_CD8_TCELL_UP	GSE21360_NAIVE_VS_QUATERNARY_MEMORY_CD8_TCELL_UP	185	-0.387543	-1.68959	0.000268041	0.0022059	0.00152179	3871	tags=32%, list=22%, signal=25%	STAT2/RIPK1/SP100/EHD4/AGA/STAP1/SNX2/ISG15/EIF5/PNO1/PHF11/IFIT2/IFI6/WDR44/MIS12/SLC25A32/TRIM25/B3GNT2/TRIM38/IFI44L/OAS3/N4BP1/IRF9/DHX58/IFIT1/ZCCHC2/SLC31A1/DCP1A/USP18/IFI44/FCHSD2/IRF7/IFIT5/IFI27/SLC39A14/SERPINB8/TRIM21/IFIH1/LAP3/NMI/DDX58/BST2/PARP12/MX2/SP110/OAS2/MX1/NCAM2/IFITM2/RSAD2/IL10/APOL6/IFIT3/IFI35/IFITM1/CD38/CREM/ISG20/PLSCR1
GSE30962_ACUTE_VS_CHRONIC_LCMV_SECONDARY_INF_CD8_TCELL_DN	GSE30962_ACUTE_VS_CHRONIC_LCMV_SECONDARY_INF_CD8_TCELL_DN	190	-0.377391	-1.6428	0.000268762	0.00220811	0.00152331	3317	tags=30%, list=19%, signal=25%	MCM8/IFNGR1/PTPN12/IL21/FAM3C/DTL/SPC25/HRH4/GBP6/NUP93/FAXC/CASP3/CD244/GLRX/ST14/TACC3/PCGF5/SHCBP1/PPA1/CKAP2L/LPGAT1/EGR2/ADGRG1/PAQR4/SNRNP35/RRM2/FAM20A/LSM2/HMBS/UBASH3B/SEMA4C/TOP2A/SERPINB9/HELLS/MCM10/ICA1/BARD1/DSCC1/RSAD2/GLIPR1/PDCD1/TPX2/LITAF/BCL2A1/LDHA/TK1/RCN1/PTGER2/RGS16/HOOK1/PITPNM2/GPR65/NAMPT/ISG20/CDKN3/NR4A2/IFI30
GSE32901_NAIVE_VS_TH1_CD4_TCELL_DN	GSE32901_NAIVE_VS_TH1_CD4_TCELL_DN	158	-0.396293	-1.69461	0.000270091	0.00221529	0.00152827	2465	tags=24%, list=14%, signal=21%	SCPEP1/FCMR/CHD1/FCGR2B/THEMIS2/CKS1B/UNC93B1/MS4A1/CD19/EGR2/PMAIP1/LY86/RALGPS2/GSTT1/TFPI/FCHSD2/VANGL2/IL21R/SEMA4C/MYC/NFKBIZ/MCM10/MIR155/D2HGDH/SAMSN1/RAD54L/CISH/TNF/PLK2/CYBB/SPC24/PLEK/NR4A1/CD180/LYN/CD38/BLNK/IFI30
GSE360_LOW_DOSE_B_MALAYI_VS_M_TUBERCULOSIS_MAC_DN	GSE360_LOW_DOSE_B_MALAYI_VS_M_TUBERCULOSIS_MAC_DN	188	-0.381788	-1.6623	0.000273368	0.00223464	0.00154162	2863	tags=28%, list=16%, signal=24%	PBX2/IRF2/CTNNB1/MFAP2/GPSM3/ST3GAL2/EPB41L3/VAMP5/THEMIS2/CDC42/MS4A1/PTPN2/IFIT1/SNRPF/OSBPL8/AURKA/NR1D2/TFE3/PTPN7/SLC2A5/NOTCH3/CDK1/PADI2/UBE2L6/ARSF/IL1RN/TLR2/CMA1/ATP13A3/PROCR/TIMELESS/MX2/SP110/YIPF2/CPB1/SLC7A7/KYNU/GLIPR1/PYGM/CD163/NCKAP1L/TNFAIP1/IL13RA1/BCL2A1/CXCL8/MSR1/PSMB9/IRF1/GBP2/PNP/OSMR/PLAU/CCL8
GSE39152_CD103_NEG_VS_POS_MEMORY_CD8_TCELL_DN	GSE39152_CD103_NEG_VS_POS_MEMORY_CD8_TCELL_DN	188	-0.381782	-1.66228	0.000273368	0.00223464	0.00154162	2440	tags=22%, list=14%, signal=19%	ARFIP2/NOC4L/HIPK3/FCGR2B/NFIL3/MYL7/SLC35B1/SEC13/PPA1/ARF3/AQP9/DDX21/IFNAR1/JAK3/CDKN2D/MUC1/NUPR1/ELK3/TRAPPC3/HLA-DQA1/PIM1/TGFBI/MIDN/RAB3IL1/MYD88/AHR/RCC1/PTRH2/TLR6/RAMP3/IER3/TIMP1/KCNJ8/IL4R/IL18BP/TM4SF1/C5AR1/STAT3/HMOX1/CTSC/SOCS3
GSE9650_NAIVE_VS_EFF_CD8_TCELL_DN	GSE9650_NAIVE_VS_EFF_CD8_TCELL_DN	184	-0.382964	-1.66554	0.000274318	0.00223866	0.00154439	3923	tags=38%, list=22%, signal=30%	RFC4/SNRNP27/MRPL27/S100A6/ANXA6/RSU1/ITGAM/TSPO/GABARAPL1/S100A10/RNF19B/SMYD1/HOXD13/ITGA4/RHPN2/PRDX4/RACGAP1/SMAP1/DTL/CCR2/TCF19/MRPS16/TTK/IL18R1/CCR5/ANXA1/LRP10/CASP7/GLRX/FCGR2B/PSMB10/LXN/FAM89B/STAB1/HSD11B1/ADAM19/PTTG1/DHRS1/GSTT1/FADD/CDK1/PADI2/MYO1F/ACTB/GEM/SPDL1/MBD2/ARF6/ANXA2/CCNE1/P3H4/PSMA2/CARHSP1/DAP/RAC2/S100A11/CASP4/CASP1/CX3CR1/LITAF/BCL2A1/BATF/KCNJ8/S100A4/BHLHE40/CD…
GSE1448_ANTI_VALPHA2_VS_VBETA5_DP_THYMOCYTE_DN	GSE1448_ANTI_VALPHA2_VS_VBETA5_DP_THYMOCYTE_DN	184	-0.38243	-1.66322	0.000286159	0.00233139	0.00160836	3416	tags=34%, list=19%, signal=28%	SET/SERPINB4/MCUR1/PLXNA3/NOS3/SMARCD1/PLPPR2/FBL/AP1S1/SH2B3/HTR5A/ZP2/FURIN/RAI1/ST3GAL2/PSMB10/HSD17B2/DDX46/FOXA3/EGR2/ARPC2/RFC2/TNFRSF1B/TSPAN33/CYP21A1P/ELOVL5/NPPC/EYA4/CRISP3/B4GALT3/IKZF4/SPSB2/PON3/BAG2/TIMELESS/SLC6A9/POLE2/HELLS/PITPNC1/BASP1/RPS6KA1/CHGB/HRH2/NCAM2/ENO3/CMIP/CEL/HLA-DMA/IFRD2/CD53/SAT1/CR1L/RAMP3/TAP1/SEMA3A/CD180/GBP2/PSMB8/LCP1/PNP/NR4A2/IL3RA
GSE18203_CTRL_VS_INTRATUMORAL_CPG_INJ_MC38_TUMOR_DN	GSE18203_CTRL_VS_INTRATUMORAL_CPG_INJ_MC38_TUMOR_DN	185	-0.385457	-1.6805	0.000295431	0.00240291	0.0016577	3375	tags=35%, list=19%, signal=28%	GNG2/DPY30/GABARAPL1/S100A10/SASS6/ICOS/GPM6B/POU2AF1/DYNLT3/IL21/IL4/TNFSF8/PFN2/CALHM2/PRDX1/MFSD14A/DCTPP1/PLAC8/EIF2S2/UBE2C/CASP3/MCUB/PTRHD1/IDE/MMD/PDPK1/CKS1B/LXN/SOSTDC1/GPR155/CDCA5/AURKA/PPP3CC/ADAM19/LPGAT1/COA6/PAQR4/CDK1/RRM2/CYFIP1/ANXA2/ANGPTL2/TOP2A/HIF1A/TCEAL9/CD44/NQO2/MARCKSL1/IFNAR2/S100A11/KPNA2/CASP4/CASP1/TPX2/LITAF/PTP4A2/BCL2A1/PTGER2/CENPV/BCL6/S100A4/BHLHE40/MID1IP1/H…
GSE7509_UNSTIM_VS_FCGRIIB_STIM_MONOCYTE_DN	GSE7509_UNSTIM_VS_FCGRIIB_STIM_MONOCYTE_DN	154	0.375389	1.64369	0.00029662	0.00240856	0.00166159	5904	tags=51%, list=33%, signal=34%	APPL2/EPS15L1/SRGAP2/RORA/CNTRL/CPEB1/CCDC141/KDM3A/TMEM119/VWF/SCARNA17/IFT140/OSBPL7/FRY/PLA2R1/IFT80/SMTN/FSTL4/PAN2/SPATA5L1/TRAK1/MICAL3/DMTF1/TRUB2/SGIP1/NAV1/ZFYVE16/IVNS1ABP/RBM28/NDOR1/PRPF38B/IKBKB/CCNL2/GPHN/CLK2/CCDC77/MACF1/BOD1L1/NBEA/N4BP2L2/C2CD3/AASDH/DYNC1LI2/PHC3/PRDM2/TNRC6A/SORBS3/SNRNP70/CLMN/ARID4B/DCLK2/SNAPC4/PACRGL/FBRS/PHLDB1/DDX42/ALS2CL/NCOR1/KLC1/SON/TET2/CARS2/FCHO2…
GSE17974_CTRL_VS_ACT_IL4_AND_ANTI_IL12_6H_CD4_TCELL_DN	GSE17974_CTRL_VS_ACT_IL4_AND_ANTI_IL12_6H_CD4_TCELL_DN	180	-0.381709	-1.66166	0.000305066	0.00246481	0.0017004	3252	tags=29%, list=18%, signal=24%	FAHD1/POU2AF1/SLC19A1/ELP5/DLC1/TMEM223/ENDOG/PHF23/TREML2/CRIM1/PRADC1/NETO2/TXLNA/AK2/DPAGT1/HIVEP3/GON7/ZNF232/NFE2L3/DUSP14/PER2/TMEM251/CDC45/EGR2/IL3/PDP2/FADD/POP1/IL2RA/RBBP8/CBR1/IL1RN/SLC39A14/CD200/PARP14/STXBP6/SLC52A2/BCAT1/IL1R1/ALG1/CISH/HPDL/RCC1/SLC7A1/TNF/HCP5/IFIT3/EGR3/CHAC2/CD38/LIF/TFPI2/VMP1
GSE9988_ANTI_TREM1_VS_ANTI_TREM1_AND_LPS_MONOCYTE_UP	GSE9988_ANTI_TREM1_VS_ANTI_TREM1_AND_LPS_MONOCYTE_UP	190	-0.376686	-1.63973	0.000304596	0.00246481	0.0017004	3476	tags=33%, list=19%, signal=27%	ARHGAP30/G3BP2/COPS9/OGFR/ATXN7L3/GNB2/MNT/RING1/FBXO45/ARPC5L/USP3/COASY/PSMD7/NRBF2/ZYX/PHF23/CDV3/CYB561D1/RALA/SDS/HNRNPA0/EIF4EBP2/CXXC5/PSMA7/ZNF35/RAP2B/MIEF1/HM13/ARID5A/LRRC25/FEM1B/DUSP14/RARA/ZCCHC2/PHF13/TBC1D2/MCOLN1/ACTB/NRBP1/SLC8B1/DOK2/HAVCR2/ENO1/AMD1/CYTH4/NUS1/ARRB2/RGS19/PLEKHO2/CHSY1/TGFBR1/ARL11/PIK3CG/TNFRSF1A/CLIC1/PLEKHO1/TMEM70/TLR1/CD180/PNP/CCR1/IFI30
GSE10325_CD4_TCELL_VS_MYELOID_UP	GSE10325_CD4_TCELL_VS_MYELOID_UP	187	0.357828	1.6154	0.000304905	0.00246481	0.0017004	3169	tags=29%, list=18%, signal=24%	STAT4/RGCC/PIK3R1/AP3M2/CD2/DHRS3/DOCK9/CD226/ENO2/RORA/TMEM204/KLRB1/PIK3IP1/RAB33A/SOCS2/EVL/CCND2/RUVBL1/FAM102A/LTBP3/BCL2/SYNE1/POLR1E/PLEKHB1/ITM2A/KLHL3/FBLN5/SIRPG/CEP68/SPOCK2/LCK/FAM50B/INPP4B/MYBL1/CD247/SYNE2/TNFRSF25/AKT3/BAG3/LEPROTL1/UFSP2/ZEB1/CLUAP1/PTPN4/GZMK/MRFAP1L1/LANCL1/PLCG1/SLC2A4RG/ZBTB25/MRPS30/PRKCQ/TPR/CCSER2/NELL2
GSE11367_CTRL_VS_IL17_TREATED_SMOOTH_MUSCLE_CELL_DN	GSE11367_CTRL_VS_IL17_TREATED_SMOOTH_MUSCLE_CELL_DN	102	-0.441992	-1.76386	0.00031186	0.00251553	0.0017354	1719	tags=26%, list=10%, signal=24%	TSLP/CYP2R1/GALNT14/TMEM198/PAQR5/ANXA13/CYFIP1/VPREB1/ANKRD45/RNF121/ENO1/SLCO4C1/ZMPSTE24/HELLS/LGI2/NAT1/KYNU/LILRB3/PDCD1LG2/KREMEN2/C14orf39/GAREM1/CABLES2/MSR1/ISG20/GNA15/CD14
GSE17721_CTRL_VS_PAM3CSK4_24H_BMDC_DN	GSE17721_CTRL_VS_PAM3CSK4_24H_BMDC_DN	180	-0.381008	-1.65861	0.000312839	0.00251925	0.00173796	3451	tags=36%, list=19%, signal=29%	CSTF1/FAM53A/PTPN6/IAH1/JKAMP/IER3IP1/GRWD1/CACYBP/FOXD1/CHCHD4/CCDC71L/ATP6V0B/SERPINB4/MRAS/PGM1/UGP2/ORM1/NIP7/PWP2/PRDX1/CLRN3/EIF2S2/TPBG/PSENEN/AGTPBP1/OSTF1/PELI1/N4BP1/KMT5A/GUCD1/SLC31A1/MORN3/CMTM8/CDK2AP1/TRAT1/RLN1/EYA4/RRM2/SATB2/CHRAC1/C14orf119/POLR2H/CFL1/PDE4B/AREG/HIVEP2/HES1/ORMDL2/MAFF/ABCB4/BST2/LRRC59/SAMSN1/PANX1/CHRNB4/ZMYND19/RBM47/BATF/ADAMTS8/SERPINA5/CYBB/IER3/NAMPT/LIF
GSE3982_EFF_MEMORY_CD4_TCELL_VS_NKCELL_DN	GSE3982_EFF_MEMORY_CD4_TCELL_VS_NKCELL_DN	178	-0.374843	-1.62758	0.000314996	0.00253244	0.00174706	2480	tags=25%, list=14%, signal=22%	LUZP4/ANXA2P1/EPB41L3/UTP11/VNN2/TBL1X/IRF9/TST/RNASE3/NFKBIL1/CFD/IFNAR1/LMO2/SGPP1/SEMA6A/CEBPA/JAKMIP2/LILRA1/IRF7/LAT2/GCA/SIGLEC5/PMP2/RGS19/TYROBP/MARCKSL1/XBP1/PIK3CG/SERPINA1/IRS1/MICALL1/PRDM13/CEBPD/FCGR3B/SECTM1/CD180/HCK/LYN/HK3/CD38/C5AR1/HMOX1/SOCS3/CCR1/IFI30
GSE40666_WT_VS_STAT4_KO_CD8_TCELL_WITH_IFNA_STIM_90MIN_DN	GSE40666_WT_VS_STAT4_KO_CD8_TCELL_WITH_IFNA_STIM_90MIN_DN	188	-0.379601	-1.65278	0.000316634	0.00254142	0.00175325	3867	tags=37%, list=22%, signal=29%	FGD5/ASNS/C1orf122/CTSW/TGIF1/RPS19BP1/NEFH/NEK6/S100A10/MCM8/ZNF518B/SALL2/IL4/TRAFD1/FAM3C/RAP1A/RNF43/PXDC1/IL18R1/PLAC8/RAB32/COMTD1/EIF4EBP2/SCPEP1/SLC17A5/MAFG/HIVEP3/SRGN/SOAT1/VAMP5/CCRL2/FOXRED2/CKS1B/DTNBP1/PPA1/DHX58/SSBP3/HGSNAT/FLOT1/EGR2/TMEM39B/SHMT2/PAK1/RNF145/HACD3/PHGDH/PON3/TLCD2/KLHL25/CD40/PPP1R14B/TCEAL9/PARP12/NAGA/OAS2/FOSL2/XBP1/RNF149/SMCO4/ATP8B4/AHR/IL1R1/CX3CR1/LITAF…
GSE2128_C57BL6_VS_NOD_CD4CD8_DP_THYMOCYTE_UP	GSE2128_C57BL6_VS_NOD_CD4CD8_DP_THYMOCYTE_UP	184	-0.380847	-1.65634	0.000317735	0.00254606	0.00175645	4232	tags=35%, list=24%, signal=27%	EREG/SCML1/RBM17/VSIG2/STARD4/YRDC/KREMEN1/NRIP2/TGIF1/ATP2B1/PPP1R35/ARSK/CARD6/CCL7/ERCC1/USP3/BTBD8/YIPF6/TMEM39A/IL1A/RALA/ACVR1B/NFAT5/PPBP/PNPLA1/NXT2/TRPS1/RGP1/NCOA7/ARHGEF3/CXCL3/PNPLA8/JAKMIP2/UBE2Q1/CD55/IL24/CDC42EP3/MED31/SPSB2/RBBP8/MET/SNTN/STAT1/TRIM21/HIVEP2/PTGS2/RNF149/SLC38A2/ATP8B4/BCAT1/RSAD2/IRAK1/ITGB3BP/CASP1/FBXW7/PLAUR/BCL2A1/LPCAT1/IL1B/ALOX5AP/SLC2A3/CXCL2/PNP/C3/LTF
GSE23505_IL6_IL1_IL23_VS_IL6_IL1_TGFB_TREATED_CD4_TCELL_UP	GSE23505_IL6_IL1_IL23_VS_IL6_IL1_TGFB_TREATED_CD4_TCELL_UP	187	-0.379772	-1.65151	0.000318289	0.00254631	0.00175663	2729	tags=25%, list=15%, signal=22%	DCTPP1/GNPNAT1/NGDN/CCR5/GPSM3/RIPK3/GLRX/GALK1/TESC/ABCC9/AHSG/PSMB10/BCL11A/FMNL1/DHX58/TSLP/ID3/DOK3/SRD5A3/NOTCH3/RPGRIP1/TIFA/E2F5/SYNPR/SLCO2A1/MX2/OAS2/SLFN13/CSK/SMCO4/MMP3/MYD88/IL33/VCAN/ATF3/IFIT3/ARFGAP3/ADAP2/ALOX5AP/APLNR/TNFSF13B/IL7/HMOX1/FCGR2A/FERMT3/SOCS3/CD14
GSE22886_NAIVE_VS_MEMORY_TCELL_DN	GSE22886_NAIVE_VS_MEMORY_TCELL_DN	189	-0.385535	-1.67942	0.000323939	0.00258726	0.00178488	2971	tags=31%, list=17%, signal=26%	NCK2/ZFX/RAP1A/TRAM1/TP53BP2/HNRNPA0/EIF4EBP2/DAZAP1/TRADD/PGRMC1/MEOX1/FLI1/ACP5/TAB2/SFN/HNRNPF/KCMF1/CR1/SLAMF1/CITED2/BIRC3/WDR76/PHTF2/GATAD2A/HECA/MATR3/TRAT1/FUT7/ELOVL5/GPR25/DEK/DEGS1/ARF6/ELK3/TRAPPC3/KIAA0040/HIVEP2/NR2F6/CD44/PPP1CC/MFHAS1/LPAR6/SAMSN1/AHR/TEX14/IL1R1/HIRA/SLC39A8/CCR10/LDHA/AQP3/ST8SIA1/NCF4/TIMP1/TNFSF10/PLP2/RASGRP1/IL17RB
GSE2405_0H_VS_3H_A_PHAGOCYTOPHILUM_STIM_NEUTROPHIL_UP	GSE2405_0H_VS_3H_A_PHAGOCYTOPHILUM_STIM_NEUTROPHIL_UP	191	-0.370797	-1.61922	0.000329004	0.00262342	0.00180982	1920	tags=25%, list=11%, signal=22%	NCKAP1/VASH2/KRT5/DUSP4/SERPING1/NRARP/ACTG2/GSTT1/NCF2/CDCP1/GRK5/TIFA/LPCAT2/GNB4/IL13RA2/DAAM1/CACHD1/PDPN/BSPRY/LAIR1/SHISA4/SLC7A7/IFITM2/S100A11/CASP4/CASP1/PYGL/OCIAD2/IL15/PTPRZ1/TRIM47/GNA14/RHOJ/CYBB/TM4SF5/ALOX5AP/TIMP1/PLTP/LARP6/ETV6/LYN/BLNK/SERPINB1/FCGR2A/PLSCR1/CSF2RB/ADAMTS9
GSE9988_ANTI_TREM1_VS_CTRL_TREATED_MONOCYTES_DN	GSE9988_ANTI_TREM1_VS_CTRL_TREATED_MONOCYTES_DN	187	-0.379171	-1.6489	0.000334104	0.00265973	0.00183487	3359	tags=29%, list=19%, signal=24%	GNB2/DCAF12/SYK/FRMD8/USP3/SIN3A/CTDSP2/CALHM2/GDE1/CCR2/PHF23/PIK3CD/PTAFR/WBP1L/ARRB1/FUCA1/CFP/THEMIS2/NAGS/ARF3/FAM89B/IFNAR1/TGFBR2/DPP8/HDGF/ZNF710/SASH3/BCL9L/AMPD2/HECA/MYO1F/BMF/FAM220A/MPEG1/ST8SIA4/NLRC4/NT5DC2/RPS6KA1/SMAD3/RGS19/CSK/MAP3K14/LILRB3/ARPC1B/GIMAP8/ANKRD13A/TNFAIP2/NCKAP1L/LILRB1/TRIM8/TLR1/LILRB2/HCK/SEMA4B/CD14
GSE6259_DEC205_POS_DC_VS_CD8_TCELL_UP	GSE6259_DEC205_POS_DC_VS_CD8_TCELL_UP	170	-0.389502	-1.6809	0.000337891	0.00268549	0.00185264	2522	tags=24%, list=14%, signal=21%	LBR/RIPK3/GLRX/CSRP2/PELI1/RPLP2/UNC93B1/DTNBP1/MS4A1/SSBP3/LMO2/MLF2/BLVRA/TCF3/SLC41A2/ADA/DOK3/SMAGP/NECAP2/ANXA2/RDH12/COMMD7/CD37/CCDC134/SUSD1/SPTSSA/NMI/ATF4/TSPAN13/MYBPC2/GPSM2/CSK/FADS2/EPSTI1/PLEKHO1/PSMB9/PSMB8/GNA15/PNP/CORO1A/MID1IP1
GSE2197_CPG_DNA_VS_UNTREATED_IN_DC_UP	GSE2197_CPG_DNA_VS_UNTREATED_IN_DC_UP	179	-0.375389	-1.6319	0.000342387	0.00271679	0.00187423	2886	tags=39%, list=16%, signal=33%	MANF/USP12/ENPP4/GDF11/XYLT2/TSC22D1/MTFR2/C11orf24/EHD1/EIF2S1/PMEPA1/ASB11/BEND3/CHMP4B/MIER2/STAP1/RRS1/OGFR/YTHDF1/PTPN12/POLR2C/TMEM178A/KDM6B/ELL2/TRIOBP/TGM5/CASP7/TPBG/VASP/PIM2/VANGL1/PELI1/ARID5A/VNN2/TAB2/PPP1R15B/PDE6B/SERPING1/SLC20A1/IL36A/NUPR1/PTPRE/ZC3HAV1/PSMA3/STAT1/IL15RA/IFIH1/HP/SEC24D/MAFF/PSMA2/SLFN13/UTP18/SAMSN1/IL10/HDC/AFP/SLC15A3/BDNF/BCL2A1/TREM1/IRF1/BLNK/PSMB8/HAS1…
GSE3982_MAC_VS_BCELL_UP	GSE3982_MAC_VS_BCELL_UP	188	-0.378204	-1.6467	0.000344167	0.00272647	0.00188092	3143	tags=27%, list=18%, signal=23%	TNFSF8/ADGRA3/DLC1/PLPPR2/PLXNA1/HS3ST2/UBL4A/RHEB/FAM76A/FUCA1/LUZP4/VANGL1/OAS3/CDCA8/CTNS/FCN1/RCAN1/PAQR4/FOSL1/GCNT2/PDE4A/CYFIP1/SEC14L2/MT3/PON3/PROCR/TOP2A/HP/TLR4/FZD5/IDH1/MMP3/PLEK2/MYD88/KPNA2/CLEC4M/GPD1/ZMAT4/TMEM70/GABBR2/TREM1/BCL6/INHBA/CREM/TCIRG1/RNASE2/PLAU/SLC22A4/NR4A3/S100A8/CXCL10
GSE41867_NAIVE_VS_DAY6_LCMV_ARMSTRONG_EFFECTOR_CD8_TCELL_DN	GSE41867_NAIVE_VS_DAY6_LCMV_ARMSTRONG_EFFECTOR_CD8_TCELL_DN	186	-0.379257	-1.65062	0.000344764	0.00272677	0.00188112	1554	tags=19%, list=9%, signal=18%	LMNB2/PCMTD1/ELOVL5/HACD3/MYO1F/GCHFR/IRF7/CYFIP1/LPCAT2/TLCD2/ATP1A1/SERPINB9/ABCB4/SMAD3/STX11/ART3/ATP8B4/SELENBP1/IL10/IL1R1/ADGRE5/TNF/ATF3/TNFRSF19/BCL2A1/RAMP1/RCN1/DTX1/IER3/S100A4/HCK/GBP2/PLSCR1/F13A1/S100A8/IL6
GSE3920_UNTREATED_VS_IFNG_TREATED_ENDOTHELIAL_CELL_UP	GSE3920_UNTREATED_VS_IFNG_TREATED_ENDOTHELIAL_CELL_UP	132	-0.414383	-1.7141	0.000357391	0.00282206	0.00194686	2153	tags=22%, list=12%, signal=19%	CD274/IRAK2/TTC19/SEMA6A/DUSP4/EGR2/WFIKKN1/PLSCR2/ADAM28/RUNDC1/DGAT1/NFKBIZ/TNIP2/SPESP1/PMFBP1/SLC38A2/SLC7A1/TNF/LITAF/GRIK2/RGS16/RAMP3/EGR3/CREM/LIF/PLAU/RRAD/NR4A3/CXCL10
GSE17974_IL4_AND_ANTI_IL12_VS_UNTREATED_6H_ACT_CD4_TCELL_DN	GSE17974_IL4_AND_ANTI_IL12_VS_UNTREATED_6H_ACT_CD4_TCELL_DN	176	-0.383907	-1.66226	0.0003599	0.00283727	0.00195735	3331	tags=32%, list=19%, signal=26%	TPM4/PFKM/SGK1/GBP5/MTFR1/IFIT2/SGMS1/FAM107B/MAP3K13/IL1A/ARRB1/KLHL15/MTUS2-AS1/GNAL/TMEM117/RELL1/SAMHD1/PGM2L1/IL12A/LXN/TRMT61B/ARHGAP31/NINJ2/HDGF/GALNT1/SLC27A2/TFPI/ID3/PFKFB3/PDGFA/FAS/IFIT5/NPL/TIFA/F2RL1/GCA/OTUD1/ZNRF2P1/STX11/PTGS2/IFNAR2/MALT1/GIMAP8/GBP4/IRS1/SLC35F2/IFIT3/DGKB/ADGRE1/IL1B/TNFSF13B/TNFSF10/LIF/PLSCR1/CXCL1/CCL2
GSE360_L_DONOVANI_VS_B_MALAYI_HIGH_DOSE_DC_UP	GSE360_L_DONOVANI_VS_B_MALAYI_HIGH_DOSE_DC_UP	184	-0.379092	-1.6487	0.000369046	0.00290467	0.00200385	2405	tags=29%, list=13%, signal=25%	PAEP/EPB41L3/OLR1/KIF2A/SYCP1/AQP9/PLIN2/PPP3CC/ADAM19/VRK2/RCAN1/NFKB1/IL3/CNN3/TFPI/MUC1/GPR183/CDK2/IRF7/IL1RN/SRPX/CD200/IL15RA/NMI/BASP1/MMP1/STX11/MX1/MARCKSL1/MAP3K14/AHR/SLC39A8/USH2A/BCL2A1/LDHA/CXCL8/PTGER2/VCAM1/RGS16/PLK1/TYMP/PHACTR1/IER3/G0S2/TIMP1/SLC2A3/ACKR1/UGCG/ETS2/FCGR2A/CSF2RB/CHI3L1/HOPX
GSE17721_0.5H_VS_24H_GARDIQUIMOD_BMDC_DN	GSE17721_0.5H_VS_24H_GARDIQUIMOD_BMDC_DN	184	-0.378979	-1.64821	0.00037694	0.00296202	0.00204341	2493	tags=22%, list=14%, signal=19%	MSN/NFAT5/CHD1/SPIDR/CD274/AMFR/ALKBH3/PCNX1/HSD11B1/FCHO1/IL36A/PSMB5/NUPR1/NXT1/ATP6V1A/ABRACL/TMEM165/HVCN1/CAPZA1/TAF1B/RABIF/IFIH1/SERPINB9/FKBPL/VAV1/COQ8A/GALNT6/C3AR1/TNF/IL15/PTGIR/TM4SF5/IFITM3/IL18BP/NAMPT/MGST1/CMPK2/RASGRP1/SOCS3/SLC22A4
GSE9988_LPS_VS_LPS_AND_ANTI_TREM1_MONOCYTE_DN	GSE9988_LPS_VS_LPS_AND_ANTI_TREM1_MONOCYTE_DN	174	-0.393846	-1.70192	0.000380225	0.00297361	0.00205141	2546	tags=27%, list=14%, signal=23%	DTL/TNFSF15/FAM83G/RHEB/SLCO4A1/LBH/PLEKHM2/NRROS/SPAG5/RRAGC/SLC9B2/MRGBP/ANKRD10/PHF13/TRIB1/KLHL6/TMEM251/DYRK3/TBC1D2/NRARP/FOSL1/NPC1/CDC42EP3/GEM/LHFPL2/NRBP1/CSF1/HAVCR2/PTPRE/CRTAM/TMEM65/TCEAL9/ZSCAN5A/MMP1/GLA/ADCY3/MMP10/ATF3/PLEKHO1/DAB2/MIR21/BHLHE40/SPP1/CCR1/NR4A2/VMP1/RRAD
GSE37605_TREG_VS_TCONV_C57BL6_FOXP3_FUSION_GFP_DN	GSE37605_TREG_VS_TCONV_C57BL6_FOXP3_FUSION_GFP_DN	153	-0.39352	-1.67045	0.000380205	0.00297361	0.00205141	2123	tags=24%, list=12%, signal=21%	SOSTDC1/TMED9/S1PR2/SEC24A/NT5E/COA6/DHRS1/TMBIM6/ZBTB42/GGH/RIT1/TMEM147/MED10/TOX/SLAMF8/GCA/CACNA2D3/CES2/STX11/C16orf54/IDH1/ITGB2/MYD88/C1QC/OSBPL3/GLIPR2/IL13RA1/GCSAM/LRRN3/VSIG4/IGFBP4/CLEC4G/PSMB8/BHLHE40/GFPT2/FPR1/IGSF6
GSE36826_NORMAL_VS_STAPH_AUREUS_INF_IL1R_KO_SKIN_UP	GSE36826_NORMAL_VS_STAPH_AUREUS_INF_IL1R_KO_SKIN_UP	190	-0.373213	-1.62462	0.000380246	0.00297361	0.00205141	3497	tags=27%, list=20%, signal=22%	AAMDC/AKR7A3/LGR4/RBP1/CD28/IQCK/PFKM/SIGIRR/DTNB/SIDT1/B3GNT2/CD59/SCPEP1/FOLR2/RAP2B/SLC17A5/FOXRED2/DUSP14/GRAMD4/CNPY2/CFD/TMEM251/SERPING1/TRPV4/SLC2A5/MCOLN1/NUPR1/GCHFR/SLC8B1/TMEM62/CACNA2D3/SLC5A3/FZD5/PEPD/DSC2/ABCG1/MFHAS1/LPCAT3/OSBPL3/SLC37A4/SREBF1/IGFBP4/MSR1/NCF4/SECTM1/CD38/BLNK/LY96/ASRGL1/F13A1/FCGBP
GSE3982_MEMORY_CD4_TCELL_VS_TH1_DN	GSE3982_MEMORY_CD4_TCELL_VS_TH1_DN	184	-0.378111	-1.64444	0.000384834	0.00300466	0.00207283	3451	tags=33%, list=19%, signal=27%	ATP6V0B/CSNK2B/PSEN2/MCUR1/ERCC1/IFI6/DTL/SLC1A5/SQLE/SLC25A32/APOBEC3B/TTK/PYCR1/CDC6/ATP2A2/RALA/CEBPG/AK2/TOR3A/PSMB2/PSMB10/NFE2L3/CDCA8/CKS1B/SNRNP25/FLOT1/DUSP4/RCAN1/PMAIP1/GSTT1/GGH/CDK1/PSMB5/RRM2/SLA/KIF11/ENO1/PSMA3/STK3/SCO2/CD200/ORMDL2/LAP3/TIMELESS/POLE2/HELLS/MTHFD2/LRRC59/RCC1/PLAUR/SCD/OIP5/TMEM70/IER3/LDLR/SLC7A5/HK3/STEAP1/NAMPT/SERPINB1/MYH6
GSE8384_CTRL_VS_B_ABORTUS_4H_MAC_CELL_LINE_DN	GSE8384_CTRL_VS_B_ABORTUS_4H_MAC_CELL_LINE_DN	187	-0.37715	-1.64011	0.000385504	0.00300508	0.00207312	3845	tags=33%, list=22%, signal=26%	ZFP36/ANXA6/TOP3B/HOXB4/EGR1/CCL7/SNX17/PGP/PQBP1/STAT5A/RNF19B/ORM1/PSMD9/GPAT4/ALDOAP2/FURIN/HIPK1/IL1A/NGDN/GPSM3/MSN/GLRX/SURF4/CSF3/TULP2/FMNL1/PER2/RPLP0/RALGDS/PPIA/CXCL3/RALGPS2/SLC20A1/SLC2A5/TNFRSF1B/STK40/IL1RN/DGAT1/IL13RA2/DDX19B/PIM1/PROCR/NFKBIZ/PTGS2/NFKB2/RELB/HLA-DMA/PLAUR/CCL13/TNF/NCKAP1L/SAT1/TMEM70/CYBB/IL1B/IER3/MGST1/C5AR1/ETS2/SEMA4B/SOCS3/CXCL10
GSE24634_TREG_VS_TCONV_POST_DAY7_IL4_CONVERSION_UP	GSE24634_TREG_VS_TCONV_POST_DAY7_IL4_CONVERSION_UP	188	-0.377026	-1.64157	0.000391366	0.00304591	0.00210128	2749	tags=27%, list=15%, signal=23%	IL18R1/UBE2C/HNRNPAB/SLCO4A1/KRT36/EIF4EBP2/DAZAP1/SPAG5/GALK1/PLPP1/CCR8/CDCA8/ZWINT/CKS1B/RAD1/IDH2/PCNX1/AURKA/WDR76/DUSP4/CDC45/FETUB/PTTG1/SHMT2/DPP3/IL2RA/KNTC1/RRM2/RBBP8/KIF11/FANCI/KLHL25/C1orf112/BSPRY/CPN1/RAC2/IL32/MELK/DLEU1/RCC1/TPX2/SLC35F2/TK1/LMNB1/NCF4/TNFSF10/CD38/CREM/CDKN3/CDC7/CORO1A
GSE14415_INDUCED_TREG_VS_FAILED_INDUCED_TREG_UP	GSE14415_INDUCED_TREG_VS_FAILED_INDUCED_TREG_UP	174	-0.39345	-1.70022	0.000392046	0.00304633	0.00210157	2589	tags=31%, list=14%, signal=27%	ZIK1/ADK/TEX15/BEX3/MRPL42/HAUS1/LSM12/LSM7/PNO1/CENPN/FBL/PRDX1/CEP72/RIPK3/PSMB2/SULT2B1/CCRL2/UCHL3/CKS1B/SEC13/PPA1/AURKA/IMPA2/SHMT2/CDK2AP1/EME1/CDK1/MRTO4/RRM2/RFC5/LSM2/RFC3/ANXA2/NANS/MYC/LAP3/POLE2/MAFF/MCM10/CNIH4/DSCC1/KYAT3/PANX1/MYL4/FBXO5/ZMYND19/BATF/LDHA/TK1/SPC24/TNFSF10/NAMPT/CDKN3/IFI30
GSE24634_NAIVE_CD4_TCELL_VS_DAY10_IL4_CONV_TREG_DN	GSE24634_NAIVE_CD4_TCELL_VS_DAY10_IL4_CONV_TREG_DN	187	-0.376706	-1.63818	0.000397366	0.00307785	0.00212332	2286	tags=30%, list=13%, signal=26%	STAP1/GLRX2/POLD3/GORASP2/TPM4/ACSL5/CALHM2/TBL2/TMEM176B/TM9SF1/ABHD5/CASP3/PPP4R1/MRPL17/PSMA5/ACP5/CKS1B/WSB2/LXN/IDH2/TRIB1/AURKA/PTTG1/TUBB/PHTF2/ARPC2/CTSB/DHRS1/RRM2/PDE4A/LSM2/RFC3/ANXA2/AKR1A1/TGFBI/STARD7/PYCARD/HELLS/SLC5A3/SP110/DHRS7B/IDH1/MBOAT7/MFHAS1/MELK/HDC/TPX2/BATF/TK1/PTGER2/TNFSF10/CD38/SERPINB1/HPGDS/SPP1/CCL18
GSE7548_DAY7_VS_DAY28_PCC_IMMUNIZATION_CD4_TCELL_DN	GSE7548_DAY7_VS_DAY28_PCC_IMMUNIZATION_CD4_TCELL_DN	179	-0.372854	-1.62087	0.000397168	0.00307785	0.00212332	2785	tags=25%, list=16%, signal=21%	NUP93/TGM1/CEBPG/DBF4/RAP1GAP2/GNAL/PSMB2/TES/PSMB10/VAMP5/APEX1/CXCL9/FCN1/TMEM251/SEMA6A/PSMB3/RFC2/RABGGTA/SLC6A12/MT3/AKR1A1/DEFB1/HLA-DPA1/BARD1/ITGB2/SLC7A7/PAFAH1B3/ADGRE5/PSME1/AQP4/SNRPB/TNF/SERPINA1/IGFBP4/APLNR/PSMB9/CXCL11/PRKCD/BLNK/CLIC2/PLP2/CHI3L1/S100A8/IDO1
GSE43863_NAIVE_VS_MEMORY_TFH_CD4_TCELL_D150_LCMV_DN	GSE43863_NAIVE_VS_MEMORY_TFH_CD4_TCELL_D150_LCMV_DN	190	-0.372664	-1.62222	0.000400154	0.00308962	0.00213144	3986	tags=36%, list=22%, signal=29%	GRWD1/CACYBP/NAA50/CIART/HIC1/CHCHD4/POLR3D/EIF2B3/ALG2/MIOS/FRAS1/MTRR/KLF16/WDR55/KCTD13/TMEM150A/SLC25A32/EIF2S2/PRDM4/BTG3/CHST11/MAFG/FOXRED2/TRNAU1AP/RBPMS2/CTPS1/HOXB1/NUP205/UBXN2A/TRIB1/AGFG1/CITED2/TRMT6/DUSP4/EGR2/FOSL1/UTP4/ABT1/MRTO4/UAP1/IL2RA/LIPG/ZC3H12C/SLC39A14/BAG2/IL15RA/LAP3/NUS1/SERPINB9/B4GALT5/NUDT5/LMO4/CD44/SLC5A6/ARL4C/GLA/HILPDA/IFRD2/TLCD1/RCC1/SLC7A1/PDCD1LG2/ZMYND19…
GSE17186_MEMORY_VS_CD21HIGH_TRANSITIONAL_BCELL_DN	GSE17186_MEMORY_VS_CD21HIGH_TRANSITIONAL_BCELL_DN	191	-0.368122	-1.60754	0.000399926	0.00308962	0.00213144	3432	tags=30%, list=19%, signal=25%	FHL2/MGAT1/IQGAP1/FBXO4/S100A10/GYPC/DNPEP/IFIT2/SPATA13/TMEM229B/CDC42SE2/RASGRP2/GBP6/PIK3CD/ATL3/RAI1/LBR/CMTM7/NFAT5/IL10RB/MMD/SLC29A3/TBL1X/CD274/SSBP3/IFNAR1/AGFG1/ARHGEF3/VRK2/TESK2/TNFRSF1B/ELOVL5/SLA/HMOX2/ABRACL/ZNF395/STAT1/IFIH1/MBOAT7/UBE2J1/FCRL1/ADGRE5/PSME1/SEC61A1/NRIP1/LITAF/RIPK2/EPSTI1/TAP1/RASSF5/GCH1/PRKCD/NR4A1/SLC2A3/IL18BP/PSMB8/RASGRP1/CXCL10
GSE17974_0H_VS_24H_IN_VITRO_ACT_CD4_TCELL_UP	GSE17974_0H_VS_24H_IN_VITRO_ACT_CD4_TCELL_UP	177	0.361226	1.61273	0.000401617	0.00309601	0.00213585	3055	tags=31%, list=17%, signal=26%	TSC22D3/ARRDC3/ZNF844/LMNTD2/ARRDC2/IL7R/TXNIP/C11orf21/RRN3P1/PCSK5/PSTK/CLEC4E/GADD45A/RORA/KLRB1/MYH11/YPEL3/PIK3IP1/CLK1/IRF2BP2/CCDC141/IRS2/SCARNA17/CDK5R1/TIGD1/CTSK/ATG14/KLHL3/SOX6/CEP68/CLEC11A/TP53INP1/DUSP1/YPEL2/FBXO32/AMT/RGS2/BAG3/GPRASP1/LEPROTL1/SLC2A11/JMY/LINC00173/EPHA4/DNAH5/GAL3ST4/ZNF256/NFYC-AS1/ZDHHC11/KLF2/HYKK/TOB1/UPP1/STAG3L4/DPEP2
GSE17721_POLYIC_VS_GARDIQUIMOD_1H_BMDC_DN	GSE17721_POLYIC_VS_GARDIQUIMOD_1H_BMDC_DN	187	-0.375596	-1.63336	0.000409266	0.00314999	0.00217309	2782	tags=24%, list=16%, signal=20%	IL1A/ACLY/RELA/MCUB/SSBP4/NRROS/OLR1/NIT2/DCUN1D5/IL12A/NOP10/KRAS/AURKA/ARHGEF3/VRK2/TVP23A/TFPI/YWHAH/MRTO4/EMB/CSF1/TIFA/ELK3/PDE4B/MAFF/C5orf47/HLA-DMB/CLCF1/SLCO1C1/CXCL6/TNFRSF1A/AP4M1/CISH/PTGER4/CCL13/SLC25A25/MSR1/LDLR/JUNB/NAMPT/ETS2/RASGRP1/CXCL10/CCL2
GSE17974_IL4_AND_ANTI_IL12_VS_UNTREATED_2H_ACT_CD4_TCELL_UP	GSE17974_IL4_AND_ANTI_IL12_VS_UNTREATED_2H_ACT_CD4_TCELL_UP	168	-0.379959	-1.63877	0.000410069	0.00315119	0.00217392	2845	tags=27%, list=16%, signal=23%	MRPS16/RORB/AMIGO2/TREML2/CASP3/SLC7A11/TAS2R8/ARHGAP25/PLPP1/MBLAC1/SLC37A3/CD274/TSLP/AGBL3/CD200R1/PABPC1L2B/SPPL2C/CYSLTR1/SPINT2/TNFRSF10D/MAP3K1/GPR183/PTPRE/UGT2B4/HELLS/XBP1/S100A11/MAP3K14/PAFAH1B3/CISH/SLC39A8/RIPK2/APOL6/ST3GAL5/RASGRP3/LRRN3/PTGER2/PTGIR/DACT1/IL4R/MIR21/RASGRP1/CTSC/VMP1/ETNPPL
GSE17721_0.5H_VS_8H_GARDIQUIMOD_BMDC_DN	GSE17721_0.5H_VS_8H_GARDIQUIMOD_BMDC_DN	183	-0.371709	-1.61766	0.000422217	0.00323944	0.00223479	1464	tags=14%, list=8%, signal=13%	SLC30A7/GEM/FAM20C/SATB2/ABRACL/KCTD10/GCM1/GMFG/SYNPR/NUDCD1/NUS1/SH3BP2/SPPL2A/PLAUR/GLIPR2/SAT1/IER3/IFITM3/DLK1/TNFSF10/NAMPT/STAT3/THBS1/C3/IDO1/CCL2
GSE45739_NRAS_KO_VS_WT_UNSTIM_CD4_TCELL_UP	GSE45739_NRAS_KO_VS_WT_UNSTIM_CD4_TCELL_UP	186	-0.375946	-1.63621	0.000423683	0.00324557	0.00223903	5345	tags=46%, list=30%, signal=33%	ERICH1/AUNIP/POLR3K/PSMD11/GSPT1/PEA15/MRPL39/UBIAD1/PITPNA/GAR1/DUSP7/CDC123/TUBB4B/PUM3/COPRS/PITPNB/PTGER3/NCEH1/C2CD2L/TMEM158/ATG101/ITPR3/CD48/TOMM5/DRG1/U2AF1/MAPKAPK3/EIF2S1/OPRM1/MAPK6/MYO19/GGCT/MTRR/ANKRD37/DIMT1/IFNGR1/LONRF3/GFOD2/SLC1A5/SH2B3/NDUFAF2/CDC6/EIF2S2/NETO2/ALG3/ZNF584/TES/MMD/QTRT2/HNRNPF/RAD1/AQP9/IPO4/TRIB1/LRP8/GOLPH3/NPM3/CD55/PFKFB3/GATAD2A/MRTO4/TOX/NKD2/NUDCD1/ZMP…
GSE16385_ROSIGLITAZONE_IL4_VS_IL4_ALONE_STIM_MACROPHAGE_12H_UP	GSE16385_ROSIGLITAZONE_IL4_VS_IL4_ALONE_STIM_MACROPHAGE_12H_UP	192	-0.368497	-1.61062	0.000430854	0.00329533	0.00227335	2973	tags=23%, list=17%, signal=20%	WDR44/VOPP1/CCR2/ZBTB18/SIDT1/CEBPG/IFI44L/TRADD/ST14/THEMIS2/TRNAU1AP/TGFBR2/SLAMF1/KRAS/RUBCN/PMM2/DCP1A/KMO/SLC20A1/GPR183/LIG4/TGFBI/PARP12/TYROBP/MVP/MS4A6A/PTPRC/HCP5/RBM47/ST3GAL5/TRIM8/TAP1/ALOX5AP/PRKCD/CD180/JUNB/CD38/ISG20/IGFLR1/UGCG/JCHAIN/CSF2RB/ATP1B3/FCER1G/IL3RA
KAECH_DAY15_EFF_VS_MEMORY_CD8_TCELL_UP	KAECH_DAY15_EFF_VS_MEMORY_CD8_TCELL_UP	187	-0.374901	-1.63033	0.000433106	0.00330736	0.00228165	2687	tags=26%, list=15%, signal=22%	SLPI/ANXA1/CASP3/CXXC5/CD244/CFP/MYADM/FCGR2B/CDCA8/LXN/CD19/AMFR/FAM89B/GJA3/LMO2/PHF13/FOXA3/EGR2/LY86/PPL/TBR1/ACTB/LAT2/ANXA2/IL1RN/HLA-DQA1/ZC3H12C/P3H4/GMFG/CD40/HP/CMC2/CARHSP1/CHEK2/MFHAS1/KPNA2/HDC/MYL4/BATF3/PPP3CA/LITAF/IL1B/IFITM3/CD180/CD38/BLNK/LAPTM5/VMP1/S100A8
GSE2128_C57BL6_VS_NOD_THYMOCYTE_MIMETOPE_NEGATIVE_SELECTION_DN	GSE2128_C57BL6_VS_NOD_THYMOCYTE_MIMETOPE_NEGATIVE_SELECTION_DN	183	-0.371483	-1.61667	0.000438001	0.0033395	0.00230382	4546	tags=46%, list=25%, signal=35%	ZNF148/CNDP2/NEDD1/RILPL2/KCNA3/GSTO1/CAP1/RBM17/BTBD10/TLE3/RHBDL3/STARD4/GMIP/GTF3C6/MAF/UTP20/CDK5RAP1/TANK/RPIA/NAGLU/CISD2/RDH16/MGAT1/SLC31A2/HHLA2/ANGPTL4/ACSL5/P2RY1/INF2/IL4I1/TRIM14/CASP7/MCUB/IL10RB/ERGIC1/MMD/SPIDR/PNPLA1/THEMIS2/EFHD2/WSB2/AQP9/PPP1R15B/PLIN2/HDGF/CITED2/DUS1L/TMCO6/IMPA2/CYB5A/CLDN23/KSR2/TFPI/HACD3/RHOF/SLC37A1/RHOU/DEGS1/ARF6/SLC39A10/OPN3/ELK3/MRPL14/DCUN1D3/NLRC…
GSE22886_NAIVE_CD4_TCELL_VS_DC_DN	GSE22886_NAIVE_CD4_TCELL_VS_DC_DN	187	-0.374299	-1.62772	0.000441053	0.00335752	0.00231625	3494	tags=29%, list=20%, signal=23%	GLRX2/ATP6V0B/RXRA/MAN2B1/SLC31A2/CSNK2B/TIMM8B/SYK/IFNGR1/CD63/PPT1/ZNF804A/DERA/TM9SF1/SLC1A5/GDE1/PRDX1/RNF130/LIPA/FTL/RHEB/ST14/ACP5/WSB2/STAC/CEBPA/CTSB/MNDA/NCF2/PSMB5/HACD3/TUBA1C/TIGAR/OPN3/MFSD1/TGFBI/ZMPSTE24/LAP3/BASP1/MTHFD2/IDH1/SMCO4/HLA-DRA/S100A11/GLA/HLA-DMA/CLEC7A/PYGL/VAMP8/PRKCD/LY96/CTSC/CCR1/IFI30
GSE19923_E2A_KO_VS_E2A_AND_HEB_KO_DP_THYMOCYTE_DN	GSE19923_E2A_KO_VS_E2A_AND_HEB_KO_DP_THYMOCYTE_DN	185	-0.380692	-1.65972	0.000444355	0.00337737	0.00232995	1920	tags=22%, list=11%, signal=19%	NCKAP1/EGR2/SURF2/CTSB/UTP4/TWF1/GGH/HACD3/NUPR1/GEM/IRF7/LAT2/ANXA2/IL5/MYC/AREG/LAP3/NUS1/RPL22L1/SERPINB9/MX1/SLC52A2/DAP/NOP2/RSAD2/IL10/CD53/C3AR1/PTP4A2/IL15/BCL2A1/RCN1/GCH1/NCF4/LDLR/JUNB/UGCG/SPP1/CTSC/IL6
GSE37534_UNTREATED_VS_GW1929_TREATED_CD4_TCELL_PPARG1_AND_FOXP3_TRASDUCED_DN	GSE37534_UNTREATED_VS_GW1929_TREATED_CD4_TCELL_PPARG1_AND_FOXP3_TRASDUCED_DN	188	-0.374879	-1.63222	0.000446665	0.00338965	0.00233842	2356	tags=21%, list=13%, signal=18%	HIVEP3/TACC3/RANBP6/SHCBP1/CKS1B/PPA1/KHK/GALNT1/CITED2/TESK2/CDK1/SPDL1/RFC3/KIF11/TMEM165/SEMA4C/NANS/TOP2A/ARRB2/SMCO4/VCAN/PPP3CA/IL15/ERAP2/TNFAIP1/ECT2/RAB27A/ARFGAP3/LMNB1/BCL6/ABCC5/SEMA3A/MCTP1/IRF1/GBP2/CSF2RB/CTSC/E2F8/IDO1
GSE41176_WT_VS_TAK1_KO_ANTI_IGM_STIM_BCELL_3H_DN	GSE41176_WT_VS_TAK1_KO_ANTI_IGM_STIM_BCELL_3H_DN	187	-0.37396	-1.62624	0.000449	0.00340206	0.00234698	2846	tags=24%, list=16%, signal=20%	CLN3/PTAFR/CRIM1/RELA/CCR5/GPSM3/OSM/CCRL2/WSB2/LTBR/CTNS/HDGF/TMEM251/DYRK3/CYBA/TFEC/NPC1/MYDGF/LMNB2/GEM/LHFPL2/MET/ANXA2/IL1RN/HES1/DDX39A/UBE2J1/S100A11/BYSL/BCAT1/GLA/IRAK1/IFRD2/SERPINA1/BATF/ALOX5AP/PHACTR1/INHBA/BHLHE40/CYP1B1/SPP1/IGSF6/S100A9/CCR1
GSE360_CTRL_VS_T_GONDII_MAC_DN	GSE360_CTRL_VS_T_GONDII_MAC_DN	184	-0.375574	-1.6334	0.000456152	0.00345089	0.00238067	3512	tags=29%, list=20%, signal=23%	PPFIA3/CCT5/IKBKG/SLC43A1/S100A10/AMHR2/PGM1/MNT/PNO1/DLC1/PBX2/ELL2/CCR5/TP53BP2/ALG3/AK2/FAM171A1/SRGN/FMNL1/IFIT1/TRIB1/CXCL3/RCAN1/INPP5B/ID3/NPC1/GPR183/CCNE1/MAPKAPK2/BAG2/HSD17B3/CRLF3/SLC5A6/FOSL2/BCAT1/FOS/ITGB3BP/PYGM/RCC1/TNF/SREBF1/CXCL8/PTGER2/RGS16/PLK2/RELN/G0S2/GRPR/GBP2/NRTN/PLP2/GNA15/CSF2RB
GSE16522_MEMORY_VS_NAIVE_ANTI_CD3CD28_STIM_CD8_TCELL_DN	GSE16522_MEMORY_VS_NAIVE_ANTI_CD3CD28_STIM_CD8_TCELL_DN	184	-0.375269	-1.63208	0.000464084	0.00350546	0.00241831	3296	tags=33%, list=18%, signal=27%	HLA-DOA/LONRF3/IL21/FAM3C/CPSF4/PRDX1/GBP6/ESAM/TREML2/TMTC4/CASP7/CXXC5/TESC/PSMB10/CAMK1D/RFX5/SAMHD1/N4BP1/LRFN5/IFIT1/IDH2/MPZL2/SLAMF1/CDCA5/HSD11B1/AGFG1/OAF/CNN3/SHMT2/ADA/RABGGTA/GJB2/CDK2/NDST1/UBE2L6/IRF7/CTSS/IFI27/HVCN1/RFWD3/CD200/STAT1/ABCG1/MARCKSL1/IL10/CASP4/FOS/AHR/HLA-DMA/CASP1/TLCD1/PDCD1/SLC15A3/PLK2/PSMB9/IRF1/ETV6/GBP2/IL18BP/ISG20
GSE360_DC_VS_MAC_L_DONOVANI_DN	GSE360_DC_VS_MAC_L_DONOVANI_DN	185	-0.379757	-1.65565	0.000475813	0.00358848	0.00247559	3641	tags=28%, list=20%, signal=23%	ARHGAP22/AGA/CACNA1H/CD300A/SLC43A1/MSMO1/AMHR2/PGM1/ERCC1/CTDSP2/STX5/NSMAF/FBL/CLN3/LILRA2/CCR5/ICAM3/CTBS/GLRX/EPB41L3/ZWINT/ACP5/DUSP14/KYAT1/IFIT1/RPS6KA3/PLIN2/STAB1/LY86/SLC2A5/TMBIM6/CD55/MNDA/LRRC8B/IFI44/GEM/ZC3HAV1/RNASE1/RPS6KA1/SLC7A7/MYD88/VAV1/ATF3/LDHA/PTGER2/AIF1/TIMP1/RNASE2/CCR1/CD14/SELE/CCL2
GSE12392_WT_VS_IFNB_KO_CD8A_NEG_SPLEEN_DC_DN	GSE12392_WT_VS_IFNB_KO_CD8A_NEG_SPLEEN_DC_DN	192	-0.367392	-1.60579	0.000478287	0.00360156	0.00248462	2948	tags=29%, list=17%, signal=24%	RAP1A/VOPP1/RNF43/TMEM168/RNF130/ARAP2/ABCB1/NFKBIE/ST3GAL2/CDK17/CD244/MSN/NFAT5/TRPS1/IFIT1/B3GNT6/GPR155/JAK3/OSBPL8/RALGDS/NR1D2/PHTF2/GGH/FAM13B/USP18/GPR183/MYO1F/B4GALT3/NDST1/DEGS1/CDCP1/ELK3/MAP2K1/IL21R/CRLF3/SLC16A7/OAS2/RAC2/PIK3CG/RSAD2/CMIP/FCRL1/PANX1/CASP1/PYGL/PDCD1LG2/CD53/PLAUR/B4GALT6/NIPA2/PTP4A2/GRPR/IGSF6/IFI30/SLCO5A1
GSE33162_HDAC3_KO_VS_HDAC3_KO_MACROPHAGE_UP	GSE33162_HDAC3_KO_VS_HDAC3_KO_MACROPHAGE_UP	184	-0.374707	-1.62963	0.00047995	0.00360851	0.00248941	3127	tags=27%, list=18%, signal=22%	TRAFD1/CYP4A11/PWP2/NAA38/ENDOG/GBP6/SIDT1/PRDM4/TPBG/OAS3/ANKS3/MOGS/IRF9/INPP1/TBX6/BCL9L/LMNA/SHMT2/ADA/CITED1/USP18/PSMB5/CDCP1/ERBB3/LIPG/IL13RA2/SRPX/IL21R/STAT1/PARP14/PPP1R14B/BST2/PARP12/PTGES/CYSLTR2/ATG4D/OLIG3/AXIN1/PSME1/ASS1/TNFAIP2/IFIT3/ADAP2/TAP1/IFI35/PARP9/IL4R/GBP2/CXCL10
GSE26030_UNSTIM_VS_RESTIM_TH17_DAY5_POST_POLARIZATION_UP	GSE26030_UNSTIM_VS_RESTIM_TH17_DAY5_POST_POLARIZATION_UP	166	-0.388402	-1.67206	0.00048734	0.00365843	0.00252385	2989	tags=28%, list=17%, signal=24%	MOCOS/SLC1A5/GTPBP10/ARAP2/PLAC8/PLCL2/UQCC3/OSTF1/HIVEP3/UTP11/VPS54/UNC93B1/KIF2A/MOGS/CDC42SE1/SLAMF1/NFKB1/EBI3/SPINT2/PUSL1/IL5/PON3/PARP14/PDE4B/CRLF3/PARP12/RPS6KA1/CD44/MVP/PEPD/SH3BGRL3/NMB/CD53/NRIP1/PTGER4/B3GALT2/TRIM8/VAMP8/PLEKHO1/RNF122/ETV6/FHL3/ISG20/KCNIP2/CMPK2/RASGRP1/RRAD
GSE28726_NAIVE_CD4_TCELL_VS_NAIVE_NKTCELL_UP	GSE28726_NAIVE_CD4_TCELL_VS_NAIVE_NKTCELL_UP	191	-0.366197	-1.59913	0.000494955	0.00370988	0.00255934	3696	tags=33%, list=21%, signal=26%	NUBP1/ATP2B1/TUBG1/MAP3K11/RRS1/ICOS/POU2AF1/PNO1/PSMD7/RPN2/SFXN3/NSMAF/PWP2/TM9SF1/ZYX/PRDX1/KDM6B/C6orf120/WBP1L/RHEB/IL18R1/STX1A/HNRNPAB/IL1RAP/TXLNA/VASP/SRGN/WSB2/WDR1/RAD1/TMED9/CTPS1/RARA/PER2/TMEM251/ADAM19/EGR2/NFKB1/UAP1/PSMB5/LIG4/TOR1B/ATP6V1A/SNRPG/AMD1/DAAM1/TAF1B/CD200/HIVEP2/AP1S2/MTHFD2/UTP18/TUBB2A/S100A11/AHR/PDCD1/CLIC1/ATF3/BCL2A1/EGR3/IER3/SLC7A5/PLP2
GSE40274_CTRL_VS_EOS_TRANSDUCED_ACTIVATED_CD4_TCELL_UP	GSE40274_CTRL_VS_EOS_TRANSDUCED_ACTIVATED_CD4_TCELL_UP	162	-0.391267	-1.67725	0.00049952	0.00373743	0.00257835	3085	tags=29%, list=17%, signal=24%	RACGAP1/DTL/SPC25/KCTD13/TCF19/TTK/KIF14/KLHL15/ANXA1/RAP1GAP2/ANLN/CASP7/SPAG5/FCGR2B/TACC3/CDCA8/SHCBP1/ADAMTS14/CKAP2L/CDCA5/NRARP/CDK2AP1/CDK1/LRRK1/KNTC1/PDE4A/LAT2/HAVCR2/KIF11/PON3/TOP2A/NAGA/FOSL2/SH3BGRL3/NUF2/CHSY1/RAD54L/TPX2/CX3CR1/ECT2/MAP3K8/SLC43A3/PLEK/BHLHE40/APOBEC2/CDCA2/MID1IP1
GSE29164_UNTREATED_VS_CD8_TCELL_TREATED_MELANOMA_DAY7_UP	GSE29164_UNTREATED_VS_CD8_TCELL_TREATED_MELANOMA_DAY7_UP	190	-0.369676	-1.60922	0.000500165	0.00373743	0.00257835	3473	tags=37%, list=19%, signal=30%	CLN8/SNX17/ATP6V0B/S100A10/SLC25A53/CD93/SOD2/IL4/SEPHS2/PIH1D1/TMEM176B/TYRO3/NSMAF/DNAJC3/IL4I1/CCR2/ELL2/PLAC8/CCR5/ANXA1/CASP7/CXXC5/SLC25A28/FUCA1/CMTM7/NOTCH1/SLC35B1/CSNK1G2/CD19/MIEN1/PLIN2/HGSNAT/PPP3CC/ADAM19/FLOT1/PMM2/GIMAP4/CYBA/PSMB3/TNFRSF1B/ABT1/PADI2/MYO1F/GEM/NECAP2/DOK2/SPSB2/IFI27/DGAT1/MAPKAPK2/CD37/LMO4/CD44/TYROBP/RAC2/XBP1/PSME1/SEC61A1/PPP3CA/BCL2A1/MAP3K8/TMEM176A/VCAM1/…
GSE24142_EARLY_THYMIC_PROGENITOR_VS_DN3_THYMOCYTE_UP	GSE24142_EARLY_THYMIC_PROGENITOR_VS_DN3_THYMOCYTE_UP	188	-0.374012	-1.62845	0.000502003	0.00374542	0.00258386	3480	tags=34%, list=19%, signal=27%	GABARAPL1/NEK6/CD300A/BTK/SLC35F5/TMEM40/GP9/PTPN12/IGDCC4/TAGLN2/CALHM2/TCEAL1/RASGRP2/RAB32/ANXA1/ACVR1B/ST3GAL2/CD244/IL10RB/MYADM/FCGR2B/BCL11A/THEMIS2/AQP9/DYRK3/LMO1/EBI3/GCNT2/PAK1/CD33/GLIS2/GGH/LRRK1/CYFIP1/PTPRE/SPNS2/TLCD2/PROCR/SPI1/NR2F6/TNIP2/ABCB4/CD44/TYROBP/RNF149/SELENBP1/GGT5/B4GALT6/LITAF/GCSAM/LPCAT1/PLEK/IER3/GPR65/S100A4/CD180/HCK/IL4R/MGST1/SERPINB1/GNA15/FCGR2A/LTF
GSE20715_0H_VS_48H_OZONE_LUNG_DN	GSE20715_0H_VS_48H_OZONE_LUNG_DN	187	-0.371898	-1.61727	0.000504626	0.00375924	0.00259339	2307	tags=23%, list=13%, signal=20%	SLC35B1/SFN/YJEFN3/PPA1/CTPS1/KRAS/UGDH/KCTD11/TNFRSF1B/YWHAH/CDK1/SEC61B/RRM2/RHOU/PON3/CCNE2/PSAT1/PDE4B/BAG2/AREG/TOP2A/POLE2/TCEAL9/PTGS2/MMP3/CHDH/KL/WFDC1/RBM47/MRPS6/ECT2/BATF/LDHA/TK1/TIMP1/NAMPT/GFPT2/ELF3/SPP1/SOCS3/VMP1/IL6/CD14
GSE29618_PDC_VS_MDC_DAY7_FLU_VACCINE_UP	GSE29618_PDC_VS_MDC_DAY7_FLU_VACCINE_UP	187	-0.371602	-1.61598	0.000512573	0.00381261	0.00263021	3250	tags=28%, list=18%, signal=23%	GPM6B/SFT2D2/MZB1/IFIT2/PTPRS/PTBP3/SIDT1/PHEX/PLAC8/CRIM1/CUEDC1/SLC7A11/BTG3/LBH/ST3GAL2/AHNAK2/BCL11A/MAP1A/ADAM19/SNRNP25/KRT5/TCF3/KMO/SLC20A1/ADA/GGH/WASF1/SEC61B/FCHSD2/LHFPL2/IRF7/DAAM1/MAPKAPK2/TGFBI/PPP1R14B/TSPAN13/LAIR1/UBE2J1/RAB15/AQP3/DAB2/CYBB/PLEK/ALOX5AP/DACT1/SLC7A5/BLNK/PLP2/UGCG/JCHAIN/CSF2RB/IL3RA
GSE27859_MACROPHAGE_VS_CD11C_INT_F480_HI_MACROPHAGE_UP	GSE27859_MACROPHAGE_VS_CD11C_INT_F480_HI_MACROPHAGE_UP	160	-0.38665	-1.65705	0.000529598	0.00393323	0.00271342	3544	tags=33%, list=20%, signal=27%	GGCT/SLC16A10/NR6A1/RRS1/ATOH1/PTPN12/GBP5/PWP1/SPATA13/TNFSF15/KDM6B/RELA/TRIOBP/PGPEP1/NFKBIE/VASP/PELI1/MFSD14B/IRAK2/CTPS1/PPP1R15B/GRAMD1A/NFKB1/UBAP1/PAK1IP1/SLA/DAAM1/NLRC4/STK3/GCA/PARP14/PDE4B/CRLF3/CD44/PLEKHO2/MX1/PIK3AP1/MARCKSL1/FAM102B/NOD2/RELB/MALT1/TNF/ATF3/TNFAIP2/MAP3K8/SLC25A25/PLEK/MCTP1/IRF1/RAB38/GBP3/IFI16
GSE43955_10H_VS_30H_ACT_CD4_TCELL_DN	GSE43955_10H_VS_30H_ACT_CD4_TCELL_DN	188	-0.372839	-1.62334	0.00054153	0.00401573	0.00277033	1588	tags=18%, list=9%, signal=17%	CITED1/CFB/NRBP1/BCL7C/UPK2/HMBOX1/ZC3H12C/RNASE1/GLI1/C9/TGFBI/HP/BASP1/MAGEH1/LRRC59/TGFA/CASP4/STXBP2/ST3GAL5/IL13RA1/RAMP1/CR1L/SERPINA5/PTGER2/PLK2/CNTNAP1/IGFBP4/NCF4/LDLR/IL7/BHLHE40/UGCG/SOCS3/CCR1
GSE21360_SECONDARY_VS_QUATERNARY_MEMORY_CD8_TCELL_DN	GSE21360_SECONDARY_VS_QUATERNARY_MEMORY_CD8_TCELL_DN	150	-0.396834	-1.67213	0.00054722	0.00405176	0.00279519	2466	tags=27%, list=14%, signal=24%	PTBP1/NFIL3/ARID5A/SRGN/ABCA12/GRAMD1A/RELT/OAF/TCF3/PTPN7/TWF1/SLA/LIPG/ENO1/SEMA4C/SLC39A14/PSTPIP1/PDPN/TGFBI/SLC39A1/HIF1A/SMAD3/LRG1/CHSY1/SMCO4/PIK3CG/VAV1/PYGL/NRIP1/LDHA/TMEM176A/C1RL/HOOK1/TREM1/IFITM1/CD38/STAT3/THBS1/JCHAIN/CTSC/SOCS3
GSE411_UNSTIM_VS_100MIN_IL6_STIM_SOCS3_KO_MACROPHAGE_DN	GSE411_UNSTIM_VS_100MIN_IL6_STIM_SOCS3_KO_MACROPHAGE_DN	187	-0.369829	-1.60828	0.000560253	0.00414197	0.00285742	3823	tags=34%, list=21%, signal=27%	S100A6/TGIF1/PKP4/CEP112/UNC119B/CRAT/ACTG1/ANKRD37/S100A10/PPP1R11/FXYD5/TMEM176B/FAM107B/KDM6B/MFSD14A/RALA/SLPI/MYADM/ZNF703/RRAGC/MAFG/PPM1G/HIVEP3/SRGN/TMEM11/PHF13/METRNL/DYRK3/PNPLA8/FKBP11/SH2D1B/TSPAN33/PCMTD1/PADI2/NRBP1/FAS/ATP6V1A/LIPG/ANXA2/INSIG1/F2RL1/HEXIM1/SUSD1/MEX3B/HIF1A/BST2/PIK3AP1/DAP/TUBB2A/ARL4C/THBD/LRRC73/ATF3/RAB9A/GLIPR2/ST3GAL5/TMEM176A/TM4SF5/PLEK/FGF18/IFITM3/LDLR/…
GSE17186_BLOOD_VS_CORD_BLOOD_NAIVE_BCELL_UP	GSE17186_BLOOD_VS_CORD_BLOOD_NAIVE_BCELL_UP	180	-0.375535	-1.63479	0.000566281	0.00418019	0.00288379	2817	tags=25%, list=16%, signal=21%	LIPA/LSR/DCTPP1/RALA/CASP3/HINT1/CASP7/DPAGT1/PSMA7/EXTL3/SRGN/NFE2L3/MRPL17/TPST1/DTNBP1/TRIB1/SLC25A24/FNDC4/RRM2/DEK/MET/PTPRE/MAPKAPK2/PSMA3/GCA/CYTH4/CD40/SLC25A10/HELLS/PARP12/CD44/PLEKHO2/IDH1/XBP1/IFITM2/TUSC1/PSME1/IL13RA1/LPCAT1/ADAP2/CENPV/IL1B/HK3/CSF2RB/CXCL10
GSE43863_LY6C_INT_CXCR5POS_VS_LY6C_LOW_CXCR5NEG_EFFECTOR_CD4_TCELL_DN	GSE43863_LY6C_INT_CXCR5POS_VS_LY6C_LOW_CXCR5NEG_EFFECTOR_CD4_TCELL_DN	186	-0.372265	-1.62019	0.000574146	0.00423183	0.00291942	2588	tags=26%, list=14%, signal=22%	BTG3/LRP10/CHST11/SULT2B1/SLC29A3/SRGN/CCNO/SLC35B1/TRPS1/DUSP14/RBPMS2/AGFG1/DUSP4/EGR2/GNG4/CMTM6/DEGS1/UHRF1BP1/LIPG/LAT2/UBASH3B/IL15RA/CMC2/SERPINB9/TNIP2/PTGES/B4GALT5/TUBB2A/HLA-DRA/CASP4/AHR/MALT1/LRRC73/SLC7A1/PTGER4/ATF3/SLC15A3/IL13RA1/SAT1/CENPV/DTX1/PLEK/PTGFR/GPR65/SERPINB1/SPP1/NR4A2/NR4A3
GSE15735_CTRL_VS_HDAC_INHIBITOR_TREATED_CD4_TCELL_2H_UP	GSE15735_CTRL_VS_HDAC_INHIBITOR_TREATED_CD4_TCELL_2H_UP	184	-0.372919	-1.62186	0.000575145	0.00423279	0.00292008	2887	tags=24%, list=16%, signal=20%	SH2B3/APOBEC3B/ELL2/PLAC8/ANXA1/IRGC/TRIOBP/CFP/DENND4A/RFX5/FOXRED2/RNF157/EDARADD/BIRC3/DUSP4/TCF3/RFC2/NDST1/DENND5B/RDH12/HVCN1/E2F3/PARVG/CD40/SH3BP2/TLR4/TYROBP/CSK/PIK3CG/LGMN/RIPK2/SLC2A6/HPSE/MARVELD2/EGR3/PLEK/BCL6/PRKCD/MGST1/PLP2/FAM43A/CTSC/SEMA4B/MID1IP1
GSE46606_IRF4_KO_VS_WT_CD40L_IL2_IL5_3DAY_STIMULATED_BCELL_UP	GSE46606_IRF4_KO_VS_WT_CD40L_IL2_IL5_3DAY_STIMULATED_BCELL_UP	180	-0.374395	-1.62983	0.000597524	0.00438703	0.00302649	3343	tags=34%, list=19%, signal=28%	MSMO1/MPZL1/LMBR1L/PGM1/UGP2/ACVRL1/FBP1/CCL23/NCK2/MAP3K13/SQLE/DHRS13/TRADD/COLEC12/ALOX15/NFIL3/MMD/GPR146/CD274/GRAMD1A/SLAMF1/CDCA5/AURKA/HSD11B1/ITPRIPL2/SLC1A2/SPINT2/SLC20A1/ADAMTS15/TSPAN33/RHOF/IL2RA/FAS/DCUN1D3/IL21R/CD200/HEXIM1/CD40/SUSD1/SLC5A3/A2M/ABCG1/TGFA/ARNTL2/CISH/BATF3/CCL13/LITAF/RIPK2/MRPS6/SCD/RAMP1/LDHA/FADS2/XXYLT1/STK26/CLEC4G/BHLHE40/HOPX/CCL18/NR4A3
GSE7460_CTRL_VS_TGFB_TREATED_ACT_FOXP3_MUT_TCONV_DN	GSE7460_CTRL_VS_TGFB_TREATED_ACT_FOXP3_MUT_TCONV_DN	182	-0.374007	-1.62657	0.000597904	0.00438703	0.00302649	3894	tags=32%, list=22%, signal=26%	PRDX6/PMEPA1/CTSW/ZNF354A/DEXI/ABHD15/KDM1A/KIT/GABARAPL1/SNX17/NEK6/C1orf100/TNFSF8/FAM3C/NANP/RASGRP2/ZBTB18/PTAFR/TONSL/RAI1/NFKBIE/ENDOU/CHD1/TINF2/ARID5A/DENND4A/GPR155/MPZL2/AGFG1/KCTD11/IL17B/ZDHHC23/NT5E/NRARP/LHX8/MED10/COMMD7/F2RL1/SPATA2L/NKD2/LRRC66/LPAR3/RNF149/AHR/PDCD1/LITAF/IL1B/CLIC6/APLNR/BRINP3/TNFSF10/CD38/FHL3/IGFLR1/CYP1B1/RDH10/CTSC/BATF2/NR4A3
GSE21063_CTRL_VS_ANTI_IGM_STIM_BCELL_8H_UP	GSE21063_CTRL_VS_ANTI_IGM_STIM_BCELL_8H_UP	140	-0.400339	-1.67379	0.000599987	0.0043891	0.00302791	2399	tags=31%, list=13%, signal=27%	LAMA1/HIVEP3/RFX5/GPR146/CD300LF/LY6E/CD274/TRIB1/KRAS/BIRC3/EGR2/SEMA4G/NFKB1/TRPV4/KMO/GPR183/LHFPL2/PARP14/NFKBIZ/CHL1/PDZD7/SH3BP2/DDX58/TNIP2/AP1S2/HRH2/CHSY1/FAM102B/SAMSN1/SORCS1/NFKB2/RELB/MALT1/PLAUR/PTGER4/DAB2/PLK2/RNF122/NR4A1/TNFSF10/ICAM1/IL17RB/NR4A3
GSE17721_12H_VS_24H_CPG_BMDC_UP	GSE17721_12H_VS_24H_CPG_BMDC_UP	187	-0.368917	-1.60431	0.000599987	0.0043891	0.00302791	2851	tags=26%, list=16%, signal=22%	GBP6/TCF7L1/SLC28A2/IL1A/CASP3/CIAPIN1/UXT/UTP11/SOSTDC1/SENP1/TSLP/TRIB1/PHKG1/CREB3/TFEC/GREM2/RBFOX1/FAM20C/FAS/MET/LIPG/PHGDH/SLAMF8/CLEC10A/CYP11B2/NECTIN2/CD40/IFIH1/CARHSP1/PTGES/SLC12A3/TYROBP/C19orf12/RSAD2/KITLG/RAB29/CXADR/PTGER4/CCL13/TNFAIP2/IL15/BDKRB2/MSR1/PHACTR1/APLNR/SEMA3A/PSMB9/TCIRG1/BATF2
GSE43955_TH0_VS_TGFB_IL6_IL23_TH17_ACT_CD4_TCELL_52H_UP	GSE43955_TH0_VS_TGFB_IL6_IL23_TH17_ACT_CD4_TCELL_52H_UP	189	-0.373305	-1.62614	0.000611618	0.00446291	0.00307884	3316	tags=30%, list=19%, signal=24%	HOXD9/ITGA4/MYOG/SYP/TRAFD1/TAGLN2/IFIT2/NCK2/SLC26A2/IL1A/NR5A2/SULT2B1/GLRX/PELI1/PCGF5/MEOX1/MFSD14B/AMPD3/IL12A/CDH16/IRF9/CH25H/MYO5B/DAXX/CXCL3/CDC45/EGR2/GOLPH3/VEGFC/FAM20C/IRF7/CSF1/ANXA2/NUS1/MTHFR/PITPNC1/ABCB4/LMO4/SLC12A5/LRRC59/MFHAS1/CISH/TMX1/PLAUR/C3AR1/CCL13/ST3GAL5/IFIT3/PRKCD/LDLR/PTX3/EMP3/ISG20/PNP/E2F8/CORO1A
GSE19941_LPS_VS_LPS_AND_IL10_STIM_IL10_KO_NFKBP50_KO_MACROPHAGE_DN	GSE19941_LPS_VS_LPS_AND_IL10_STIM_IL10_KO_NFKBP50_KO_MACROPHAGE_DN	182	-0.37364	-1.62497	0.000613742	0.00446291	0.00307884	3027	tags=26%, list=17%, signal=22%	FAM107B/HRH4/NCK2/CCR2/IL1RL1/STX1A/PLAC8/ACVR1B/HINT1/LBR/MYADM/CCR8/N4BP1/PDPK1/GRAMD4/SHE/SLAMF1/ARL5B/FNDC8/CYSLTR1/CXCL3/NFKB1/IL2RA/IKZF4/FAM20A/CSF1/PIM1/PON3/AREG/NAGA/TGFBR1/XBP1/IFITM2/SLC38A2/AHR/HLA-DMA/CISH/BHMT2/PTGER4/DEFB119/PTGIR/IFITM3/CD209/PLP2/IL17RB/CCR1/IL6
GSE16451_CTRL_VS_WEST_EQUINE_ENC_VIRUS_MATURE_NEURON_CELL_LINE_DN	GSE16451_CTRL_VS_WEST_EQUINE_ENC_VIRUS_MATURE_NEURON_CELL_LINE_DN	186	-0.371415	-1.61649	0.000613742	0.00446291	0.00307884	2800	tags=27%, list=16%, signal=23%	CCR2/B3GNT2/IL1RL1/SAMD11/MCUB/CDK17/CSRP2/SLC9B2/SAMHD1/VPS54/LXN/IRAK2/KY/JAK3/SLAMF1/RALGDS/ZDHHC23/MLF2/NT5E/EBI3/PHTF2/AVEN/CEBPA/NTN1/IL2RA/TOX/IKZF4/ZBTB32/ANXA2/CD200/TMEM65/GNA12/SH3RF1/XBP1/IFITM2/ENO3/SAMSN1/PAFAH1B3/RFK/CISH/GBP4/BCL2A1/BATF/MAP3K8/XXYLT1/IFITM3/S100A4/SLC2A3/PLP2/ICAM1/PLSCR1
GSE17812_WT_VS_THPOK_KO_MEMORY_CD8_TCELL_DN	GSE17812_WT_VS_THPOK_KO_MEMORY_CD8_TCELL_DN	190	-0.36716	-1.59826	0.0006122	0.00446291	0.00307884	2880	tags=25%, list=16%, signal=21%	APOBEC3B/PRKRA/TTK/ELL2/RAP1GAP2/NFKBIE/SPAG5/NRM/RRAGC/CCRL2/MFSD14B/B4GALT4/IMMP2L/AURKA/UGDH/BIRC3/SBNO2/RCAN1/CYBA/RFC2/GCNT2/NPC1/SLC6A12/EME1/CDC42EP3/CDK1/NDST1/DEK/CDCP1/LPCAT2/CYTH4/CD40/ADAM11/AP1S2/LAIR1/RNF149/MAP3K14/MALT1/TPX2/MYO1H/LITAF/NCKAP1L/RASGRP3/TK1/CEBPD/VAMP8/SLC2A3/CXCL10
GSE33374_CD8_ALPHAALPHA_VS_ALPHABETA_CD161_HIGH_TCELL_DN	GSE33374_CD8_ALPHAALPHA_VS_ALPHABETA_CD161_HIGH_TCELL_DN	185	-0.376968	-1.64349	0.000625238	0.00453973	0.00313183	1809	tags=19%, list=10%, signal=18%	PMM2/GIMAP4/PSMB3/HACD3/MED10/DOK2/FAS/DGAT1/WAS/MAPKAPK2/IFIH1/MTHFD2/DAP/ITGB2/RAC2/IFNAR2/VAV1/NMB/CISH/SLC39A8/PSME1/PTGER4/NABP1/GLIPR2/RAMP1/IFIT3/VCAM1/TAP1/RASSF5/BCL6/PSMB9/PSMB8/LAPTM5/ASRGL1/VMP1/CXCL10
GSE43863_NAIVE_VS_LY6C_LOW_CXCR5NEG_CD4_EFF_TCELL_D6_LCMV_UP	GSE43863_NAIVE_VS_LY6C_LOW_CXCR5NEG_CD4_EFF_TCELL_D6_LCMV_UP	158	-0.383895	-1.6416	0.000628767	0.00455856	0.00314482	1037	tags=27%, list=6%, signal=26%	RHPN2/BICC1/COL27A1/SOX8/LY6K/GBP6/IL18R1/RALA/TGFB3/CFAP157/NFKBIE/SLC34A2/CD244/FAM9A/ZBTB11-AS1/RPL27A/LINC00301/G6PC2/PMM2/MIR17HG/KCNJ3/DRC1/LHFPL3/CST5/ATP12A/LINC00525/SLC52A2/NOD2/NFKB2/FCGR2C/ATF3/TNFAIP2/BCL2A1/CXCL8/TMEM176A/VCAM1/CD209/PLA1A/CXCL2/CXCL1/CCL8/SELE/CCL2
GSE29615_CTRL_VS_LAIV_FLU_VACCINE_PBMC_UP	GSE29615_CTRL_VS_LAIV_FLU_VACCINE_PBMC_UP	177	-0.370675	-1.60999	0.000632013	0.0045685	0.00315168	3048	tags=29%, list=17%, signal=25%	DTL/MUC13/UGT2B28/PLPPR2/OR2K2/PI3/CSN1S1/POU4F3/IL1RAP/ICAM3/SUSD4/LYSMD3/SLC25A28/PPP4R1/COLEC12/LIMK2/ADGRE3/PROSER1/PPRC1/RNASE3/SIPA1L2/PHF13/SERPING1/MLF2/DCP1A/ETNK2/MALL/CRISP3/TIGAR/IFI27/LMCD1/NT5DC2/TOP2A/NKX2-5/PLP1/MBOAT7/SLCO1C1/THBD/SLC45A4/CISH/ADRA2A/IRF2BPL/DNAJC12/NCF4/SECTM1/KCNJ8/KCNJ5/HAS1/TNFAIP6/CHI3L1/CXCL1/IL6
GSE23308_CTRL_VS_CORTICOSTERONE_TREATED_MACROPHAGE_DN	GSE23308_CTRL_VS_CORTICOSTERONE_TREATED_MACROPHAGE_DN	187	-0.367947	-1.60009	0.000631774	0.0045685	0.00315168	2490	tags=23%, list=14%, signal=20%	SSBP4/VASP/SURF4/CCRL2/TMEM63B/TAB2/PDPK1/LTBR/CH25H/ZNRF1/CREB3/OAF/SIM1/GDA/ABT1/ACTB/PTGS1/ABRACL/COMMD7/CD200/HEXIM1/KLHL25/PDE4B/HES1/TNIP2/PTGES/LRG1/MVP/NOP2/CASP4/CASP1/PLAUR/PTGER4/GLIPR2/IL1B/NCF4/IRX3/LDLR/LYN/INHBA/CXCL2/LYVE1/IGSF6
GSE28737_WT_VS_BCL6_HET_MARGINAL_ZONE_BCELL_DN	GSE28737_WT_VS_BCL6_HET_MARGINAL_ZONE_BCELL_DN	182	-0.372946	-1.62195	0.0006375	0.00458097	0.00316028	4325	tags=37%, list=24%, signal=28%	TXN/MXD1/ZBP1/CABP4/BMPR2/FLG/MST1R/TUBA1B/HAT1/LRRC4/RIPK1/MAPK6/CAMSAP2/AMN/ANKRD37/ISG15/RNF19B/SLC41A1/OTUD4/ELP5/TMEM39A/UBAP2/CC2D1B/APOBEC3B/CACNA1S/PRDM4/SH3PXD2B/SULT4A1/ZIC2/DUSP14/CD274/MIEN1/CTPS1/TRIB1/PPARGC1B/GSTT1/C3orf62/VEGFC/ALG9/IKZF4/IL21R/SEMA4C/MFSD1/TOP2A/CMC2/HIF1A/MMP1/STX11/PIK3AP1/UTP18/MARCKSL1/HLA-DRA/MAP3K14/CASP4/RELB/NLRC5/OSBPL3/TLCD1/ASS1/PDCD1LG2/RBM47/RAB27A/S…
GSE24081_CONTROLLER_VS_PROGRESSOR_HIV_SPECIFIC_CD8_TCELL_DN	GSE24081_CONTROLLER_VS_PROGRESSOR_HIV_SPECIFIC_CD8_TCELL_DN	182	-0.37292	-1.62184	0.0006375	0.00458097	0.00316028	3050	tags=32%, list=17%, signal=27%	DERA/IFI6/CCL23/VOPP1/KLRA1P/AP1S1/GMPS/APOBEC3B/EIF2S2/UBE2C/RAP1GAP2/GML/IFI44L/NFAT5/ZNF35/TRIM5/OAS3/IRF9/IFNAR1/PPIA/VRK2/TSHR/TKTL1/ADGRG1/FOSL1/SPIN2A/MNDA/USP18/IFI44/CDK2/RRM2/UBE2L6/IFI27/POF1B/KIAA0040/STAT1/C1orf112/PYCARD/CACNA2D3/PARP12/OAS2/PTGS2/RSAD2/HILPDA/PTPRC/TMX1/MCTP2/USH2A/BATF/CLEC2B/CEACAM8/PLEK/IFI35/GBP2/CD38/LY96/PLSCR1/TNFAIP6
GSE13484_12H_UNSTIM_VS_YF17D_VACCINE_STIM_PBMC_DN	GSE13484_12H_UNSTIM_VS_YF17D_VACCINE_STIM_PBMC_DN	186	-0.370772	-1.61369	0.0006375	0.00458097	0.00316028	2592	tags=30%, list=15%, signal=26%	CD59/BTG3/CASP7/NFKBIE/CDK17/IFI44L/TRADD/RFX5/MRPL17/CKS1B/LY6E/KBTBD2/DHX58/AQP9/RAG2/PCNX1/PCSK1N/HSD11B1/PPP3CC/VASH2/GIMAP4/SIGLEC1/PMAIP1/IL2RA/SLC37A1/TOR1B/IFIT5/IL1RN/KIAA0040/CD40/REG1B/MYBPC2/SLC7A7/TGFA/GLA/AHR/CABP2/CASP5/PLAUR/ABCC2/HCP5/ATF3/IRS1/GNA14/LDHA/TAP2/IFI35/IRF1/SLC2A3/PTX3/HAS2/BHLHE40/LYVE1/C3/FPR1/CCL8
GSE43955_TH0_VS_TGFB_IL6_IL23_TH17_ACT_CD4_TCELL_52H_DN	GSE43955_TH0_VS_TGFB_IL6_IL23_TH17_ACT_CD4_TCELL_52H_DN	192	-0.364171	-1.59171	0.000636395	0.00458097	0.00316028	1516	tags=18%, list=8%, signal=17%	PDGFA/NUPR1/CRISP3/B4GALT3/EMB/RHOU/HMBOX1/DGAT1/MYC/PDPN/HIF1A/ADAM11/SLC12A3/RAC2/NCAM2/XBP1/TNFRSF1A/VAV1/CASP4/FOS/RELB/CEL/CD53/GLIPR2/BATF/CEBPD/DAB2/IER3/IFITM3/JUNB/GFPT2/UGCG/RASGRP1/CHI3L1/OSMR
GSE17721_PAM3CSK4_VS_GADIQUIMOD_4H_BMDC_DN	GSE17721_PAM3CSK4_VS_GADIQUIMOD_4H_BMDC_DN	187	-0.366813	-1.59516	0.000663561	0.00476122	0.00328463	3397	tags=29%, list=19%, signal=24%	ISG15/GORASP2/MAK/GYPC/CACNG1/SELPLG/SPATA13/TMEM229B/IRF2/CCR5/RGS14/SLC25A28/FCGR2B/OAS3/CCRL2/CD300LF/CH25H/DEDD/PLIN2/LMO2/CHPT1/PFKFB3/GATAD2A/SRD5A3/GDA/CHRNE/FAM13B/USP18/UAP1/SLC30A7/MBD2/TIFA/HMBOX1/MTHFR/PARP12/PTGES/SMAD3/AP1S2/TSPAN13/CLCF1/CASP1/BATF3/B4GALT6/ATF3/RIPK2/GLIPR2/EPSTI1/VAMP8/NCF4/GPR65/HCK/CMPK2/CCR1/CXCL10
GSE20715_0H_VS_24H_OZONE_LUNG_DN	GSE20715_0H_VS_24H_OZONE_LUNG_DN	191	-0.36185	-1.58015	0.000669176	0.00479445	0.00330755	1521	tags=21%, list=9%, signal=20%	CTPS1/KMT5A/TRIB1/TCN2/FABP6/FOSL1/CFB/C22orf23/ADAMTSL4/C14orf119/HEXIM1/PDE4B/AREG/NUDCD1/IL34/HP/NUS1/MAFF/TLR4/BASP1/LRRC59/SLC38A2/KCNK1/IL33/C1QTNF1/CXCL14/RBM47/SPHK1/SLC43A3/TIMP1/ADGRL4/NAMPT/GFPT2/PNP/ELF3/LYVE1/C3/CHI3L1/SPP1/OSMR/SERPINA3
GSE21360_TERTIARY_VS_QUATERNARY_MEMORY_CD8_TCELL_DN	GSE21360_TERTIARY_VS_QUATERNARY_MEMORY_CD8_TCELL_DN	168	-0.372552	-1.60683	0.000675631	0.00483359	0.00333455	2647	tags=31%, list=15%, signal=27%	RAP1GAP2/HINT1/TXNDC17/SPACA6/FCMR/TES/N4BP1/WDR1/NPLOC4/MS4A1/PTPN2/ARHGAP31/RALGDS/FAM114A1/RTN2/SLC1A2/CYB5A/EBI3/KMO/PFKFB3/TNFRSF1B/SLC6A12/USP18/STK40/FAS/TLR2/MAPKAPK2/STAT1/PROCR/PDE4B/CD40/HIF1A/DDX58/ATF4/MTHFD2/MARCKSL1/IFITM2/RNF149/FAM102B/LST1/SAMSN1/RELB/MLKL/VCAN/TLR1/CYBB/PRKCD/INHBA/ICAM1/CMPK2/C3/S100A9
KAECH_DAY8_EFF_VS_MEMORY_CD8_TCELL_UP	KAECH_DAY8_EFF_VS_MEMORY_CD8_TCELL_UP	182	-0.372354	-1.61938	0.000677095	0.00483696	0.00333688	3480	tags=34%, list=19%, signal=27%	GABARAPL1/MOCS2/S100A10/ITGA4/ACSL5/RACGAP1/SMAP1/CCR2/PRDX1/TCF19/CDC6/ANXA1/PHF5A/CASP7/TXNDC17/CD244/GLRX/IDE/TACC3/SMDT1/PSMA5/MFSD14B/TAB2/CKS1B/PPP2R5C/CDCA5/PSMA4/CDC45/COA6/DHRS1/CDK2AP1/CDK1/CDK2/GEM/RRM2/MRPL43/ATP6V1A/LAT2/ANXA2/ABRACL/KIF11/TMEM165/P3H4/TOP2A/PSMA2/CMC2/CARHSP1/IDH1/DAP/MFHAS1/KPNA2/PDCD1/LITAF/BCL2A1/BATF/LMNB1/S100A4/SLC2A3/UGCG/CDKN3/VMP1
GSE37532_TREG_VS_TCONV_CD4_TCELL_FROM_LN_DN	GSE37532_TREG_VS_TCONV_CD4_TCELL_FROM_LN_DN	180	-0.372994	-1.62373	0.000683441	0.00487515	0.00336322	4552	tags=40%, list=25%, signal=30%	GIMAP7/NAB1/MST1/LRRC42/SIGMAR1/PTPN6/IFNLR1/TBX21/HTRA2/SHMT1/BID/USE1/SRI/PREX1/CHCHD4/ABCC4/TANK/RRBP1/BCOR/STAP1/RNF138/CACNA1D/FOXJ2/SLC19A1/FXYD5/MIF4GD/CLN3/FTL/TMEM208/BTG3/NFIL3/PSMB10/ARID5A/CRTC2/RFX5/QTRT2/UBXN2A/SURF2/LY86/SLC10A3/SLC20A1/AKAP5/MAP3K1/RHOF/DENND5B/CTSS/STRADB/MAP2K1/PTPRE/INSIG1/CYTH4/CCDC134/PPP1R14B/LAP3/NFKBIZ/STX11/GPATCH4/S100A11/COQ8A/KYNU/NOP2/GLIPR1/NLRC5/CAS…
GSE23321_CENTRAL_MEMORY_VS_NAIVE_CD8_TCELL_UP	GSE23321_CENTRAL_MEMORY_VS_NAIVE_CD8_TCELL_UP	191	-0.361576	-1.57895	0.000692934	0.00493563	0.00340495	1881	tags=19%, list=11%, signal=17%	CXCL3/ICMT/EPX/NT5E/RALGPS2/TMBIM6/ABT1/MARCO/FAM20C/IRF7/CSF1/CTSS/GNA12/NFKBIZ/G6PD/ICA1/CD44/TYROBP/PTGS2/FOS/CD53/MCTP2/PTGER2/NR4A1/SLC2A3/INHBA/MGST1/CD38/CHI3L1/SPP1/FPR1/S100A9/CXCL1/MID1IP1/LTF/S100A8
GSE36095_WT_VS_HDAC9_KO_TREG_UP	GSE36095_WT_VS_HDAC9_KO_TREG_UP	174	-0.383422	-1.65688	0.000700853	0.00498475	0.00343884	2364	tags=25%, list=13%, signal=22%	MMD/NIT2/UNC93B1/MS4A1/CD19/MPZL2/PLIN2/VAV2/FNDC8/ARHGEF3/SLC27A2/NFKB1/IMPA2/USP18/CYFIP1/KIF11/MAP2K1/DGAT1/PIM1/RFWD3/NFKBIZ/HIF1A/TDP1/NUF2/XBP1/TGFA/BCAT1/SAMSN1/FCRL1/PANX1/LPCAT3/CISH/RASGRP3/ECT2/LDHA/SLC43A3/PLK2/CYBB/PLK1/PLA2G4F/BLNK/LIF/IFI30
GSE29615_CTRL_VS_DAY7_LAIV_FLU_VACCINE_PBMC_UP	GSE29615_CTRL_VS_DAY7_LAIV_FLU_VACCINE_PBMC_UP	161	-0.37901	-1.62018	0.000702672	0.00499041	0.00344274	2524	tags=29%, list=14%, signal=25%	NAV3/MICALL2/KRT23/MZB1/ZNF446/UGT2B28/OR2K2/IL1RAP/CIRBP-AS1/GZF1/PPBP/COLEC12/SURF4/LIMK2/MMD/SLC8A2/RNASE3/RBPMS2/SIPA1L2/SERPING1/MLF2/ETNK2/LRRIQ1/LRRK1/RHOF/TEX38/LMCD1/NT5DC2/TOP2A/BASP1/FZD5/MMRN2/NKX2-5/PLP1/MBOAT7/CHDH/SV2B/ADRA2A/ELANE/NCF4/HGF/KCNJ5/CORIN/HAS1/CHI3L1/CXCL1/FAM167B
GSE411_100MIN_VS_400MIN_IL6_STIM_MACROPHAGE_DN	GSE411_100MIN_VS_400MIN_IL6_STIM_MACROPHAGE_DN	185	-0.375756	-1.6382	0.000703884	0.00499174	0.00344365	4238	tags=32%, list=24%, signal=25%	TFDP1/RAD23A/TGIF2/TIMM10/PRMT6/NAA50/PSMB6/PRDX6/PMEPA1/GCLM/ADK/GLRX5/RWDD1/POLR1C/MYO19/COPS6/NEFH/XPOT/OTUD4/DNAJB9/PSMD7/WDR55/SLC1A5/DCTPP1/GNPNAT1/TMTC4/SLCO4A1/ALG3/TRIB3/HINT1/NFKBIE/FBXO11/DPAGT1/ZIC2/KIF2A/NUP205/KMT5A/ARL5B/PSMA4/HDGF/KRAS/PPIA/SURF2/POP1/TIGAR/LSM2/ABRACL/TMEM165/PSMA3/SLC39A14/PPP1R14B/ALG5/UTP18/GLA/IFRD2/RCC1/SLC7A1/HPGDS/PLSCR1/NR4A2
GSE43955_1H_VS_10H_ACT_CD4_TCELL_WITH_TGFB_IL6_DN	GSE43955_1H_VS_10H_ACT_CD4_TCELL_WITH_TGFB_IL6_DN	190	-0.365771	-1.59222	0.000716233	0.00507193	0.00349898	3602	tags=34%, list=20%, signal=28%	CXCL13/RPIA/ELAVL4/CHST2/TOP3A/RING1/GP9/SOD2/ZRANB1/FXYD5/TAGLN2/YES1/IL1RL1/PLAC8/CCR5/ANXA1/SYNE4/FKBP10/SIX1/PSMA7/FOLR2/GLRX/CP/OLR1/SULT4A1/VNN2/LY6E/PLAC9/HGSNAT/AGFG1/RCAN1/TBX6/LY86/CNN3/CMTM8/USP18/RRM2/IRF7/CYFIP1/CTSS/ZC3H12C/HELLS/TSPAN13/TUBB2A/S100A11/IL10/RELB/CMIP/NMB/NNMT/PDCD1/FJX1/B4GALT6/CXCL14/BMPR1B/IFIT3/TMEM176A/TAP1/IL1B/IFI35/AIF1/NCF4/PLTP/NR4A1/LYN
GSE369_PRE_VS_POST_IL6_INJECTION_SOCS3_KO_LIVER_UP	GSE369_PRE_VS_POST_IL6_INJECTION_SOCS3_KO_LIVER_UP	182	-0.370955	-1.61329	0.00072461	0.0051238	0.00353477	3761	tags=34%, list=21%, signal=27%	TGIF1/PPARG/ATP2B1/RPS15A/RNF139/SLC31A2/PAPOLA/S100A10/EIF5/CD63/MID2/FBP1/RPS21/ING3/IL1RL1/RHEB/EIF2S2/CEBPG/ANXA2P1/CHD1/HSPA13/TES/VAMP5/CCRL2/AQP9/PLIN2/ADAM19/DUSP4/SERPING1/ARPC2/CPB2/SLC20A1/SLC2A5/CD55/NPC1/GEM/ARF6/CDS1/PTPRE/E2F5/MAFF/CD44/ATF4/MTHFD2/GPSM2/UBE2J1/ELOVL2/GLA/NMB/ADCY3/ADGRE5/CD53/SERPINA1/RBM3/BCL2A1/LDHA/SLC2A3/BHLHE40/ETS2/SPP1/OSMR/S100A8
GSE17721_CTRL_VS_CPG_2H_BMDC_DN	GSE17721_CTRL_VS_CPG_2H_BMDC_DN	182	-0.370376	-1.61078	0.000732529	0.00515735	0.0035579	2385	tags=29%, list=13%, signal=25%	RUNDC3A/STAT5A/ICOS/LHPP/ITGA4/SOD2/PLA2G1B/MTMR7/DLC1/NAA38/CLRN3/HOXA7/TECTB/FCGR2B/NSMCE2/WNT7B/POU6F1/ARG2/HES7/CITED2/SLC27A2/NEURL1/KMO/SLC41A2/TNFRSF1B/FKBP11/UAP1/PTPRE/ZC3H12C/CD200/NECTIN2/PROCR/CD40/AREG/TEX12/CACNA2D3/MMP1/PTGES/CD44/MTHFD2/RNF149/VAV1/SAMSN1/PIP5KL1/ST3GAL5/KLF5/GCH1/LIF/MRGPRF/ELF3/IGSF6/CD14/CCL2
GSE30083_SP1_VS_SP2_THYMOCYTE_UP	GSE30083_SP1_VS_SP2_THYMOCYTE_UP	182	-0.370229	-1.61014	0.000732529	0.00515735	0.0035579	1960	tags=22%, list=11%, signal=20%	TRIB1/SLC31A1/PKNOX2/FLOT1/TVP23A/SNRNP35/SHMT2/ADA/TRAT1/LRRK1/PDGFRB/STOM/LMCD1/ANGPTL2/CITED4/P3H4/REN/LHFPL3/HES1/BYSL/NOP2/PAFAH1B3/KCNK1/FOS/HDC/MEDAG/FOXB1/TNFAIP2/JPH1/PLEKHO1/AIF1/ABCC5/C1R/FGF7/FAM43A/ICAM1/GNA15/IGSF6/CCR1/CXCL10
GSE411_UNSTIM_VS_400MIN_IL6_STIM_SOCS3_KO_MACROPHAGE_DN	GSE411_UNSTIM_VS_400MIN_IL6_STIM_SOCS3_KO_MACROPHAGE_DN	186	-0.368408	-1.6034	0.000732529	0.00515735	0.0035579	2891	tags=24%, list=16%, signal=20%	GMPS/TP53I11/PRADC1/PBDC1/PRDM4/HIPK3/SLC25A13/HIVEP3/FADS3/NPLOC4/PHF13/LRP8/CITED2/DUSP4/CDC42EP3/NCOA1/FCHSD2/FAS/LSM2/E2F5/HEXIM1/MEX3B/NME7/RASSF3/PLEKHO2/NKX2-5/MTHFD2/SLC1A4/SMCO4/UBE2J1/PIK3CG/GLA/SLC15A3/RAB9A/FADS2/CENPV/SLC43A3/FAM83F/LMNB1/TM4SF5/PLEK/ASRGL1/NR4A3/FAM167B
GSE40274_CTRL_VS_FOXP3_AND_HELIOS_TRANSDUCED_ACTIVATED_CD4_TCELL_DN	GSE40274_CTRL_VS_FOXP3_AND_HELIOS_TRANSDUCED_ACTIVATED_CD4_TCELL_DN	183	-0.365377	-1.5901	0.000745778	0.00524305	0.00361703	3141	tags=29%, list=18%, signal=24%	FTSJ1/DERA/PRDX4/TBL2/SPC25/TMEM39A/TM9SF1/AP1S1/TCF19/CDV3/SEC23B/PYCR1/ELL2/ATP2A2/TMTC4/BUB1B/ALG3/DERL2/ANLN/GCAT/DPAGT1/ST14/HSPA13/TMEM214/CD300LF/S1PR2/PPP3CC/IMPA2/SHMT2/GSTT1/MYDGF/ALPK2/PSMB5/ABRACL/KIF11/TMEM165/PHGDH/NANS/NUDCD1/CMC2/BST2/IKBIP/NUDT5/LMO4/DSCC1/CRLS1/MYL4/SEC61A1/PSMB8/PLP2/CDKN3/CSF2RB/VMP1
GSE5589_WT_VS_IL6_KO_LPS_AND_IL10_STIM_MACROPHAGE_45MIN_DN	GSE5589_WT_VS_IL6_KO_LPS_AND_IL10_STIM_MACROPHAGE_45MIN_DN	187	-0.36442	-1.58476	0.000750975	0.00527198	0.00363698	4542	tags=37%, list=25%, signal=28%	ANKRD34A/BCL7B/PLPP3/TMEM158/BET1L/ADRM1/G6PC3/ARL6IP5/FTSJ3/PPA2/GSKIP/IAH1/BTC/PLEKHA3/VAMP4/TIMM10/SMAD2/GPX7/RBMS1/C7orf25/ARHGEF12/PPARG/TSPAN17/GNAI3/STAP1/TGFBR3/IKBKG/GYPC/ATF1/P2RY1/PTPRS/CDV3/ESAM/CEBPG/ANXA1/C7orf26/LRRC28/PGRMC1/FEM1B/GRAMD4/ZCCHC2/DPP8/UBA6/CYBA/SLC41A2/MRPL43/MET/ANGPTL2/PSAT1/ALG5/STXBP6/TESK1/UTP18/FOSL2/CLCF1/SLC12A5/ATP11C/MAMLD1/MICALL1/SLC37A4/SLC25A25/ST8SIA1…
GSE24634_NAIVE_CD4_TCELL_VS_DAY7_IL4_CONV_TREG_DN	GSE24634_NAIVE_CD4_TCELL_VS_DAY7_IL4_CONV_TREG_DN	185	-0.374995	-1.63489	0.000758936	0.00529733	0.00365447	3587	tags=31%, list=20%, signal=25%	PARPBP/STAP1/GLRX2/CCT5/DERL1/RPL39L/POLD3/FHL2/COASY/MRPS12/MYO5A/SQLE/CCR5/DPAGT1/PSMB2/PPP4R1/PLPP1/NFIL3/NIT2/PSMA5/CKS1B/TST/RAD1/TRIB1/AURKA/PPIA/ADAM19/SNRNP25/EBI3/BLVRA/NDUFAF1/DPP3/IL2RA/KNTC1/RRM2/RFC5/PDE4A/RBBP8/RFC3/ANXA2/AKR1A1/C1orf112/ORMDL2/LAP3/TDP1/BSPRY/RAC2/GLA/MELK/TPX2/NCKAP1L/BATF/RAB27A/SLC43A3/PLTP/SERPINB1/IFI16/CDC7
GSE37534_UNTREATED_VS_GW1929_TREATED_CD4_TCELL_PPARG1_AND_FOXP3_TRASDUCED_UP	GSE37534_UNTREATED_VS_GW1929_TREATED_CD4_TCELL_PPARG1_AND_FOXP3_TRASDUCED_UP	185	-0.374944	-1.63466	0.000758936	0.00529733	0.00365447	3423	tags=31%, list=19%, signal=26%	SIRT4/OGFR/PPP1R11/HLA-C/RING1/ERCC1/PHF11/IFIT2/ELF4/IFI6/MOCOS/HACD1/RAB32/SLCO4A1/CEBPG/TRIM38/NFKBIE/TRIM5/PIGH/PRKD2/LY6E/KBTBD2/DHX58/AMFR/ZCCHC2/LMO2/NT5E/SURF2/TRIM26/UAP1/ETV7/GPRC5A/MBD2/IFI27/IL13RA2/SCO2/HIF1A/SLCO2A1/BASP1/BST2/RAB3IL1/MSX1/TNFRSF11A/SLC1A4/GLB1L2/MYD88/CASP1/IFRD2/RAB9A/RASGRP3/SLC37A4/LGALS9/TYMP/IFITM1/SERPINB1/CXCL1/MID1IP1/IL6
GSE360_L_MAJOR_VS_T_GONDII_MAC_UP	GSE360_L_MAJOR_VS_T_GONDII_MAC_UP	186	-0.367908	-1.60123	0.000756287	0.00529733	0.00365447	1812	tags=20%, list=10%, signal=18%	FETUB/CYBA/ACTG2/TKTL1/PCOLCE/TRAT1/RPGRIP1/FAS/KIAA0087/ABCA4/STOM/AKR1A1/PDPN/DRP2/PTGES/CD44/PTGS2/NFKB2/RELB/CD163/PLAUR/LITAF/TNFAIP2/IL15/GPR4/OIP5/CXCL8/AQP3/TLR1/IL1B/PTGFR/C1orf105/HCK/FGF7/TNFAIP6/FCN3/PLA2G2A
GSE1925_CTRL_VS_24H_IFNG_STIM_IFNG_PRIMED_MACROPHAGE_DN	GSE1925_CTRL_VS_24H_IFNG_STIM_IFNG_PRIMED_MACROPHAGE_DN	187	-0.364069	-1.58323	0.000758922	0.00529733	0.00365447	3320	tags=26%, list=19%, signal=21%	PGM1/ANGPTL4/ICOS/ITGA4/ACSL5/EMD/MTMR7/ISL1/DNAJC3/SLC1A5/ERO1B/TMEM150A/RCC2/FURIN/IL18R1/AK2/DPAGT1/POU6F1/HGSNAT/ARHGEF3/CYB5A/CNN3/GGH/ADCY4/IL2RA/AKR1E2/NDST1/ANXA2/CCNE1/PIM1/PDPN/TRIM21/DOCK2/MTHFD2/MFHAS1/D2HGDH/S100A11/C1QC/RSAD2/TNF/TMEM70/PTGER2/PLK1/IER3/IRF1/LDLR/PNP/FAM167B
GSE4984_UNTREATED_VS_LPS_TREATED_DC_DN	GSE4984_UNTREATED_VS_LPS_TREATED_DC_DN	156	-0.385108	-1.63812	0.000761562	0.00530047	0.00365664	4161	tags=33%, list=23%, signal=26%	DCTN2/KLHL5/PRKAR2A/AIFM2/PMVK/ZIK1/CTSW/LYPLA1/RNF39/CDC27/FHL2/DNMT1/IFNGR1/PDAP1/TYRO3/DCTPP1/SELP/MRPL36/GZF1/RELL1/IDE/MYADM/FUNDC2/ENDOU/SOAT1/HTATIP2/MTA2/BRINP1/TRIM37/SLC31A1/PMAIP1/HYLS1/ERBB3/CERS2/HAVCR2/RWDD2B/PSTPIP1/CD200/SYNGR3/NR2F6/SEC24D/PSMA2/CNIH4/B4GALT5/PDCD1/RCC1/RAB27A/CENPV/DNAJC12/PLEK/NR4A2/IL3RA
GSE15930_STIM_VS_STIM_AND_IL12_48H_CD8_T_CELL_DN	GSE15930_STIM_VS_STIM_AND_IL12_48H_CD8_T_CELL_DN	183	-0.365222	-1.58943	0.000761562	0.00530047	0.00365664	3081	tags=26%, list=17%, signal=21%	MID2/MTMR7/POLR2C/GPAT4/CCR2/FURIN/IL1RL1/IL18R1/PLAC8/CCR5/DBF4/SELP/SLC7A11/FLOT1/SLC27A2/GIMAP4/PTTG1/LHX8/GGH/USP18/PADI2/GEM/IKZF4/TMEM165/LYSMD2/DGAT1/MT3/PIM1/SERPINB9/S100A11/MYD88/CASP4/RFK/MMP10/IL15/BDNF/BATF/MAP3K8/LDHA/GPR65/IFITM3/IRX3/TNFSF10/SOCS3/HOPX/RRAD/IL6
GSE40274_CTRL_VS_FOXP3_AND_EOS_TRANSDUCED_ACTIVATED_CD4_TCELL_DN	GSE40274_CTRL_VS_FOXP3_AND_EOS_TRANSDUCED_ACTIVATED_CD4_TCELL_DN	142	-0.388133	-1.62009	0.000765591	0.00532091	0.00367074	3151	tags=26%, list=18%, signal=22%	DNAJC2/PSMD7/RPN2/MCRS1/PICK1/OVOL1/NETO2/SLC9B2/MAFG/CCNO/FOXRED2/DDX21/IPO4/DAXX/GNG4/GPR61/UTP4/PPP1R16A/MIR17HG/PUSL1/IL15RA/SCIN/MIR155/SLC5A6/APOBEC4/CRLS1/IFRD2/ZMYND19/SLC2A6/TMEM70/EGR3/HOOK1/STEAP1/FAM43A/ETS2/PLSCR1/ATP1B3
GSE43955_TH0_VS_TGFB_IL6_TH17_ACT_CD4_TCELL_42H_DN	GSE43955_TH0_VS_TGFB_IL6_TH17_ACT_CD4_TCELL_42H_DN	187	-0.363778	-1.58196	0.000766869	0.0053222	0.00367163	1941	tags=20%, list=11%, signal=18%	PDE6B/RALGDS/PHKG1/INPP5B/GIMAP4/SLC1A2/DCP1A/SHMT2/ID3/SIM1/CFB/RHOU/NRBP1/NXT1/IL1RN/ADAM28/BTN1A1/TRPC4/PROCR/HP/LRG1/PRSS12/GGT5/IFRD2/AOX1/GLIPR2/TRIM47/BATF/LDHA/DAB2/PLK2/IL4R/NAMPT/TM4SF1/UGCG/CSF2RB/TNFRSF11B/S100A8
GSE27241_CTRL_VS_DIGOXIN_TREATED_CD4_TCELL_IN_TH17_POLARIZING_CONDITIONS_DN	GSE27241_CTRL_VS_DIGOXIN_TREATED_CD4_TCELL_IN_TH17_POLARIZING_CONDITIONS_DN	177	-0.368211	-1.59929	0.000773331	0.00535942	0.00369731	2339	tags=24%, list=13%, signal=21%	SOAT1/FAM219B/IRF9/IPO4/JAK3/FCN1/EDAR/RALGDS/GIMAP4/TKTL1/BLVRA/TMBIM6/USP18/MYO1F/IRF7/SRPX/CACHD1/SCO2/PDE4B/TGFBI/HES1/ATP1A1/ZDHHC9/GALNT6/RSAD2/AHR/IFRD2/BATF3/PTRH2/TNF/LGMN/APOL6/IFIT3/MBOAT1/LRRN3/VAMP8/TNFSF13B/DACT1/HCK/BLNK/FAM43A/FCGBP
GSE21546_WT_VS_SAP1A_KO_ANTI_CD3_STIM_DP_THYMOCYTES_UP	GSE21546_WT_VS_SAP1A_KO_ANTI_CD3_STIM_DP_THYMOCYTES_UP	183	-0.364026	-1.58422	0.000785237	0.0054342	0.0037489	2893	tags=27%, list=16%, signal=23%	RASGRP2/GMPS/PLAC8/FUCA2/BHLHA15/VANGL1/GLRX/FCGR2B/OLR1/SRGN/WNT7B/MOGS/CFAP65/NOP10/DDX21/HSD11B1/PPEF2/ROR2/SNRNP35/GATAD2A/MYDGF/TMEM147/CFB/C14orf119/ENO1/STOM/ZNF385C/ARHGEF19/TLR4/HIF1A/SERPIND1/CAMKV/CTSG/TYROBP/LRG1/IDH1/PLP1/CHSY1/ATP8B4/MAP3K14/KRTAP11-1/ELANE/RHOJ/AKR1C3/HK3/FCGR2A/IGSF6/S100A9/SLC22A4
GSE40274_CTRL_VS_XBP1_TRANSDUCED_ACTIVATED_CD4_TCELL_UP	GSE40274_CTRL_VS_XBP1_TRANSDUCED_ACTIVATED_CD4_TCELL_UP	161	-0.376844	-1.61092	0.000789033	0.00545272	0.00376168	3421	tags=32%, list=19%, signal=26%	C2/CD28/MPZL1/ICOS/ACVRL1/RNF13/ST6GAL1/PIK3C2B/FCRL5/ARRB1/GLCCI1/PPBP/ARID5A/EDEM2/THEMIS2/PRKD2/GPR155/SLAMF1/KLHL6/CYSLTR1/PPP3CC/GIMAP4/CYB5A/CEBPA/CD33/NDST1/IRF7/MET/TLR3/TLR2/SERPINB8/HES1/NMI/DDX58/PITPNC1/PTP4A3/LRG1/LDLRAD3/KYNU/ALOX5/FCRL1/PLAUR/STXBP2/HPSE/TNFAIP2/IFIT3/MAP3K8/S100A4/SLC2A3/RASGRP1/SOCS3
GSE17186_BLOOD_VS_CORD_BLOOD_CD21HIGH_TRANSITIONAL_BCELL_UP	GSE17186_BLOOD_VS_CORD_BLOOD_CD21HIGH_TRANSITIONAL_BCELL_UP	182	-0.369231	-1.6058	0.000795883	0.00549227	0.00378896	2899	tags=26%, list=16%, signal=22%	IL4I1/SH2B3/RNF130/MAN1C1/LSR/HINT1/CASP7/MCUB/DPAGT1/TOR3A/EXTL3/NRM/RRAGC/B4GALT4/LTBR/AURKA/CDC45/RCAN1/IMPA2/SLC25A24/DEK/TLR2/ZC3H12C/MAPKAPK2/SEMA4C/GCA/LAP3/SERPINB9/MX2/PLEKHO2/SH3BGRL3/TUBB2A/XBP1/IFNAR2/NFKB2/RCC1/NIPA2/LITAF/HPSE/NCKAP1L/IL13RA1/LPCAT1/VAMP8/GAS2L3/HK3/CD38/FCER1G
GSE5589_LPS_VS_LPS_AND_IL10_STIM_IL6_KO_MACROPHAGE_45MIN_DN	GSE5589_LPS_VS_LPS_AND_IL10_STIM_IL6_KO_MACROPHAGE_45MIN_DN	183	-0.363822	-1.58333	0.000801021	0.0055199	0.00380802	3545	tags=33%, list=20%, signal=27%	GNAI3/EXOC3L2/OGFR/PSEN2/SASS6/ACER3/GP9/ACSL5/SELPLG/SOD2/ATF1/DTL/SAMD9L/ESAM/PBDC1/SLCO4A1/CYB561A3/ANXA1/DBF4/TMEM208/BTG3/PSMB2/CP/TINF2/VAMP5/CCRL2/SAMHD1/CD300LF/SHCBP1/CKS1B/ARG2/KRAS/ARHGEF37/SPINT2/GPR183/DEK/SLA/RBBP8/NXT1/ABRACL/TMEM165/ALG5/RAC2/NOP2/MLKL/ASS1/PLAUR/TNF/GBP4/TAP2/FAM83F/OLFM4/C1R/PLTP/JUNB/INHBA/THBS1/PLSCR1/FPR1/CDCA2
GSE21063_CTRL_VS_ANTI_IGM_STIM_BCELL_NFATC1_KO_16H_UP	GSE21063_CTRL_VS_ANTI_IGM_STIM_BCELL_NFATC1_KO_16H_UP	183	-0.363362	-1.58133	0.000816882	0.00561567	0.00387409	3543	tags=33%, list=20%, signal=27%	SNX20/GIMAP6/GABARAPL1/MAN2B1/FHL2/S100A10/MPPED1/SELPLG/SIGIRR/NLGN1/SAMD9L/ALDOAP2/PHF23/SLC28A2/ARAP2/CCR5/FAXC/TXNL4A/LRRTM1/TPBG/SLC34A2/SSBP4/CCDC81/C7orf26/GLRX/IL10RB/SLC29A3/UNC93B1/ARG2/ASB14/CACNB2/NT5E/NLRP6/WASF1/NCOA1/FAS/ARF6/MPEG1/GNB4/STOM/SERPINB8/LYPD3/RPS6KA1/PTGES/HLA-DMB/TSPAN13/SH3BGRL3/PIK3CG/ARL4C/CASP4/GLIPR1/RGS17/UCP2/PLK2/TNFSF13B/PARP9/TIMP1/S100A4/JUNB/CCL2
GSE21670_UNTREATED_VS_TGFB_TREATED_CD4_TCELL_DN	GSE21670_UNTREATED_VS_TGFB_TREATED_CD4_TCELL_DN	184	0.344404	1.55312	0.000817223	0.00561567	0.00387409	1373	tags=18%, list=8%, signal=17%	NAP1L3/SLC16A9/MAMDC2/MTURN/FGF11/TXNIP/CRISPLD1/IRF6/METTL7A/LGALS4/ATP10D/EXOC6B/ENO2/PLXDC2/GHR/IER5/ANKRD33B/UNC45B/DGKG/SLA2/CAPS2/NFE2/NYNRIN/FOXO1/FSTL1/PPARGC1A/RBM5/NKX2-3/TTLL7/GTF2I/RAB37/ITM2A/FRY
GSE5679_CTRL_VS_PPARG_LIGAND_ROSIGLITAZONE_AND_RARA_AGONIST_AM580_TREATED_DC_DN	GSE5679_CTRL_VS_PPARG_LIGAND_ROSIGLITAZONE_AND_RARA_AGONIST_AM580_TREATED_DC_DN	177	-0.366534	-1.592	0.000828443	0.00568475	0.00392175	3351	tags=29%, list=19%, signal=24%	CD28/MSMO1/ARPC5L/RNF13/PRDX4/ORM1/SQLE/GAP43/MFSD14A/ANXA1/DNM1/FKBP10/EFNB2/WSB2/CFTR/LXN/CTPS1/HGSNAT/RCAN1/SLC20A1/PDGFRA/DEGS1/ATP6V1A/LAT2/ANXA2/PHF1/MYC/SCGB1A1/TOP2A/SPTSSA/NR2F6/TCEAL9/NAT1/FOSL2/CXCL6/NOP2/IL1R1/CD53/C3AR1/LGMN/CXCL14/TRIM47/TMEM176A/ANGPT2/IGFBP4/PTGIS/S100A4/HTR2B/CXCL2/SPP1/IDO1
GSE17186_NAIVE_VS_CD21HIGH_TRANSITIONAL_BCELL_DN	GSE17186_NAIVE_VS_CD21HIGH_TRANSITIONAL_BCELL_DN	179	-0.363654	-1.58088	0.000829872	0.00568655	0.00392298	2807	tags=24%, list=16%, signal=20%	TTK/LSR/BUB1B/CYB561A3/CACNA1S/FUCA2/DHRS13/CHST11/CASP7/MCUB/DPAGT1/TOR3A/EXTL3/SPAG5/FOXRED2/LTBR/UBA6/AURKA/CYSLTR1/METRNL/ZDHHC23/RCAN1/IMPA2/ADCY4/TRAM2/E2F3/ALDH16A1/STOM/ZC3H12C/MAPKAPK2/GCA/PARVG/SERPINB9/PLEKHO2/TUSC1/PLPP5/AHR/RBM47/LPCAT1/CD38/PLSCR1/IGSF6/IL3RA
GSE43955_1H_VS_60H_ACT_CD4_TCELL_DN	GSE43955_1H_VS_60H_ACT_CD4_TCELL_DN	190	-0.3632	-1.58103	0.000860515	0.00588824	0.00406213	1007	tags=13%, list=6%, signal=13%	PIP4K2C/RPRM/ADGRD1/MIDN/A2M/SLC39A7/TAL2/MYD88/CASP4/RAD54L/KCNA7/PTGER4/ANKRD13A/IL13RA1/KRT15/MAP3K8/DTX1/C1R/IRF1/IL4R/TM4SF1/UGCG/PLSCR1/TNFAIP6/CCL2
GSE3982_EOSINOPHIL_VS_EFF_MEMORY_CD4_TCELL_UP	GSE3982_EOSINOPHIL_VS_EFF_MEMORY_CD4_TCELL_UP	184	-0.366925	-1.59579	0.000868976	0.0059378	0.00409632	3015	tags=30%, list=17%, signal=26%	RXRA/CD300A/ISG15/SYK/SELPLG/HRH4/CAMKK2/LINC01565/KDM6B/PTAFR/NUP93/LILRA2/IL18R1/REPS2/PSENEN/FUCA1/CHD1/LIMK2/TINF2/DENND4A/THEMIS2/TPST1/TBL1X/TST/TGFBR2/TRIB1/JOSD1/CYSLTR1/SNRNP25/LPGAT1/CD55/TNFRSF1B/LILRA1/ZCCHC24/SLA/CTSS/MFSD1/RAB5C/G6PD/RPS6KA1/FOSL2/GLA/FOS/ALOX5/FCGR2C/C3AR1/IL13RA1/BCL2A1/CYBB/PHACTR1/KCNJ8/ETV6/CXCL2/THBS1/PLSCR1/MID1IP1
GSE43700_UNTREATED_VS_IL10_TREATED_PBMC_DN	GSE43700_UNTREATED_VS_IL10_TREATED_PBMC_DN	183	-0.361647	-1.57387	0.000880327	0.00600694	0.00414401	2432	tags=21%, list=14%, signal=18%	NOC4L/FCGR2B/NFIL3/ZWINT/DCUN1D5/CXCL9/MOGS/CH25H/RCAN1/PTTG1/CYB5A/CDKN2D/NOTCH3/RIT1/B4GALT3/TRAPPC3/PON3/PROCR/RIT2/MAFF/MIDN/SLC1A4/MYD88/AHR/HDC/PTGER4/IFIT3/MAP3K8/CEBPD/SPHK1/TMEM70/G0S2/IRF1/PLSCR1/SOCS3/MID1IP1/IL6/CXCL10
GSE40277_EOS_AND_LEF1_TRANSDUCED_VS_CTRL_CD4_TCELL_DN	GSE40277_EOS_AND_LEF1_TRANSDUCED_VS_CTRL_CD4_TCELL_DN	191	-0.358104	-1.56379	0.000883384	0.00601936	0.00415259	3861	tags=36%, list=22%, signal=28%	TRPM6/MAF/ISYNA1/S100A6/DPY19L1/METTL9/ALG2/MCAT/FHL2/MAN2A2/ANGPTL4/GYPC/ICOS/GFOD2/POU2AF1/SPIB/IL21/RGMB/PNO1/FXYD5/MYO7A/ARL4D/RAP1A/CCR2/TRIM14/PXDC1/SLC36A1/PLAC8/RAB32/COMTD1/ACVR1B/EIF4EBP2/LBR/MAFG/MMD/OAS3/FOXRED2/CKS1B/DTNBP1/TFAP4/SSBP3/HGSNAT/DPP8/LRP8/ADAM19/INPP5B/SURF2/RFC5/MED10/UBASH3B/SLC25A10/SUSD1/PARP12/OAS2/TYROBP/ADH1C/SMCO4/PIK3CG/ARL4C/SLC7A1/LITAF/MCTP2/ECT2/CCR10/RASSF…
GSE22935_WT_VS_MYD88_KO_MACROPHAGE_12H_MBOVIS_BCG_STIM_UP	GSE22935_WT_VS_MYD88_KO_MACROPHAGE_12H_MBOVIS_BCG_STIM_UP	187	-0.361805	-1.57338	0.000886462	0.0060319	0.00416124	1437	tags=16%, list=8%, signal=14%	EMB/LIPG/FBXL19/SLC39A14/PDPN/CFL1/GNG13/PDE4B/SEC24D/HIF1A/SH3RF1/NUF2/SERPINA6/CXCL6/MEDAG/KLHL32/KIAA0895/ADAMTS1/NR4A1/STEAP1/CD38/HMOX1/HAS1/THBS1/CTSC/SOCS3/NR4A2/IL6/SELE
GSE22935_UNSTIM_VS_24H_MBOVIS_BCG_STIM_MYD88_KO_MACROPHAGE_UP	GSE22935_UNSTIM_VS_24H_MBOVIS_BCG_STIM_MYD88_KO_MACROPHAGE_UP	190	-0.362684	-1.57878	0.000892683	0.00606576	0.00418459	2857	tags=24%, list=16%, signal=20%	ZBTB18/FURIN/PXDC1/SAP30L/ELL2/PRDM4/BTG3/GMEB1/CDK17/RELL1/PPP4R1/NFIL3/HSPA13/CAMK1D/CRTC2/PCGF5/CDC42SE1/GUCD1/KRAS/LRP8/BIRC3/ITPRIPL2/PNPLA8/RNF24/SLC41A2/JUND/CRISP3/MEIS1/PIP4K2C/MIDN/PUS3/SLC1A4/TUSC1/HILPDA/CASP4/RELB/FCRL1/PDCD1LG2/NABP1/MICALL1/PLEK/NR4A1/SLC7A5/HMOX1/CXCL10
GSE46242_TH1_VS_ANERGIC_TH1_CD4_TCELL_WITH_EGR2_DELETED_UP	GSE46242_TH1_VS_ANERGIC_TH1_CD4_TCELL_WITH_EGR2_DELETED_UP	173	-0.3702	-1.60007	0.000896188	0.0060811	0.00419518	2502	tags=21%, list=14%, signal=19%	CYP7A1/CFP/MYADM/MMD/AMPD3/CD300LF/KIF2A/CD274/S1PR2/ALKBH3/BIRC3/ITPRIPL2/PMAIP1/CD55/FAM20C/SLC25A15/CD40/HIVEP2/ABCB4/TESK1/MARCKSL1/ENO3/TGFA/MAP3K14/IRAK1/MLKL/NRIP1/GBP4/TNFAIP2/SAT1/SIGLEC17P/CYBB/G0S2/SLC36A4/SLC7A5/IDO1/CCL2
GSE27670_CTRL_VS_LMP1_TRANSDUCED_GC_BCELL_UP	GSE27670_CTRL_VS_LMP1_TRANSDUCED_GC_BCELL_UP	180	-0.370419	-1.61252	0.000902679	0.00611663	0.00421968	3286	tags=28%, list=18%, signal=23%	SMYD1/SELPLG/DNAJC2/SMARCD1/ERO1B/IL4I1/CCR2/LSR/CIAPIN1/HOXA7/HINT1/TXNDC17/OLR1/SULT4A1/TPST1/ADAM19/IMPA2/TSPAN33/CDK1/USP18/SLC2A2/KCTD10/GNB4/TOP2A/IL15RA/KCTD20/TIMELESS/NMI/MX2/HLA-DMB/MTHFD2/PTGS2/ENO3/NFKB2/CASP4/HLA-DMA/RAD54L/BATF3/PSME1/TNF/BCL2A1/ARFGAP3/PLEKHO1/PLK2/TM4SF5/S100A4/EMP3/GFPT2/SPP1/TNFRSF11B
GSE2706_2H_VS_8H_R848_AND_LPS_STIM_DC_DN	GSE2706_2H_VS_8H_R848_AND_LPS_STIM_DC_DN	173	-0.369957	-1.59902	0.00091205	0.00617154	0.00425757	2202	tags=25%, list=12%, signal=23%	KIF2A/IL12A/IRF9/CD274/PPA1/DHX58/ZNRF1/PHF13/HSD11B1/BIRC3/DUSP4/PGM3/EBI3/BLVRA/ADA/RIT1/PDGFA/MET/IFI27/LILRA3/RFWD3/CD200/IL15RA/PSMA2/SP110/LDLRAD3/HAPLN3/KYNU/RAB29/IRX5/VCAN/SERPINA1/APOL6/IL15/BATF/TAP2/IFITM1/PARP9/IFITM3/STEAP1/CD38/EMP3/TNFAIP6/TFPI2
GSE15930_STIM_VS_STIM_AND_TRICHOSTATINA_48H_CD8_T_CELL_UP	GSE15930_STIM_VS_STIM_AND_TRICHOSTATINA_48H_CD8_T_CELL_UP	188	-0.36242	-1.57798	0.00091363	0.00617366	0.00425903	3508	tags=30%, list=20%, signal=25%	ACTG1/KIT/GABARAPL1/PQBP1/STAT5A/S100A10/STX5/TAGLN2/FAM107B/GPAT4/CCR2/FURIN/IL1RL1/IL18R1/ACLY/CCR5/SELP/ST3GAL2/FAM89B/MRPL48/HGSNAT/JAK3/AURKA/PPP3CC/FLOT1/SLC27A2/GIMAP4/CYB5A/JUND/MYO1F/GEM/NECAP2/EMB/ANXA2/DGAT1/MT3/GMFG/CMC2/FBN2/DAP/RAC2/S100A11/MYD88/ARL4C/AHR/IL1R1/MMP10/KL/BATF/LDHA/GCSAM/IRX3/S100A4/TNFSF10/CD38/E2F8/RRAD
GSE17721_CTRL_VS_LPS_12H_BMDC_DN	GSE17721_CTRL_VS_LPS_12H_BMDC_DN	186	-0.365632	-1.59132	0.000915217	0.00617581	0.00426051	4204	tags=34%, list=24%, signal=26%	RAD23A/TSC22D1/HTRA2/MST1R/VSX1/TUBA1B/KREMEN1/CACYBP/ASB6/ME1/EIF2S1/PMVK/METAP1/PKP4/CCDC71L/RNF126/G3BP2/CCDC96/DTNB/NRBF2/PWP2/GDE1/SLC28A2/PLAC8/NR5A2/PSENEN/TOR3A/OLR1/UTP11/XRN2/N4BP1/PCNX1/SLAMF1/AGFG1/CITED2/BIRC3/TNFRSF1B/C9orf72/SLC26A8/CD200/NECTIN2/IL15RA/SEC24D/SP110/OAS2/EXTL1/C19orf12/SLFN13/IFNAR2/CHDH/SAMSN1/DNER/GRIK2/KLF5/TAP1/PLK2/PSMB9/TIMP1/GBP2/NAMPT/SPP1/CD14/PLA2G2A
GSE32533_MIR17_KO_VS_MIR17_OVEREXPRESS_ACT_CD4_TCELL_DN	GSE32533_MIR17_KO_VS_MIR17_OVEREXPRESS_ACT_CD4_TCELL_DN	182	-0.366662	-1.59462	0.000931133	0.00627452	0.00432861	2623	tags=23%, list=15%, signal=19%	CUEDC1/CFAP157/FIBCD1/IFI44L/FCGR2B/ANKS3/ACP5/CDCA5/MORN3/DDX25/SNRNP35/SLC22A16/TNFRSF1B/CENPO/CA5A/NPL/MPEG1/UBASH3B/PTPRE/GMFG/ARHGEF19/BASP1/NAT1/PTPRC/CFI/CFAP161/TLR6/ZMAT4/TRIM8/SMIM12/AQP3/TNFSF13B/PLA2G4F/CLEC5A/LYN/LPCAT4/LCP1/GNA15/CTSC/BATF2/IGSF6
GSE11057_NAIVE_CD4_VS_PBMC_CD4_TCELL_UP	GSE11057_NAIVE_CD4_VS_PBMC_CD4_TCELL_UP	179	0.34879	1.56292	0.000934996	0.00629185	0.00434057	3463	tags=31%, list=19%, signal=25%	RGCC/ZNF251/ANKRD36/NSUN5P2/PCYOX1L/NEURL4/SLC25A45/MAFK/RPUSD2/PIK3IP1/EVL/ZNF189/LINC01089/LTBP3/FOXO1/IPCEF1/CD27/AXIN2/POLR1E/ZFP37/PLEKHB1/CLK4/PITRM1/ANXA2R/SYNJ2/ATM/LCK/ZNF407/UPF1/MAD1L1/BAG3/ZNF575/GPRASP1/LEPROTL1/VPS52/ZNF862/BBS2/CHD3/IMMP1L/EFNA1/ZNF510/NET1/LYRM7/ZNF470/CAND2/MAML2/AMIGO1/PMPCA/DNAJB1/CYHR1/NEMP1/ZNF204P/TBRG4/SCML4/GRAP
GSE23321_EFFECTOR_MEMORY_VS_NAIVE_CD8_TCELL_DN	GSE23321_EFFECTOR_MEMORY_VS_NAIVE_CD8_TCELL_DN	179	-0.361207	-1.57024	0.000940518	0.00632028	0.00436018	2718	tags=38%, list=15%, signal=33%	TRMT1/SEL1L/SDCBP/COPRS/PITPNB/NFATC1/NDUFAF4/TMEM138/GPN2/DNLZ/B3GALT6/ATG101/RILPL2/USP12/NDEL1/RHOG/PLEKHA3/BTG2/TRAF1/UTP20/BEND3/RRS1/GFOD2/NUP88/RIOK1/OTUD4/NIP7/CRIM1/HNRNPAB/FEM1A/STRIP2/TXLNA/PIM2/NFIL3/IL12A/PPP1R15B/ARL5B/ITPRIPL2/LMNA/ZDHHC16/PDP2/FOSL1/MIR17HG/UAP1/NXT1/ZBTB32/CSF1/AMD1/MAPKAPK2/NUDCD1/SERPINB9/HIF1A/STX11/CLCF1/LRRC59/GPATCH4/FOS/RELB/LTV1/BATF3/NIPA2/MAP3K8/BAZ1A/S…
GSE37301_PRO_BCELL_VS_RAG2_KO_NK_CELL_DN	GSE37301_PRO_BCELL_VS_RAG2_KO_NK_CELL_DN	173	-0.369489	-1.59699	0.000943772	0.00633341	0.00436924	2952	tags=28%, list=17%, signal=24%	SLC1A5/PTPRS/KCNQ5/ASXL1/RNF43/MCUB/NFIL3/CCR8/SLC25A13/LXN/IRAK2/VAV2/SLAMF1/DUSP4/NFKB1/NT5E/NRARP/PHTF2/TNFRSF1B/CDK6/CDK1/CSF1/HAVCR2/UBASH3B/ST8SIA4/CYTH4/CD200/PPP1R14B/VWA5A/BMP7/SH3RF1/CHSY1/TGFBR1/XBP1/ENO3/SAMSN1/KYAT3/OSBPL3/PTGER4/NABP1/MAP3K8/RCN1/PTGER2/MCTP1/NR4A1/TNFSF10/PLP2/PNP/NR4A3
GSE2197_IMMUNOSUPPRESSIVE_DNA_VS_UNTREATED_IN_DC_UP	GSE2197_IMMUNOSUPPRESSIVE_DNA_VS_UNTREATED_IN_DC_UP	184	-0.365986	-1.5917	0.000948696	0.0063577	0.004386	2434	tags=25%, list=14%, signal=22%	GLRX/HIVEP3/ARID5A/OLR1/LY6E/PTPN2/IRF9/PPA1/IRAK2/ARHGEF37/BIRC3/SERPING1/GALNT14/MROH9/CFB/IFI44/MBD2/TLR3/TIFA/MAP2K1/DAAM1/CUTC/CRTAM/PDE4B/CRLF3/TIMELESS/SEC24D/B4GALT5/HRH2/PIK3AP1/PTGS2/MLKL/HDC/TEX14/IL33/ATF3/RAB9A/TNFAIP2/SAT1/RGS16/PLK2/GPR65/JUNB/NAMPT/ICAM1/SOCS3
GSE360_L_MAJOR_VS_B_MALAYI_HIGH_DOSE_DC_UP	GSE360_L_MAJOR_VS_B_MALAYI_HIGH_DOSE_DC_UP	189	-0.367152	-1.59934	0.000975495	0.00651936	0.00449752	2747	tags=29%, list=15%, signal=24%	STX1A/RELA/FUT2/PNLIPRP2/BTG3/CDK17/CFP/ITFG2/KCNV2/CHD1/VAMP5/AMPD3/MPZ/KIF2A/AQP9/FAM89B/KRAS/VRK2/RCAN1/CDKN2D/TNFRSF1B/IL1RN/HLA-DQA1/MAP2K1/STOM/SRPX/SPI1/BASP1/B4GALT5/MTHFD2/MARCKSL1/S100A11/KYAT3/SLC39A8/ADRA2A/GPD1/PLAUR/PTP4A2/TNFAIP2/LILRB5/SAT1/OIP5/LDHA/UCP2/PTGER2/VCAM1/RGS16/PHACTR1/IER3/DLK1/UGCG/ICAM1/ETS2/IDO1
GSE22611_MUTANT_NOD2_VS_CTRL_TRANSDUCED_HEK293T_CELL_UP	GSE22611_MUTANT_NOD2_VS_CTRL_TRANSDUCED_HEK293T_CELL_UP	183	-0.360645	-1.56951	0.000975495	0.00651936	0.00449752	2800	tags=23%, list=16%, signal=20%	B3GNT2/POU4F3/ABCB1/CD59/NR5A2/NFAT5/LIMK2/CSF3/AHSG/RNF31/RPP38/CCDC92/SURF2/NPM3/ERVMER34-1/FKBP11/TUBA1C/INE1/OR7C2/FANCI/INSIG1/STOM/RWDD2B/PEPD/PTGS2/ITGB2/GPD1/TNF/TMPRSS5/MAP3K8/LRRN3/SLC43A3/GCH1/IL1B/FGF18/DRAM1/INHBA/HTR2B/ICAM1/CXCL2/CCL18/ETNPPL/IL6
GSE10240_CTRL_VS_IL17_AND_IL22_STIM_PRIMARY_BRONCHIAL_EPITHELIAL_CELLS_UP	GSE10240_CTRL_VS_IL17_AND_IL22_STIM_PRIMARY_BRONCHIAL_EPITHELIAL_CELLS_UP	186	-0.364594	-1.5868	0.000978882	0.0065241	0.00450079	3260	tags=29%, list=18%, signal=24%	SGK1/SPIB/NCLN/TBL2/DARS2/WDR55/WDR4/TTK/KNSTRN/UBE2C/BUB1B/PTRHD1/SPAG5/INTS10/TACC3/HTATIP2/CDCA8/ACP5/WSB2/GPR155/CKAP2L/DPP8/LRR1/CDC45/NRARP/OAF/EME1/SEH1L/KIAA0040/KLHL25/SUSD1/CARHSP1/TDP1/NUDT5/MTHFD2/GPSM2/BCAT1/MELK/PDCD1/IL33/SLC15A3/CAPSL/IRS1/SCD/TNFRSF19/KLHL32/KIAA0895/SPC24/ENPP6/SLC7A5/CD38/PLSCR1/E2F8/F13A1
GSE3982_DC_VS_TH2_UP	GSE3982_DC_VS_TH2_UP	191	-0.357345	-1.56048	0.000978882	0.0065241	0.00450079	2811	tags=29%, list=16%, signal=25%	SEC23B/LILRA2/ANXA1/LRP10/RGS14/NFKBIE/FUCA1/ANXA2P1/SCG3/ALOX15/GPER1/LMO2/HSD11B1/RTN2/SLC9A6/CD33/MIR622/PZP/UBAP1/NPPC/PTGS1/HECTD3/C1orf115/TLR2/HLA-DQA1/SLAMF8/CLEC10A/PHF1/HLA-DOB/TGFBI/BASP1/CACNA2D3/MX2/FZD5/PEPD/SEC14L5/DAP/DSC2/SLC7A7/HLA-DRA/IFNAR2/FAR2/THBD/FCGR2C/GPD1/PYGL/SSX7/SLC15A3/RAB9A/SERPINA1/LITAF/CD209/PTX3/HK3/C5AR1/CHI3L1
GSE36476_YOUNG_VS_OLD_DONOR_MEMORY_CD4_TCELL_72H_TSST_ACT_UP	GSE36476_YOUNG_VS_OLD_DONOR_MEMORY_CD4_TCELL_72H_TSST_ACT_UP	179	-0.360753	-1.56827	0.000987938	0.00657478	0.00453575	3741	tags=28%, list=21%, signal=23%	GRM4/TSPYL5/MYO19/PCP4/ITGA2/CA8/NEFH/SLC16A10/AAMDC/TPM4/CD93/FANCC/BEAN1/PBX2/ESRRG/TREML2/ABCB1/KCNV2/SRP19/EFNB2/LAMA1/MAGEA8/CR1/NR1D2/CACNB2/PTTG1/PTPRH/PCDHB12/TRAM2/GTF3A/IFI27/NANS/PMP2/REN/MICB/SCNN1B/MMP1/MYBPC2/ADGRE2/PDE11A/RAD54L/IL33/VCAN/CXCL8/CEBPD/GFPT2/HAS1/CXCL2/CTSC/SELE/CCL2
GSE360_L_MAJOR_VS_B_MALAYI_HIGH_DOSE_MAC_UP	GSE360_L_MAJOR_VS_B_MALAYI_HIGH_DOSE_MAC_UP	190	-0.358726	-1.56155	0.000989186	0.00657478	0.00453575	2911	tags=26%, list=16%, signal=22%	KLRA1P/GTPBP10/PRSS16/GRIK1/CTNNB1/ANXA1/REG1CP/PAEP/OLR1/HNRNPF/NR1H2/SPAG6/AQP9/BRINP1/CXCL3/DUSP4/NFKB1/ACTG2/SLC20A1/TNNC2/RPGRIP1/IL1RN/SERPINI2/MT3/DAAM1/SLC6A5/PDPN/PDE4B/PTGES/CD44/MARCKSL1/KYNU/CASP1/MYL4/GRB14/PLAUR/MMP10/LITAF/IRS1/GPR4/MAP3K8/CXCL8/PLK1/IL1B/G0S2/CLIC2/CYP1B1/TNFAIP6/CXCL1/IL3RA
GSE7460_TCONV_VS_TREG_LN_DN	GSE7460_TCONV_VS_TREG_LN_DN	188	-0.361122	-1.57232	0.000993075	0.00658267	0.00454119	2819	tags=30%, list=16%, signal=26%	PRKRA/TRIM14/ATP2A2/ABCB1/CASP7/NFKBIE/ST3GAL2/GLRX/ERGIC1/PLPP1/SLC9B2/NFIL3/CCR8/SOAT1/DENND4A/CCRL2/VPS54/CD274/SHE/SHKBP1/VAV2/NCKAP1/CXCL3/DUSP4/ZDHHC23/NT5E/PHTF2/TNFRSF1B/CDK6/IL2RA/GEM/CDCP1/ELK3/UBASH3B/E2F3/DGAT1/ZC3H12C/CCNE2/TMEM65/NFKBIZ/SH3BP2/TGFBR1/SAMSN1/CASP4/AHR/OSBPL3/CISH/PTGER4/GBP4/MAP3K8/TK1/NCF4/SLC2A3/GBP2/CD38/CXCL1/HOPX
GSE36476_CTRL_VS_TSST_ACT_40H_MEMORY_CD4_TCELL_YOUNG_DN	GSE36476_CTRL_VS_TSST_ACT_40H_MEMORY_CD4_TCELL_YOUNG_DN	188	-0.361099	-1.57222	0.000993075	0.00658267	0.00454119	2815	tags=26%, list=16%, signal=22%	UBL4A/DCTPP1/UBE2C/SLCO4A1/TXLNA/VANGL1/SPAG5/CDCA8/PUS7/CKS1B/CTPS1/CDC45/TUBB/PTPN7/SLC6A12/CDK2AP1/LMNB2/YWHAH/TUBA1C/IL2RA/RRM2/RBBP8/KIF11/HMBS/CCNE1/CCNE2/SLC39A14/CD200/TOP2A/POLE2/PCK2/GBAP1/MCM10/BYSL/HILPDA/IL1R1/RAD54L/BATF3/TPX2/LGMN/BATF/TK1/SLC43A3/TYMP/RAB38/CLIC2/CDKN3/IFI30
GSE42724_NAIVE_VS_B1_BCELL_UP	GSE42724_NAIVE_VS_B1_BCELL_UP	184	-0.365484	-1.58952	0.000996529	0.00659659	0.0045508	2831	tags=28%, list=16%, signal=24%	GAP43/TRIM14/CAV3/TRIOBP/LRP10/NFKBIE/ACTL7B/VASP/PSMB10/RFX5/PPA1/IRAK2/IFIT1/PPP1R15B/IFNAR1/PSMA4/CITED2/VRK2/INPP5B/SSMEM1/RHOU/GALNTL5/UBASH3B/MAPKAPK2/SLC39A14/CUTC/CAPN12/PDE4B/CRLF3/B4GALT5/LPAR3/SH3GLB1/WHAMM/HDC/CASP1/TNF/VCAN/RAB9A/TAP2/BAZ1A/PARP9/IRF1/SECTM1/ALDH1A3/DRAM1/JUNB/NRTN/IL18BP/STAT3/PNP/OSMR
GSE42021_CD24INT_VS_CD24LOW_TCONV_THYMUS_DN	GSE42021_CD24INT_VS_CD24LOW_TCONV_THYMUS_DN	181	-0.373508	-1.6232	0.00100722	0.0066583	0.00459337	3397	tags=31%, list=19%, signal=25%	ISG15/HLA-C/MPPED1/JADE2/PHF11/IFIT2/IFI6/SIDT1/LIPA/TRIM14/AMIGO2/TRIM38/SLC7A11/CTBS/IFI44L/TRIM5/OAS3/THEMIS2/PRKD2/IRF9/IFIT1/ZCCHC2/TFAP2C/LMO2/LMNA/ID3/TRIM26/CDC42EP3/SMAGP/USP18/IFI44/IRF7/IFIT5/IFI27/PON3/PROC/TMEM62/IL20RA/IFIH1/DDX58/PARP12/MX2/SP110/OAS2/MX1/IFITM2/MYD88/RSAD2/IFIT3/LGALS9/IFITM1/TNFSF10/ISG20/HMOX1/ETS2/PLSCR1
GSE2770_IL12_AND_TGFB_VS_IL4_TREATED_ACT_CD4_TCELL_48H_DN	GSE2770_IL12_AND_TGFB_VS_IL4_TREATED_ACT_CD4_TCELL_48H_DN	166	-0.377401	-1.62471	0.00101084	0.00667317	0.00460363	1852	tags=25%, list=10%, signal=22%	SERPING1/DENND2C/TVP23A/TRIM26/TRIM69/ABT1/OPN5/UBE2L6/APOL4/ENO1/PSMA3/STAT1/PARP14/UGT2B4/TRIM21/CAPN12/HLA-DPB1/PSMA2/HELLS/HLA-DPA1/RNF149/HLA-DRA/NLRC5/HLA-DMA/TNF/GIMAP8/PLEKHA7/GBP4/APOL6/ERAP2/TAP2/PLEKHO1/PSMB9/IRF1/SECTM1/SCGB1D2/GBP2/INHBA/CREM/PSMB8/APOL1
GSE22601_IMMATURE_CD4_SINGLE_POSITIVE_VS_DOUBLE_POSITIVE_THYMOCYTE_DN	GSE22601_IMMATURE_CD4_SINGLE_POSITIVE_VS_DOUBLE_POSITIVE_THYMOCYTE_DN	178	-0.357432	-1.55198	0.00101955	0.00672159	0.00463703	2566	tags=26%, list=14%, signal=22%	CASP7/TOR3A/ZBTB11-AS1/ZNF703/NFIL3/TES/HIVEP3/RFX5/APEX1/UNC93B1/IRF9/IDH2/RPS6KA3/DUSP4/RALGPS2/HECA/DEGS1/MAPKAPK2/TLCD2/PARP14/PCK2/C19orf12/DAP/FOSL2/RNF149/PIK3CG/SAMSN1/RELB/MELK/AHR/BATF3/PTGER4/SLC15A3/LITAF/SCD/BCL2A1/FADS2/EPSTI1/ST8SIA1/TAP1/PLEK/TNFSF13B/NAMPT/ICAM1/LIF/RASGRP1
GSE1460_DP_VS_CD4_THYMOCYTE_DN	GSE1460_DP_VS_CD4_THYMOCYTE_DN	189	-0.365131	-1.59054	0.0010548	0.00694459	0.00479087	3356	tags=34%, list=19%, signal=28%	HLA-C/TPM4/ASAP3/ICOS/ST6GAL1/UBE2D2/NDRG2/SFXN3/RASGRP2/CYP3A4/PIK3CD/MAN1C1/ARRB1/PLAC8/TMSB10/ACVR1B/FUCA1/IFI44L/VTCN1/FCGR2B/THEMIS2/ACP5/B4GALT4/WDR1/INPP1/HGSNAT/LY86/CTSB/CD55/JUND/PDGFA/IFI44/RPGRIP1/ELK3/CYTH4/STAT1/PDE4B/LAP3/DENND2D/SP110/SMAD3/OAS2/CD44/SLC7A7/ART3/RSAD2/AHR/RAB29/CASP1/NNMT/CD53/HCP5/BCL2A1/GNA14/LRRN3/GPR65/KCNJ8/IL4R/GBP2/TNFSF10/EMP3/FPR1/FCGBP/NR4A3
GSE15930_STIM_VS_STIM_AND_IL12_48H_CD8_T_CELL_UP	GSE15930_STIM_VS_STIM_AND_IL12_48H_CD8_T_CELL_UP	188	-0.359554	-1.56549	0.00105663	0.00694724	0.0047927	3467	tags=30%, list=19%, signal=24%	TXNDC12/MAN2B1/FHL2/PARP6/BTK/PSEN2/GNB2/FRMD8/FAM3C/CTDSP2/SPATA13/PIGX/NAA38/PTPRS/CLN3/RELA/GPSM3/ITIH1/LRP10/CASP7/SLC9B2/GATA4/GOLM1/XRN2/PRKD2/IRF9/IFNAR1/CCL25/NFKB1/RNF145/NRBP1/HMOX2/CTSS/ANGPTL2/MFSD1/IFIH1/TIMELESS/PITPNC1/ABCB4/NAT1/CSK/MARCKSL1/ENO3/HLA-DMA/ADGRE5/PSME1/TLR6/LITAF/TAP2/PLEKHO1/VCAM1/TAP1/KCNJ8/ISG20/LAPTM5/CMPK2
GSE17721_POLYIC_VS_GARDIQUIMOD_2H_BMDC_DN	GSE17721_POLYIC_VS_GARDIQUIMOD_2H_BMDC_DN	184	-0.364604	-1.58569	0.00106031	0.006962	0.00480289	4234	tags=35%, list=24%, signal=27%	SGPL1/ADAM7/MAPK8/PVALB/INTS12/BTG2/KCTD9/GSTM1/SUCO/GPX7/SNX12/ANXA6/ARHGDIA/POLR3D/MAPK6/PFKM/SLC41A1/FKBP8/MTMR7/PWP1/SPATA13/YIF1A/NUP93/NUP160/TPBG/VASP/SCG3/SURF4/CSF3/CCRL2/AMPD3/IRF9/AQP8/GPR155/ARHGEF3/NKX2-2/MLF2/TNFRSF1B/RNF145/MARCO/TLR2/DDX19B/KLHL25/PROCR/BAG2/PITPNC1/C5orf47/CLCF1/MARCKSL1/CASP4/GLIPR1/AFP/SLC25A25/CENPV/GPR84/C1QB/NAMPT/CD38/C5AR1/ICAM1/ETS2/FPR1/BATF2/SOCS3
GSE12845_NAIVE_VS_PRE_GC_TONSIL_BCELL_DN	GSE12845_NAIVE_VS_PRE_GC_TONSIL_BCELL_DN	185	-0.370243	-1.61417	0.00106697	0.00699635	0.00482658	3085	tags=25%, list=17%, signal=21%	RACGAP1/DTL/SPC25/MRPS16/NUP93/CDC6/ATP2A2/UBE2C/FUCA1/PSMA7/PSMB2/SPAG5/ST14/HIVEP3/CDCA8/ARF3/KIFC1/IDH2/TRIB1/PSMA4/ICMT/PTTG1/TFEC/PTPN7/ADA/DEK/ATP6V1A/ANXA2/KIF11/SNRPG/RFWD3/CFL1/C1orf112/NT5DC2/PSMA2/MCM10/DHRS7B/BARD1/ARPC1B/FBXO5/VAMP8/SLC43A3/BCL6/CD38/PSMB8/RASGRP1/CD14
[truncated: 537 more rows]
