# Supplementary material for: Dysregulation and imbalance of innate and adaptive immunity are involved in the cardiomyopathy progression
Source: Front Cardiovasc Med. 2022 Sep 6;9:973279. doi: 10.3389/fcvm.2022.973279 (PMC9485579; doi:10.3389/fcvm.2022.973279)
Supplement: Supplementary file 9 [file Table_9.XLSX]

## Sheet: ssGSEA.result
single-sample GSEA (SSGSEA) Enrichment Analysis results
id	GSM739016_con	GSM739017_con	GSM739018_con	GSM739019_con	GSM739020_con	GSM739021_con	GSM739022_con	GSM739023_con	GSM739024_con	GSM739025_con	GSM739026_con	GSM739027_con	GSM1053922_con	GSM1053929_con	GSM1053939_con	GSM1053940_con	GSM1053942_con	GSM738990_treat	GSM738991_treat	GSM738992_treat	GSM738993_treat	GSM738994_treat	GSM738995_treat	GSM738996_treat	GSM738997_treat	GSM738998_treat	GSM738999_treat	GSM739000_treat	GSM739001_treat	GSM739002_treat	GSM739003_treat	GSM739004_treat	GSM739005_treat	GSM739006_treat	GSM739007_treat	GSM739008_treat	GSM739009_treat	GSM739010_treat	GSM739011_treat	GSM739012_treat	GSM739013_treat	GSM739014_treat	GSM739015_treat	GSM1053914_treat	GSM1053915_treat	GSM1053916_treat	GSM1053917_treat	GSM1053918_treat	GSM1053919_treat
Activated.B.cell	0.237955	0.275145	0.244814	0.283525	0.213659	0.205838	0.292013	0.277667	0.23817	0.22004	0.204854	0.306313	0.273561	0.226707	0.280027	0.236735	0.327558	0.221361	0.191347	0.24556	0.233684	0.229467	0.234876	0.272062	0.225795	0.23081	0.210277	0.203795	0.231185	0.255113	0.210908	0.158555	0.257051	0.226609	0.245805	0.252339	0.328461	0.206002	0.214723	0.281363	0.26023	0.178398	0.191105	0.272536	0.22656	0.226685	0.198042	0.318355	0.237836
Activated.CD4.T.cell	0.26915	0.277615	0.266132	0.25622	0.209502	0.226318	0.265275	0.268088	0.210346	0.217454	0.229648	0.303552	0.165901	0.199346	0.186432	0.21252	0.272078	0.26605	0.219946	0.178755	0.265999	0.251051	0.206086	0.24173	0.231162	0.21395	0.235475	0.248954	0.268337	0.291794	0.262235	0.250892	0.210307	0.261296	0.215302	0.306489	0.353532	0.170518	0.172394	0.26155	0.180679	0.182948	0.168589	0.229793	0.272535	0.263477	0.227485	0.443298	0.239437
Activated.CD8.T.cell	0.474406	0.468202	0.474268	0.463649	0.45685	0.438306	0.513688	0.465248	0.460621	0.486551	0.463276	0.475284	0.465098	0.441345	0.463504	0.511042	0.622811	0.498649	0.508584	0.449263	0.553266	0.480509	0.479648	0.480979	0.512446	0.456944	0.465888	0.487744	0.473635	0.517001	0.451757	0.51203	0.54993	0.522595	0.432451	0.582373	0.640681	0.464109	0.443157	0.525538	0.456006	0.465183	0.450141	0.472109	0.412038	0.49755	0.467777	0.751463	0.497782
Activated.dendritic.cell	0.688922	0.682183	0.723144	0.69393	0.705141	0.708081	0.724609	0.705571	0.703659	0.707069	0.670571	0.746045	0.698999	0.684792	0.691797	0.683936	0.69993	0.727509	0.688733	0.689445	0.704117	0.654889	0.681933	0.712309	0.693541	0.659723	0.675955	0.682073	0.695617	0.666918	0.702515	0.675513	0.70781	0.676802	0.684397	0.735935	0.750022	0.679668	0.649462	0.634721	0.651397	0.697839	0.703698	0.715525	0.653287	0.672078	0.669293	0.776481	0.68233
CD56bright.natural.killer.cell	0.757238	0.749324	0.766196	0.772223	0.78665	0.793968	0.783694	0.773767	0.791855	0.785535	0.776874	0.796425	0.788332	0.761734	0.792123	0.781483	0.787636	0.755805	0.745985	0.742296	0.76933	0.770694	0.757841	0.7723	0.773889	0.754083	0.766896	0.76449	0.756522	0.766867	0.771878	0.758048	0.77108	0.777512	0.758864	0.782554	0.764544	0.753402	0.740997	0.784203	0.752716	0.771461	0.755685	0.74604	0.745612	0.784518	0.74813	0.765872	0.763316
CD56dim.natural.killer.cell	0.656009	0.663151	0.629635	0.661676	0.69071	0.662013	0.680918	0.633002	0.662485	0.653537	0.643101	0.673588	0.636514	0.628429	0.668569	0.644682	0.604704	0.657263	0.607463	0.635993	0.577801	0.60224	0.644488	0.619795	0.626995	0.629448	0.631406	0.646379	0.618199	0.668569	0.631268	0.651927	0.602763	0.653286	0.662911	0.634991	0.629883	0.68002	0.653737	0.640364	0.65126	0.651305	0.616839	0.652735	0.619596	0.637409	0.631189	0.679946	0.627152
Eosinophil	0.514475	0.409129	0.43993	0.418597	0.39738	0.444693	0.539639	0.510313	0.495354	0.455114	0.491896	0.525371	0.419499	0.561524	0.443689	0.404366	0.431323	0.396412	0.393449	0.412191	0.498655	0.398166	0.358211	0.414069	0.397022	0.359514	0.459176	0.450347	0.415591	0.453764	0.466507	0.412668	0.424692	0.447354	0.447364	0.457707	0.465083	0.446706	0.408184	0.47221	0.3958	0.409638	0.491126	0.370157	0.601766	0.478066	0.418823	0.475967	0.430699
Gamma.delta.T.cell	0.712684	0.670874	0.769844	0.75614	0.740649	0.739384	0.80573	0.774352	0.712488	0.729788	0.743139	0.745963	0.679124	0.683535	0.730664	0.753098	0.74434	0.740735	0.688269	0.662613	0.676439	0.681424	0.690278	0.674326	0.722476	0.662434	0.675367	0.721022	0.688814	0.677461	0.687276	0.705747	0.720347	0.712443	0.66541	0.755085	0.769875	0.699518	0.652604	0.699954	0.68306	0.68104	0.689076	0.684849	0.700879	0.707702	0.710653	0.869147	0.714764
Immature.B.cell	0.412727	0.439131	0.439632	0.465599	0.464229	0.448828	0.441684	0.464938	0.467243	0.507124	0.407632	0.440442	0.411546	0.4441	0.434192	0.458984	0.483603	0.405806	0.381682	0.448718	0.450139	0.460219	0.443111	0.411778	0.370606	0.420244	0.441636	0.449218	0.45054	0.399763	0.377703	0.346769	0.408254	0.378862	0.3626	0.502736	0.549651	0.390967	0.374102	0.391809	0.404512	0.446482	0.444795	0.374105	0.341384	0.449426	0.425096	0.541745	0.420754
Immature.dendritic.cell	0.878697	0.865171	0.869856	0.872867	0.849782	0.873787	0.867955	0.883601	0.873617	0.855303	0.869807	0.880882	0.86983	0.854839	0.868255	0.850154	0.863131	0.831957	0.832237	0.842967	0.840044	0.820486	0.83951	0.842598	0.849916	0.85315	0.835446	0.832542	0.832997	0.85925	0.858048	0.839164	0.840925	0.855476	0.821756	0.854933	0.857545	0.838605	0.833725	0.824935	0.834859	0.842449	0.837618	0.833516	0.841388	0.859147	0.851659	0.878813	0.841195
MDSC	0.622412	0.583412	0.634963	0.598838	0.553586	0.603055	0.718313	0.713118	0.589271	0.658047	0.611059	0.71079	0.62553	0.529644	0.637445	0.603538	0.696203	0.560581	0.452796	0.421865	0.45626	0.454845	0.54443	0.509322	0.498028	0.468867	0.446034	0.526539	0.491599	0.595049	0.538226	0.491846	0.51821	0.549991	0.452152	0.663508	0.736985	0.463052	0.48605	0.430337	0.374805	0.449796	0.44667	0.52425	0.468764	0.514201	0.453164	1	0.54388
Macrophage	0.414431	0.397261	0.462548	0.479151	0.413629	0.434852	0.496903	0.471475	0.405015	0.44854	0.420279	0.507774	0.432575	0.37496	0.426624	0.425527	0.419402	0.417365	0.357459	0.353932	0.30358	0.333526	0.342529	0.358502	0.393522	0.364704	0.37106	0.383586	0.400612	0.415809	0.405233	0.392163	0.373342	0.408295	0.369828	0.435197	0.492711	0.360327	0.363337	0.348105	0.375928	0.372991	0.361202	0.411813	0.363947	0.376273	0.345629	0.6621	0.405441
Mast.cell	0.481067	0.506099	0.50342	0.504073	0.467578	0.525676	0.53084	0.529856	0.484594	0.59838	0.489073	0.571802	0.488687	0.521774	0.559857	0.482534	0.570528	0.493708	0.512978	0.501394	0.478523	0.425162	0.484164	0.468448	0.507434	0.521273	0.51113	0.429386	0.42241	0.581074	0.535902	0.454664	0.476886	0.506103	0.49834	0.554108	0.581686	0.430733	0.489425	0.469239	0.430754	0.46896	0.461967	0.502368	0.506648	0.475328	0.434681	0.647697	0.51128
Monocyte	0.857523	0.838874	0.80627	0.824287	0.839177	0.853339	0.835527	0.852654	0.839057	0.852407	0.835966	0.844448	0.840421	0.849523	0.824165	0.8182	0.834634	0.812741	0.822464	0.824474	0.832632	0.827546	0.804967	0.842595	0.818868	0.804508	0.805308	0.826071	0.80802	0.813857	0.823189	0.833773	0.834603	0.809254	0.830354	0.843287	0.861813	0.823571	0.818487	0.80917	0.819545	0.806067	0.799791	0.839962	0.809373	0.808139	0.82327	0.841935	0.829139
Natural.killer.T.cell	0.612244	0.63513	0.630998	0.607127	0.610179	0.616939	0.658832	0.619053	0.62426	0.605653	0.636948	0.650838	0.639534	0.608446	0.636289	0.613486	0.620665	0.634197	0.61063	0.594644	0.6027	0.589606	0.587542	0.58411	0.600411	0.5836	0.573579	0.54406	0.574919	0.598035	0.615071	0.581667	0.58736	0.58839	0.583188	0.637691	0.647352	0.557935	0.577835	0.577676	0.570807	0.59139	0.610395	0.586816	0.584424	0.596245	0.587532	0.686088	0.601113
Natural.killer.cell	0.768784	0.781082	0.767508	0.80489	0.773079	0.820953	0.818337	0.819315	0.775944	0.790999	0.761439	0.830275	0.830792	0.791337	0.792797	0.784246	0.826774	0.788261	0.773019	0.7591	0.800041	0.776745	0.788788	0.780346	0.790134	0.750834	0.754419	0.779438	0.807636	0.796704	0.793862	0.762528	0.75546	0.740708	0.754425	0.795693	0.825499	0.775512	0.772609	0.748529	0.773462	0.761909	0.752822	0.768938	0.774048	0.790791	0.754042	0.830772	0.772054
Neutrophil	0.331695	0.322849	0.215098	0.191255	0.174809	0.262275	0.311778	0.220065	0.29111	0.242194	0.257226	0.220373	0.25082	0.215847	0.235915	0.22259	0.244673	0.22864	0.226343	0.202229	0.236854	0.238534	0.24452	0.247789	0.226251	0.230889	0.234638	0.261754	0.26691	0.307485	0.22973	0.26205	0.182717	0.267468	0.197378	0.249958	0.214677	0.229418	0.135481	0.217391	0.147403	0.224064	0.216078	0.276082	0.231042	0.238781	0.201957	0.306969	0.204967
Plasmacytoid.dendritic.cell	0.888038	0.91007	0.8768	0.901908	0.888931	0.892919	0.915105	0.91347	0.889146	0.916928	0.897494	0.925421	0.882646	0.85638	0.906801	0.886881	0.905545	0.887079	0.889615	0.875819	0.879633	0.908356	0.885235	0.891377	0.905708	0.875174	0.884817	0.8915	0.871847	0.902693	0.879895	0.897814	0.887189	0.872807	0.86968	0.897622	0.902367	0.88048	0.877791	0.881225	0.862846	0.892355	0.877953	0.886651	0.89674	0.895742	0.887306	0.935302	0.8907
Regulatory.T.cell	0.47347	0.468024	0.51826	0.558229	0.469867	0.495175	0.609999	0.60267	0.477396	0.532082	0.463378	0.632274	0.500583	0.45806	0.541921	0.517754	0.569607	0.48899	0.411628	0.483537	0.483064	0.396447	0.447236	0.427558	0.524141	0.428024	0.41783	0.472407	0.466263	0.51837	0.468236	0.434291	0.456363	0.475015	0.433064	0.600025	0.656218	0.458519	0.437688	0.413148	0.41856	0.451202	0.482721	0.478253	0.447174	0.477721	0.440323	0.758717	0.521998
T.follicular.helper.cell	0.623963	0.564087	0.63585	0.594599	0.599965	0.579537	0.629761	0.615644	0.599682	0.604843	0.59655	0.630465	0.626877	0.597037	0.602998	0.598467	0.625089	0.619493	0.590405	0.603256	0.59864	0.581553	0.568125	0.572279	0.605361	0.579223	0.5629	0.593002	0.598448	0.621719	0.589227	0.576931	0.589163	0.581537	0.566462	0.624906	0.629085	0.601314	0.567335	0.572305	0.563163	0.591094	0.574227	0.611864	0.569581	0.572437	0.571116	0.713351	0.584374
Type.1.T.helper.cell	0.558122	0.571859	0.596894	0.588024	0.576997	0.604571	0.644289	0.643855	0.60095	0.617249	0.591771	0.639381	0.627491	0.60533	0.614008	0.585742	0.612966	0.609317	0.575585	0.570939	0.582809	0.557803	0.566068	0.57418	0.597501	0.576023	0.576555	0.587774	0.603272	0.602275	0.567971	0.576077	0.598727	0.584919	0.576443	0.60193	0.627856	0.581807	0.600587	0.563391	0.551347	0.574521	0.580178	0.592996	0.583207	0.573382	0.57387	0.68097	0.580845
Type.17.T.helper.cell	0.449758	0.505075	0.453723	0.44227	0.477875	0.452377	0.454435	0.455511	0.462237	0.444703	0.432186	0.480306	0.47429	0.466307	0.448465	0.479797	0.45706	0.411357	0.425342	0.465667	0.482817	0.423125	0.471348	0.499159	0.483101	0.419546	0.453426	0.467573	0.478286	0.440647	0.419168	0.458642	0.446729	0.409365	0.457444	0.449906	0.474548	0.417741	0.450286	0.451034	0.449673	0.458016	0.436211	0.486352	0.471388	0.435222	0.469021	0.46488	0.430743
Type.2.T.helper.cell	0.518161	0.522622	0.551389	0.527084	0.510197	0.519636	0.573042	0.565088	0.541753	0.556433	0.514776	0.548441	0.500867	0.464327	0.55698	0.552295	0.513009	0.513328	0.539345	0.490151	0.552746	0.502207	0.531579	0.558607	0.564024	0.553049	0.537814	0.513213	0.572513	0.569522	0.551946	0.536502	0.514311	0.552942	0.565608	0.557685	0.567531	0.519506	0.523148	0.53627	0.521824	0.507552	0.503951	0.509539	0.550136	0.550473	0.538049	0.620178	0.535746
Effector.memory.CD4.T.cell	0.0602722	0.0356925	0.212266	0.0685146	0.129254	0.042325	0.143885	0.121132	0.0463194	0.0922925	0.0952487	0.0905475	0.128214	0.0311839	0.0738732	0.148568	0.254812	0.17694	0.140187	0.128137	0.1385	0.00576789	0.0200852	0.131926	0.172843	0.142581	0.0916435	0	0.147855	0.126368	0.115345	0.165484	0.196145	0.165971	0.151122	0.272758	0.423843	0.126949	0.0632584	0.159999	0.111938	0.0800071	0.116577	0.189397	0.0146911	0.0979869	0.107897	0.643863	0.0776353
Memory.B.cell	0.240454	0.241065	0.221766	0.282462	0.265619	0.195877	0.266454	0.291743	0.239503	0.359683	0.222121	0.255593	0.243313	0.280307	0.265303	0.308846	0.259506	0.22863	0.212233	0.262916	0.234511	0.256909	0.301492	0.222518	0.266801	0.223918	0.257984	0.185732	0.242461	0.231381	0.262985	0.27924	0.179697	0.229319	0.24921	0.187204	0.23223	0.251983	0.245312	0.248423	0.31331	0.246765	0.240671	0.215723	0.159086	0.241143	0.251724	0.285424	0.297903
Central.memory.CD4.T.cell	0.204555	0.240543	0.316332	0.337533	0.303182	0.308727	0.385466	0.319186	0.288986	0.345263	0.320775	0.390067	0.256392	0.306866	0.39556	0.323558	0.365713	0.364193	0.351036	0.295049	0.338896	0.332999	0.407482	0.355033	0.310465	0.318993	0.335401	0.348071	0.377295	0.353397	0.3718	0.332253	0.351	0.37653	0.373824	0.422786	0.55554	0.295397	0.324175	0.331997	0.343384	0.346409	0.378068	0.3861	0.267286	0.370115	0.325199	0.565636	0.343953
Central.memory.CD8.T.cell	0.814342	0.82136	0.809206	0.821128	0.812337	0.843844	0.846779	0.801879	0.820476	0.819461	0.799251	0.767496	0.832027	0.821012	0.784522	0.839478	0.821893	0.854734	0.832911	0.855069	0.816798	0.827679	0.861304	0.843441	0.836315	0.811984	0.836538	0.870063	0.827033	0.846312	0.858209	0.83298	0.868805	0.854151	0.874021	0.872652	0.895104	0.844018	0.860945	0.820846	0.86546	0.83514	0.836162	0.863641	0.845809	0.835468	0.834032	0.835134	0.853776
Effector.memory.CD8.T.cell	0.836576	0.885389	0.859803	0.899395	0.841098	0.897291	0.839787	0.804397	0.793282	0.789493	0.843598	0.887549	0.847662	0.909441	0.85238	0.912393	0.881866	0.925549	0.921229	0.8521	0.890722	0.836059	0.924216	0.853078	0.885753	0.881595	0.87307	0.883984	0.846582	0.869295	0.924404	0.838087	0.937739	0.848194	0.858332	0.877314	0.910995	0.880932	0.922228	0.880349	0.869492	0.835416	0.846987	0.89509	0.808822	0.881419	0.848438	0.908591	0.851904
[truncated: 18 more columns]
